# Supplementary material for: Opposing Wnt signals regulate cervical squamocolumnar homeostasis and emergence of metaplasia
Source: Nat Cell Biol. 2021 Jan 18;23(2):184–97. doi: 10.1038/s41556-020-00619-0 (PMC7878191; doi:10.1038/s41556-020-00619-0)
Supplement: Supplementary file 3 — Marker genes for annotated clusters of three healthy murine cervix datasets. Related to Fig. 1b. Marker genes (rows) associated with the population subsets (column 1) are extracted from Seurat (P < 0,01, column 2). Columns 3 to 6 give the default Seurat output (pct1 and pct2 refer to the percentage of cells expressing genes among the studied subset (pct1) and among the whole dataset analysed (pct2)). Ensembl gene number and gene names are given in columns 7 and 8, respectively. Statistical significance was calculated employing the Wilcoxon rank-sum test for genes detected for 10% of barcodes with at least 0.25-fold difference (log scale) across clusters using the Seurat function. [file 41556_2020_619_MOESM3_ESM.xlsx]

## Sheet: Supplementary Table 1
Marker genes for annotated clusters of three healthy murine cervix datasets. Related to figure 1 b. Marker genes (rows) associated to the population subsets (column 1) are extracted from Seurat (p_value<0,01, column 2). Columns 3 to 6 gives the default Seurat output (pct1 and pct2 refers to the percentage of cells expressing genes among the studied subset (pct1) and among the whole dataset analys…
cluster	p_val	avg_logFC	pct.1	pct.2	p_val_adj	gene	geneName
endothelia	0	2.82468	0.773	0.042	0	ENSMUSG00000079018	Ly6c1
endothelia	0	2.4736	0.825	0.018	0	ENSMUSG00000026921	Egfl7
endothelia	0	2.37861	0.468	0.005	0	ENSMUSG00000041378	Cldn5
endothelia	0	2.24792	0.727	0.014	0	ENSMUSG00000020717	Pecam1
endothelia	0	2.07488	0.682	0.034	0	ENSMUSG00000031871	Cdh5
endothelia	0	2.05045	0.62	0.037	0	ENSMUSG00000037936	Scarb1
endothelia	0	2.02027	0.643	0.035	0	ENSMUSG00000054690	Emcn
endothelia	0	1.89958	0.682	0.048	0	ENSMUSG00000001946	Esam
endothelia	0	1.87415	0.523	0.023	0	ENSMUSG00000034845	Plvap
endothelia	0	1.86108	0.594	0.017	0	ENSMUSG00000027435	Cd93
endothelia	0	1.78112	0.542	0.004	0	ENSMUSG00000025608	Podxl
endothelia	0	1.74212	0.552	0.013	0	ENSMUSG00000029648	Flt1
endothelia	0	1.72197	0.545	0.002	0	ENSMUSG00000020154	Ptprb
endothelia	0	1.71566	0.578	0.002	0	ENSMUSG00000046470	Sox18
endothelia	0	1.70224	0.584	0.005	0	ENSMUSG00000041445	Mmrn2
endothelia	0	1.70045	0.383	0.003	0	ENSMUSG00000022579	Gpihbp1
endothelia	0	1.69983	0.354	0.014	0	ENSMUSG00000048489	8430408G22Rik
endothelia	0	1.6955	0.584	0.006	0	ENSMUSG00000056492	Adgrf5
endothelia	0	1.62275	0.562	0.021	0	ENSMUSG00000062960	Kdr
endothelia	0	1.5961	0.519	0.005	0	ENSMUSG00000039349	C130074G19Rik
endothelia	0	1.53567	0.545	0.002	0	ENSMUSG00000033191	Tie1
endothelia	0	1.52232	0.516	0.001	0	ENSMUSG00000039167	Adgrl4
endothelia	0	1.51191	0.542	0.024	0	ENSMUSG00000047867	Gimap6
endothelia	0	1.38333	0.519	0.002	0	ENSMUSG00000046916	Myct1
endothelia	0	1.38089	0.448	0.007	0	ENSMUSG00000040584	Abcb1a
endothelia	0	1.35418	0.344	0.003	0	ENSMUSG00000048572	Tmem252
endothelia	0	1.3513	0.461	0.006	0	ENSMUSG00000025902	Sox17
endothelia	0	1.3505	0.451	0.01	0	ENSMUSG00000001930	Vwf
endothelia	0	1.34241	0.445	0.003	0	ENSMUSG00000050105	Grrp1
endothelia	0	1.32764	0.403	0.012	0	ENSMUSG00000035566	Pcdh17
endothelia	0	1.32707	0.503	0.004	0	ENSMUSG00000044562	Rasip1
endothelia	0	1.32452	0.36	0.001	0	ENSMUSG00000044338	Aplnr
endothelia	0	1.2847	0.471	0.023	0	ENSMUSG00000032698	Lmo2
endothelia	0	1.28167	0.464	0.011	0	ENSMUSG00000045377	Tmem88
endothelia	0	1.24326	0.455	0.002	0	ENSMUSG00000032125	Robo4
endothelia	0	1.16631	0.458	0.027	0	ENSMUSG00000042099	Kank3
endothelia	0	1.13448	0.416	0.006	0	ENSMUSG00000001029	Icam2
endothelia	0	1.1148	0.409	0.002	0	ENSMUSG00000034911	Ushbp1
endothelia	0	1.0967	0.39	0.002	0	ENSMUSG00000041134	Cyyr1
endothelia	0	1.08693	0.182	0.001	0	ENSMUSG00000028996	Rbp7
endothelia	0	1.02762	0.328	0.002	0	ENSMUSG00000050493	Fam167b
endothelia	0	1.00918	0.399	0.018	0	ENSMUSG00000090019	Gimap1
endothelia	0	0.969552	0.256	0.002	0	ENSMUSG00000017309	Cd300lg
endothelia	0	0.935408	0.373	0.014	0	ENSMUSG00000043505	Gimap5
endothelia	0	0.871983	0.312	0.005	0	ENSMUSG00000033032	Afap1l1
endothelia	0	0.863376	0.279	0.001	0	ENSMUSG00000041479	Syt15
endothelia	0	0.839961	0.315	0.003	0	ENSMUSG00000052921	Arhgef15
endothelia	0	0.80123	0.279	0.009	0	ENSMUSG00000028037	Ifi44
endothelia	0	0.784453	0.244	0.004	0	ENSMUSG00000031442	Mcf2l
endothelia	0	0.766686	0.302	0.011	0	ENSMUSG00000024451	Arap3
endothelia	0	0.702261	0.224	0.001	0	ENSMUSG00000051669	AU021092
endothelia	0	0.702195	0.273	0.002	0	ENSMUSG00000071042	Rasgrp3
endothelia	0	0.674457	0.253	0.005	0	ENSMUSG00000028978	Nos3
endothelia	0	0.656346	0.279	0.007	0	ENSMUSG00000041992	Rapgef5
endothelia	0	0.654472	0.198	0.003	0	ENSMUSG00000035686	Thrsp
endothelia	0	0.648391	0.263	0.005	0	ENSMUSG00000022438	Parvb
endothelia	0	0.619866	0.214	0.004	0	ENSMUSG00000026785	Pkn3
endothelia	0	0.608368	0.179	0.001	0	ENSMUSG00000071347	C1qtnf9
endothelia	0	0.580921	0.247	0.001	0	ENSMUSG00000034037	Fgd5
endothelia	0	0.577546	0.244	0.006	0	ENSMUSG00000018169	Mfng
endothelia	0	0.565642	0.224	0.002	0	ENSMUSG00000030411	Nova2
endothelia	0	0.560194	0.153	0	0	ENSMUSG00000111531	Gm32688
endothelia	0	0.520932	0.201	0	0	ENSMUSG00000027474	Ccm2l
endothelia	0	0.507237	0.205	0.001	0	ENSMUSG00000027314	Dll4
endothelia	0	0.434261	0.159	0.001	0	ENSMUSG00000038457	Tmem255b
endothelia	0	0.430088	0.162	0.001	0	ENSMUSG00000050919	Zfp366
endothelia	0	0.425561	0.162	0	0	ENSMUSG00000032028	Nxpe2
endothelia	3.42041e-300	0.633527	0.221	0.005	7.47976e-296	ENSMUSG00000020681	Ace
endothelia	2.46867e-289	0.964002	0.351	0.018	5.39848e-285	ENSMUSG00000054435	Gimap4
endothelia	3.06692e-289	1.15713	0.425	0.03	6.70675e-285	ENSMUSG00000098098	Bvht
endothelia	9.75449e-288	0.358649	0.101	0	2.13311e-283	ENSMUSG00000026890	Lhx6
endothelia	2.72625e-283	0.879923	0.308	0.014	5.96177e-279	ENSMUSG00000000489	Pdgfb
endothelia	8.27918e-282	1.1329	0.308	0.014	1.81049e-277	ENSMUSG00000020641	Rsad2
endothelia	3.47489e-279	0.42469	0.166	0.003	7.59889e-275	ENSMUSG00000000317	Bcl6b
endothelia	8.7122e-277	0.658413	0.156	0.002	1.90518e-272	ENSMUSG00000001493	Meox1
endothelia	2.3715e-275	0.307907	0.11	0	5.18599e-271	ENSMUSG00000028717	Tal1
endothelia	3.44931e-274	0.666422	0.227	0.007	7.54295e-270	ENSMUSG00000024986	Hhex
endothelia	4.33419e-273	0.691636	0.218	0.006	9.478e-269	ENSMUSG00000038264	Sema7a
endothelia	7.79042e-273	0.432846	0.156	0.002	1.70361e-268	ENSMUSG00000001943	Vsig2
endothelia	2.15136e-272	0.381279	0.136	0.001	4.70459e-268	ENSMUSG00000056025	Clca3a1
endothelia	1.74787e-258	0.898565	0.318	0.017	3.82225e-254	ENSMUSG00000021108	Prkch
endothelia	1.18012e-257	0.74022	0.328	0.018	2.58068e-253	ENSMUSG00000016087	Fli1
endothelia	2.72125e-257	0.326258	0.123	0.001	5.95084e-253	ENSMUSG00000020811	Wscd1
endothelia	2.42879e-255	0.952285	0.39	0.028	5.31128e-251	ENSMUSG00000045092	S1pr1
endothelia	6.82755e-252	0.955761	0.373	0.026	1.49305e-247	ENSMUSG00000048960	Prex2
endothelia	6.23076e-250	0.56247	0.211	0.007	1.36254e-245	ENSMUSG00000038188	Scarf1
endothelia	6.83644e-248	0.834351	0.299	0.016	1.49499e-243	ENSMUSG00000057604	Lmcd1
endothelia	8.14325e-245	1.63684	0.607	0.083	1.78077e-240	ENSMUSG00000026814	Eng
endothelia	1.56737e-243	0.801185	0.302	0.017	3.42752e-239	ENSMUSG00000018845	Unc45b
endothelia	2.60817e-243	0.440475	0.104	0.001	5.70355e-239	ENSMUSG00000031377	Bmx
endothelia	1.81505e-239	0.956599	0.412	0.034	3.96915e-235	ENSMUSG00000006386	Tek
endothelia	2.31273e-239	0.464709	0.188	0.005	5.05747e-235	ENSMUSG00000022623	Shank3
endothelia	8.42143e-234	0.476779	0.159	0.003	1.8416e-229	ENSMUSG00000051515	Fam181b
endothelia	1.19014e-228	0.796532	0.282	0.015	2.60261e-224	ENSMUSG00000042286	Stab1
endothelia	1.28481e-226	0.480895	0.175	0.005	2.80963e-222	ENSMUSG00000031480	Thsd1
endothelia	1.49162e-225	0.703618	0.244	0.011	3.26187e-221	ENSMUSG00000029084	Cd38
endothelia	4.21222e-222	0.93116	0.383	0.032	9.21128e-218	ENSMUSG00000048200	Cracr2b
endothelia	4.29123e-221	1.53314	0.49	0.057	9.38407e-217	ENSMUSG00000020846	Rflnb
endothelia	7.23981e-217	1.58144	0.584	0.087	1.5832e-212	ENSMUSG00000073599	Ecscr
endothelia	8.05934e-213	1.24614	0.484	0.056	1.76242e-208	ENSMUSG00000030123	Plxnd1
endothelia	1.66028e-205	0.589941	0.195	0.007	3.6307e-201	ENSMUSG00000032372	Plscr2
endothelia	3.37269e-204	0.518368	0.182	0.006	7.3754e-200	ENSMUSG00000064262	Gimap8
endothelia	3.1157e-202	0.410047	0.159	0.004	6.8134e-198	ENSMUSG00000021294	Kif26a
endothelia	4.34831e-201	0.310743	0.11	0.001	9.50888e-197	ENSMUSG00000011263	Exoc3l2
endothelia	4.58252e-201	0.5614	0.208	0.009	1.00211e-196	ENSMUSG00000039304	Tnfsf10
endothelia	9.97677e-201	1.43793	0.532	0.075	2.18172e-196	ENSMUSG00000029802	Abcg2
endothelia	1.05746e-198	0.928309	0.188	0.007	2.31245e-194	ENSMUSG00000027500	Stmn2
endothelia	1.35499e-198	2.03143	0.773	0.18	2.96309e-194	ENSMUSG00000027800	Tm4sf1
endothelia	1.95783e-195	1.86442	0.792	0.202	4.28139e-191	ENSMUSG00000006356	Crip2
endothelia	2.7414e-195	0.517553	0.179	0.006	5.9949e-191	ENSMUSG00000037754	Ppp1r16b
endothelia	2.12376e-192	0.419576	0.13	0.003	4.64424e-188	ENSMUSG00000044317	Gpr4
endothelia	2.70335e-190	1.39225	0.5	0.068	5.9117e-186	ENSMUSG00000038543	BC028528
endothelia	1.21266e-187	1.14614	0.39	0.04	2.65185e-183	ENSMUSG00000053062	Jam2
endothelia	4.11751e-185	1.05038	0.247	0.015	9.00418e-181	ENSMUSG00000090698	Apold1
endothelia	5.86398e-180	0.851829	0.354	0.034	1.28234e-175	ENSMUSG00000046546	Fam43a
endothelia	1.09647e-177	1.14028	0.461	0.06	2.39776e-173	ENSMUSG00000031626	Sorbs2
endothelia	1.29111e-175	0.953656	0.347	0.033	2.82339e-171	ENSMUSG00000019966	Kitl
endothelia	3.11741e-173	0.596442	0.211	0.011	6.81715e-169	ENSMUSG00000020407	Upp1
endothelia	8.40069e-172	0.487648	0.179	0.008	1.83706e-167	ENSMUSG00000039377	Hlx
endothelia	2.02546e-170	0.592747	0.218	0.012	4.42927e-166	ENSMUSG00000022220	Adcy4
endothelia	7.39411e-170	0.564163	0.205	0.011	1.61694e-165	ENSMUSG00000049791	Fzd4
endothelia	1.08362e-168	0.398721	0.14	0.004	2.36967e-164	ENSMUSG00000020875	Hoxb9
endothelia	4.13894e-167	1.46305	0.435	0.056	9.05103e-163	ENSMUSG00000022018	Rgcc
endothelia	6.27157e-167	0.988522	0.325	0.03	1.37147e-162	ENSMUSG00000035245	Eogt
endothelia	9.6244e-165	0.640751	0.227	0.014	2.10466e-160	ENSMUSG00000004837	Grap
endothelia	1.53636e-164	0.873171	0.312	0.028	3.35971e-160	ENSMUSG00000053559	Smagp
endothelia	4.83157e-162	1.76782	0.805	0.236	1.05657e-157	ENSMUSG00000075602	Ly6a
endothelia	1.89498e-155	1.17177	0.403	0.052	4.14393e-151	ENSMUSG00000045930	Clec14a
endothelia	1.55302e-154	1.99841	0.769	0.257	3.39615e-150	ENSMUSG00000022661	Cd200
endothelia	1.93635e-152	0.299089	0.133	0.004	4.2344e-148	ENSMUSG00000001227	Sema6b
endothelia	2.60068e-152	0.922497	0.244	0.018	5.68717e-148	ENSMUSG00000021367	Edn1
endothelia	4.56241e-152	1.91689	0.89	0.412	9.97708e-148	ENSMUSG00000022587	Ly6e
endothelia	6.77951e-151	1.28193	0.552	0.101	1.48254e-146	ENSMUSG00000024140	Epas1
endothelia	1.17936e-150	0.278846	0.133	0.004	2.57902e-146	ENSMUSG00000033107	Rnf125
endothelia	1.14809e-149	1.56935	0.549	0.108	2.51065e-145	ENSMUSG00000027293	Ehd4
endothelia	4.86821e-147	0.494904	0.179	0.009	1.06458e-142	ENSMUSG00000079363	Gbp4
endothelia	3.00428e-146	0.690577	0.292	0.028	6.56975e-142	ENSMUSG00000033278	Ptprm
endothelia	2.86938e-145	0.548387	0.188	0.011	6.27477e-141	ENSMUSG00000040447	Spns2
endothelia	4.09825e-145	0.78696	0.325	0.035	8.96204e-141	ENSMUSG00000051339	2900026A02Rik
endothelia	5.16116e-145	1.71899	0.688	0.197	1.12864e-140	ENSMUSG00000007655	Cav1
endothelia	2.40414e-143	0.401439	0.159	0.007	5.25738e-139	ENSMUSG00000015468	Notch4
endothelia	1.10693e-141	0.864031	0.299	0.03	2.42063e-137	ENSMUSG00000027611	Procr
endothelia	1.36313e-138	0.371599	0.146	0.006	2.9809e-134	ENSMUSG00000042812	Foxf1
endothelia	1.37038e-138	0.458113	0.188	0.011	2.99675e-134	ENSMUSG00000041012	Cmtm8
endothelia	1.36732e-137	1.0945	0.481	0.085	2.99006e-133	ENSMUSG00000038235	F11r
endothelia	3.85438e-136	0.45657	0.156	0.008	8.42875e-132	ENSMUSG00000025494	Sigirr
endothelia	8.98871e-134	1.36361	0.971	0.857	1.96565e-129	ENSMUSG00000025492	Ifitm3
endothelia	4.79572e-133	0.676203	0.295	0.031	1.04873e-128	ENSMUSG00000030737	Slco2b1
endothelia	7.96047e-128	0.338735	0.156	0.008	1.7408e-123	ENSMUSG00000105504	Gbp5
endothelia	2.67594e-126	0.405379	0.162	0.009	5.85174e-122	ENSMUSG00000046280	She
endothelia	4.70278e-125	1.56932	0.737	0.255	1.0284e-120	ENSMUSG00000001240	Ramp2
endothelia	1.7081e-124	0.694084	0.299	0.034	3.73527e-120	ENSMUSG00000035954	Dock4
endothelia	4.37729e-124	0.568966	0.156	0.009	9.57225e-120	ENSMUSG00000051022	Hs3st1
endothelia	4.27788e-122	2.13621	0.672	0.21	9.35488e-118	ENSMUSG00000004655	Aqp1
endothelia	1.24821e-121	1.66331	0.701	0.242	2.72958e-117	ENSMUSG00000016494	Cd34
endothelia	2.81254e-121	0.331051	0.149	0.008	6.15045e-117	ENSMUSG00000027375	Mal
endothelia	1.94036e-120	0.903103	0.302	0.037	4.24317e-116	ENSMUSG00000033174	Mgll
endothelia	1.74633e-119	0.639946	0.263	0.027	3.81888e-115	ENSMUSG00000029669	Tspan12
endothelia	8.99731e-119	0.610718	0.218	0.018	1.96753e-114	ENSMUSG00000051375	Pcdh1
endothelia	2.55844e-118	0.635492	0.143	0.008	5.59479e-114	ENSMUSG00000021904	Sema3g
endothelia	1.47774e-117	0.888985	0.393	0.064	3.23152e-113	ENSMUSG00000000058	Cav2
endothelia	6.51473e-117	1.06386	0.331	0.045	1.42464e-112	ENSMUSG00000025498	Irf7
endothelia	9.81859e-117	0.6158	0.195	0.015	2.14713e-112	ENSMUSG00000057346	Apol9a
endothelia	1.01588e-116	0.869471	0.373	0.058	2.22153e-112	ENSMUSG00000027954	Efna1
endothelia	2.27995e-116	0.621507	0.214	0.018	4.98579e-112	ENSMUSG00000040710	St8sia4
endothelia	1.36854e-114	0.384518	0.185	0.014	2.99273e-110	ENSMUSG00000037736	Limch1
endothelia	7.19323e-114	0.808541	0.334	0.048	1.57302e-109	ENSMUSG00000027684	Mecom
endothelia	6.47684e-113	1.39825	0.919	0.731	1.41635e-108	ENSMUSG00000001175	Calm1
endothelia	5.48201e-110	1.38824	0.601	0.176	1.1988e-105	ENSMUSG00000022799	Arhgap31
endothelia	1.40328e-109	0.941763	0.419	0.074	3.0687e-105	ENSMUSG00000038811	Gngt2
endothelia	3.85392e-108	-1.62447	0.318	0.885	8.42775e-104	ENSMUSG00000025351	Cd63
endothelia	3.44777e-107	1.14399	0.484	0.11	7.53958e-103	ENSMUSG00000066571	4931406P16Rik
endothelia	8.03231e-106	-1.84992	0.312	0.846	1.7565e-101	ENSMUSG00000068220	Lgals1
endothelia	1.47888e-103	0.294516	0.104	0.004	3.23401e-99	ENSMUSG00000023959	Clic5
endothelia	3.29202e-102	1.38521	0.558	0.157	7.19899e-98	ENSMUSG00000002504	Slc9a3r2
endothelia	5.8734e-102	0.575929	0.195	0.017	1.2844e-97	ENSMUSG00000044921	Rassf9
endothelia	2.22395e-101	1.24725	0.532	0.141	4.86333e-97	ENSMUSG00000057530	Ece1
endothelia	7.503e-101	0.800144	0.198	0.018	1.64076e-96	ENSMUSG00000037095	Lrg1
endothelia	4.03249e-100	0.442055	0.114	0.005	8.81826e-96	ENSMUSG00000068246	Apol9b
endothelia	8.07717e-100	1.1154	0.5	0.118	1.76632e-95	ENSMUSG00000054404	Slfn5
endothelia	1.02182e-99	1.32747	0.633	0.2	2.23452e-95	ENSMUSG00000020577	Tspan13
endothelia	1.96367e-98	1.25232	0.494	0.124	4.29414e-94	ENSMUSG00000045954	Cavin2
endothelia	3.61317e-95	0.419606	0.175	0.015	7.90128e-91	ENSMUSG00000033170	Card10
endothelia	1.96063e-93	0.513843	0.198	0.02	4.28752e-89	ENSMUSG00000054720	Lrrc8c
endothelia	3.62972e-92	0.899108	0.37	0.071	7.93748e-88	ENSMUSG00000039697	Ncoa7
endothelia	2.26583e-91	0.357578	0.123	0.007	4.95493e-87	ENSMUSG00000068079	Tcf15
endothelia	3.55973e-91	0.906433	0.99	0.898	7.78443e-87	ENSMUSG00000060802	B2m
endothelia	4.92207e-91	0.751961	0.325	0.054	1.07636e-86	ENSMUSG00000059588	Calcrl
endothelia	1.19396e-89	0.410403	0.13	0.008	2.61094e-85	ENSMUSG00000029086	Prom1
endothelia	1.27264e-89	1.14254	0.929	0.774	2.78302e-85	ENSMUSG00000073411	H2-D1
endothelia	6.99722e-88	0.451057	0.205	0.022	1.53015e-83	ENSMUSG00000049044	Rapgef4
endothelia	1.40613e-87	0.555769	0.185	0.018	3.07492e-83	ENSMUSG00000074793	Hspa12b
endothelia	2.68796e-85	0.457322	0.159	0.014	5.87803e-81	ENSMUSG00000022469	Rapgef3
endothelia	4.87806e-85	1.02978	0.906	0.683	1.06673e-80	ENSMUSG00000061232	H2-K1
endothelia	1.06173e-84	0.529875	0.244	0.033	2.32179e-80	ENSMUSG00000033377	Palmd
endothelia	1.92626e-84	0.532502	0.205	0.023	4.21234e-80	ENSMUSG00000063060	Sox7
endothelia	2.89255e-84	-1.49402	0.114	0.737	6.32542e-80	ENSMUSG00000009281	Rarres2
endothelia	3.28941e-84	-1.89144	0.114	0.73	7.19329e-80	ENSMUSG00000029661	Col1a2
endothelia	2.5602e-83	0.600929	0.269	0.04	5.59865e-79	ENSMUSG00000019256	Ahr
endothelia	2.93393e-83	0.862354	0.425	0.097	6.41592e-79	ENSMUSG00000032035	Ets1
endothelia	5.0879e-83	0.340498	0.11	0.007	1.11262e-78	ENSMUSG00000032735	Ablim3
endothelia	5.15777e-83	1.04831	0.422	0.102	1.1279e-78	ENSMUSG00000025037	Maoa
endothelia	7.47036e-83	0.945706	0.432	0.102	1.63362e-78	ENSMUSG00000022747	St3gal6
endothelia	1.42863e-82	0.350923	0.13	0.009	3.12414e-78	ENSMUSG00000033788	Dysf
endothelia	1.36755e-81	-1.83561	0.153	0.715	2.99055e-77	ENSMUSG00000020473	Aebp1
endothelia	3.95751e-81	0.669433	0.247	0.035	8.65428e-77	ENSMUSG00000027074	Slc43a3
endothelia	4.17917e-80	0.460198	0.214	0.027	9.139e-76	ENSMUSG00000040624	Plekhg1
endothelia	1.70773e-79	0.740297	0.273	0.044	3.73446e-75	ENSMUSG00000057722	Lepr
endothelia	1.89327e-79	0.405935	0.153	0.014	4.1402e-75	ENSMUSG00000018381	Abi3
endothelia	7.31139e-79	0.369244	0.153	0.014	1.59886e-74	ENSMUSG00000052384	Nrros
endothelia	8.10465e-79	0.49705	0.244	0.034	1.77233e-74	ENSMUSG00000030921	Trim30a
endothelia	1.74639e-78	0.400539	0.149	0.013	3.819e-74	ENSMUSG00000044229	Nxpe4
endothelia	1.88664e-78	0.446553	0.211	0.026	4.12571e-74	ENSMUSG00000023008	Fmnl3
endothelia	2.04133e-78	0.457186	0.214	0.027	4.46399e-74	ENSMUSG00000029798	Herc6
endothelia	6.01455e-78	0.832615	0.24	0.034	1.31526e-73	ENSMUSG00000034459	Ifit1
endothelia	9.67317e-78	-1.01917	0.471	0.895	2.11533e-73	ENSMUSG00000033307	Mif
endothelia	2.20971e-77	0.803478	0.185	0.021	4.83218e-73	ENSMUSG00000054855	Rnd1
endothelia	6.02716e-77	1.09847	0.955	0.866	1.31802e-72	ENSMUSG00000036256	Igfbp7
endothelia	4.19749e-75	-1.66283	0.143	0.692	9.17907e-71	ENSMUSG00000041120	Nbl1
endothelia	2.02321e-74	0.741563	0.341	0.071	4.42436e-70	ENSMUSG00000025558	Dock9
endothelia	2.5943e-74	0.801197	0.403	0.098	5.67321e-70	ENSMUSG00000029207	Apbb2
endothelia	4.98232e-74	-2.04098	0.166	0.729	1.08953e-69	ENSMUSG00000026879	Gsn
endothelia	1.50695e-73	1.00401	0.38	0.092	3.29539e-69	ENSMUSG00000058254	Tspan7
endothelia	3.74397e-73	1.34481	0.692	0.337	8.18731e-69	ENSMUSG00000032766	Gng11
endothelia	4.6009e-73	0.533361	0.24	0.036	1.00612e-68	ENSMUSG00000020642	Rnf144a
endothelia	3.21151e-72	-1.60328	0.084	0.641	7.02293e-68	ENSMUSG00000023046	Igfbp6
endothelia	3.94936e-72	0.831413	0.38	0.088	8.63646e-68	ENSMUSG00000096727	Psmb9
endothelia	7.19843e-72	-1.61596	0.146	0.719	1.57415e-67	ENSMUSG00000031765	Mt1
endothelia	1.87145e-71	0.447819	0.175	0.02	4.09248e-67	ENSMUSG00000038781	Stap2
endothelia	2.6936e-71	0.809436	0.299	0.057	5.89036e-67	ENSMUSG00000042116	Vwa1
endothelia	3.84297e-71	0.961242	0.464	0.131	8.4038e-67	ENSMUSG00000073409	H2-Q6
endothelia	6.45537e-70	1.01337	0.893	0.777	1.41166e-65	ENSMUSG00000018593	Sparc
endothelia	9.47409e-70	0.285061	0.153	0.015	2.07179e-65	ENSMUSG00000071713	Csf2rb
endothelia	1.61645e-69	0.624604	0.26	0.045	3.53486e-65	ENSMUSG00000050530	Fam171a1
endothelia	1.66123e-69	1.03885	0.571	0.208	3.63278e-65	ENSMUSG00000024338	Psmb8
endothelia	1.78165e-69	-2.52302	0.282	0.73	3.89612e-65	ENSMUSG00000019929	Dcn
endothelia	3.38896e-69	0.54652	0.321	0.062	7.41099e-65	ENSMUSG00000026126	Ptpn18
endothelia	3.55723e-69	0.460319	0.13	0.011	7.77895e-65	ENSMUSG00000040289	Hey1
endothelia	4.44465e-69	-1.54249	0.117	0.649	9.71956e-65	ENSMUSG00000027239	Mdk
endothelia	1.61411e-68	0.91221	0.416	0.113	3.52974e-64	ENSMUSG00000008398	Elk3
endothelia	2.92591e-68	-1.50833	0.205	0.73	6.39837e-64	ENSMUSG00000056501	Cebpb
endothelia	7.4863e-68	-1.16268	0.065	0.62	1.6371e-63	ENSMUSG00000096956	Snhg18
endothelia	7.56113e-68	0.539017	0.234	0.037	1.65347e-63	ENSMUSG00000033960	Jcad
endothelia	9.77401e-68	0.914545	0.373	0.091	2.13738e-63	ENSMUSG00000000530	Acvrl1
endothelia	1.42257e-67	-0.625058	0.87	0.96	3.11089e-63	ENSMUSG00000037805	Rpl10a
endothelia	2.4509e-67	0.683622	0.237	0.037	5.35963e-63	ENSMUSG00000030413	Pglyrp1
endothelia	1.25211e-66	1.08962	0.883	0.621	2.73812e-62	ENSMUSG00000026728	Vim
endothelia	3.5073e-66	0.830125	0.321	0.07	7.66977e-62	ENSMUSG00000024232	Bambi
endothelia	5.32159e-66	0.516733	0.169	0.02	1.16372e-61	ENSMUSG00000047250	Ptgs1
endothelia	9.28782e-66	0.518921	0.201	0.029	2.03106e-61	ENSMUSG00000020092	Pald1
endothelia	1.19364e-65	0.366025	0.101	0.007	2.61025e-61	ENSMUSG00000042797	Aqp11
endothelia	1.92547e-65	-1.15114	0.088	0.636	4.21062e-61	ENSMUSG00000036570	Fxyd1
endothelia	7.8474e-65	-1.70483	0.182	0.703	1.71607e-60	ENSMUSG00000028464	Tpm2
endothelia	9.1324e-65	1.13423	0.766	0.529	1.99707e-60	ENSMUSG00000017707	Serinc3
endothelia	1.8284e-64	0.973699	0.409	0.112	3.99835e-60	ENSMUSG00000026222	Sp100
endothelia	4.28381e-64	1.20585	0.62	0.298	9.36783e-60	ENSMUSG00000008575	Nfib
endothelia	4.58831e-64	0.417782	0.156	0.018	1.00337e-59	ENSMUSG00000033082	Clec1a
endothelia	4.72252e-64	1.40079	0.338	0.081	1.03272e-59	ENSMUSG00000022037	Clu
endothelia	4.78862e-64	1.05	0.532	0.188	1.04718e-59	ENSMUSG00000030157	Clec2d
endothelia	1.24695e-63	-1.6979	0.104	0.633	2.72684e-59	ENSMUSG00000026043	Col3a1
endothelia	7.99691e-63	0.99902	0.377	0.097	1.74876e-58	ENSMUSG00000035692	Isg15
endothelia	2.48383e-62	-1.93539	0.075	0.593	5.43164e-58	ENSMUSG00000001506	Col1a1
endothelia	3.08837e-62	0.644403	0.25	0.045	6.75364e-58	ENSMUSG00000033446	Lpar6
endothelia	4.95275e-62	1.07436	0.571	0.23	1.08307e-57	ENSMUSG00000060550	H2-Q7
endothelia	6.22785e-62	0.364844	0.12	0.011	1.36191e-57	ENSMUSG00000027985	Lef1
endothelia	8.4429e-62	0.872068	0.338	0.081	1.84629e-57	ENSMUSG00000068245	Phf11d
endothelia	1.19108e-61	-1.22967	0.088	0.609	2.60464e-57	ENSMUSG00000018819	Lsp1
endothelia	1.99453e-61	0.342077	0.12	0.011	4.36165e-57	ENSMUSG00000020638	Cmpk2
endothelia	3.75948e-61	0.848017	0.302	0.064	8.22123e-57	ENSMUSG00000029675	Eln
endothelia	7.04301e-61	0.582331	0.26	0.05	1.54017e-56	ENSMUSG00000041187	Prkd2
endothelia	1.76576e-60	0.886761	0.412	0.125	3.86135e-56	ENSMUSG00000032198	Dock6
endothelia	2.25932e-60	-1.25626	0.11	0.62	4.94069e-56	ENSMUSG00000001119	Col6a1
endothelia	5.66407e-60	1.03982	0.584	0.233	1.23862e-55	ENSMUSG00000055148	Klf2
endothelia	9.07162e-60	-0.881287	0.172	0.678	1.98378e-55	ENSMUSG00000058135	Gstm1
endothelia	1.51578e-59	-1.10602	0.101	0.609	3.3147e-55	ENSMUSG00000058056	Palld
endothelia	2.66838e-59	0.544203	0.195	0.029	5.83522e-55	ENSMUSG00000004054	Map3k11
endothelia	4.34976e-59	1.1469	0.744	0.591	9.51206e-55	ENSMUSG00000032562	Gnai2
endothelia	1.6574e-58	0.761615	0.419	0.117	3.62439e-54	ENSMUSG00000009687	Fxyd5
endothelia	1.65815e-58	0.915975	0.425	0.13	3.62604e-54	ENSMUSG00000025085	Ablim1
endothelia	2.29978e-58	0.627588	0.195	0.03	5.02915e-54	ENSMUSG00000078920	Ifi47
endothelia	9.27036e-58	-1.44943	0.104	0.6	2.02724e-53	ENSMUSG00000021876	Rnase4
endothelia	3.37347e-57	-0.417689	0.942	0.98	7.3771e-53	ENSMUSG00000028081	Rps3a1
endothelia	8.06643e-57	-1.15078	0.149	0.628	1.76397e-52	ENSMUSG00000037852	Cpe
endothelia	2.71402e-56	0.329102	0.11	0.01	5.93503e-52	ENSMUSG00000097006	9530082P21Rik
endothelia	4.16991e-56	-1.5049	0.218	0.653	9.11875e-52	ENSMUSG00000029322	Plac8
endothelia	1.68731e-55	0.648918	0.26	0.054	3.68981e-51	ENSMUSG00000040451	Sgms1
endothelia	2.79994e-54	0.537121	0.185	0.029	6.1229e-50	ENSMUSG00000026475	Rgs16
endothelia	4.13723e-54	0.488781	0.175	0.026	9.0473e-50	ENSMUSG00000029298	Gbp9
endothelia	5.34891e-54	0.816106	0.357	0.1	1.1697e-49	ENSMUSG00000028041	Adam15
endothelia	5.43956e-54	0.291775	0.133	0.015	1.18952e-49	ENSMUSG00000022537	Tmem44
endothelia	9.75166e-54	-0.496026	0.883	0.974	2.13249e-49	ENSMUSG00000025362	Rps26
endothelia	1.98273e-53	0.658844	0.328	0.083	4.33584e-49	ENSMUSG00000026923	Notch1
endothelia	3.4918e-53	0.763985	0.36	0.098	7.63587e-49	ENSMUSG00000039997	Ifi203
endothelia	1.3394e-52	0.905076	0.282	0.067	2.92901e-48	ENSMUSG00000054072	Iigp1
endothelia	1.37757e-52	1.1361	0.643	0.386	3.01247e-48	ENSMUSG00000020315	Sptbn1
endothelia	2.04865e-52	-1.24468	0.075	0.549	4.48e-48	ENSMUSG00000020241	Col6a2
endothelia	2.14664e-52	0.580431	0.224	0.043	4.69428e-48	ENSMUSG00000017756	Slc12a7
endothelia	3.53891e-52	0.697888	0.38	0.111	7.73889e-48	ENSMUSG00000027111	Itga6
endothelia	4.19439e-52	0.511355	0.195	0.033	9.17229e-48	ENSMUSG00000001053	N4bp3
endothelia	8.66165e-52	0.400011	0.205	0.036	1.89413e-47	ENSMUSG00000043259	Fam13c
endothelia	1.08362e-51	-1.59807	0.175	0.618	2.36967e-47	ENSMUSG00000067818	Myl9
endothelia	1.70738e-51	0.435561	0.162	0.024	3.7337e-47	ENSMUSG00000058656	Samd12
endothelia	1.87471e-51	0.767264	0.344	0.097	4.09962e-47	ENSMUSG00000020773	Trim47
endothelia	1.98432e-51	1.03994	0.782	0.656	4.33932e-47	ENSMUSG00000018585	Atox1
endothelia	2.58512e-51	0.61592	0.195	0.034	5.65314e-47	ENSMUSG00000022297	Fzd6
endothelia	2.89624e-51	0.673425	0.341	0.092	6.3335e-47	ENSMUSG00000024074	Crim1
endothelia	8.64479e-51	-0.875232	0.234	0.674	1.89044e-46	ENSMUSG00000052534	Pbx1
endothelia	1.59833e-50	0.942491	0.386	0.124	3.49523e-46	ENSMUSG00000061119	Prcp
endothelia	1.92764e-50	1.07997	0.773	0.48	4.21535e-46	ENSMUSG00000004951	Hspb1
endothelia	3.12748e-50	-0.419893	0.948	0.982	6.83916e-46	ENSMUSG00000007892	Rplp1
endothelia	3.57e-50	0.432274	1	0.991	7.80687e-46	ENSMUSG00000049775	Tmsb4x
endothelia	5.39317e-50	0.518265	0.195	0.034	1.17938e-45	ENSMUSG00000039031	Arhgap18
endothelia	8.72631e-50	0.674653	0.292	0.072	1.90827e-45	ENSMUSG00000019647	Sema6a
endothelia	9.2028e-50	0.449158	0.247	0.05	2.01247e-45	ENSMUSG00000020486	Sept4
endothelia	1.63768e-49	0.423436	0.166	0.025	3.58127e-45	ENSMUSG00000038623	Tm6sf1
endothelia	3.47938e-49	0.862907	0.409	0.132	7.60871e-45	ENSMUSG00000090272	Mndal
endothelia	3.52638e-49	0.379171	0.198	0.035	7.7115e-45	ENSMUSG00000041112	Elmo1
endothelia	1.52085e-48	0.593328	0.198	0.036	3.3258e-44	ENSMUSG00000032548	Slco2a1
endothelia	3.02624e-48	0.455952	0.149	0.021	6.61778e-44	ENSMUSG00000038007	Acer2
endothelia	6.25633e-48	-1.01831	0.045	0.493	1.36813e-43	ENSMUSG00000060572	Mfap2
endothelia	6.85363e-48	-1.01764	0.101	0.555	1.49875e-43	ENSMUSG00000052957	Gas1
endothelia	1.89151e-47	0.485566	0.198	0.037	4.13635e-43	ENSMUSG00000054263	Lifr
endothelia	2.09452e-47	-0.949025	0.081	0.519	4.5803e-43	ENSMUSG00000038521	C1s1
endothelia	2.91655e-47	0.563507	0.289	0.072	6.37791e-43	ENSMUSG00000034422	Parp14
endothelia	3.23677e-47	-1.17547	0.094	0.544	7.07818e-43	ENSMUSG00000023224	Serping1
endothelia	6.20254e-47	0.651903	0.224	0.047	1.35637e-42	ENSMUSG00000068735	Trp53i11
endothelia	7.72691e-47	0.461746	0.237	0.05	1.68972e-42	ENSMUSG00000056602	Fry
endothelia	7.94518e-47	0.709317	0.302	0.081	1.73745e-42	ENSMUSG00000009569	Mkl2
endothelia	2.58492e-46	-1.04832	0.078	0.516	5.6527e-42	ENSMUSG00000026365	Cfh
endothelia	3.15787e-46	0.419923	0.214	0.042	6.90563e-42	ENSMUSG00000022197	Pdzd2
endothelia	4.11936e-46	0.466669	0.221	0.046	9.00822e-42	ENSMUSG00000026640	Plxna2
endothelia	7.38601e-46	0.724182	0.321	0.094	1.61517e-41	ENSMUSG00000005534	Insr
endothelia	1.24888e-45	-0.370512	0.932	0.978	2.73105e-41	ENSMUSG00000079641	Rpl39
endothelia	1.93389e-45	0.832432	0.63	0.34	4.22902e-41	ENSMUSG00000074457	S100a16
endothelia	2.57106e-45	-0.348077	0.981	0.985	5.62239e-41	ENSMUSG00000040952	Rps19
endothelia	4.06585e-45	-0.844246	0.039	0.468	8.8912e-41	ENSMUSG00000040249	Lrp1
endothelia	6.18308e-45	0.597765	0.295	0.08	1.35212e-40	ENSMUSG00000034485	Uaca
endothelia	8.70231e-45	0.467904	0.159	0.026	1.90302e-40	ENSMUSG00000073555	Gm4951
endothelia	1.36479e-44	-1.46625	0.208	0.604	2.98452e-40	ENSMUSG00000022836	Mylk
endothelia	1.59993e-44	0.774497	0.276	0.072	3.49873e-40	ENSMUSG00000040253	Gbp7
endothelia	3.41091e-44	0.551062	0.474	0.179	7.45897e-40	ENSMUSG00000075010	AW112010
endothelia	4.40191e-44	0.37932	0.159	0.026	9.6261e-40	ENSMUSG00000024378	Stard4
endothelia	5.52419e-44	0.956096	0.558	0.286	1.20803e-39	ENSMUSG00000031207	Msn
endothelia	6.42237e-44	0.331771	0.133	0.018	1.40444e-39	ENSMUSG00000037580	Gch1
endothelia	8.78714e-44	-0.757003	0.075	0.49	1.92157e-39	ENSMUSG00000021760	Gpx8
endothelia	9.54615e-44	-1.0363	0.065	0.489	2.08755e-39	ENSMUSG00000000753	Serpinf1
endothelia	1.25793e-43	0.812409	0.357	0.11	2.75083e-39	ENSMUSG00000028776	Tinagl1
endothelia	1.99299e-43	0.862123	0.39	0.139	4.35828e-39	ENSMUSG00000030516	Tjp1
endothelia	2.98357e-43	0.413179	0.188	0.036	6.52446e-39	ENSMUSG00000002799	Jag2
endothelia	3.29518e-43	0.571659	0.201	0.041	7.20591e-39	ENSMUSG00000027955	Fam198b
endothelia	4.05731e-43	-0.401345	0.89	0.967	8.87253e-39	ENSMUSG00000079435	Rpl36a
endothelia	5.93504e-43	-0.571936	0.731	0.939	1.29787e-38	ENSMUSG00000039221	Rpl22l1
endothelia	7.21467e-43	0.347184	0.14	0.021	1.5777e-38	ENSMUSG00000027200	Sema6d
endothelia	1.62387e-42	0.653688	0.253	0.064	3.55108e-38	ENSMUSG00000020032	Nuak1
endothelia	2.05788e-42	-0.948218	0.11	0.53	4.50017e-38	ENSMUSG00000031375	Bgn
endothelia	2.27835e-42	0.363896	0.175	0.031	4.98229e-38	ENSMUSG00000021990	Spata13
endothelia	2.33926e-42	0.323877	0.127	0.017	5.1155e-38	ENSMUSG00000055639	Dach1
endothelia	7.62886e-42	0.298354	0.136	0.02	1.66828e-37	ENSMUSG00000039713	Plekhg5
endothelia	9.02893e-42	-0.499011	0.506	0.851	1.97445e-37	ENSMUSG00000054428	Atpif1
endothelia	9.2733e-42	0.395886	0.107	0.013	2.02788e-37	ENSMUSG00000066000	Zfp979
endothelia	1.00514e-41	0.772925	0.347	0.109	2.19803e-37	ENSMUSG00000002980	Bcam
endothelia	1.51568e-41	0.870184	0.357	0.121	3.31448e-37	ENSMUSG00000040483	Xaf1
endothelia	1.74703e-41	0.366134	0.214	0.045	3.8204e-37	ENSMUSG00000072620	Slfn2
endothelia	1.76615e-41	-1.17866	0.081	0.484	3.86221e-37	ENSMUSG00000032572	Col6a4
endothelia	4.28756e-41	0.714727	0.955	0.931	9.37604e-37	ENSMUSG00000079523	Tmsb10
endothelia	4.95813e-41	0.430001	0.146	0.023	1.08424e-36	ENSMUSG00000030711	Sult1a1
endothelia	5.81566e-41	0.767213	0.458	0.196	1.27177e-36	ENSMUSG00000019820	Utrn
endothelia	6.81307e-41	-0.990575	0.214	0.608	1.48988e-36	ENSMUSG00000000957	Mmp14
endothelia	1.90561e-40	0.640271	0.201	0.043	4.16719e-36	ENSMUSG00000042590	Ipo11
endothelia	1.92264e-40	-0.971506	0.133	0.534	4.20444e-36	ENSMUSG00000026193	Fn1
endothelia	2.20966e-40	-1.267	0.214	0.608	4.83209e-36	ENSMUSG00000049422	Chchd10
endothelia	4.84192e-40	-0.849351	0.052	0.445	1.05883e-35	ENSMUSG00000000938	Hoxa10
endothelia	5.01867e-40	0.470571	0.198	0.042	1.09748e-35	ENSMUSG00000021285	Ppp1r13b
endothelia	1.37323e-39	0.792748	0.497	0.226	3.00298e-35	ENSMUSG00000005125	Ndrg1
endothelia	1.81672e-39	-1.21466	0.133	0.515	3.9728e-35	ENSMUSG00000026208	Des
endothelia	1.92598e-39	0.991448	0.607	0.354	4.21173e-35	ENSMUSG00000042312	S100a13
endothelia	2.13838e-39	-1.32424	0.065	0.454	4.67621e-35	ENSMUSG00000026574	Dpt
endothelia	2.21648e-39	0.289067	0.12	0.017	4.84699e-35	ENSMUSG00000031216	Stard8
endothelia	2.38636e-39	-0.934972	0.055	0.449	5.21849e-35	ENSMUSG00000048126	Col6a3
endothelia	3.61792e-39	-0.88993	0.331	0.686	7.91168e-35	ENSMUSG00000029761	Cald1
endothelia	6.29265e-39	0.429788	0.224	0.052	1.37608e-34	ENSMUSG00000024130	Abca3
endothelia	9.33733e-39	-0.646745	0.331	0.715	2.04189e-34	ENSMUSG00000027602	Map1lc3a
endothelia	1.14867e-38	-0.806862	0.029	0.413	2.5119e-34	ENSMUSG00000034353	Ramp1
endothelia	1.39361e-38	-1.49205	0.075	0.468	3.04754e-34	ENSMUSG00000018339	Gpx3
endothelia	1.69741e-38	0.639442	0.269	0.074	3.7119e-34	ENSMUSG00000020108	Ddit4
endothelia	1.9091e-38	0.582154	0.289	0.084	4.17481e-34	ENSMUSG00000031015	Swap70
endothelia	2.5537e-38	0.308087	0.114	0.015	5.58443e-34	ENSMUSG00000029570	Lfng
endothelia	5.57092e-38	0.879859	0.701	0.566	1.21825e-33	ENSMUSG00000031996	Aplp2
endothelia	8.39601e-38	-1.25287	0.088	0.481	1.83604e-33	ENSMUSG00000036446	Lum
endothelia	1.03616e-37	-1.15484	0.078	0.457	2.26587e-33	ENSMUSG00000031740	Mmp2
endothelia	1.53167e-37	0.866295	0.734	0.638	3.34946e-33	ENSMUSG00000032966	Fkbp1a
endothelia	1.69675e-37	0.896965	0.513	0.253	3.71045e-33	ENSMUSG00000024725	Ostf1
endothelia	2.00326e-37	-1.2321	0.084	0.466	4.38072e-33	ENSMUSG00000055435	Maf
endothelia	2.65576e-37	0.461947	0.192	0.042	5.80762e-33	ENSMUSG00000034684	Sema3f
endothelia	6.19313e-37	0.391374	0.146	0.026	1.35431e-32	ENSMUSG00000051177	Plcb1
endothelia	6.46756e-37	-0.318841	0.984	0.987	1.41433e-32	ENSMUSG00000000740	Rpl13
endothelia	8.19653e-37	0.814315	0.442	0.188	1.79242e-32	ENSMUSG00000042284	Itga1
endothelia	8.85122e-37	-0.810235	0.838	0.965	1.93559e-32	ENSMUSG00000050708	Ftl1
endothelia	9.04634e-37	-1.14754	0.032	0.394	1.97825e-32	ENSMUSG00000027996	Sfrp2
endothelia	1.53624e-36	-0.309598	0.971	0.982	3.35945e-32	ENSMUSG00000012848	Rps5
endothelia	3.38826e-36	0.418862	0.114	0.016	7.40945e-32	ENSMUSG00000028713	Cyp4b1
endothelia	4.98101e-36	0.316138	0.117	0.017	1.08925e-31	ENSMUSG00000036611	Eepd1
endothelia	5.20771e-36	-0.825833	0.055	0.429	1.13882e-31	ENSMUSG00000028128	F3
endothelia	9.33647e-36	-0.286394	0.984	0.987	2.0417e-31	ENSMUSG00000067288	Rps28
endothelia	1.42324e-35	-0.769733	0.065	0.431	3.11235e-31	ENSMUSG00000033420	Antxr1
endothelia	1.44097e-35	-0.915031	0.065	0.426	3.15111e-31	ENSMUSG00000022330	Osr2
endothelia	1.54564e-35	0.623631	0.354	0.122	3.38e-31	ENSMUSG00000025810	Nrp1
endothelia	1.94171e-35	-1.07524	0.029	0.388	4.24613e-31	ENSMUSG00000030116	Mfap5
endothelia	2.06099e-35	-1.16817	0.071	0.444	4.50698e-31	ENSMUSG00000000901	Mmp11
endothelia	2.73092e-35	0.685576	0.344	0.123	5.97197e-31	ENSMUSG00000038855	Itpkb
endothelia	2.96199e-35	0.59984	0.276	0.083	6.47729e-31	ENSMUSG00000029344	Tpst2
endothelia	3.16133e-35	0.440532	0.211	0.051	6.9132e-31	ENSMUSG00000021068	Nin
endothelia	3.93457e-35	0.623173	0.273	0.082	8.60412e-31	ENSMUSG00000018909	Arrb1
endothelia	4.35883e-35	-1.14009	0.029	0.382	9.53189e-31	ENSMUSG00000022324	Matn2
endothelia	5.8363e-35	0.511739	0.234	0.061	1.27628e-30	ENSMUSG00000024168	Tmem204
endothelia	9.25279e-35	0.914014	0.425	0.194	2.0234e-30	ENSMUSG00000034751	Mast4
endothelia	9.94949e-35	-1.01092	0.026	0.38	2.17576e-30	ENSMUSG00000021390	Ogn
endothelia	1.17299e-34	0.311309	0.11	0.016	2.5651e-30	ENSMUSG00000028755	Cda
endothelia	1.51398e-34	-0.754441	0.295	0.646	3.31078e-30	ENSMUSG00000033863	Klf9
endothelia	1.5593e-34	-0.726095	0.058	0.413	3.40988e-30	ENSMUSG00000000278	Scpep1
endothelia	2.05382e-34	-0.302949	0.964	0.976	4.49129e-30	ENSMUSG00000008683	Rps15a
endothelia	2.25299e-34	-0.973721	0.107	0.475	4.92683e-30	ENSMUSG00000001270	Ckb
endothelia	2.31577e-34	0.627441	0.305	0.099	5.06413e-30	ENSMUSG00000031841	Cdh13
endothelia	4.93571e-34	-0.386073	0.935	0.976	1.07934e-29	ENSMUSG00000067274	Rplp0
endothelia	8.11354e-34	0.69826	0.367	0.145	1.77427e-29	ENSMUSG00000068036	Afdn
endothelia	9.01404e-34	0.356692	0.175	0.038	1.97119e-29	ENSMUSG00000032596	Uba7
endothelia	2.15468e-33	0.420494	0.221	0.058	4.71186e-29	ENSMUSG00000022246	Rai14
endothelia	3.38806e-33	-0.567543	0.295	0.679	7.409e-29	ENSMUSG00000005054	Cstb
endothelia	3.90854e-33	0.84528	0.477	0.238	8.5472e-29	ENSMUSG00000038145	Snrk
endothelia	5.71591e-33	0.322341	0.101	0.014	1.24995e-28	ENSMUSG00000041361	Myzap
endothelia	5.84167e-33	-0.912173	0.289	0.634	1.27746e-28	ENSMUSG00000032366	Tpm1
endothelia	6.13074e-33	0.428937	0.185	0.043	1.34067e-28	ENSMUSG00000019960	Dusp6
endothelia	7.84208e-33	0.364663	0.143	0.027	1.71491e-28	ENSMUSG00000003134	Tbc1d8
endothelia	9.76715e-33	0.27957	0.136	0.025	2.13588e-28	ENSMUSG00000031824	6430548M08Rik
endothelia	1.44999e-32	-0.728846	0.032	0.371	3.17084e-28	ENSMUSG00000037206	Islr
endothelia	1.55933e-32	0.793871	0.575	0.331	3.40994e-28	ENSMUSG00000023367	Tmem176a
endothelia	2.63506e-32	0.288419	0.114	0.018	5.76234e-28	ENSMUSG00000022074	Tnfrsf10b
endothelia	2.93034e-32	0.494751	0.26	0.079	6.40808e-28	ENSMUSG00000025278	Flnb
endothelia	3.00838e-32	-0.586615	0.094	0.453	6.57873e-28	ENSMUSG00000026185	Igfbp5
endothelia	3.39866e-32	-0.287672	0.971	0.984	7.4322e-28	ENSMUSG00000047675	Rps8
endothelia	4.78717e-32	-1.22876	0.039	0.375	1.04686e-27	ENSMUSG00000042436	Mfap4
endothelia	5.04282e-32	-0.669211	0.01	0.339	1.10276e-27	ENSMUSG00000031673	Cdh11
endothelia	6.37963e-32	1.05117	0.727	0.682	1.3951e-27	ENSMUSG00000023175	Bsg
endothelia	6.96665e-32	0.896128	0.682	0.526	1.52347e-27	ENSMUSG00000037060	Cavin3
endothelia	6.99563e-32	0.62491	0.256	0.079	1.52981e-27	ENSMUSG00000029710	Ephb4
endothelia	7.487e-32	0.39728	0.149	0.03	1.63726e-27	ENSMUSG00000026102	Inpp1
endothelia	1.24097e-31	0.866031	0.558	0.341	2.71375e-27	ENSMUSG00000004771	Rab11a
endothelia	1.41947e-31	-0.806884	0.026	0.352	3.1041e-27	ENSMUSG00000031825	Crispld2
endothelia	1.82869e-31	-0.61655	0.088	0.424	3.99897e-27	ENSMUSG00000019768	Esr1
endothelia	1.95638e-31	0.451985	0.172	0.039	4.27821e-27	ENSMUSG00000043079	Synpo
endothelia	3.0066e-31	-0.630503	0.036	0.372	6.57483e-27	ENSMUSG00000004105	Angptl2
endothelia	3.05427e-31	0.328524	0.117	0.02	6.67908e-27	ENSMUSG00000026255	Efhd1
endothelia	3.23191e-31	-0.683431	0.097	0.448	7.06753e-27	ENSMUSG00000054619	Mettl7a1
endothelia	3.43275e-31	-0.64588	0.101	0.446	7.50675e-27	ENSMUSG00000022665	Ccdc80
endothelia	3.50521e-31	0.718367	0.39	0.166	7.6652e-27	ENSMUSG00000074364	Ehd2
endothelia	3.83241e-31	-0.544399	0.166	0.519	8.38072e-27	ENSMUSG00000001911	Nfix
endothelia	5.00657e-31	-0.887335	0.062	0.396	1.09484e-26	ENSMUSG00000023886	Smoc2
endothelia	5.62161e-31	0.553908	0.292	0.1	1.22933e-26	ENSMUSG00000039831	Arhgap29
endothelia	5.82077e-31	0.679177	0.344	0.137	1.27288e-26	ENSMUSG00000054693	Adam10
endothelia	6.85088e-31	0.594719	0.256	0.079	1.49815e-26	ENSMUSG00000070327	Rnf213
endothelia	7.69396e-31	-0.611545	0.127	0.47	1.68252e-26	ENSMUSG00000046532	Ar
endothelia	1.05332e-30	0.802445	0.341	0.136	2.3034e-26	ENSMUSG00000070733	Fryl
endothelia	1.07392e-30	-0.941587	0.055	0.386	2.34844e-26	ENSMUSG00000030717	Nupr1
endothelia	1.36988e-30	0.692135	0.276	0.091	2.99565e-26	ENSMUSG00000028795	Ccdc28b
endothelia	1.6652e-30	-0.663153	0.256	0.631	3.64146e-26	ENSMUSG00000047945	Marcksl1
endothelia	1.77246e-30	-0.817528	0.045	0.369	3.87601e-26	ENSMUSG00000027188	Pamr1
endothelia	2.6563e-30	0.401063	0.159	0.034	5.80879e-26	ENSMUSG00000027514	Zbp1
endothelia	2.7325e-30	0.363449	0.201	0.052	5.97544e-26	ENSMUSG00000040265	Dnm3
endothelia	3.67869e-30	1.02312	0.74	0.648	8.04457e-26	ENSMUSG00000046718	Bst2
endothelia	4.40382e-30	0.943064	0.591	0.416	9.63028e-26	ENSMUSG00000047907	Tshz2
endothelia	4.70556e-30	-0.747268	0.899	0.977	1.02901e-25	ENSMUSG00000024661	Fth1
endothelia	4.9624e-30	0.338727	0.143	0.029	1.08518e-25	ENSMUSG00000032849	Abcc4
endothelia	5.15829e-30	0.313541	0.14	0.028	1.12801e-25	ENSMUSG00000042228	Lyn
endothelia	5.99923e-30	0.719567	0.403	0.174	1.31191e-25	ENSMUSG00000021701	Plk2
endothelia	6.24402e-30	-0.442666	0.351	0.698	1.36544e-25	ENSMUSG00000040681	Hmgn1
endothelia	6.93932e-30	0.740539	0.422	0.184	1.51749e-25	ENSMUSG00000074743	Thbd
endothelia	8.28821e-30	0.51247	0.224	0.065	1.81247e-25	ENSMUSG00000027217	Tspan18
endothelia	8.68263e-30	0.378003	0.123	0.023	1.89872e-25	ENSMUSG00000030930	Chst15
endothelia	1.69178e-29	-0.917041	0.019	0.329	3.69958e-25	ENSMUSG00000029231	Pdgfra
endothelia	1.9739e-29	-0.594962	0.302	0.634	4.31653e-25	ENSMUSG00000015837	Sqstm1
endothelia	2.09955e-29	-1.0671	0.107	0.435	4.59129e-25	ENSMUSG00000015312	Gadd45b
endothelia	2.4129e-29	0.324876	0.101	0.016	5.27653e-25	ENSMUSG00000050014	Apol10b
endothelia	2.9523e-29	0.39371	0.208	0.057	6.4561e-25	ENSMUSG00000030022	Adamts9
endothelia	3.35259e-29	0.304758	0.13	0.025	7.33144e-25	ENSMUSG00000037031	Tspan15
endothelia	4.14768e-29	-0.584434	0.36	0.7	9.07014e-25	ENSMUSG00000017466	Timp2
endothelia	4.28043e-29	0.538364	0.659	0.422	9.36044e-25	ENSMUSG00000006360	Crip1
endothelia	5.05019e-29	-1.07231	0.088	0.402	1.10437e-24	ENSMUSG00000037166	Ppp1r14a
endothelia	5.68856e-29	-0.391092	0.679	0.908	1.24397e-24	ENSMUSG00000035885	Cox8a
endothelia	6.88656e-29	-0.288143	0.971	0.981	1.50595e-24	ENSMUSG00000008668	Rps18
endothelia	1.10825e-28	-0.264382	0.958	0.977	2.42353e-24	ENSMUSG00000031320	Rps4x
endothelia	1.37458e-28	-0.508847	0.042	0.36	3.00594e-24	ENSMUSG00000002602	Axl
endothelia	1.75346e-28	-0.507452	0.867	0.979	3.83447e-24	ENSMUSG00000092341	Malat1
endothelia	1.99272e-28	-0.747964	0.153	0.461	4.35767e-24	ENSMUSG00000030782	Tgfb1i1
endothelia	2.2425e-28	0.79322	0.432	0.219	4.9039e-24	ENSMUSG00000031681	Smad1
endothelia	2.30389e-28	-0.299604	0.929	0.968	5.03815e-24	ENSMUSG00000008682	Rpl10
endothelia	2.55544e-28	0.470967	0.221	0.065	5.58824e-24	ENSMUSG00000021895	Arhgef3
endothelia	2.70664e-28	0.568762	0.244	0.077	5.91889e-24	ENSMUSG00000028152	Tspan5
endothelia	2.71054e-28	0.80944	0.364	0.156	5.9274e-24	ENSMUSG00000058173	Smco4
endothelia	3.75502e-28	-0.656168	0.039	0.348	8.21148e-24	ENSMUSG00000017009	Sdc4
endothelia	3.76597e-28	-0.664554	0.055	0.37	8.23543e-24	ENSMUSG00000006344	Ggt5
endothelia	4.03312e-28	0.467431	0.198	0.054	8.81962e-24	ENSMUSG00000028184	Adgrl2
endothelia	4.32486e-28	0.595386	0.383	0.162	9.45761e-24	ENSMUSG00000032135	Mcam
endothelia	4.37904e-28	-0.56608	0.049	0.363	9.57609e-24	ENSMUSG00000016458	Wt1
endothelia	4.71065e-28	0.969137	0.604	0.452	1.03012e-23	ENSMUSG00000019804	Snx3
endothelia	5.63676e-28	0.615512	0.409	0.187	1.23265e-23	ENSMUSG00000030208	Emp1
endothelia	6.57788e-28	-0.539558	0.036	0.341	1.43845e-23	ENSMUSG00000039607	Rbms3
endothelia	7.55347e-28	-0.252759	0.951	0.978	1.65179e-23	ENSMUSG00000057863	Rpl36
endothelia	8.46058e-28	0.550181	0.273	0.094	1.85016e-23	ENSMUSG00000004880	Lbr
endothelia	1.28369e-27	0.705666	0.312	0.12	2.80716e-23	ENSMUSG00000010358	Ifi35
endothelia	1.40238e-27	0.608261	0.331	0.131	3.06672e-23	ENSMUSG00000024339	Tap2
endothelia	1.46371e-27	0.497744	0.282	0.1	3.20084e-23	ENSMUSG00000014444	Piezo1
endothelia	1.67821e-27	0.81143	0.679	0.631	3.66992e-23	ENSMUSG00000053477	Tcf4
endothelia	2.93937e-27	-0.87821	0.023	0.314	6.42781e-23	ENSMUSG00000034009	Rxfp1
endothelia	3.16593e-27	0.301746	0.11	0.02	6.92326e-23	ENSMUSG00000019590	Cyb561
endothelia	3.2279e-27	-0.313412	0.805	0.961	7.05878e-23	ENSMUSG00000052146	Rps10
endothelia	3.4804e-27	-0.567681	0.036	0.337	7.61094e-23	ENSMUSG00000072949	Acot1
endothelia	3.52507e-27	-0.526181	0.049	0.349	7.70862e-23	ENSMUSG00000002059	Rab34
endothelia	4.10753e-27	-0.784608	0.347	0.636	8.98234e-23	ENSMUSG00000031328	Flna
endothelia	4.832e-27	0.629534	0.464	0.238	1.05666e-22	ENSMUSG00000005583	Mef2c
endothelia	7.10896e-27	-0.376162	0.744	0.932	1.55459e-22	ENSMUSG00000038900	Rpl12
endothelia	7.20759e-27	-0.360247	0.377	0.704	1.57616e-22	ENSMUSG00000037499	Nenf
endothelia	7.25409e-27	0.698308	0.325	0.131	1.58633e-22	ENSMUSG00000073002	Vamp5
endothelia	1.06952e-26	1.01257	0.568	0.397	2.33882e-22	ENSMUSG00000031503	Col4a2
endothelia	1.44419e-26	0.262177	0.14	0.031	3.15815e-22	ENSMUSG00000046186	Cd109
endothelia	2.14228e-26	-0.52742	0.016	0.302	4.68473e-22	ENSMUSG00000026586	Prrx1
endothelia	2.33339e-26	0.390617	0.149	0.035	5.10267e-22	ENSMUSG00000003123	Lipe
endothelia	3.06447e-26	-0.752405	0.075	0.388	6.70138e-22	ENSMUSG00000031636	Pdlim3
endothelia	3.36785e-26	-0.555195	0.104	0.409	7.36481e-22	ENSMUSG00000030246	Ldhb
endothelia	4.03988e-26	-0.834418	0.052	0.346	8.83441e-22	ENSMUSG00000028111	Ctsk
endothelia	6.11512e-26	-0.632574	0.042	0.33	1.33725e-21	ENSMUSG00000027848	Olfml3
endothelia	6.36825e-26	0.492761	0.221	0.068	1.39261e-21	ENSMUSG00000037321	Tap1
endothelia	7.39699e-26	0.330023	0.114	0.022	1.61757e-21	ENSMUSG00000051124	Gimap9
endothelia	1.29879e-25	-0.679964	0.643	0.873	2.84019e-21	ENSMUSG00000071076	Jund
endothelia	1.46453e-25	-0.513228	0.055	0.343	3.20264e-21	ENSMUSG00000004558	Ndrg2
endothelia	1.47512e-25	-0.575246	0.094	0.4	3.22578e-21	ENSMUSG00000072812	Ahnak2
endothelia	1.49465e-25	-0.698631	0.172	0.461	3.2685e-21	ENSMUSG00000042613	Pbxip1
endothelia	1.75238e-25	0.251635	0.13	0.028	3.8321e-21	ENSMUSG00000025076	Casp7
endothelia	1.77665e-25	-0.55219	0.032	0.314	3.88517e-21	ENSMUSG00000029061	Mmp23
endothelia	1.98896e-25	0.81556	0.666	0.551	4.34946e-21	ENSMUSG00000004044	Cavin1
endothelia	2.19503e-25	-0.664705	0.117	0.416	4.80009e-21	ENSMUSG00000022358	Fbxo32
endothelia	2.42012e-25	-0.752186	0.172	0.483	5.29231e-21	ENSMUSG00000003545	Fosb
endothelia	2.71788e-25	-0.65492	0.042	0.329	5.94347e-21	ENSMUSG00000050315	Synpo2
endothelia	2.91926e-25	0.384957	0.133	0.03	6.38384e-21	ENSMUSG00000022844	Pdia5
endothelia	3.05059e-25	0.733146	0.412	0.208	6.67103e-21	ENSMUSG00000022895	Ets2
endothelia	3.24946e-25	0.467287	0.136	0.031	7.10591e-21	ENSMUSG00000020424	Gatsl3
endothelia	3.49018e-25	0.436994	0.136	0.03	7.63232e-21	ENSMUSG00000050234	Gja4
endothelia	3.69877e-25	0.442137	0.211	0.065	8.08847e-21	ENSMUSG00000019194	Scn1b
endothelia	4.18008e-25	-0.577002	0.032	0.314	9.14101e-21	ENSMUSG00000001663	Gstt1
endothelia	4.60489e-25	-0.744712	0.416	0.681	1.007e-20	ENSMUSG00000026421	Csrp1
endothelia	5.30319e-25	-0.581431	0.104	0.396	1.1597e-20	ENSMUSG00000019539	Rcn3
endothelia	5.44793e-25	0.428133	0.117	0.024	1.19135e-20	ENSMUSG00000036672	Cenpt
endothelia	7.43883e-25	0.371528	0.172	0.047	1.62672e-20	ENSMUSG00000031785	Adgrg1
endothelia	8.6457e-25	-0.542559	0.032	0.308	1.89064e-20	ENSMUSG00000007805	Twist2
endothelia	1.0222e-24	-0.965173	0.058	0.339	2.23534e-20	ENSMUSG00000029096	Htra3
endothelia	2.00662e-24	0.445222	0.253	0.09	4.38808e-20	ENSMUSG00000031511	Arhgef7
endothelia	2.48635e-24	0.27867	0.117	0.024	5.43715e-20	ENSMUSG00000026447	Pik3c2b
endothelia	2.67331e-24	-0.35121	0.718	0.926	5.846e-20	ENSMUSG00000020372	Rack1
endothelia	3.11016e-24	0.892203	0.432	0.234	6.80131e-20	ENSMUSG00000047446	Arl4a
endothelia	3.23972e-24	0.505156	0.289	0.111	7.08462e-20	ENSMUSG00000009585	Apobec3
endothelia	3.76027e-24	0.409268	0.201	0.061	8.22295e-20	ENSMUSG00000026029	Casp8
endothelia	4.46022e-24	-0.357851	0.808	0.942	9.7536e-20	ENSMUSG00000017778	Cox7c
endothelia	4.59746e-24	1.11081	0.666	0.597	1.00537e-19	ENSMUSG00000031502	Col4a1
endothelia	4.69655e-24	-0.284248	0.903	0.968	1.02704e-19	ENSMUSG00000025794	Rpl14
endothelia	5.56175e-24	-0.387614	0.182	0.497	1.21624e-19	ENSMUSG00000029455	Aldh2
endothelia	5.69126e-24	0.418374	0.925	0.947	1.24457e-19	ENSMUSG00000071866	Ppia
endothelia	7.34817e-24	0.789678	0.588	0.4	1.6069e-19	ENSMUSG00000026547	Tagln2
endothelia	7.42091e-24	-0.496261	0.039	0.309	1.62281e-19	ENSMUSG00000020160	Meis1
endothelia	7.48489e-24	0.523875	0.302	0.122	1.6368e-19	ENSMUSG00000004451	Ralb
endothelia	7.75853e-24	-0.422368	0.227	0.538	1.69664e-19	ENSMUSG00000026701	Prdx6
endothelia	8.49602e-24	0.558522	0.377	0.178	1.85791e-19	ENSMUSG00000022565	Plec
endothelia	1.2969e-23	-1.38356	0.039	0.305	2.83606e-19	ENSMUSG00000021508	Cxcl14
endothelia	2.11565e-23	0.286027	0.114	0.023	4.62651e-19	ENSMUSG00000053158	Fes
endothelia	2.27623e-23	0.622953	0.344	0.157	4.97767e-19	ENSMUSG00000041890	Git2
endothelia	2.34887e-23	0.574806	0.36	0.166	5.13651e-19	ENSMUSG00000020841	Cpd
endothelia	2.37418e-23	0.432043	0.185	0.054	5.19186e-19	ENSMUSG00000020758	Itgb4
endothelia	2.48336e-23	-0.559501	0.016	0.271	5.43061e-19	ENSMUSG00000012017	Scarf2
endothelia	2.50264e-23	0.43821	0.247	0.089	5.47277e-19	ENSMUSG00000048120	Entpd1
endothelia	2.88321e-23	-0.490073	0.019	0.278	6.30499e-19	ENSMUSG00000032024	Clmp
endothelia	2.90151e-23	0.260271	0.123	0.027	6.34503e-19	ENSMUSG00000028439	Fam219a
endothelia	3.07767e-23	0.299546	0.143	0.035	6.73026e-19	ENSMUSG00000061086	Myl4
endothelia	3.65493e-23	0.697552	0.386	0.191	7.99259e-19	ENSMUSG00000001123	Lgals9
endothelia	4.02586e-23	-0.600758	0.032	0.291	8.80376e-19	ENSMUSG00000027875	Hmgcs2
endothelia	4.06995e-23	-0.54178	0.036	0.297	8.90016e-19	ENSMUSG00000022231	Sema5a
endothelia	4.53933e-23	0.368474	0.14	0.034	9.9266e-19	ENSMUSG00000027377	Mall
endothelia	6.72413e-23	-0.419602	0.123	0.416	1.47043e-18	ENSMUSG00000044080	S100a1
endothelia	6.91322e-23	0.570825	0.315	0.135	1.51178e-18	ENSMUSG00000008206	Cers4
endothelia	7.34097e-23	-0.675728	0.052	0.322	1.60532e-18	ENSMUSG00000024620	Pdgfrb
endothelia	9.7893e-23	-0.457124	0.786	0.931	2.14072e-18	ENSMUSG00000014313	Cox6c
endothelia	1.05328e-22	-0.45222	0.107	0.395	2.30331e-18	ENSMUSG00000022186	Oxct1
endothelia	1.2257e-22	0.462748	0.224	0.076	2.68036e-18	ENSMUSG00000000275	Trim25
endothelia	1.59982e-22	0.5256	0.276	0.109	3.49848e-18	ENSMUSG00000022272	Myo10
endothelia	1.7467e-22	0.676631	0.357	0.175	3.81969e-18	ENSMUSG00000020917	Acly
endothelia	1.76302e-22	-0.549707	0.084	0.354	3.85538e-18	ENSMUSG00000062980	Cped1
endothelia	1.87987e-22	-0.710996	0.026	0.279	4.11091e-18	ENSMUSG00000037379	Spon2
endothelia	2.19594e-22	0.345942	0.13	0.031	4.80207e-18	ENSMUSG00000031790	Mmp15
endothelia	2.27305e-22	-0.278658	0.938	0.966	4.97071e-18	ENSMUSG00000044533	Rps2
endothelia	2.3675e-22	0.833867	0.536	0.368	5.17724e-18	ENSMUSG00000021756	Il6st
endothelia	2.71918e-22	-0.548988	0.029	0.282	5.9463e-18	ENSMUSG00000053965	Pde5a
endothelia	2.79155e-22	-0.490792	0.029	0.283	6.10455e-18	ENSMUSG00000033207	Mamdc2
endothelia	3.93683e-22	-0.453106	0.036	0.296	8.60905e-18	ENSMUSG00000026674	Ddr2
endothelia	4.32782e-22	-0.427904	0.526	0.784	9.46408e-18	ENSMUSG00000021242	Npc2
endothelia	4.73434e-22	0.566422	0.779	0.693	1.03531e-17	ENSMUSG00000030342	Cd9
endothelia	4.89395e-22	-0.531878	0.036	0.289	1.07021e-17	ENSMUSG00000023169	Slc38a1
endothelia	4.9116e-22	0.608994	0.263	0.102	1.07407e-17	ENSMUSG00000047557	Lxn
endothelia	7.36078e-22	-0.574012	0.016	0.262	1.60966e-17	ENSMUSG00000045680	Tcf21
endothelia	7.57795e-22	-0.471294	0.036	0.287	1.65715e-17	ENSMUSG00000022817	Itgb5
endothelia	9.21566e-22	-0.96619	0.062	0.314	2.01528e-17	ENSMUSG00000019880	Rspo3
endothelia	9.384e-22	0.490598	0.269	0.108	2.05209e-17	ENSMUSG00000000555	Itga5
endothelia	9.60217e-22	-0.509662	0.51	0.781	2.0998e-17	ENSMUSG00000042712	Tceal9
endothelia	9.61324e-22	-0.486919	0.179	0.457	2.10222e-17	ENSMUSG00000051579	Tceal8
endothelia	1.37375e-21	0.465166	0.211	0.07	3.00413e-17	ENSMUSG00000040170	Fmo2
endothelia	1.53386e-21	-0.631607	0.062	0.316	3.35426e-17	ENSMUSG00000048644	Ctxn1
endothelia	1.65283e-21	0.310416	0.227	0.079	3.6144e-17	ENSMUSG00000066621	Tecpr1
endothelia	1.70342e-21	0.386466	0.162	0.046	3.72503e-17	ENSMUSG00000001300	Efnb2
endothelia	1.71007e-21	-0.367607	0.107	0.384	3.73958e-17	ENSMUSG00000030541	Idh2
endothelia	1.83067e-21	-0.970493	0.127	0.381	4.00332e-17	ENSMUSG00000026360	Rgs2
endothelia	1.90194e-21	-0.301049	0.821	0.961	4.15916e-17	ENSMUSG00000032518	Rpsa
endothelia	2.06828e-21	-0.36412	0.201	0.478	4.52292e-17	ENSMUSG00000036504	Phpt1
endothelia	2.13149e-21	0.341537	0.14	0.035	4.66115e-17	ENSMUSG00000058624	Gda
endothelia	2.39893e-21	0.692261	0.724	0.723	5.24599e-17	ENSMUSG00000098178	Gm42418
endothelia	3.23719e-21	0.756539	0.552	0.404	7.07908e-17	ENSMUSG00000054808	Actn4
endothelia	3.31585e-21	-0.529167	0.279	0.545	7.2511e-17	ENSMUSG00000006373	Pgrmc1
endothelia	3.48899e-21	-0.461616	0.091	0.362	7.62972e-17	ENSMUSG00000026042	Col5a2
endothelia	4.19458e-21	-0.270074	0.101	0.395	9.1727e-17	ENSMUSG00000066705	Fxyd6
endothelia	4.27828e-21	0.463804	0.25	0.096	9.35575e-17	ENSMUSG00000022967	Ifnar1
endothelia	4.83061e-21	0.399951	0.175	0.054	1.05636e-16	ENSMUSG00000038143	Stox2
endothelia	5.33387e-21	-0.415171	0.049	0.298	1.16641e-16	ENSMUSG00000004032	Gstm5
endothelia	6.52479e-21	-0.408607	0.097	0.36	1.42684e-16	ENSMUSG00000057329	Bcl2
endothelia	7.02219e-21	-0.501118	0.192	0.459	1.53561e-16	ENSMUSG00000004665	Cnn2
endothelia	7.11089e-21	0.47967	0.156	0.044	1.55501e-16	ENSMUSG00000078853	Igtp
endothelia	8.17526e-21	-0.352115	0.429	0.723	1.78777e-16	ENSMUSG00000022354	Ndufb9
endothelia	8.44666e-21	-0.457538	0.042	0.294	1.84712e-16	ENSMUSG00000037126	Psd
endothelia	9.42041e-21	-0.25832	0.334	0.634	2.06006e-16	ENSMUSG00000031231	Cox7b
endothelia	9.86502e-21	-0.831789	0.042	0.284	2.15728e-16	ENSMUSG00000027750	Postn
endothelia	1.0116e-20	-0.555115	0.032	0.27	2.21217e-16	ENSMUSG00000046818	Ddit4l
endothelia	1.15023e-20	0.356807	0.166	0.049	2.51532e-16	ENSMUSG00000026181	Ppm1f
endothelia	1.15887e-20	-1.26495	0.075	0.321	2.53421e-16	ENSMUSG00000018830	Myh11
endothelia	1.68469e-20	-0.508642	0.019	0.254	3.68408e-16	ENSMUSG00000015085	Entpd2
endothelia	1.77844e-20	-0.61904	0.029	0.266	3.88908e-16	ENSMUSG00000020810	Cygb
endothelia	1.98723e-20	-0.791026	0.016	0.248	4.34568e-16	ENSMUSG00000019278	Dpep1
endothelia	2.16549e-20	-0.4212	0.445	0.738	4.7355e-16	ENSMUSG00000021477	Ctsl
endothelia	2.54348e-20	0.254519	0.117	0.027	5.56209e-16	ENSMUSG00000056144	Trim34a
endothelia	2.93863e-20	0.607035	0.412	0.231	6.42621e-16	ENSMUSG00000028649	Macf1
endothelia	4.00924e-20	0.297957	0.188	0.06	8.76741e-16	ENSMUSG00000097354	2310001H17Rik
endothelia	4.52686e-20	-0.595152	0.162	0.444	9.89933e-16	ENSMUSG00000040152	Thbs1
endothelia	4.53074e-20	-0.26596	0.289	0.574	9.90781e-16	ENSMUSG00000025381	Cnpy2
endothelia	4.59678e-20	0.661216	0.383	0.201	1.00522e-15	ENSMUSG00000032184	Lysmd2
endothelia	4.85558e-20	-0.291766	0.773	0.933	1.06182e-15	ENSMUSG00000034994	Eef2
endothelia	4.95903e-20	0.557241	0.289	0.127	1.08444e-15	ENSMUSG00000026436	Elk4
endothelia	5.24062e-20	0.593483	0.692	0.573	1.14602e-15	ENSMUSG00000029810	Tmem176b
endothelia	5.55562e-20	-0.463598	0.097	0.351	1.2149e-15	ENSMUSG00000040022	Rab11fip2
endothelia	5.73664e-20	0.340979	0.195	0.064	1.25449e-15	ENSMUSG00000028525	Pde4b
endothelia	5.8796e-20	0.426064	0.159	0.047	1.28575e-15	ENSMUSG00000025986	Slc39a10
endothelia	6.19487e-20	0.254127	0.143	0.038	1.3547e-15	ENSMUSG00000070034	Sp110
endothelia	6.74608e-20	-0.657927	0.052	0.285	1.47523e-15	ENSMUSG00000026872	Zeb2
endothelia	7.13016e-20	0.368205	0.185	0.061	1.55922e-15	ENSMUSG00000039943	Plcb4
endothelia	7.17848e-20	-0.354785	0.347	0.63	1.56979e-15	ENSMUSG00000016534	Lamp2
endothelia	7.23452e-20	0.690751	0.545	0.384	1.58204e-15	ENSMUSG00000022216	Psme1
endothelia	7.47405e-20	-0.37371	0.172	0.443	1.63443e-15	ENSMUSG00000036275	9530068E07Rik
endothelia	7.64747e-20	-0.466929	0.006	0.227	1.67235e-15	ENSMUSG00000030772	Dkk3
endothelia	7.69366e-20	-0.371728	0.032	0.268	1.68245e-15	ENSMUSG00000028167	Bdh2
endothelia	8.67685e-20	-0.607011	0.029	0.26	1.89745e-15	ENSMUSG00000029816	Gpnmb
endothelia	9.21494e-20	-0.49305	0.5	0.777	2.01512e-15	ENSMUSG00000021270	Hsp90aa1
endothelia	1.25643e-19	0.830664	0.484	0.326	2.74755e-15	ENSMUSG00000018042	Cyb5r3
endothelia	1.26795e-19	-0.407212	0.065	0.312	2.77276e-15	ENSMUSG00000005611	Mrvi1
endothelia	1.36927e-19	-0.3051	0.591	0.847	2.99432e-15	ENSMUSG00000018567	Gabarap
endothelia	1.37175e-19	-0.481351	0.01	0.23	2.99973e-15	ENSMUSG00000038668	Lpar1
endothelia	1.43236e-19	-0.555086	0.006	0.224	3.13229e-15	ENSMUSG00000036545	Adamts2
endothelia	1.44778e-19	0.672372	0.597	0.44	3.16601e-15	ENSMUSG00000041736	Tspo
endothelia	1.70794e-19	-0.480412	0.104	0.35	3.73492e-15	ENSMUSG00000024501	Dpysl3
endothelia	2.25306e-19	-1.71495	0.266	0.488	4.927e-15	ENSMUSG00000035783	Acta2
endothelia	2.44009e-19	0.927249	0.425	0.259	5.33599e-15	ENSMUSG00000067925	Rtl8a
endothelia	2.57076e-19	0.31159	0.127	0.032	5.62174e-15	ENSMUSG00000027962	Vcam1
endothelia	2.58278e-19	0.666124	0.474	0.305	5.64803e-15	ENSMUSG00000030536	Iqgap1
endothelia	2.61468e-19	0.287419	0.123	0.031	5.71777e-15	ENSMUSG00000024948	Map4k2
endothelia	2.75878e-19	-0.469366	0.045	0.28	6.03291e-15	ENSMUSG00000069601	Ank3
endothelia	3.32661e-19	-0.443802	0.039	0.269	7.27464e-15	ENSMUSG00000040690	Col16a1
endothelia	3.51269e-19	-0.312079	0.256	0.55	7.68155e-15	ENSMUSG00000030551	Nr2f2
endothelia	3.90428e-19	0.305875	0.153	0.045	8.53788e-15	ENSMUSG00000024349	Tmem173
endothelia	3.91301e-19	0.553627	0.338	0.164	8.55697e-15	ENSMUSG00000029484	Anxa3
endothelia	4.42253e-19	0.528448	0.26	0.107	9.67119e-15	ENSMUSG00000009035	Tmem184b
endothelia	4.64964e-19	0.299452	0.117	0.029	1.01678e-14	ENSMUSG00000004891	Nes
endothelia	4.97296e-19	-0.44567	0.01	0.224	1.08749e-14	ENSMUSG00000026389	Steap3
endothelia	4.99451e-19	0.377242	0.224	0.083	1.0922e-14	ENSMUSG00000006362	Cbfa2t3
endothelia	5.20702e-19	-0.699823	0.042	0.27	1.13867e-14	ENSMUSG00000037686	Aspg
endothelia	5.62655e-19	-0.638248	0.419	0.661	1.23041e-14	ENSMUSG00000038418	Egr1
endothelia	5.79361e-19	0.544846	0.25	0.103	1.26695e-14	ENSMUSG00000021745	Ptprg
endothelia	7.06915e-19	-0.422501	0.055	0.286	1.54588e-14	ENSMUSG00000029163	Emilin1
endothelia	7.84392e-19	-0.530514	0.143	0.392	1.71531e-14	ENSMUSG00000037664	Cdkn1c
endothelia	9.10924e-19	0.367941	0.357	0.168	1.99201e-14	ENSMUSG00000020427	Igfbp3
endothelia	9.40192e-19	-0.332842	0.094	0.337	2.05601e-14	ENSMUSG00000023972	Ptk7
endothelia	9.61846e-19	-0.649228	0.045	0.272	2.10336e-14	ENSMUSG00000069763	Tmem100
endothelia	9.64888e-19	0.494759	0.136	0.038	2.11002e-14	ENSMUSG00000003500	Impdh1
endothelia	1.04935e-18	-0.521369	0.023	0.242	2.29471e-14	ENSMUSG00000021943	Gdf10
endothelia	1.1253e-18	-0.423814	0.071	0.308	2.46082e-14	ENSMUSG00000013236	Ptprs
endothelia	1.12776e-18	0.531288	0.308	0.145	2.46618e-14	ENSMUSG00000039706	Ldb2
endothelia	1.25155e-18	0.819808	0.568	0.446	2.73689e-14	ENSMUSG00000031799	Tpm4
endothelia	1.29451e-18	0.383654	0.166	0.052	2.83083e-14	ENSMUSG00000049521	Cdc42ep1
endothelia	1.56007e-18	-0.375842	0.198	0.476	3.41155e-14	ENSMUSG00000031708	Tecr
endothelia	1.63709e-18	-0.494041	0.036	0.257	3.57999e-14	ENSMUSG00000073557	Ppp1r12b
endothelia	1.70083e-18	0.501501	0.318	0.149	3.71938e-14	ENSMUSG00000026104	Stat1
endothelia	1.98629e-18	0.311336	0.169	0.054	4.34362e-14	ENSMUSG00000021365	Nedd9
endothelia	2.08841e-18	-0.576465	0.029	0.247	4.56693e-14	ENSMUSG00000048096	Lmod1
endothelia	2.39019e-18	-0.268966	0.565	0.824	5.22688e-14	ENSMUSG00000055762	Eef1d
endothelia	2.47616e-18	-0.281104	0.474	0.777	5.41488e-14	ENSMUSG00000073616	Cops9
endothelia	2.52092e-18	-0.338231	0.084	0.32	5.51275e-14	ENSMUSG00000003992	Ssbp2
endothelia	2.60584e-18	-0.605032	0.179	0.42	5.69846e-14	ENSMUSG00000006205	Htra1
endothelia	2.63302e-18	-0.889763	0.445	0.681	5.75789e-14	ENSMUSG00000021453	Gadd45g
endothelia	2.64593e-18	-0.647846	0.052	0.275	5.78611e-14	ENSMUSG00000006369	Fbln1
endothelia	2.89949e-18	-0.491705	0.049	0.273	6.34061e-14	ENSMUSG00000020592	Sdc1
endothelia	2.91912e-18	0.333555	0.198	0.069	6.38354e-14	ENSMUSG00000062098	Btbd3
endothelia	2.94079e-18	0.67635	0.438	0.262	6.43092e-14	ENSMUSG00000024308	Tapbp
endothelia	2.9943e-18	0.732168	0.377	0.209	6.54794e-14	ENSMUSG00000097971	Gm26917
endothelia	3.59139e-18	-0.443667	0.071	0.297	7.85365e-14	ENSMUSG00000060002	Chpt1
endothelia	3.59927e-18	-0.263549	0.766	0.929	7.87087e-14	ENSMUSG00000062647	Rpl7a
endothelia	3.68054e-18	0.702646	0.338	0.172	8.04861e-14	ENSMUSG00000075254	Heg1
endothelia	4.04948e-18	-0.612782	0.016	0.225	8.8554e-14	ENSMUSG00000037624	Kcnk2
endothelia	4.29298e-18	-0.418091	0.049	0.27	9.38789e-14	ENSMUSG00000004631	Sgce
endothelia	4.3586e-18	0.502776	0.273	0.116	9.53139e-14	ENSMUSG00000033355	Rtp4
endothelia	4.42642e-18	-0.427935	0.023	0.236	9.67969e-14	ENSMUSG00000022261	Sdc2
endothelia	4.49912e-18	-0.357463	0.019	0.232	9.83867e-14	ENSMUSG00000021796	Bmpr1a
endothelia	4.53293e-18	-0.276688	0.127	0.383	9.91261e-14	ENSMUSG00000030934	Oat
endothelia	4.59302e-18	-0.432496	0.081	0.315	1.0044e-13	ENSMUSG00000018217	Pmp22
endothelia	5.10447e-18	0.680512	0.351	0.179	1.11625e-13	ENSMUSG00000031897	Psmb10
endothelia	5.47371e-18	-0.416562	0.195	0.443	1.19699e-13	ENSMUSG00000019818	Cd164
endothelia	5.61046e-18	-0.434782	0.084	0.312	1.2269e-13	ENSMUSG00000046447	Camk2n1
endothelia	5.81106e-18	-1.06892	0.036	0.249	1.27076e-13	ENSMUSG00000020676	Ccl11
endothelia	6.13807e-18	0.681883	0.221	0.087	1.34227e-13	ENSMUSG00000009681	Bcr
endothelia	6.32113e-18	-0.607647	0.01	0.214	1.38231e-13	ENSMUSG00000058914	C1qtnf3
endothelia	6.78538e-18	-0.59303	0.545	0.767	1.48383e-13	ENSMUSG00000021250	Fos
endothelia	6.8176e-18	0.397896	0.231	0.09	1.49087e-13	ENSMUSG00000028270	Gbp2
endothelia	6.90343e-18	-0.688547	0.052	0.273	1.50964e-13	ENSMUSG00000024529	Lox
endothelia	7.40483e-18	-0.550681	0.068	0.294	1.61929e-13	ENSMUSG00000002107	Celf2
endothelia	7.74696e-18	-0.392724	0.198	0.445	1.69411e-13	ENSMUSG00000029467	Atp2a2
endothelia	8.81098e-18	0.462519	0.308	0.148	1.92678e-13	ENSMUSG00000022475	Hdac7
endothelia	9.70848e-18	-0.473317	0.052	0.271	2.12305e-13	ENSMUSG00000001870	Ltbp1
endothelia	1.0571e-17	0.262942	0.12	0.032	2.31166e-13	ENSMUSG00000033350	Chst2
endothelia	1.06841e-17	-0.364412	0.019	0.228	2.33639e-13	ENSMUSG00000070509	Rgma
endothelia	1.07367e-17	-0.272906	0.656	0.89	2.3479e-13	ENSMUSG00000078974	Sec61g
endothelia	1.11626e-17	-0.686045	0.036	0.247	2.44103e-13	ENSMUSG00000050503	Fbxl22
endothelia	1.19585e-17	0.506453	0.273	0.12	2.61507e-13	ENSMUSG00000022969	Il10rb
endothelia	1.21648e-17	0.738158	0.532	0.386	2.6602e-13	ENSMUSG00000067212	H2-T23
endothelia	1.50521e-17	0.28289	0.162	0.052	3.29159e-13	ENSMUSG00000030287	Itpr2
endothelia	1.54762e-17	0.331512	0.195	0.07	3.38433e-13	ENSMUSG00000039501	Znfx1
endothelia	2.04032e-17	0.257639	0.117	0.03	4.46176e-13	ENSMUSG00000039316	Rftn1
endothelia	2.04982e-17	-0.839504	0.062	0.284	4.48254e-13	ENSMUSG00000050335	Lgals3
endothelia	2.08025e-17	0.479551	0.237	0.097	4.54909e-13	ENSMUSG00000028268	Gbp3
endothelia	2.15479e-17	-0.492749	0.019	0.223	4.71209e-13	ENSMUSG00000030074	Gxylt2
endothelia	2.15666e-17	-0.412709	0.006	0.203	4.71617e-13	ENSMUSG00000020695	Mrc2
endothelia	2.71904e-17	-0.279407	0.224	0.488	5.94599e-13	ENSMUSG00000022816	Fstl1
endothelia	2.86957e-17	-0.4386	0.023	0.227	6.27517e-13	ENSMUSG00000032826	Ank2
endothelia	2.88606e-17	-1.21587	0.062	0.279	6.31123e-13	ENSMUSG00000025491	Ifitm1
endothelia	2.88897e-17	0.258334	0.14	0.042	6.3176e-13	ENSMUSG00000009376	Met
endothelia	2.90426e-17	-0.394063	0.039	0.246	6.35103e-13	ENSMUSG00000013921	Clip3
endothelia	2.935e-17	0.478538	0.282	0.131	6.41826e-13	ENSMUSG00000032475	Nck1
endothelia	3.17917e-17	-0.566924	0.039	0.247	6.95222e-13	ENSMUSG00000041046	Ramp3
endothelia	3.66691e-17	-0.471854	0.058	0.284	8.0188e-13	ENSMUSG00000035258	Abi3bp
endothelia	3.75462e-17	0.418771	0.844	0.86	8.2106e-13	ENSMUSG00000027523	Gnas
endothelia	4.39798e-17	-0.33416	0.071	0.298	9.6175e-13	ENSMUSG00000028630	Dyrk2
endothelia	4.75186e-17	0.647009	0.282	0.132	1.03914e-12	ENSMUSG00000028988	Ctnnbip1
endothelia	5.35655e-17	-0.5015	0.01	0.205	1.17137e-12	ENSMUSG00000038132	Rbm24
endothelia	5.71172e-17	0.453891	0.279	0.126	1.24904e-12	ENSMUSG00000027639	Samhd1
endothelia	6.05404e-17	-0.364303	0.029	0.235	1.3239e-12	ENSMUSG00000024909	Efemp2
endothelia	6.18703e-17	0.579825	0.211	0.081	1.35298e-12	ENSMUSG00000074896	Ifit3
endothelia	6.37223e-17	-0.493748	0.023	0.22	1.39348e-12	ENSMUSG00000026748	Plxdc2
endothelia	6.4289e-17	-0.430478	0.052	0.263	1.40587e-12	ENSMUSG00000030409	Dmpk
endothelia	7.08966e-17	-0.444603	0.026	0.229	1.55037e-12	ENSMUSG00000021994	Wnt5a
endothelia	7.13322e-17	0.424232	0.838	0.853	1.55989e-12	ENSMUSG00000060591	Ifitm2
endothelia	8.05555e-17	-0.990624	0.062	0.274	1.76159e-12	ENSMUSG00000001349	Cnn1
endothelia	8.32188e-17	0.361028	0.214	0.083	1.81983e-12	ENSMUSG00000041936	Agrn
endothelia	8.94048e-17	0.328461	0.11	0.029	1.9551e-12	ENSMUSG00000022793	B4galt4
endothelia	9.10448e-17	0.676871	0.474	0.322	1.99097e-12	ENSMUSG00000020570	Sypl
endothelia	9.33011e-17	-0.410372	0.042	0.248	2.04031e-12	ENSMUSG00000055172	C1ra
endothelia	1.0155e-16	-0.43654	0.029	0.227	2.22069e-12	ENSMUSG00000059060	Rad51b
endothelia	1.05757e-16	0.390309	0.175	0.061	2.3127e-12	ENSMUSG00000052560	Cpne8
endothelia	1.06897e-16	-0.33519	0.019	0.219	2.33763e-12	ENSMUSG00000038210	Hoxa11
endothelia	1.15686e-16	0.409104	0.256	0.114	2.52983e-12	ENSMUSG00000026883	Dab2ip
endothelia	1.25225e-16	-1.78119	0.338	0.537	2.73842e-12	ENSMUSG00000032085	Tagln
endothelia	1.37661e-16	-0.572365	0.091	0.31	3.01036e-12	ENSMUSG00000020053	Igf1
endothelia	1.40172e-16	0.368243	0.127	0.037	3.06527e-12	ENSMUSG00000038721	Hoxb7
endothelia	1.45319e-16	-0.40565	0.032	0.235	3.17783e-12	ENSMUSG00000046727	Cystm1
endothelia	1.46087e-16	-0.517448	0.075	0.287	3.19464e-12	ENSMUSG00000044629	Cnrip1
endothelia	1.61711e-16	-0.389861	0.088	0.303	3.53631e-12	ENSMUSG00000025579	Gaa
endothelia	1.68443e-16	-0.338574	0.032	0.235	3.68351e-12	ENSMUSG00000002808	Epdr1
endothelia	1.85278e-16	-0.443543	0.01	0.197	4.05165e-12	ENSMUSG00000054675	Tmem119
endothelia	2.15613e-16	-0.505016	0.026	0.223	4.71501e-12	ENSMUSG00000021379	Id4
endothelia	2.2945e-16	-0.436386	0.049	0.253	5.01761e-12	ENSMUSG00000028780	Sema3c
endothelia	2.359e-16	0.557121	0.62	0.495	5.15867e-12	ENSMUSG00000020044	Timp3
endothelia	2.5448e-16	-0.381576	0.036	0.236	5.56497e-12	ENSMUSG00000032997	Chpf
endothelia	3.03573e-16	0.752818	0.406	0.253	6.63854e-12	ENSMUSG00000025510	Cd151
endothelia	3.07148e-16	0.358897	0.198	0.075	6.7167e-12	ENSMUSG00000037824	Tspan14
endothelia	3.45833e-16	-0.527274	0.023	0.214	7.56268e-12	ENSMUSG00000032060	Cryab
endothelia	3.51733e-16	0.263569	0.117	0.032	7.69169e-12	ENSMUSG00000005672	Kit
endothelia	3.71935e-16	-0.318121	0.247	0.503	8.13347e-12	ENSMUSG00000036402	Gng12
endothelia	3.78371e-16	-0.425056	0.039	0.239	8.27421e-12	ENSMUSG00000032812	Arap1
endothelia	4.3894e-16	-0.530223	0.029	0.223	9.59875e-12	ENSMUSG00000038156	Spon1
endothelia	5.58517e-16	-0.531552	0.159	0.384	1.22137e-11	ENSMUSG00000033318	Gstt2
endothelia	5.69427e-16	0.309111	0.146	0.047	1.24522e-11	ENSMUSG00000035778	Ggta1
endothelia	5.72566e-16	-0.317548	0.195	0.438	1.25209e-11	ENSMUSG00000015013	Trappc2l
endothelia	6.25478e-16	-0.48731	0.019	0.209	1.36779e-11	ENSMUSG00000063873	Slc24a3
endothelia	7.03266e-16	0.283885	0.143	0.046	1.5379e-11	ENSMUSG00000045095	Magi1
endothelia	7.115e-16	-0.373133	0.071	0.283	1.55591e-11	ENSMUSG00000029108	Pcdh7
endothelia	7.40249e-16	-0.257884	0.231	0.478	1.61878e-11	ENSMUSG00000025151	Maged1
endothelia	7.41801e-16	-0.427178	0.016	0.204	1.62217e-11	ENSMUSG00000055254	Ntrk2
endothelia	8.05228e-16	-0.289315	0.084	0.305	1.76087e-11	ENSMUSG00000039197	Adk
endothelia	8.55421e-16	-0.280878	0.377	0.637	1.87064e-11	ENSMUSG00000006589	Aprt
endothelia	8.73804e-16	0.254669	0.149	0.048	1.91083e-11	ENSMUSG00000022146	Osmr
endothelia	9.40851e-16	-0.553542	0.016	0.204	2.05745e-11	ENSMUSG00000007682	Dio2
endothelia	1.07167e-15	-0.400712	0.036	0.228	2.34354e-11	ENSMUSG00000019841	Rev3l
endothelia	1.14201e-15	-0.525323	0.133	0.35	2.49734e-11	ENSMUSG00000028214	Gem
endothelia	1.2761e-15	0.295502	0.146	0.048	2.79057e-11	ENSMUSG00000061778	Mospd2
endothelia	1.32392e-15	0.311898	0.169	0.06	2.89514e-11	ENSMUSG00000037553	Zdhhc18
endothelia	1.34034e-15	-0.649913	0.023	0.208	2.93106e-11	ENSMUSG00000021268	Meg3
endothelia	1.36563e-15	-0.324828	0.013	0.195	2.98636e-11	ENSMUSG00000043969	Emx2
endothelia	1.42489e-15	-0.317384	0.133	0.362	3.11594e-11	ENSMUSG00000051586	Mical3
endothelia	1.59842e-15	0.583073	0.484	0.321	3.49543e-11	ENSMUSG00000025647	Shisa5
endothelia	1.72582e-15	-0.382732	0.062	0.259	3.77402e-11	ENSMUSG00000053644	Aldh7a1
endothelia	1.73564e-15	-0.255154	0.698	0.888	3.79549e-11	ENSMUSG00000057113	Npm1
endothelia	1.78016e-15	-0.29636	0.023	0.208	3.89286e-11	ENSMUSG00000019467	Arhgef25
endothelia	1.78662e-15	0.347718	0.169	0.06	3.90698e-11	ENSMUSG00000024420	Zfp521
endothelia	1.8049e-15	0.306995	0.211	0.085	3.94695e-11	ENSMUSG00000038604	Ripor1
endothelia	1.86779e-15	0.393509	0.221	0.091	4.08447e-11	ENSMUSG00000002603	Tgfb1
endothelia	2.17245e-15	-0.410944	0.019	0.202	4.75071e-11	ENSMUSG00000026837	Col5a1
endothelia	2.1828e-15	-0.367854	0.016	0.194	4.77334e-11	ENSMUSG00000035158	Mitf
endothelia	2.22538e-15	-0.309008	0.224	0.469	4.86645e-11	ENSMUSG00000029070	Mxra8
endothelia	2.23929e-15	-0.457456	0.536	0.769	4.89688e-11	ENSMUSG00000021939	Ctsb
endothelia	2.37149e-15	0.352753	0.175	0.063	5.18597e-11	ENSMUSG00000056917	Sipa1
endothelia	2.60481e-15	0.79718	0.601	0.546	5.69619e-11	ENSMUSG00000073481	Marc2
endothelia	2.74363e-15	0.524184	0.295	0.149	5.99977e-11	ENSMUSG00000021759	Plpp1
endothelia	2.8151e-15	-0.309389	0.058	0.257	6.15607e-11	ENSMUSG00000029338	Antxr2
endothelia	3.03758e-15	0.392114	0.815	0.786	6.64257e-11	ENSMUSG00000029309	Sparcl1
endothelia	3.04973e-15	0.539824	0.351	0.186	6.66915e-11	ENSMUSG00000021903	Galnt15
endothelia	3.10725e-15	-0.437982	0.088	0.296	6.79493e-11	ENSMUSG00000018604	Tbx3
endothelia	3.14466e-15	0.483495	0.227	0.098	6.87675e-11	ENSMUSG00000056121	Fez2
endothelia	3.22183e-15	-0.345963	0.016	0.197	7.04551e-11	ENSMUSG00000026170	Cyp27a1
endothelia	3.26498e-15	0.453507	0.269	0.126	7.13986e-11	ENSMUSG00000016933	Plcg1
endothelia	3.30189e-15	0.459903	0.244	0.107	7.22058e-11	ENSMUSG00000042834	Nrep
endothelia	3.45444e-15	-0.446579	0.133	0.347	7.55417e-11	ENSMUSG00000001768	Rin2
endothelia	3.5312e-15	-0.332947	0.039	0.228	7.72203e-11	ENSMUSG00000024143	Rhoq
endothelia	3.59321e-15	0.369051	0.221	0.092	7.85764e-11	ENSMUSG00000045636	Mtus1
endothelia	3.66689e-15	-0.285188	0.065	0.271	8.01876e-11	ENSMUSG00000041731	Pgm5
endothelia	3.74266e-15	-0.371512	0.039	0.229	8.18444e-11	ENSMUSG00000028207	Asph
endothelia	3.77155e-15	-0.347006	0.016	0.193	8.24763e-11	ENSMUSG00000038193	Hand2
endothelia	4.28583e-15	-0.268089	0.201	0.45	9.37226e-11	ENSMUSG00000028173	Wls
endothelia	4.32215e-15	-0.318083	0.084	0.294	9.45167e-11	ENSMUSG00000032436	Cmtm7
endothelia	4.51965e-15	-0.392744	0.321	0.555	9.88356e-11	ENSMUSG00000031451	Gas6
endothelia	5.57978e-15	0.694953	0.448	0.319	1.22019e-10	ENSMUSG00000030067	Foxp1
endothelia	5.63629e-15	0.388613	0.169	0.061	1.23254e-10	ENSMUSG00000024030	Abcg1
endothelia	6.81628e-15	-0.313615	0.045	0.234	1.49058e-10	ENSMUSG00000041548	Hspb8
endothelia	7.08421e-15	0.535086	0.302	0.157	1.54918e-10	ENSMUSG00000056313	Tcim
endothelia	7.16291e-15	-0.41284	0.224	0.452	1.56639e-10	ENSMUSG00000033306	Lpp
endothelia	7.45235e-15	0.596542	0.526	0.391	1.62968e-10	ENSMUSG00000028517	Plpp3
endothelia	7.73608e-15	0.456494	0.205	0.083	1.69173e-10	ENSMUSG00000032038	St3gal4
endothelia	7.79429e-15	0.327948	0.162	0.057	1.70446e-10	ENSMUSG00000041836	Ptpre
endothelia	8.11238e-15	-0.782335	0.094	0.303	1.77402e-10	ENSMUSG00000031762	Mt2
endothelia	8.12939e-15	-0.459743	0.016	0.193	1.77773e-10	ENSMUSG00000020467	Efemp1
endothelia	8.39008e-15	-0.29342	0.052	0.244	1.83474e-10	ENSMUSG00000022474	Pmm1
endothelia	9.45835e-15	-0.291092	0.023	0.206	2.06835e-10	ENSMUSG00000033053	1700028P14Rik
endothelia	1.02323e-14	0.285238	0.182	0.07	2.23759e-10	ENSMUSG00000011877	Git1
endothelia	1.03544e-14	-0.310132	0.081	0.288	2.26431e-10	ENSMUSG00000040339	Fam102b
endothelia	1.05044e-14	-0.336234	0.042	0.228	2.29711e-10	ENSMUSG00000024924	Vldlr
endothelia	1.05292e-14	-0.442224	0.062	0.256	2.30252e-10	ENSMUSG00000049866	Arl4c
endothelia	1.08717e-14	-0.386194	0.068	0.27	2.37743e-10	ENSMUSG00000033327	Tnxb
endothelia	1.17291e-14	-0.260804	0.114	0.326	2.56492e-10	ENSMUSG00000020978	Klhdc2
endothelia	1.19071e-14	-0.587534	0.474	0.674	2.60385e-10	ENSMUSG00000076431	Sox4
endothelia	1.22275e-14	0.336421	0.208	0.085	2.67392e-10	ENSMUSG00000033705	Stard9
endothelia	1.2487e-14	-0.296413	0.019	0.197	2.73065e-10	ENSMUSG00000050288	Fzd2
endothelia	1.3014e-14	-0.331217	0.208	0.432	2.8459e-10	ENSMUSG00000030890	Ilk
endothelia	1.39191e-14	-0.346096	0.088	0.283	3.04384e-10	ENSMUSG00000031983	2310022B05Rik
endothelia	1.4267e-14	-0.259717	0.14	0.363	3.1199e-10	ENSMUSG00000056209	Npm3
endothelia	1.54182e-14	0.638202	0.471	0.333	3.37164e-10	ENSMUSG00000037815	Ctnna1
endothelia	1.5451e-14	0.330522	0.211	0.087	3.37882e-10	ENSMUSG00000021027	Ralgapa1
endothelia	1.67272e-14	0.585774	0.422	0.271	3.6579e-10	ENSMUSG00000027940	Tpm3
endothelia	2.12e-14	-0.658617	0.013	0.181	4.63603e-10	ENSMUSG00000000628	Hk2
endothelia	2.38284e-14	-0.25572	0.078	0.283	5.2108e-10	ENSMUSG00000041801	Phlda3
endothelia	2.47951e-14	0.573566	0.571	0.458	5.42219e-10	ENSMUSG00000029622	Arpc1b
endothelia	2.52664e-14	-0.378027	0.042	0.223	5.52525e-10	ENSMUSG00000031870	Pgr
endothelia	2.62299e-14	0.254029	0.14	0.047	5.73596e-10	ENSMUSG00000041439	Mfsd6
endothelia	2.69032e-14	-0.414614	0.023	0.198	5.88319e-10	ENSMUSG00000045658	Pid1
endothelia	2.71955e-14	-1.65263	0.224	0.414	5.94711e-10	ENSMUSG00000090223	Pcp4
endothelia	2.76102e-14	-0.347368	0.013	0.182	6.03779e-10	ENSMUSG00000027784	Ppm1l
endothelia	2.80729e-14	-0.277276	0.114	0.323	6.13898e-10	ENSMUSG00000028461	Ccdc107
endothelia	2.83982e-14	0.410131	0.153	0.055	6.21012e-10	ENSMUSG00000016758	Bik
endothelia	2.96459e-14	-0.508745	0.127	0.335	6.48297e-10	ENSMUSG00000028967	Errfi1
endothelia	3.2866e-14	-0.39925	0.006	0.171	7.18714e-10	ENSMUSG00000112441	Gm48898
endothelia	3.47672e-14	-0.321365	0.081	0.281	7.60288e-10	ENSMUSG00000070858	Gm1673
endothelia	4.18194e-14	-0.370058	0.016	0.183	9.14506e-10	ENSMUSG00000032334	Loxl1
endothelia	4.59492e-14	0.486587	0.766	0.796	1.00482e-09	ENSMUSG00000024048	Myl12a
endothelia	5.6478e-14	-0.375076	0.026	0.197	1.23506e-09	ENSMUSG00000041741	Pde3a
endothelia	5.8961e-14	-0.275273	0.104	0.315	1.28936e-09	ENSMUSG00000073889	Il11ra1
endothelia	6.08904e-14	-0.388616	0.016	0.181	1.33155e-09	ENSMUSG00000044674	Fzd1
endothelia	6.5359e-14	-0.297845	0.036	0.213	1.42927e-09	ENSMUSG00000040711	Sh3pxd2b
endothelia	6.59129e-14	-0.363564	0.052	0.236	1.44138e-09	ENSMUSG00000039103	Nexn
endothelia	6.9588e-14	0.769534	0.516	0.407	1.52175e-09	ENSMUSG00000028763	Hspg2
endothelia	7.57907e-14	-0.360323	0.032	0.205	1.65739e-09	ENSMUSG00000048332	Lhfp
endothelia	8.54935e-14	-0.29803	0.299	0.533	1.86957e-09	ENSMUSG00000046229	Scand1
endothelia	8.9276e-14	-0.308698	0.019	0.187	1.95229e-09	ENSMUSG00000034472	Rasd2
endothelia	9.38686e-14	0.465416	0.318	0.175	2.05272e-09	ENSMUSG00000026626	Ppp2r5a
endothelia	1.02572e-13	-0.514358	0.023	0.189	2.24305e-09	ENSMUSG00000005087	Cd44
endothelia	1.02726e-13	-0.434801	0.013	0.174	2.24641e-09	ENSMUSG00000031380	Vegfd
endothelia	1.02919e-13	-0.384943	0.016	0.18	2.25063e-09	ENSMUSG00000036856	Wnt4
endothelia	1.27937e-13	-0.350474	0.097	0.29	2.79773e-09	ENSMUSG00000075415	Fnbp1
endothelia	1.28585e-13	0.690039	0.513	0.39	2.8119e-09	ENSMUSG00000079037	Prnp
endothelia	1.38154e-13	-0.491343	0.623	0.811	3.02114e-09	ENSMUSG00000015932	Dstn
endothelia	1.39832e-13	-0.268347	0.049	0.229	3.05785e-09	ENSMUSG00000021838	Samd4
endothelia	1.41583e-13	-0.338399	0.153	0.36	3.09613e-09	ENSMUSG00000024236	Svil
endothelia	1.53662e-13	-0.265819	0.019	0.186	3.36029e-09	ENSMUSG00000028556	Dock7
endothelia	1.66238e-13	0.49262	0.308	0.165	3.63529e-09	ENSMUSG00000031523	Dlc1
endothelia	1.66291e-13	0.371835	0.192	0.079	3.63645e-09	ENSMUSG00000049502	Dtx3l
endothelia	1.69434e-13	-0.38284	0.016	0.178	3.70519e-09	ENSMUSG00000036192	Rorb
endothelia	1.70704e-13	-0.298329	0.016	0.177	3.73296e-09	ENSMUSG00000078794	Dact3
endothelia	1.85328e-13	-0.270023	0.136	0.343	4.05276e-09	ENSMUSG00000002844	Adprh
endothelia	1.88443e-13	0.489034	0.302	0.158	4.12088e-09	ENSMUSG00000026305	Lrrfip1
endothelia	1.92553e-13	-0.335522	0.023	0.188	4.21076e-09	ENSMUSG00000031342	Gpm6b
endothelia	2.04916e-13	0.619526	0.614	0.545	4.48111e-09	ENSMUSG00000007041	Clic1
endothelia	2.2221e-13	-0.250182	0.231	0.454	4.85928e-09	ENSMUSG00000018474	Chd3
endothelia	2.22347e-13	0.433824	0.295	0.154	4.86227e-09	ENSMUSG00000022353	Mtss1
endothelia	2.34962e-13	-0.591304	0.179	0.382	5.13815e-09	ENSMUSG00000020644	Id2
endothelia	2.65538e-13	0.598269	0.49	0.363	5.80679e-09	ENSMUSG00000063065	Mapk3
endothelia	3.17549e-13	0.268177	0.14	0.049	6.94417e-09	ENSMUSG00000062300	Nectin2
endothelia	3.53728e-13	-0.349845	0.107	0.303	7.73532e-09	ENSMUSG00000031827	Cotl1
endothelia	3.57468e-13	-0.289179	0.185	0.392	7.8171e-09	ENSMUSG00000096145	Vkorc1
endothelia	3.77785e-13	-0.316723	0.026	0.191	8.2614e-09	ENSMUSG00000006800	Sulf2
endothelia	3.93426e-13	-0.322588	0.153	0.355	8.60344e-09	ENSMUSG00000030770	Parva
endothelia	3.99589e-13	-0.286354	0.617	0.883	8.7382e-09	ENSMUSG00000086503	Xist
endothelia	4.27655e-13	-0.321963	0.201	0.409	9.35196e-09	ENSMUSG00000026064	Ptp4a1
endothelia	4.68113e-13	-0.552669	0.117	0.314	1.02367e-08	ENSMUSG00000075705	Msrb1
endothelia	5.12874e-13	-0.306531	0.026	0.186	1.12155e-08	ENSMUSG00000030401	Rtn2
endothelia	5.27078e-13	-0.399671	0.026	0.188	1.15261e-08	ENSMUSG00000040666	Sh3bgr
endothelia	5.29663e-13	-0.342532	0.019	0.178	1.15827e-08	ENSMUSG00000032492	Pth1r
endothelia	5.39761e-13	-0.319134	0.016	0.172	1.18035e-08	ENSMUSG00000008136	Fhl2
endothelia	5.51736e-13	0.286882	0.156	0.059	1.20654e-08	ENSMUSG00000044197	Gpr146
endothelia	5.71951e-13	0.308707	0.192	0.08	1.25074e-08	ENSMUSG00000028273	Pdlim5
endothelia	5.77592e-13	-0.312082	0.01	0.163	1.26308e-08	ENSMUSG00000038894	Irs2
endothelia	6.12526e-13	0.358953	0.224	0.101	1.33947e-08	ENSMUSG00000061740	Cyp2d22
endothelia	6.34146e-13	0.375565	0.208	0.091	1.38675e-08	ENSMUSG00000026604	Ptpn14
endothelia	6.6162e-13	-0.323069	0.078	0.261	1.44683e-08	ENSMUSG00000030231	Plekha5
endothelia	6.90102e-13	-0.560324	0.029	0.191	1.50912e-08	ENSMUSG00000002847	Pla1a
endothelia	7.35501e-13	-0.252727	0.107	0.308	1.60839e-08	ENSMUSG00000060703	Cd302
endothelia	7.36608e-13	-0.432399	0.052	0.22	1.61081e-08	ENSMUSG00000034640	Tiparp
endothelia	7.52114e-13	-0.85543	0.026	0.19	1.64472e-08	ENSMUSG00000032348	Gsta4
endothelia	8.02348e-13	0.40821	0.198	0.084	1.75457e-08	ENSMUSG00000020023	Tmcc3
endothelia	8.10929e-13	0.309296	0.185	0.077	1.77334e-08	ENSMUSG00000054920	Klhl5
endothelia	8.63543e-13	-0.278127	0.133	0.335	1.8884e-08	ENSMUSG00000019528	Gyg
endothelia	1.02281e-12	-0.330124	0.029	0.189	2.23669e-08	ENSMUSG00000072115	Ang
endothelia	1.06639e-12	0.380444	0.282	0.146	2.33197e-08	ENSMUSG00000022150	Dab2
endothelia	1.17326e-12	-0.325563	0.003	0.147	2.56568e-08	ENSMUSG00000039883	Lrrc17
endothelia	1.24433e-12	-0.357797	0.058	0.228	2.7211e-08	ENSMUSG00000020097	Sgpl1
endothelia	1.35507e-12	-0.334585	0.084	0.262	2.96326e-08	ENSMUSG00000038872	Zfhx3
endothelia	1.38458e-12	-0.378654	0.143	0.343	3.0278e-08	ENSMUSG00000023092	Fhl1
endothelia	1.45595e-12	-0.272732	0.003	0.146	3.18388e-08	ENSMUSG00000021464	Ror2
endothelia	1.5101e-12	0.388099	0.237	0.114	3.30228e-08	ENSMUSG00000058325	Dock1
endothelia	1.5212e-12	0.261169	0.149	0.055	3.32656e-08	ENSMUSG00000033502	Cdc14a
endothelia	1.64889e-12	-0.270576	0.006	0.152	3.60579e-08	ENSMUSG00000028871	Rspo1
endothelia	1.7054e-12	-0.281668	0.01	0.155	3.72936e-08	ENSMUSG00000042499	Hoxd11
endothelia	1.77836e-12	-1.22988	0.12	0.289	3.88891e-08	ENSMUSG00000059430	Actg2
endothelia	1.94895e-12	0.407256	0.211	0.097	4.26195e-08	ENSMUSG00000047368	Abhd17b
endothelia	2.0066e-12	-0.580698	0.042	0.203	4.38802e-08	ENSMUSG00000037411	Serpine1
endothelia	2.09721e-12	0.366581	0.295	0.159	4.58617e-08	ENSMUSG00000030275	Etnk1
endothelia	2.3482e-12	-0.319269	0.023	0.176	5.13504e-08	ENSMUSG00000014329	Bicc1
endothelia	2.42092e-12	-0.395327	0.032	0.19	5.29406e-08	ENSMUSG00000007097	Atp1a2
endothelia	2.50408e-12	0.375629	0.201	0.088	5.47591e-08	ENSMUSG00000026482	Rgl1
endothelia	2.72962e-12	-0.38271	0.006	0.149	5.96914e-08	ENSMUSG00000013584	Aldh1a2
endothelia	2.83312e-12	0.34709	0.218	0.099	6.19546e-08	ENSMUSG00000029528	Pxn
endothelia	3.0463e-12	0.352947	0.221	0.102	6.66165e-08	ENSMUSG00000021972	Hmbox1
endothelia	3.15386e-12	-0.339008	0.091	0.263	6.89686e-08	ENSMUSG00000032009	Sesn3
endothelia	3.28313e-12	0.469563	0.377	0.238	7.17955e-08	ENSMUSG00000027803	Wwtr1
endothelia	3.4494e-12	0.503782	0.341	0.198	7.54315e-08	ENSMUSG00000021892	Sh3bp5
endothelia	3.89447e-12	0.640429	0.526	0.434	8.51642e-08	ENSMUSG00000037062	Sh3glb1
endothelia	3.99788e-12	-0.469688	0.013	0.159	8.74256e-08	ENSMUSG00000021388	Aspn
endothelia	4.14648e-12	-0.345862	0.039	0.199	9.06753e-08	ENSMUSG00000027878	Notch2
endothelia	4.25758e-12	0.496304	0.383	0.249	9.31048e-08	ENSMUSG00000003847	Nfat5
endothelia	4.25977e-12	-0.300689	0.221	0.436	9.31526e-08	ENSMUSG00000022500	Litaf
endothelia	4.68059e-12	-0.403122	0.078	0.246	1.02355e-07	ENSMUSG00000039910	Cited2
endothelia	4.7151e-12	-0.691307	0.201	0.393	1.0311e-07	ENSMUSG00000024014	Pim1
endothelia	4.79216e-12	0.428406	0.156	0.061	1.04795e-07	ENSMUSG00000070348	Ccnd1
endothelia	4.79456e-12	-0.36506	0.289	0.503	1.04848e-07	ENSMUSG00000018102	Hist1h2bc
endothelia	5.1807e-12	-0.28865	0.019	0.166	1.13292e-07	ENSMUSG00000025812	Pard3
endothelia	5.30921e-12	-0.268911	0.247	0.462	1.16102e-07	ENSMUSG00000015143	Actn1
endothelia	5.37914e-12	-0.321741	0.026	0.175	1.17631e-07	ENSMUSG00000022180	Slc7a8
endothelia	6.12316e-12	0.468322	0.214	0.1	1.33901e-07	ENSMUSG00000041354	Rgl2
endothelia	6.63491e-12	-0.319266	0.088	0.261	1.45092e-07	ENSMUSG00000005609	Ctr9
endothelia	6.83784e-12	-0.343523	0.019	0.165	1.4953e-07	ENSMUSG00000010830	Kdelr3
endothelia	6.84735e-12	-0.29079	0.068	0.238	1.49738e-07	ENSMUSG00000062382	Ftl1-ps1
endothelia	7.50365e-12	-0.297015	0.023	0.17	1.6409e-07	ENSMUSG00000068874	Selenbp1
endothelia	8.07628e-12	0.457023	0.464	0.321	1.76612e-07	ENSMUSG00000035929	H2-Q4
endothelia	8.82418e-12	-1.32989	0.156	0.335	1.92967e-07	ENSMUSG00000025068	Gsto1
endothelia	8.96362e-12	0.41056	0.282	0.152	1.96016e-07	ENSMUSG00000058587	Tmod3
endothelia	9.53516e-12	0.358979	0.156	0.063	2.08515e-07	ENSMUSG00000037972	Snn
endothelia	9.53833e-12	0.337321	0.227	0.112	2.08584e-07	ENSMUSG00000014932	Yes1
endothelia	9.59646e-12	0.393124	0.253	0.129	2.09855e-07	ENSMUSG00000020640	Itsn2
endothelia	9.96448e-12	-0.311549	0.091	0.263	2.17903e-07	ENSMUSG00000055538	Zcchc24
endothelia	9.99349e-12	-0.255015	0.036	0.192	2.18538e-07	ENSMUSG00000052188	Gm14964
endothelia	1.02999e-11	0.38446	0.188	0.084	2.25239e-07	ENSMUSG00000040268	Plekha1
endothelia	1.14881e-11	0.61399	0.396	0.257	2.51222e-07	ENSMUSG00000064080	Fbln2
endothelia	1.24115e-11	-0.521345	0.019	0.162	2.71414e-07	ENSMUSG00000024678	Ms4a4d
endothelia	1.56202e-11	0.319463	0.162	0.067	3.41582e-07	ENSMUSG00000042348	Arl15
endothelia	1.6371e-11	0.570457	0.367	0.243	3.58002e-07	ENSMUSG00000052040	Klf13
endothelia	1.75138e-11	0.371063	0.169	0.071	3.82992e-07	ENSMUSG00000016206	H2-M3
endothelia	1.83819e-11	0.353256	0.205	0.092	4.01976e-07	ENSMUSG00000057286	St6galnac2
endothelia	1.86751e-11	-0.252511	0.003	0.134	4.08386e-07	ENSMUSG00000034573	Ptpn13
endothelia	1.88674e-11	-0.346608	0.013	0.15	4.12592e-07	ENSMUSG00000010311	Optc
endothelia	1.90317e-11	-0.400869	0.117	0.286	4.16185e-07	ENSMUSG00000021690	Jmy
endothelia	1.9231e-11	-0.280712	0.006	0.139	4.20542e-07	ENSMUSG00000038227	Hoxa9
endothelia	2.29607e-11	0.444367	0.263	0.138	5.02104e-07	ENSMUSG00000039735	Fnbp1l
endothelia	2.3155e-11	-0.34114	0.016	0.154	5.06353e-07	ENSMUSG00000060275	Nrg2
endothelia	2.33844e-11	0.379585	0.25	0.126	5.1137e-07	ENSMUSG00000040430	Pitpnc1
endothelia	2.66321e-11	0.498619	0.753	0.824	5.82391e-07	ENSMUSG00000056201	Cfl1
endothelia	2.67906e-11	-1.31533	0.088	0.264	5.85858e-07	ENSMUSG00000019761	Krt10
endothelia	2.74587e-11	0.398666	0.312	0.178	6.00466e-07	ENSMUSG00000020009	Ifngr1
endothelia	2.77198e-11	-0.32035	0.393	0.619	6.06176e-07	ENSMUSG00000022462	Slc38a2
endothelia	2.93287e-11	-0.563484	0.006	0.138	6.41361e-07	ENSMUSG00000021319	Sfrp4
endothelia	3.11396e-11	0.562993	0.422	0.305	6.8096e-07	ENSMUSG00000028868	Wasf2
endothelia	3.2663e-11	0.325747	0.211	0.101	7.14274e-07	ENSMUSG00000026490	Cdc42bpa
endothelia	3.55872e-11	0.324895	0.247	0.127	7.78221e-07	ENSMUSG00000019846	Lama4
endothelia	3.70752e-11	0.344208	0.552	0.433	8.10761e-07	ENSMUSG00000028843	Sh3bgrl3
endothelia	3.76893e-11	-0.279068	0.003	0.13	8.2419e-07	ENSMUSG00000052516	Robo2
endothelia	3.85696e-11	0.497414	0.64	0.616	8.43439e-07	ENSMUSG00000022892	App
endothelia	3.92911e-11	0.457833	0.273	0.15	8.59218e-07	ENSMUSG00000042444	Mindy2
endothelia	3.99541e-11	-0.275492	0.042	0.191	8.73715e-07	ENSMUSG00000032875	Arhgef17
endothelia	4.15511e-11	0.38503	0.214	0.102	9.0864e-07	ENSMUSG00000029561	Oasl2
endothelia	4.24169e-11	-0.346631	0.464	0.644	9.27573e-07	ENSMUSG00000031586	Rbpms
endothelia	4.30431e-11	0.632801	0.354	0.23	9.41266e-07	ENSMUSG00000056116	H2-T22
endothelia	4.33354e-11	-0.25812	0.026	0.165	9.47659e-07	ENSMUSG00000051007	Gatd1
endothelia	4.8089e-11	-0.274106	0.578	0.79	1.05161e-06	ENSMUSG00000063856	Gpx1
endothelia	5.33139e-11	-0.253322	0.019	0.156	1.16587e-06	ENSMUSG00000034220	Gpc1
endothelia	5.43167e-11	0.336429	0.149	0.061	1.1878e-06	ENSMUSG00000007837	Prrg2
endothelia	5.45048e-11	0.333828	0.179	0.079	1.19191e-06	ENSMUSG00000035202	Lars2
endothelia	5.61456e-11	-0.270849	0.006	0.135	1.22779e-06	ENSMUSG00000061080	Lsamp
endothelia	5.75823e-11	-0.267979	0.026	0.167	1.25921e-06	ENSMUSG00000021200	Asb2
endothelia	5.94296e-11	-0.276545	0.052	0.205	1.29961e-06	ENSMUSG00000022177	Haus4
endothelia	5.96391e-11	-0.417486	0.045	0.194	1.30419e-06	ENSMUSG00000022894	Adamts5
endothelia	6.87364e-11	-0.362261	0.107	0.27	1.50313e-06	ENSMUSG00000025880	Smad7
endothelia	7.24991e-11	-0.296773	0.042	0.189	1.58541e-06	ENSMUSG00000066113	Adamtsl1
endothelia	7.34759e-11	-0.253603	0.032	0.175	1.60677e-06	ENSMUSG00000021846	Peli2
endothelia	7.63487e-11	-0.26671	0.006	0.133	1.66959e-06	ENSMUSG00000061878	Sphk1
endothelia	7.70183e-11	-0.306178	0.019	0.153	1.68424e-06	ENSMUSG00000023336	Wfdc1
endothelia	8.27466e-11	0.457356	0.325	0.201	1.8095e-06	ENSMUSG00000057738	Sptan1
endothelia	8.36308e-11	-0.271209	0.023	0.161	1.82884e-06	ENSMUSG00000031075	Ano1
endothelia	8.82534e-11	0.625023	0.328	0.2	1.92992e-06	ENSMUSG00000028339	Col15a1
endothelia	9.14679e-11	-0.313218	0.016	0.146	2.00022e-06	ENSMUSG00000030873	Scnn1b
endothelia	9.65162e-11	-0.310413	0.045	0.194	2.11062e-06	ENSMUSG00000053007	Creb5
endothelia	1.09621e-10	0.455368	0.292	0.173	2.39719e-06	ENSMUSG00000044167	Foxo1
endothelia	1.12807e-10	0.346715	0.286	0.161	2.46686e-06	ENSMUSG00000025860	Xiap
endothelia	1.1661e-10	0.250377	0.149	0.061	2.55004e-06	ENSMUSG00000026425	Srgap2
endothelia	1.17024e-10	-0.307574	0.016	0.147	2.55908e-06	ENSMUSG00000023951	Vegfa
endothelia	1.17419e-10	-0.393549	0.201	0.381	2.56773e-06	ENSMUSG00000090394	4930523C07Rik
endothelia	1.1896e-10	0.310468	0.494	0.341	2.60142e-06	ENSMUSG00000057098	Ebf1
endothelia	1.32727e-10	-0.406336	0.006	0.13	2.90248e-06	ENSMUSG00000040569	Slc26a7
endothelia	1.32951e-10	-0.301231	0.442	0.63	2.90738e-06	ENSMUSG00000075702	Selenom
endothelia	1.34059e-10	0.720774	0.318	0.198	2.93159e-06	ENSMUSG00000026566	Mpzl1
endothelia	1.3428e-10	-0.348081	0.055	0.201	2.93644e-06	ENSMUSG00000039208	Metrnl
endothelia	1.4699e-10	-0.270154	0.006	0.129	3.21438e-06	ENSMUSG00000109697	Gm34030
endothelia	1.48609e-10	0.561734	0.529	0.445	3.24978e-06	ENSMUSG00000055447	Cd47
endothelia	1.51459e-10	-0.353353	0.101	0.262	3.31211e-06	ENSMUSG00000025408	Ddit3
endothelia	1.56487e-10	-0.281534	0.019	0.153	3.42206e-06	ENSMUSG00000075334	Rprm
endothelia	1.56526e-10	0.255317	0.166	0.071	3.42291e-06	ENSMUSG00000026014	Raph1
endothelia	1.66089e-10	-0.788058	0.409	0.582	3.63202e-06	ENSMUSG00000022528	Hes1
endothelia	1.66106e-10	-0.410876	0.818	0.954	3.63241e-06	ENSMUSG00000016559	H3f3b
endothelia	1.82992e-10	-0.289756	0.166	0.354	4.00167e-06	ENSMUSG00000022564	Grina
endothelia	1.91075e-10	-0.462907	0.036	0.172	4.17842e-06	ENSMUSG00000030247	Kcnj8
endothelia	1.91378e-10	0.37552	0.25	0.132	4.18506e-06	ENSMUSG00000023150	Ivns1abp
endothelia	1.93404e-10	-0.264857	0.036	0.176	4.22935e-06	ENSMUSG00000044927	H1fx
endothelia	2.19033e-10	0.424045	0.24	0.127	4.78981e-06	ENSMUSG00000039959	Hip1
endothelia	2.25313e-10	-0.414255	0.14	0.307	4.92716e-06	ENSMUSG00000001627	Ifrd1
endothelia	2.49687e-10	0.290506	0.211	0.103	5.46015e-06	ENSMUSG00000015647	Lama5
endothelia	2.5943e-10	-0.457416	0.023	0.152	5.67322e-06	ENSMUSG00000018920	Cxcl16
endothelia	2.82008e-10	-0.372305	0.013	0.137	6.16696e-06	ENSMUSG00000074207	Adh1
endothelia	2.94815e-10	0.669783	0.552	0.516	6.44701e-06	ENSMUSG00000029064	Gnb1
endothelia	2.99529e-10	-0.380127	0.104	0.267	6.55011e-06	ENSMUSG00000014846	Tppp3
endothelia	3.43849e-10	-0.336416	0.013	0.135	7.5193e-06	ENSMUSG00000021728	Emb
endothelia	3.45294e-10	-0.258494	0.01	0.13	7.55089e-06	ENSMUSG00000029059	Fam213b
endothelia	3.49245e-10	-0.25782	0.594	0.81	7.63729e-06	ENSMUSG00000041697	Cox6a1
endothelia	3.52022e-10	0.411206	0.341	0.216	7.69802e-06	ENSMUSG00000085438	1700020I14Rik
endothelia	4.02131e-10	-0.402345	0.045	0.181	8.7938e-06	ENSMUSG00000029718	Pcolce
endothelia	4.69e-10	-0.317034	0.01	0.129	1.02561e-05	ENSMUSG00000000120	Ngfr
endothelia	5.17596e-10	0.279579	0.175	0.08	1.13188e-05	ENSMUSG00000037434	Slc30a1
endothelia	5.53947e-10	-0.271964	0.045	0.181	1.21137e-05	ENSMUSG00000045103	Dmd
endothelia	6.31963e-10	-0.25813	0.016	0.139	1.38198e-05	ENSMUSG00000050397	Foxl2
endothelia	6.48195e-10	0.544644	0.487	0.384	1.41747e-05	ENSMUSG00000037242	Clic4
endothelia	6.51968e-10	0.334409	0.198	0.097	1.42572e-05	ENSMUSG00000020015	Cdk17
endothelia	6.67754e-10	-0.272654	0.032	0.164	1.46024e-05	ENSMUSG00000022090	Pdlim2
endothelia	7.14253e-10	0.500235	0.253	0.143	1.56193e-05	ENSMUSG00000021215	Net1
endothelia	7.46804e-10	0.616503	0.24	0.137	1.63311e-05	ENSMUSG00000067924	Rtl8b
endothelia	8.33852e-10	0.398936	0.266	0.151	1.82347e-05	ENSMUSG00000020823	Sec14l1
endothelia	8.40288e-10	0.4478	0.701	0.667	1.83754e-05	ENSMUSG00000064373	Selenop
endothelia	8.48065e-10	0.446524	0.341	0.223	1.85455e-05	ENSMUSG00000028382	Ptbp3
endothelia	8.53394e-10	-0.309866	0.013	0.13	1.8662e-05	ENSMUSG00000064294	Aox3
endothelia	8.58875e-10	-0.295922	0.003	0.116	1.87819e-05	ENSMUSG00000028369	Svep1
endothelia	9.2186e-10	0.376859	0.221	0.113	2.01592e-05	ENSMUSG00000037211	Spry1
endothelia	9.94979e-10	0.362743	0.237	0.127	2.17582e-05	ENSMUSG00000025795	Rassf3
endothelia	1.08884e-09	-0.256621	0.016	0.135	2.38108e-05	ENSMUSG00000017817	Jph2
endothelia	1.09138e-09	0.306221	0.156	0.069	2.38662e-05	ENSMUSG00000040033	Stat2
endothelia	1.09271e-09	0.398885	0.185	0.09	2.38954e-05	ENSMUSG00000041870	Ankrd13a
endothelia	1.17832e-09	-0.407906	0.188	0.36	2.57675e-05	ENSMUSG00000020205	Phlda1
endothelia	1.18263e-09	0.283653	0.211	0.107	2.58617e-05	ENSMUSG00000074305	Peak1
endothelia	1.37768e-09	-0.365905	0.01	0.124	3.01272e-05	ENSMUSG00000053475	Tnfaip6
endothelia	1.67676e-09	-1.40856	0.026	0.147	3.66675e-05	ENSMUSG00000034634	Ly6d
endothelia	1.68608e-09	-0.257278	0.136	0.302	3.68713e-05	ENSMUSG00000038679	Trps1
endothelia	1.77967e-09	0.49308	0.425	0.306	3.89179e-05	ENSMUSG00000034868	Myl12b
endothelia	1.80384e-09	0.482759	0.292	0.178	3.94464e-05	ENSMUSG00000026103	Gls
endothelia	1.84977e-09	-0.370175	0.062	0.199	4.04508e-05	ENSMUSG00000031239	Itm2a
endothelia	1.8868e-09	-0.272074	0.003	0.111	4.12604e-05	ENSMUSG00000043719	Col6a6
endothelia	1.89125e-09	-0.272152	0.075	0.214	4.13579e-05	ENSMUSG00000034951	Cog7
endothelia	1.93598e-09	-0.251312	0.019	0.136	4.23359e-05	ENSMUSG00000051811	Cox6b2
endothelia	2.04546e-09	0.47374	0.286	0.171	4.47302e-05	ENSMUSG00000029148	Nrbp1
endothelia	2.04872e-09	0.605125	0.542	0.47	4.48013e-05	ENSMUSG00000002233	Rhoc
endothelia	2.45047e-09	0.388949	0.231	0.125	5.35869e-05	ENSMUSG00000017774	Myo1c
endothelia	2.6253e-09	-0.313506	0.11	0.259	5.74101e-05	ENSMUSG00000017969	Ptgis
endothelia	2.79531e-09	-0.287185	0.039	0.162	6.11279e-05	ENSMUSG00000032374	Plod2
endothelia	2.94051e-09	0.289527	0.198	0.099	6.43031e-05	ENSMUSG00000066258	Trim12a
endothelia	2.99543e-09	0.263237	0.182	0.087	6.5504e-05	ENSMUSG00000036617	Etl4
endothelia	3.07649e-09	0.516105	0.214	0.115	6.72766e-05	ENSMUSG00000017615	Tnfaip1
endothelia	3.09197e-09	0.48877	0.617	0.623	6.76153e-05	ENSMUSG00000054091	1810037I17Rik
endothelia	3.3856e-09	-0.294569	0.019	0.135	7.40362e-05	ENSMUSG00000036381	P2ry14
endothelia	3.40508e-09	-0.25586	0.055	0.189	7.44623e-05	ENSMUSG00000025950	Idh1
endothelia	3.42636e-09	0.436746	0.308	0.191	7.49277e-05	ENSMUSG00000067336	Bmpr2
endothelia	3.83619e-09	0.424101	0.149	0.067	8.38898e-05	ENSMUSG00000036111	Lmo1
endothelia	3.93588e-09	-0.265593	0.01	0.117	8.60699e-05	ENSMUSG00000027408	Cpxm1
endothelia	4.07174e-09	0.259637	0.159	0.073	8.90408e-05	ENSMUSG00000043279	Trim56
endothelia	4.57428e-09	-0.491744	0	0.101	0.00010003	ENSMUSG00000054889	Dsp
endothelia	4.7485e-09	-0.280489	0.01	0.117	0.00010384	ENSMUSG00000027596	a
endothelia	4.78417e-09	-0.273356	0.023	0.137	0.00010462	ENSMUSG00000031616	Ednra
endothelia	4.86958e-09	-0.36575	0.214	0.369	0.000106488	ENSMUSG00000036390	Gadd45a
endothelia	5.4722e-09	-0.261229	0.016	0.126	0.000119666	ENSMUSG00000035184	Fam124a
endothelia	5.64284e-09	0.352028	0.188	0.096	0.000123398	ENSMUSG00000033287	Kctd17
endothelia	6.20115e-09	-0.279995	0.016	0.126	0.000135607	ENSMUSG00000031613	Hpgd
endothelia	6.57792e-09	0.438173	0.282	0.174	0.000143846	ENSMUSG00000061665	Cd2ap
endothelia	6.68759e-09	-0.325045	0.101	0.241	0.000146244	ENSMUSG00000030793	Pycard
endothelia	6.87014e-09	0.459294	0.409	0.289	0.000150236	ENSMUSG00000015243	Abca1
endothelia	8.12728e-09	0.264299	0.104	0.04	0.000177727	ENSMUSG00000038296	Galnt18
endothelia	8.20302e-09	-0.355325	0.497	0.662	0.000179384	ENSMUSG00000020423	Btg2
endothelia	8.36254e-09	-0.333532	0.026	0.14	0.000182872	ENSMUSG00000023885	Thbs2
endothelia	9.53764e-09	-0.253239	0.156	0.312	0.000208569	ENSMUSG00000021870	Slmap
endothelia	9.69169e-09	0.318481	0.198	0.102	0.000211938	ENSMUSG00000020346	Mgat1
endothelia	9.78423e-09	-0.864854	0.023	0.134	0.000213961	ENSMUSG00000057092	Fxyd3
endothelia	9.8255e-09	-0.292656	0.039	0.157	0.000214864	ENSMUSG00000030844	Rgs10
endothelia	1.01779e-08	-0.334044	0.019	0.128	0.000222571	ENSMUSG00000031891	Hsd11b2
endothelia	1.05591e-08	-0.268321	0.016	0.122	0.000230907	ENSMUSG00000059974	Ntm
endothelia	1.07793e-08	0.428601	0.351	0.236	0.000235723	ENSMUSG00000021458	2010111I01Rik
endothelia	1.29029e-08	-0.279249	0.042	0.163	0.00028216	ENSMUSG00000022114	Spry2
endothelia	1.30118e-08	0.376097	0.266	0.16	0.000284542	ENSMUSG00000024431	Nr3c1
endothelia	1.33083e-08	0.41391	0.276	0.169	0.000291026	ENSMUSG00000036461	Elf1
endothelia	1.33207e-08	0.302793	0.136	0.06	0.000291296	ENSMUSG00000040605	Bace2
endothelia	1.61863e-08	0.434279	0.214	0.117	0.000353962	ENSMUSG00000002308	Cd320
endothelia	1.65063e-08	0.361543	0.166	0.08	0.00036096	ENSMUSG00000026519	Tmem63a
endothelia	1.6676e-08	0.355254	0.825	0.86	0.00036467	ENSMUSG00000027447	Cst3
endothelia	1.74122e-08	0.377024	0.318	0.199	0.00038077	ENSMUSG00000026335	Pam
endothelia	1.75635e-08	0.43171	0.325	0.219	0.000384079	ENSMUSG00000022971	Ifnar2
endothelia	1.83596e-08	0.539712	0.425	0.33	0.000401488	ENSMUSG00000035268	Pkig
endothelia	2.02996e-08	0.312287	0.172	0.085	0.000443912	ENSMUSG00000021036	Sptlc2
endothelia	2.07246e-08	0.337364	0.156	0.073	0.000453205	ENSMUSG00000027078	Ube2l6
endothelia	2.20653e-08	0.398859	0.205	0.111	0.000482525	ENSMUSG00000051343	Rab11fip5
endothelia	2.26439e-08	-0.270866	0.019	0.125	0.000495177	ENSMUSG00000002897	Il17ra
endothelia	2.36435e-08	0.261739	0.201	0.103	0.000517036	ENSMUSG00000020101	Vsir
endothelia	2.38926e-08	0.383127	0.24	0.14	0.000522483	ENSMUSG00000058793	Cds2
endothelia	2.46238e-08	0.281609	0.182	0.093	0.000538474	ENSMUSG00000021279	Cdc42bpb
endothelia	2.63535e-08	-0.970803	0.036	0.149	0.000576298	ENSMUSG00000003477	Inmt
endothelia	2.72762e-08	0.534581	0.331	0.232	0.000596476	ENSMUSG00000027953	Slc50a1
endothelia	2.98852e-08	0.40676	0.201	0.108	0.00065353	ENSMUSG00000032667	Pon2
endothelia	3.21604e-08	-0.527752	0.218	0.356	0.000703283	ENSMUSG00000020439	Smtn
endothelia	3.39998e-08	-0.288153	0.649	0.867	0.000743507	ENSMUSG00000004207	Psap
endothelia	3.41812e-08	0.533994	0.383	0.277	0.000747474	ENSMUSG00000030341	Tnfrsf1a
endothelia	3.9184e-08	0.43545	0.179	0.093	0.000856877	ENSMUSG00000022863	Btg3
endothelia	4.12076e-08	0.302308	0.162	0.079	0.000901127	ENSMUSG00000019917	Sept10
endothelia	4.31819e-08	-0.669627	0.023	0.128	0.000944301	ENSMUSG00000009185	Ccl8
endothelia	4.38405e-08	0.589276	0.516	0.439	0.000958703	ENSMUSG00000054364	Rhob
endothelia	4.4495e-08	0.425412	0.295	0.188	0.000973018	ENSMUSG00000033545	Znrf1
endothelia	4.73342e-08	0.30921	0.169	0.084	0.00103511	ENSMUSG00000049807	Arhgap23
endothelia	5.45743e-08	0.520024	0.536	0.481	0.00119343	ENSMUSG00000032412	Atp1b3
endothelia	5.6235e-08	0.260134	0.136	0.061	0.00122975	ENSMUSG00000027951	Adar
endothelia	6.76504e-08	-0.29439	0.055	0.171	0.00147938	ENSMUSG00000039126	Prune2
endothelia	6.89199e-08	-0.344912	0.13	0.266	0.00150714	ENSMUSG00000024063	Lbh
endothelia	6.93685e-08	0.463682	0.211	0.118	0.00151695	ENSMUSG00000026088	Mitd1
endothelia	7.15238e-08	0.549219	0.578	0.59	0.00156408	ENSMUSG00000001847	Rac1
endothelia	7.3763e-08	0.357912	0.273	0.167	0.00161305	ENSMUSG00000063406	Tmed5
endothelia	9.02212e-08	0.341838	0.159	0.078	0.00197296	ENSMUSG00000024981	Acsl5
endothelia	9.54904e-08	-0.390423	0.062	0.182	0.00208818	ENSMUSG00000030790	Adm
endothelia	9.94756e-08	0.525818	0.36	0.261	0.00217533	ENSMUSG00000011958	Bnip2
endothelia	1.11099e-07	0.296863	0.182	0.096	0.00242952	ENSMUSG00000040479	Dgkz
endothelia	1.11834e-07	-0.280861	0.227	0.38	0.00244558	ENSMUSG00000036181	Hist1h1c
endothelia	1.13274e-07	0.355367	0.198	0.108	0.00247708	ENSMUSG00000031402	Mpp1
endothelia	1.21367e-07	-0.629626	0.045	0.152	0.00265405	ENSMUSG00000026358	Rgs1
endothelia	1.26428e-07	-0.319175	0.234	0.395	0.00276472	ENSMUSG00000053113	Socs3
endothelia	1.29293e-07	0.407316	0.214	0.125	0.00282738	ENSMUSG00000029599	Ddx54
endothelia	1.50349e-07	0.4247	0.289	0.181	0.00328783	ENSMUSG00000027669	Gnb4
endothelia	1.52925e-07	0.522818	0.305	0.204	0.00334416	ENSMUSG00000060675	Pla2g16
endothelia	1.83981e-07	0.479621	0.435	0.337	0.00402331	ENSMUSG00000022443	Myh9
endothelia	1.86296e-07	0.40964	0.231	0.137	0.00407391	ENSMUSG00000040097	Flywch1
endothelia	1.89844e-07	0.254825	0.179	0.094	0.00415151	ENSMUSG00000022791	Tnk2
endothelia	2.28261e-07	0.369029	0.289	0.185	0.00499162	ENSMUSG00000030102	Itpr1
endothelia	2.41264e-07	0.4963	0.399	0.301	0.00527597	ENSMUSG00000037235	Mxd4
endothelia	3.01665e-07	0.266631	0.159	0.082	0.00659681	ENSMUSG00000021266	Wars
endothelia	3.0453e-07	-0.278359	0.013	0.101	0.00665947	ENSMUSG00000029671	Wnt16
endothelia	3.06178e-07	0.388262	0.237	0.143	0.0066955	ENSMUSG00000028955	Vamp3
endothelia	3.12775e-07	0.594518	0.506	0.474	0.00683976	ENSMUSG00000026895	Ndufa8
endothelia	3.22413e-07	0.489433	0.308	0.209	0.00705053	ENSMUSG00000025969	Nrp2
endothelia	3.56569e-07	0.343292	0.331	0.223	0.00779746	ENSMUSG00000059810	Rgs3
endothelia	3.57651e-07	0.347793	0.205	0.115	0.00782111	ENSMUSG00000042901	Aida
endothelia	3.76996e-07	0.376481	0.159	0.082	0.00824416	ENSMUSG00000026544	Dusp23
endothelia	4.48225e-07	0.538803	0.506	0.443	0.00980179	ENSMUSG00000053931	Cnn3
endothelia	4.61793e-07	0.433264	0.325	0.219	0.0100985	ENSMUSG00000038370	Pcp4l1
endothelia	4.77438e-07	0.627839	0.247	0.16	0.0104406	ENSMUSG00000029581	Fscn1
endothelia	5.06876e-07	0.442094	0.711	0.727	0.0110844	ENSMUSG00000022010	Tsc22d1
endothelia	5.12987e-07	0.308764	0.208	0.119	0.011218	ENSMUSG00000022607	Ptk2
endothelia	5.32935e-07	0.316616	0.162	0.085	0.0116542	ENSMUSG00000046879	Irgm1
endothelia	5.37907e-07	0.438621	0.581	0.564	0.011763	ENSMUSG00000006932	Ctnnb1
endothelia	5.52395e-07	-0.282937	0.026	0.119	0.0120798	ENSMUSG00000015568	Lpl
endothelia	5.79601e-07	0.412856	0.416	0.312	0.0126747	ENSMUSG00000095098	Ccdc85b
endothelia	5.96176e-07	-0.606832	0.023	0.113	0.0130372	ENSMUSG00000031972	Acta1
endothelia	6.16522e-07	-0.278009	0.633	0.81	0.0134821	ENSMUSG00000027907	S100a11
endothelia	6.34219e-07	0.4048	0.253	0.159	0.0138691	ENSMUSG00000001098	Kctd10
endothelia	6.79379e-07	-0.320929	0.016	0.102	0.0148567	ENSMUSG00000031880	Rrad
endothelia	7.06978e-07	0.357486	0.295	0.195	0.0154602	ENSMUSG00000028059	Arhgef2
endothelia	7.87815e-07	0.27044	0.224	0.134	0.0172279	ENSMUSG00000001248	Gramd1a
endothelia	8.15633e-07	0.440386	0.344	0.247	0.0178363	ENSMUSG00000040940	Arhgef1
endothelia	9.69077e-07	0.26051	0.182	0.1	0.0211918	ENSMUSG00000020156	Mum1
endothelia	9.74938e-07	0.334435	0.766	0.815	0.0213199	ENSMUSG00000009013	Dynll1
endothelia	1.02082e-06	0.480548	0.516	0.423	0.0223233	ENSMUSG00000032231	Anxa2
endothelia	1.03149e-06	0.294018	0.136	0.067	0.0225566	ENSMUSG00000042594	Sh2b3
endothelia	1.04113e-06	0.436691	0.429	0.343	0.0227675	ENSMUSG00000037820	Tgm2
endothelia	1.05468e-06	0.256849	0.114	0.052	0.0230637	ENSMUSG00000039156	Stim2
endothelia	1.08212e-06	0.343275	0.263	0.167	0.0236639	ENSMUSG00000030447	Cyfip1
endothelia	1.11682e-06	0.284668	0.182	0.099	0.0244226	ENSMUSG00000057672	Pkn1
endothelia	1.19942e-06	0.398448	0.211	0.124	0.026229	ENSMUSG00000027931	Npr1
endothelia	1.29884e-06	-0.315424	0.594	0.744	0.0284031	ENSMUSG00000052837	Junb
endothelia	1.34904e-06	0.313867	0.188	0.109	0.0295009	ENSMUSG00000059981	Taok2
endothelia	1.46897e-06	0.270426	0.162	0.087	0.0321235	ENSMUSG00000024242	Map4k3
endothelia	1.47221e-06	0.265025	0.276	0.174	0.0321942	ENSMUSG00000028073	Pear1
endothelia	1.51871e-06	0.347121	0.227	0.137	0.0332111	ENSMUSG00000003518	Dusp3
endothelia	1.53333e-06	-0.958073	0.049	0.143	0.0335308	ENSMUSG00000047281	Sfn
endothelia	1.55295e-06	-0.45854	0.273	0.422	0.0339599	ENSMUSG00000024659	Anxa1
endothelia	1.57166e-06	0.301589	0.247	0.155	0.0343691	ENSMUSG00000035168	Tanc1
endothelia	1.67266e-06	-0.308628	0.019	0.103	0.0365777	ENSMUSG00000029641	Rasl11a
endothelia	1.7698e-06	0.353254	0.299	0.206	0.0387021	ENSMUSG00000021540	Smad5
endothelia	1.80419e-06	-0.327321	0.153	0.267	0.0394541	ENSMUSG00000038400	Pmepa1
endothelia	1.92166e-06	0.356356	0.292	0.192	0.0420228	ENSMUSG00000020176	Grb10
endothelia	1.94311e-06	0.512856	0.321	0.229	0.0424918	ENSMUSG00000020484	Xbp1
endothelia	1.94998e-06	0.412446	0.487	0.413	0.0426422	ENSMUSG00000030654	Arl6ip1
endothelia	2.03501e-06	0.272038	0.14	0.072	0.0445015	ENSMUSG00000028977	Casz1
endothelia	2.27912e-06	-0.315619	0.019	0.102	0.0498397	ENSMUSG00000026989	Dapl1
endothelia	2.29556e-06	-1.26703	0.062	0.156	0.0501994	ENSMUSG00000061527	Krt5
endothelia	2.33141e-06	0.423957	0.305	0.219	0.0509833	ENSMUSG00000038615	Nfe2l1
endothelia	2.45031e-06	0.302984	0.315	0.213	0.0535833	ENSMUSG00000021190	Lgmn
endothelia	2.57717e-06	-0.458671	0.039	0.127	0.0563575	ENSMUSG00000037362	Nov
endothelia	2.63795e-06	0.561075	0.266	0.181	0.0576868	ENSMUSG00000055044	Pdlim1
endothelia	2.8655e-06	0.257807	0.133	0.067	0.0626627	ENSMUSG00000060671	Atp8b2
endothelia	2.97874e-06	-0.70824	0.104	0.208	0.065139	ENSMUSG00000042485	Mustn1
endothelia	3.11003e-06	0.353818	0.273	0.185	0.0680102	ENSMUSG00000056216	Cebpg
endothelia	3.24612e-06	0.290894	0.13	0.065	0.0709862	ENSMUSG00000000631	Myo18a
endothelia	3.2658e-06	0.367836	0.295	0.205	0.0714165	ENSMUSG00000041685	Fcho2
endothelia	3.36749e-06	-0.992515	0.023	0.104	0.0736404	ENSMUSG00000009633	G0s2
endothelia	3.83099e-06	0.381042	0.347	0.259	0.0837761	ENSMUSG00000039361	Picalm
endothelia	3.93917e-06	0.291589	0.146	0.077	0.0861417	ENSMUSG00000090958	Lrrc32
endothelia	4.12872e-06	0.307031	0.143	0.075	0.090287	ENSMUSG00000004319	Clcn3
endothelia	4.27377e-06	0.444946	0.393	0.313	0.0934589	ENSMUSG00000025959	Klf7
endothelia	4.65578e-06	0.404354	0.386	0.307	0.101813	ENSMUSG00000062078	Qk
endothelia	4.78071e-06	0.353331	0.107	0.051	0.104545	ENSMUSG00000038213	Tapbpl
endothelia	4.85181e-06	0.286198	0.123	0.061	0.106099	ENSMUSG00000010047	Hyal2
endothelia	5.05848e-06	0.315587	0.276	0.187	0.110619	ENSMUSG00000008730	Hipk1
endothelia	5.74325e-06	-0.369024	0.026	0.107	0.125593	ENSMUSG00000042306	S100a14
endothelia	5.91111e-06	0.328009	0.182	0.106	0.129264	ENSMUSG00000027276	Jag1
endothelia	6.07878e-06	0.453623	0.607	0.655	0.132931	ENSMUSG00000029465	Arpc3
endothelia	6.30133e-06	-0.904514	0.055	0.144	0.137798	ENSMUSG00000019851	Perp
endothelia	6.49995e-06	-0.267118	0.127	0.238	0.142141	ENSMUSG00000029552	Tes
endothelia	6.53061e-06	-0.260943	0.636	0.784	0.142811	ENSMUSG00000052684	Jun
endothelia	6.61413e-06	-0.960758	0.026	0.104	0.144638	ENSMUSG00000054146	Krt15
endothelia	6.76451e-06	-0.314922	0.078	0.176	0.147926	ENSMUSG00000026249	Serpine2
endothelia	8.01553e-06	-0.509149	0.026	0.103	0.175284	ENSMUSG00000025150	Cbr2
endothelia	8.61263e-06	-0.311319	0.052	0.137	0.188341	ENSMUSG00000042821	Snai1
endothelia	9.05139e-06	0.330195	0.731	0.82	0.197936	ENSMUSG00000022890	Atp5j
endothelia	9.75158e-06	0.528275	0.38	0.304	0.213248	ENSMUSG00000086316	Nbdy
endothelia	9.84358e-06	0.298195	0.195	0.118	0.215259	ENSMUSG00000027346	Gpcpd1
endothelia	1.05276e-05	-1.30513	0.097	0.192	0.230218	ENSMUSG00000053522	Lgals7
endothelia	1.08115e-05	0.435699	0.334	0.252	0.236426	ENSMUSG00000032328	Tmem30a
endothelia	1.1608e-05	0.256389	0.166	0.093	0.253845	ENSMUSG00000002325	Irf9
endothelia	1.28412e-05	0.299281	0.276	0.192	0.280812	ENSMUSG00000032479	Map4
endothelia	1.38409e-05	0.280406	0.195	0.12	0.302673	ENSMUSG00000032076	Cadm1
endothelia	1.55245e-05	0.360706	0.263	0.182	0.339489	ENSMUSG00000027852	Nras
endothelia	1.81802e-05	0.255582	0.221	0.139	0.397565	ENSMUSG00000024812	Tjp2
endothelia	1.99142e-05	-0.446366	0.091	0.182	0.435485	ENSMUSG00000048234	Rnf149
endothelia	2.008e-05	-0.262496	0.049	0.13	0.439109	ENSMUSG00000046056	Sbsn
endothelia	2.03181e-05	0.27718	0.149	0.083	0.444315	ENSMUSG00000052371	Hoxd3os1
endothelia	2.30295e-05	0.322634	0.195	0.122	0.50361	ENSMUSG00000026946	Nmi
endothelia	2.59214e-05	0.473107	0.315	0.242	0.566849	ENSMUSG00000003346	Abhd17a
endothelia	2.72132e-05	0.374406	0.231	0.152	0.595097	ENSMUSG00000007476	Lrrc8a
endothelia	2.89299e-05	0.348473	0.643	0.683	0.632639	ENSMUSG00000004980	Hnrnpa2b1
endothelia	3.17939e-05	0.282079	0.172	0.103	0.69527	ENSMUSG00000047881	Rell1
endothelia	3.24387e-05	0.320885	0.211	0.139	0.70937	ENSMUSG00000001036	Epn2
endothelia	3.25032e-05	0.307739	0.192	0.12	0.71078	ENSMUSG00000020831	0610010K14Rik
endothelia	3.25792e-05	-0.413061	0.903	0.956	0.712441	ENSMUSG00000090841	Myl6
endothelia	3.33021e-05	0.413033	0.231	0.154	0.728251	ENSMUSG00000034724	Cnot6l
endothelia	3.64042e-05	0.327102	0.24	0.163	0.796088	ENSMUSG00000043342	Hoxd9
endothelia	3.72451e-05	0.494834	0.416	0.371	0.814475	ENSMUSG00000035199	Arl6ip5
endothelia	4.16244e-05	0.337323	0.208	0.136	0.910243	ENSMUSG00000030374	Strn4
endothelia	4.35889e-05	0.431004	0.373	0.311	0.953203	ENSMUSG00000001089	Luzp1
endothelia	4.3979e-05	0.3367	0.273	0.192	0.961732	ENSMUSG00000026466	Tor1aip1
endothelia	4.54217e-05	0.434602	0.435	0.389	0.993281	ENSMUSG00000057522	Spop
endothelia	4.55367e-05	0.362688	0.247	0.171	0.995798	ENSMUSG00000028796	Phc2
endothelia	4.57415e-05	0.486867	0.455	0.418	1	ENSMUSG00000018326	Ywhab
endothelia	4.73949e-05	0.456325	0.5	0.468	1	ENSMUSG00000027248	Pdia3
endothelia	4.8316e-05	0.36488	0.247	0.17	1	ENSMUSG00000028559	Osbpl9
endothelia	5.05247e-05	-0.391285	0.37	0.472	1	ENSMUSG00000039405	Prss23
endothelia	5.09028e-05	0.4661	0.558	0.565	1	ENSMUSG00000023010	Tmbim6
endothelia	5.11277e-05	0.390095	0.325	0.247	1	ENSMUSG00000056429	Tgoln1
endothelia	5.36726e-05	0.464142	0.513	0.518	1	ENSMUSG00000027422	Rrbp1
endothelia	6.66826e-05	0.422854	0.256	0.182	1	ENSMUSG00000013698	Pea15a
endothelia	6.6698e-05	0.527345	0.471	0.447	1	ENSMUSG00000071654	Uqcc3
endothelia	7.19298e-05	0.35708	0.305	0.228	1	ENSMUSG00000020674	Pxdn
endothelia	7.25865e-05	0.256471	0.123	0.067	1	ENSMUSG00000021703	Serinc5
endothelia	7.33212e-05	0.366352	0.24	0.168	1	ENSMUSG00000020167	Tcf3
endothelia	7.74124e-05	-1.76327	0.123	0.208	1	ENSMUSG00000045545	Krt14
endothelia	8.18102e-05	0.494407	0.513	0.51	1	ENSMUSG00000028249	Sdcbp
endothelia	8.44333e-05	0.285612	0.201	0.134	1	ENSMUSG00000020821	Kif1c
endothelia	8.55716e-05	0.257582	0.227	0.156	1	ENSMUSG00000022175	Lrp10
endothelia	9.56121e-05	0.369874	0.247	0.178	1	ENSMUSG00000034101	Ctnnd1
endothelia	0.000115884	0.398822	0.282	0.21	1	ENSMUSG00000032349	Elovl5
endothelia	0.000117223	0.286243	0.185	0.121	1	ENSMUSG00000034006	Pqlc1
endothelia	0.000118903	0.312937	0.721	0.814	1	ENSMUSG00000066551	Hmgb1
endothelia	0.000126598	0.348797	0.347	0.275	1	ENSMUSG00000003541	Ier3
endothelia	0.000127987	0.461074	0.218	0.15	1	ENSMUSG00000094724	Rnaset2b
endothelia	0.00014047	0.303967	0.237	0.168	1	ENSMUSG00000041702	Btbd7
endothelia	0.000140852	0.304503	0.169	0.106	1	ENSMUSG00000029518	Rab35
endothelia	0.000143933	-0.252463	0.065	0.14	1	ENSMUSG00000049892	Rasd1
endothelia	0.000146408	-1.16307	0.036	0.101	1	ENSMUSG00000058354	Krt6a
endothelia	0.000152402	0.351718	0.224	0.156	1	ENSMUSG00000038175	Mylip
endothelia	0.000155475	0.281587	0.159	0.098	1	ENSMUSG00000068015	Lrch1
endothelia	0.000166279	0.279751	0.273	0.196	1	ENSMUSG00000022048	Dpysl2
endothelia	0.000186205	0.255366	0.224	0.151	1	ENSMUSG00000021067	Sav1
endothelia	0.000199526	0.422763	0.429	0.394	1	ENSMUSG00000079197	Psme2
endothelia	0.000206655	0.390803	0.247	0.176	1	ENSMUSG00000051236	Msrb3
endothelia	0.000251308	0.47775	0.286	0.227	1	ENSMUSG00000035212	Leprot
endothelia	0.000255378	0.450405	0.312	0.247	1	ENSMUSG00000020432	Tcn2
endothelia	0.000310457	0.337415	0.549	0.537	1	ENSMUSG00000025283	Sat1
endothelia	0.00035496	0.35726	0.276	0.209	1	ENSMUSG00000016487	Ppfibp1
endothelia	0.000355544	0.416999	0.412	0.372	1	ENSMUSG00000040459	Arglu1
endothelia	0.000375891	0.345484	0.698	0.76	1	ENSMUSG00000028639	Ybx1
endothelia	0.00038854	0.26018	0.185	0.124	1	ENSMUSG00000026269	Rnpepl1
endothelia	0.000448285	0.261139	0.234	0.169	1	ENSMUSG00000030682	Cdipt
endothelia	0.000478726	0.275239	0.117	0.069	1	ENSMUSG00000002871	Tpra1
endothelia	0.000493303	0.357161	0.266	0.202	1	ENSMUSG00000026478	Lamc1
endothelia	0.000502193	0.509137	0.315	0.254	1	ENSMUSG00000016382	Pls3
endothelia	0.000511826	0.379279	0.607	0.649	1	ENSMUSG00000030122	Ptms
endothelia	0.000514271	0.335435	0.279	0.212	1	ENSMUSG00000025630	Hprt
endothelia	0.000515714	-0.261402	0.088	0.162	1	ENSMUSG00000027506	Tpd52
endothelia	0.000546183	0.554044	0.435	0.416	1	ENSMUSG00000040652	Oaz2
endothelia	0.000679181	0.411246	0.341	0.275	1	ENSMUSG00000025511	Tspan4
endothelia	0.000698489	0.275414	0.237	0.174	1	ENSMUSG00000009418	Nav1
endothelia	0.000702775	0.314946	0.607	0.725	1	ENSMUSG00000022961	Son
endothelia	0.000878649	-0.293323	0.094	0.16	1	ENSMUSG00000023067	Cdkn1a
endothelia	0.000898815	0.316595	0.117	0.071	1	ENSMUSG00000029034	Ints11
endothelia	0.00101253	0.348755	0.477	0.438	1	ENSMUSG00000017754	Pltp
endothelia	0.00102492	0.281457	0.302	0.239	1	ENSMUSG00000072501	Phf20l1
endothelia	0.00105033	0.426733	0.438	0.416	1	ENSMUSG00000032050	Rdx
endothelia	0.00114694	0.366155	0.578	0.617	1	ENSMUSG00000007815	Rhoa
endothelia	0.00124	0.329918	0.25	0.189	1	ENSMUSG00000031990	Jam3
endothelia	0.00146875	0.280515	0.201	0.143	1	ENSMUSG00000031627	Irf2
endothelia	0.00156939	0.322679	0.185	0.133	1	ENSMUSG00000030451	Herc2
endothelia	0.00159876	0.324443	0.269	0.214	1	ENSMUSG00000031924	Cyb5b
endothelia	0.00160363	0.344469	0.276	0.219	1	ENSMUSG00000030352	Tspan9
endothelia	0.00163622	0.361983	0.24	0.182	1	ENSMUSG00000016481	Cr1l
endothelia	0.00224109	0.288046	0.205	0.15	1	ENSMUSG00000042726	Trafd1
endothelia	0.00240737	0.266573	0.153	0.105	1	ENSMUSG00000026121	Sema4c
endothelia	0.00246541	0.263489	0.179	0.125	1	ENSMUSG00000061244	Exoc5
endothelia	0.00258469	0.346696	0.292	0.237	1	ENSMUSG00000025337	Sbds
endothelia	0.00264028	0.277666	0.357	0.301	1	ENSMUSG00000030403	Vasp
endothelia	0.00267281	0.264544	0.24	0.182	1	ENSMUSG00000031370	Zrsr2
endothelia	0.0028863	0.325865	0.451	0.446	1	ENSMUSG00000069833	Ahnak
endothelia	0.00300501	0.250579	0.292	0.228	1	ENSMUSG00000066456	Hmgn3
endothelia	0.0031379	0.416798	0.325	0.275	1	ENSMUSG00000035828	Pim3
endothelia	0.00317195	0.414547	0.321	0.278	1	ENSMUSG00000019173	Rab5c
endothelia	0.00318664	0.356813	0.701	0.772	1	ENSMUSG00000037706	Cd81
endothelia	0.00353323	0.310463	0.253	0.203	1	ENSMUSG00000028719	Cmpk1
endothelia	0.00362691	0.263823	0.211	0.156	1	ENSMUSG00000079215	Zfp664
endothelia	0.00390621	0.457147	0.552	0.584	1	ENSMUSG00000040488	Ltbp4
endothelia	0.00414084	0.264471	0.302	0.256	1	ENSMUSG00000028522	Mier1
endothelia	0.00415095	0.307698	0.266	0.21	1	ENSMUSG00000020027	Socs2
endothelia	0.00417533	0.407153	0.357	0.322	1	ENSMUSG00000019158	Tmem160
endothelia	0.00419232	0.360422	0.211	0.162	1	ENSMUSG00000071379	Hpcal1
endothelia	0.00446666	0.30283	0.347	0.308	1	ENSMUSG00000021814	Anxa7
endothelia	0.00489568	0.292599	0.627	0.684	1	ENSMUSG00000027566	Psma7
endothelia	0.00531256	0.253277	0.295	0.249	1	ENSMUSG00000041308	Sntb2
endothelia	0.005569	0.296712	0.227	0.179	1	ENSMUSG00000043131	Mob1a
endothelia	0.00624745	0.293427	0.383	0.349	1	ENSMUSG00000026457	Adipor1
endothelia	0.00639019	0.29123	0.227	0.182	1	ENSMUSG00000042770	Hebp1
endothelia	0.00706157	0.36389	0.614	0.688	1	ENSMUSG00000030647	Ndufc2
endothelia	0.00732671	0.351179	0.276	0.232	1	ENSMUSG00000041133	Smc1a
endothelia	0.00777886	0.386678	0.477	0.505	1	ENSMUSG00000032249	Anp32a
endothelia	0.00787575	0.338948	0.231	0.182	1	ENSMUSG00000006301	Tmbim1
endothelia	0.00887153	0.405037	0.448	0.447	1	ENSMUSG00000028161	Ppp3ca
endothelia	0.00889397	0.369905	0.37	0.345	1	ENSMUSG00000047714	Ppp1r2
endothelia	0.0091705	0.444035	0.338	0.307	1	ENSMUSG00000046768	Rhoj
endothelia	0.00948111	0.27528	0.218	0.171	1	ENSMUSG00000034781	Gna11
epithelia	0	4.34548	0.934	0.109	0	ENSMUSG00000045545	Krt14
epithelia	0	3.73904	0.942	0.09	0	ENSMUSG00000053522	Lgals7
epithelia	0	3.39202	0.529	0.034	0	ENSMUSG00000050359	Sprr1a
epithelia	0	3.38157	0.897	0.054	0	ENSMUSG00000061527	Krt5
epithelia	0	3.2612	0.903	0.043	0	ENSMUSG00000034634	Ly6d
epithelia	0	3.18172	0.921	0.252	0	ENSMUSG00000025068	Gsto1
epithelia	0	3.04606	0.598	0.032	0	ENSMUSG00000058354	Krt6a
epithelia	0	2.99967	0.504	0.023	0	ENSMUSG00000044041	Krt13
epithelia	0	2.95516	0.922	0.038	0	ENSMUSG00000019851	Perp
epithelia	0	2.95096	0.902	0.039	0	ENSMUSG00000047281	Sfn
epithelia	0	2.94296	0.683	0.025	0	ENSMUSG00000054146	Krt15
epithelia	0	2.92498	0.291	0.017	0	ENSMUSG00000023041	Krt6b
epithelia	0	2.65825	0.903	0.028	0	ENSMUSG00000057092	Fxyd3
epithelia	0	2.53485	0.785	0.085	0	ENSMUSG00000027533	Fabp5
epithelia	0	2.33816	0.676	0.014	0	ENSMUSG00000060962	Dmkn
epithelia	0	2.33441	0.236	0.018	0	ENSMUSG00000050635	Sprr2f
epithelia	0	2.32975	0.739	0.112	0	ENSMUSG00000032348	Gsta4
epithelia	0	2.16455	0.667	0.013	0	ENSMUSG00000063130	Calml3
epithelia	0	2.06636	0.329	0.008	0	ENSMUSG00000074199	Krtdap
epithelia	0	2.04397	0.18	0.008	0	ENSMUSG00000042212	Sprr2d
epithelia	0	1.98177	0.789	0.014	0	ENSMUSG00000042306	S100a14
epithelia	0	1.9307	0.661	0.027	0	ENSMUSG00000025150	Cbr2
epithelia	0	1.92696	0.831	0.364	0	ENSMUSG00000024659	Anxa1
epithelia	0	1.78117	0.216	0.006	0	ENSMUSG00000033765	Calm4
epithelia	0	1.77179	0.206	0.006	0	ENSMUSG00000061144	Spink12
epithelia	0	1.7572	0.292	0.007	0	ENSMUSG00000071858	Gm94
epithelia	0	1.73968	0.4	0.008	0	ENSMUSG00000055561	Spink5
epithelia	0	1.72116	0.255	0.009	0	ENSMUSG00000000983	Wfdc18
epithelia	0	1.70229	0.179	0.007	0	ENSMUSG00000019987	Arg1
epithelia	0	1.69829	0.678	0.023	0	ENSMUSG00000026989	Dapl1
epithelia	0	1.68879	0.725	0.015	0	ENSMUSG00000054889	Dsp
epithelia	0	1.62073	0.357	0.007	0	ENSMUSG00000043681	Fam25c
epithelia	0	1.61956	0.915	0.429	0	ENSMUSG00000004951	Hspb1
epithelia	0	1.57299	0.236	0.004	0	ENSMUSG00000053797	Krt16
epithelia	0	1.56	0.504	0.014	0	ENSMUSG00000017723	Wfdc2
epithelia	0	1.54606	0.608	0.01	0	ENSMUSG00000023039	Krt7
epithelia	0	1.54132	0.855	0.202	0	ENSMUSG00000050335	Lgals3
epithelia	0	1.53126	0.837	0.281	0	ENSMUSG00000074457	S100a16
epithelia	0	1.48716	0.562	0.007	0	ENSMUSG00000025064	Col17a1
epithelia	0	1.44564	0.768	0.167	0	ENSMUSG00000030793	Pycard
epithelia	0	1.43129	0.507	0.011	0	ENSMUSG00000004885	Crabp2
epithelia	0	1.37972	0.593	0.007	0	ENSMUSG00000028435	Aqp3
epithelia	0	1.35597	0.24	0.005	0	ENSMUSG00000071561	BC100530
epithelia	0	1.33278	0.622	0.007	0	ENSMUSG00000051397	Tacstd2
epithelia	0	1.31218	0.672	0.142	0	ENSMUSG00000001552	Jup
epithelia	0	1.30248	0.668	0.248	0	ENSMUSG00000031762	Mt2
epithelia	0	1.29187	0.159	0.003	0	ENSMUSG00000059668	Krt4
epithelia	0	1.22194	0.763	0.362	0	ENSMUSG00000033161	Atp1a1
epithelia	0	1.20698	0.654	0.089	0	ENSMUSG00000018821	Avpi1
epithelia	0	1.20336	0.905	0.709	0	ENSMUSG00000028367	Txn1
epithelia	0	1.20326	0.292	0.007	0	ENSMUSG00000028716	Pdzk1ip1
epithelia	0	1.19629	0.384	0.004	0	ENSMUSG00000057454	Lypd3
epithelia	0	1.19618	0.539	0.006	0	ENSMUSG00000008601	Rab25
epithelia	0	1.17989	0.491	0.009	0	ENSMUSG00000032373	Car12
epithelia	0	1.15673	0.809	0.408	0	ENSMUSG00000063229	Ldha
epithelia	0	1.15453	0.574	0.006	0	ENSMUSG00000025481	Urah
epithelia	0	1.1164	0.582	0.007	0	ENSMUSG00000032013	Trim29
epithelia	0	1.11555	0.822	0.371	0	ENSMUSG00000032231	Anxa2
epithelia	0	1.11398	0.798	0.3	0	ENSMUSG00000074227	Spint2
epithelia	0	1.10056	0.96	0.786	0	ENSMUSG00000027907	S100a11
epithelia	0	1.08835	0.561	0.007	0	ENSMUSG00000021950	Anxa8
epithelia	0	1.08011	0.25	0.005	0	ENSMUSG00000043461	Sptssb
epithelia	0	1.07814	0.574	0.031	0	ENSMUSG00000057286	St6galnac2
epithelia	0	1.06005	0.386	0.009	0	ENSMUSG00000024810	Il33
epithelia	0	1.05199	0.511	0.006	0	ENSMUSG00000022510	Trp63
epithelia	0	1.03783	0.853	0.585	0	ENSMUSG00000016319	Slc25a5
epithelia	0	1.02299	0.67	0.214	0	ENSMUSG00000020592	Sdc1
epithelia	0	1.01682	0.525	0.006	0	ENSMUSG00000000308	Ckmt1
epithelia	0	1.01162	0.695	0.189	0	ENSMUSG00000075602	Ly6a
epithelia	0	1.00296	0.279	0.005	0	ENSMUSG00000032068	Plet1
epithelia	0	1.00174	0.39	0.008	0	ENSMUSG00000052974	Cyp2f2
epithelia	0	0.997243	0.529	0.101	0	ENSMUSG00000028124	Gclm
epithelia	0	0.994571	0.407	0.005	0	ENSMUSG00000097850	4631405K08Rik
epithelia	0	0.984514	0.486	0.005	0	ENSMUSG00000026413	Pkp1
epithelia	0	0.981088	0.493	0.003	0	ENSMUSG00000067006	Serpinb5
epithelia	0	0.977876	0.279	0.008	0	ENSMUSG00000035557	Krt17
epithelia	0	0.942094	0.568	0.075	0	ENSMUSG00000047139	Cd24a
epithelia	0	0.929734	0.305	0.004	0	ENSMUSG00000003051	Elf3
epithelia	0	0.908711	0.518	0.063	0	ENSMUSG00000027111	Itga6
epithelia	0	0.903622	0.242	0.003	0	ENSMUSG00000034362	Csta1
epithelia	0	0.895179	0.967	0.944	0	ENSMUSG00000071866	Ppia
epithelia	0	0.861915	0.391	0.035	0	ENSMUSG00000026202	Tuba4a
epithelia	0	0.85909	0.392	0.005	0	ENSMUSG00000045394	Epcam
epithelia	0	0.854802	0.463	0.013	0	ENSMUSG00000005148	Klf5
epithelia	0	0.844335	0.447	0.004	0	ENSMUSG00000012350	Ehf
epithelia	0	0.829486	0.294	0.004	0	ENSMUSG00000024331	Dsc2
epithelia	0	0.817796	0.423	0.006	0	ENSMUSG00000096215	Smim22
epithelia	0	0.811424	0.408	0.003	0	ENSMUSG00000041782	Lad1
epithelia	0	0.811092	0.538	0.13	0	ENSMUSG00000035493	Tgfbi
epithelia	0	0.800754	0.47	0.096	0	ENSMUSG00000020089	Ppa1
epithelia	0	0.790476	0.592	0.162	0	ENSMUSG00000025630	Hprt
epithelia	0	0.790272	0.539	0.108	0	ENSMUSG00000041926	Rnpep
epithelia	0	0.782513	0.382	0.005	0	ENSMUSG00000038415	Foxq1
epithelia	0	0.774764	0.94	0.878	0	ENSMUSG00000033307	Mif
epithelia	0	0.771943	0.426	0.038	0	ENSMUSG00000028645	Slc2a1
epithelia	0	0.76042	0.149	0.002	0	ENSMUSG00000090356	Teddm3
epithelia	0	0.7276	0.469	0.064	0	ENSMUSG00000033295	Ptprf
epithelia	0	0.724541	0.264	0.006	0	ENSMUSG00000027377	Mall
epithelia	0	0.711511	0.421	0.021	0	ENSMUSG00000036111	Lmo1
epithelia	0	0.711176	0.371	0.004	0	ENSMUSG00000054459	Vsnl1
epithelia	0	0.673042	0.417	0.061	0	ENSMUSG00000052397	Ezr
epithelia	0	0.665555	0.525	0.137	0	ENSMUSG00000055044	Pdlim1
epithelia	0	0.655913	0.43	0.076	0	ENSMUSG00000030431	Tmem238
epithelia	0	0.651373	0.333	0.002	0	ENSMUSG00000089804	Gm16136
epithelia	0	0.63435	0.375	0.004	0	ENSMUSG00000026638	Irf6
epithelia	0	0.632431	0.384	0.013	0	ENSMUSG00000020758	Itgb4
epithelia	0	0.632054	0.391	0.015	0	ENSMUSG00000031877	Ces2g
epithelia	0	0.623666	0.379	0.031	0	ENSMUSG00000018012	Rac3
epithelia	0	0.618313	0.94	0.926	0	ENSMUSG00000038900	Rpl12
epithelia	0	0.615875	0.991	0.973	0	ENSMUSG00000067274	Rplp0
epithelia	0	0.614175	0.314	0.006	0	ENSMUSG00000000303	Cdh1
epithelia	0	0.610225	0.357	0.003	0	ENSMUSG00000021506	Pitx1
epithelia	0	0.605637	0.378	0.033	0	ENSMUSG00000024059	Clip4
epithelia	0	0.60559	0.993	0.98	0	ENSMUSG00000057841	Rpl32
epithelia	0	0.603086	0.202	0.004	0	ENSMUSG00000040564	Apoc1
epithelia	0	0.593979	0.372	0.011	0	ENSMUSG00000027684	Mecom
epithelia	0	0.586267	0.192	0.002	0	ENSMUSG00000026327	Serpinb11
epithelia	0	0.577117	0.362	0.013	0	ENSMUSG00000054065	Pkp3
epithelia	0	0.563175	0.316	0.006	0	ENSMUSG00000051367	Six1
epithelia	0	0.559599	0.323	0.004	0	ENSMUSG00000017607	Tns4
epithelia	0	0.547504	0.303	0.007	0	ENSMUSG00000032313	Tmem266
epithelia	0	0.544086	0.287	0.004	0	ENSMUSG00000019102	Aldh3a1
epithelia	0	0.536145	0.978	0.965	0	ENSMUSG00000025794	Rpl14
epithelia	0	0.530089	0.277	0.002	0	ENSMUSG00000006143	Upk3bl
epithelia	0	0.529443	0.178	0.004	0	ENSMUSG00000018569	Cldn7
epithelia	0	0.52586	0.316	0.001	0	ENSMUSG00000027356	Fermt1
epithelia	0	0.520112	0.977	0.971	0	ENSMUSG00000025362	Rps26
epithelia	0	0.516894	0.315	0.012	0	ENSMUSG00000023232	Serinc2
epithelia	0	0.506262	0.324	0.037	0	ENSMUSG00000055612	Cdca7
epithelia	0	0.505576	0.308	0.003	0	ENSMUSG00000055333	Fat2
epithelia	0	0.502578	0.311	0.002	0	ENSMUSG00000059898	Dsc3
epithelia	0	0.500724	0.977	0.966	0	ENSMUSG00000059291	Rpl11
epithelia	0	0.500406	0.335	0.007	0	ENSMUSG00000029149	Krtcap3
epithelia	0	0.498898	0.381	0.055	0	ENSMUSG00000038235	F11r
epithelia	0	0.495942	0.322	0.01	0	ENSMUSG00000068740	Celsr2
epithelia	0	0.494412	0.317	0.046	0	ENSMUSG00000020108	Ddit4
epithelia	0	0.494143	0.33	0.026	0	ENSMUSG00000017897	Eya2
epithelia	0	0.492467	0.405	0.076	0	ENSMUSG00000002980	Bcam
epithelia	0	0.488068	0.13	0.001	0	ENSMUSG00000074445	Sprr2a3
epithelia	0	0.486271	0.144	0.001	0	ENSMUSG00000015093	Clic3
epithelia	0	0.484842	0.261	0.002	0	ENSMUSG00000032033	Barx2
epithelia	0	0.480735	0.148	0.001	0	ENSMUSG00000035861	Tmprss11b
epithelia	0	0.480625	0.36	0.052	0	ENSMUSG00000026923	Notch1
epithelia	0	0.47973	0.28	0.015	0	ENSMUSG00000004864	Mapk13
epithelia	0	0.476938	0.976	0.978	0	ENSMUSG00000046364	Rpl27a
epithelia	0	0.476237	0.14	0.002	0	ENSMUSG00000047501	Cldn4
epithelia	0	0.475511	0.336	0.044	0	ENSMUSG00000032012	Nectin1
epithelia	0	0.4748	0.264	0.015	0	ENSMUSG00000039323	Igfbp2
epithelia	0	0.471194	0.137	0	0	ENSMUSG00000044748	Defb1
epithelia	0	0.466063	0.272	0.008	0	ENSMUSG00000002799	Jag2
epithelia	0	0.465341	0.212	0.01	0	ENSMUSG00000069808	Fam57a
epithelia	0	0.457581	0.316	0.03	0	ENSMUSG00000070348	Ccnd1
epithelia	0	0.454538	0.187	0.009	0	ENSMUSG00000034282	Evpl
epithelia	0	0.446161	0.203	0.002	0	ENSMUSG00000027315	Spint1
epithelia	0	0.445701	0.989	0.979	0	ENSMUSG00000008668	Rps18
epithelia	0	0.444235	0.28	0.001	0	ENSMUSG00000035498	Cdcp1
epithelia	0	0.440958	0.155	0.002	0	ENSMUSG00000078144	Capns2
epithelia	0	0.431434	0.32	0.047	0	ENSMUSG00000025650	Col7a1
epithelia	0	0.425997	0.26	0.008	0	ENSMUSG00000033377	Palmd
epithelia	0	0.425993	0.248	0.002	0	ENSMUSG00000029755	Dlx5
epithelia	0	0.425387	0.163	0.003	0	ENSMUSG00000010080	Epn3
epithelia	0	0.424116	0.215	0.006	0	ENSMUSG00000040938	Slc16a11
epithelia	0	0.419505	0.154	0.001	0	ENSMUSG00000079451	Tmprss11g
epithelia	0	0.414456	0.237	0.002	0	ENSMUSG00000028786	Tmem54
epithelia	0	0.414207	0.279	0.029	0	ENSMUSG00000076441	Ass1
epithelia	0	0.39891	0.244	0.011	0	ENSMUSG00000001247	Lsr
epithelia	0	0.393595	0.245	0.008	0	ENSMUSG00000026639	Lamb3
epithelia	0	0.388822	0.164	0.002	0	ENSMUSG00000048399	Tprg
epithelia	0	0.38521	0.172	0.001	0	ENSMUSG00000003309	Ap1m2
epithelia	0	0.382459	0.24	0.002	0	ENSMUSG00000021118	Plek2
epithelia	0	0.377954	0.247	0.019	0	ENSMUSG00000001348	Acp5
epithelia	0	0.374317	0.228	0.005	0	ENSMUSG00000032092	Mpzl2
epithelia	0	0.373534	0.17	0.002	0	ENSMUSG00000075217	4833423E24Rik
epithelia	0	0.360405	0.243	0.011	0	ENSMUSG00000038721	Hoxb7
epithelia	0	0.360201	0.192	0.009	0	ENSMUSG00000034926	Dhcr24
epithelia	0	0.359041	0.22	0.004	0	ENSMUSG00000005251	Ripk4
epithelia	0	0.354484	0.22	0.001	0	ENSMUSG00000040728	Esrp1
epithelia	0	0.350797	0.189	0.002	0	ENSMUSG00000059900	Tmem40
epithelia	0	0.350375	0.233	0.011	0	ENSMUSG00000022629	Kif21a
epithelia	0	0.342238	0.188	0.003	0	ENSMUSG00000027224	Duoxa1
epithelia	0	0.342079	0.206	0.005	0	ENSMUSG00000038618	Rassf7
epithelia	0	0.339727	0.164	0.004	0	ENSMUSG00000020607	Fam84a
epithelia	0	0.339316	0.238	0.018	0	ENSMUSG00000027932	Slc27a3
epithelia	0	0.334722	0.209	0.01	0	ENSMUSG00000056648	Hoxb8
epithelia	0	0.334159	0.222	0.006	0	ENSMUSG00000002489	Tiam1
epithelia	0	0.328346	0.206	0.012	0	ENSMUSG00000024640	Psat1
epithelia	0	0.323221	0.19	0.005	0	ENSMUSG00000034435	Tmem30b
epithelia	0	0.321676	0.181	0.002	0	ENSMUSG00000031995	St14
epithelia	0	0.32043	0.239	0.019	0	ENSMUSG00000034684	Sema3f
epithelia	0	0.314906	0.202	0.003	0	ENSMUSG00000029055	Plch2
epithelia	0	0.307027	0.125	0.001	0	ENSMUSG00000034607	Pof1b
epithelia	0	0.30667	0.192	0.001	0	ENSMUSG00000040434	Large2
epithelia	0	0.305059	0.189	0.001	0	ENSMUSG00000021359	Tfap2a
epithelia	0	0.305026	0.225	0.014	0	ENSMUSG00000000861	Bcl11a
epithelia	0	0.303176	0.206	0.004	0	ENSMUSG00000016028	Celsr1
epithelia	0	0.300248	0.18	0.001	0	ENSMUSG00000051431	Gpr87
epithelia	0	0.299571	0.181	0.005	0	ENSMUSG00000030559	Rab38
epithelia	0	0.28971	0.146	0.001	0	ENSMUSG00000019312	Grb7
epithelia	0	0.286639	0.18	0.002	0	ENSMUSG00000029754	Dlx6
epithelia	0	0.285165	0.184	0.007	0	ENSMUSG00000063060	Sox7
epithelia	0	0.283613	0.159	0.005	0	ENSMUSG00000025330	Padi4
epithelia	0	0.283275	0.182	0.001	0	ENSMUSG00000026167	Wnt10a
epithelia	0	0.281439	0.165	0.007	0	ENSMUSG00000025504	Eps8l2
epithelia	0	0.27521	0.159	0.004	0	ENSMUSG00000021469	Msx2
epithelia	0	0.27038	0.138	0.001	0	ENSMUSG00000040525	Cblc
epithelia	0	0.268693	0.185	0.006	0	ENSMUSG00000040734	Ppp1r13l
epithelia	0	0.267914	0.124	0.001	0	ENSMUSG00000020405	Fabp6
epithelia	0	0.267749	0.163	0.001	0	ENSMUSG00000041605	5730559C18Rik
epithelia	0	0.250033	0.179	0.009	0	ENSMUSG00000022546	Gpt
epithelia	0	-0.865122	0.897	0.986	0	ENSMUSG00000024661	Fth1
epithelia	0	-1.0376	0.843	0.944	0	ENSMUSG00000079523	Tmsb10
epithelia	0	-1.13985	0.877	0.965	0	ENSMUSG00000090841	Myl6
epithelia	0	-1.19232	0.403	0.77	0	ENSMUSG00000022010	Tsc22d1
epithelia	0	-1.24655	0.149	0.669	0	ENSMUSG00000096956	Snhg18
epithelia	0	-1.27051	0.181	0.692	0	ENSMUSG00000053477	Tcf4
epithelia	0	-1.28678	0.865	0.991	0	ENSMUSG00000092341	Malat1
epithelia	0	-1.38213	0.044	0.584	0	ENSMUSG00000031375	Bgn
epithelia	0	-1.38786	0.159	0.702	0	ENSMUSG00000033863	Klf9
epithelia	0	-1.41224	0.041	0.702	0	ENSMUSG00000036570	Fxyd1
epithelia	0	-1.41445	0.136	0.719	0	ENSMUSG00000046718	Bst2
epithelia	0	-1.44246	0.641	0.903	0	ENSMUSG00000025351	Cd63
epithelia	0	-1.44778	0.036	0.591	0	ENSMUSG00000026193	Fn1
epithelia	0	-1.51993	0.044	0.604	0	ENSMUSG00000020241	Col6a2
epithelia	0	-1.52039	0.031	0.674	0	ENSMUSG00000031502	Col4a1
epithelia	0	-1.52491	0.036	0.6	0	ENSMUSG00000023224	Serping1
epithelia	0	-1.52843	0.065	0.717	0	ENSMUSG00000031586	Rbpms
epithelia	0	-1.53155	0.079	0.699	0	ENSMUSG00000075702	Selenom
epithelia	0	-1.53353	0.242	0.714	0	ENSMUSG00000017493	Igfbp4
epithelia	0	-1.55428	0.037	0.672	0	ENSMUSG00000018819	Lsp1
epithelia	0	-1.57644	0.09	0.745	0	ENSMUSG00000064373	Selenop
epithelia	0	-1.62707	0.049	0.683	0	ENSMUSG00000001119	Col6a1
epithelia	0	-1.63644	0.109	0.77	0	ENSMUSG00000017466	Timp2
epithelia	0	-1.67218	0.205	0.82	0	ENSMUSG00000022708	Zbtb20
epithelia	0	-1.81714	0.08	0.712	0	ENSMUSG00000027239	Mdk
epithelia	0	-1.82017	0.065	0.704	0	ENSMUSG00000023046	Igfbp6
epithelia	0	-1.83465	0.065	0.76	0	ENSMUSG00000029761	Cald1
epithelia	0	-1.8875	0.129	0.754	0	ENSMUSG00000041120	Nbl1
epithelia	0	-1.93157	0.282	0.846	0	ENSMUSG00000018593	Sparc
epithelia	0	-1.95842	0.547	0.947	0	ENSMUSG00000060802	B2m
epithelia	0	-1.96042	0.618	0.901	0	ENSMUSG00000036256	Igfbp7
epithelia	0	-1.96168	0.063	0.702	0	ENSMUSG00000026728	Vim
epithelia	0	-1.99531	0.062	0.696	0	ENSMUSG00000026043	Col3a1
epithelia	0	-2.03946	0.055	0.722	0	ENSMUSG00000029322	Plac8
epithelia	0	-2.04448	0.052	0.813	0	ENSMUSG00000009281	Rarres2
epithelia	0	-2.10845	0.054	0.668	0	ENSMUSG00000022836	Mylk
epithelia	0	-2.1367	0.066	0.651	0	ENSMUSG00000001506	Col1a1
epithelia	0	-2.16588	0.093	0.8	0	ENSMUSG00000029661	Col1a2
epithelia	0	-2.20291	0.068	0.788	0	ENSMUSG00000020473	Aebp1
epithelia	0	-2.22503	0.081	0.679	0	ENSMUSG00000067818	Myl9
epithelia	0	-2.26574	0.092	0.88	0	ENSMUSG00000029309	Sparcl1
epithelia	0	-2.39634	0.203	0.74	0	ENSMUSG00000021453	Gadd45g
epithelia	0	-2.56859	0.137	0.699	0	ENSMUSG00000044258	Ctla2a
epithelia	0	-2.67085	0.179	0.922	0	ENSMUSG00000068220	Lgals1
epithelia	0	-2.90309	0.204	0.789	0	ENSMUSG00000019929	Dcn
epithelia	1.33881e-307	-1.26155	0.019	0.546	2.92771e-303	ENSMUSG00000060572	Mfap2
epithelia	9.18583e-307	-1.34879	0.042	0.569	2.00876e-302	ENSMUSG00000026365	Cfh
epithelia	2.47488e-306	-1.11059	0.049	0.571	5.41206e-302	ENSMUSG00000038521	C1s1
epithelia	4.20722e-306	-1.65947	0.052	0.567	9.20036e-302	ENSMUSG00000026208	Des
epithelia	1.16981e-305	-1.11486	0.851	0.977	2.55814e-301	ENSMUSG00000050708	Ftl1
epithelia	8.03731e-305	0.499319	0.152	0.005	1.7576e-300	ENSMUSG00000046352	Gjb2
epithelia	1.22336e-304	-1.22515	0.197	0.651	2.67525e-300	ENSMUSG00000058056	Palld
epithelia	1.08601e-303	0.258324	0.119	0.001	2.37489e-299	ENSMUSG00000067001	Serpinb7
epithelia	7.22562e-302	0.264053	0.173	0.009	1.5801e-297	ENSMUSG00000040653	Ppp1r14c
epithelia	1.04198e-299	0.391933	0.978	0.982	2.2786e-295	ENSMUSG00000025508	Rplp2
epithelia	1.48057e-299	0.581522	0.128	0.002	3.23772e-295	ENSMUSG00000032454	Rbp2
epithelia	6.73052e-298	0.353839	0.12	0.001	1.47183e-293	ENSMUSG00000024479	Mal2
epithelia	3.89973e-297	0.303158	0.117	0.001	8.52793e-293	ENSMUSG00000020159	Gabrp
epithelia	1.57684e-296	-1.50661	0.023	0.536	3.44823e-292	ENSMUSG00000032572	Col6a4
epithelia	2.23421e-296	0.383266	0.188	0.013	4.88577e-292	ENSMUSG00000006715	Gmnn
epithelia	3.38353e-296	0.907652	0.688	0.306	7.39911e-292	ENSMUSG00000063524	Eno1
epithelia	1.24713e-293	0.402722	0.116	0.001	2.72722e-289	ENSMUSG00000028148	Them5
epithelia	4.67506e-293	0.337853	0.134	0.003	1.02234e-288	ENSMUSG00000006411	Nectin4
epithelia	2.25528e-292	-1.03814	0.028	0.535	4.93185e-288	ENSMUSG00000037712	Fermt2
epithelia	2.29557e-292	0.481953	0.966	0.966	5.01994e-288	ENSMUSG00000061983	Rps12
epithelia	3.51805e-292	0.467177	0.964	0.96	7.69328e-288	ENSMUSG00000073702	Rpl31
epithelia	5.85346e-292	0.800795	0.619	0.233	1.28003e-287	ENSMUSG00000041801	Phlda3
epithelia	7.40441e-290	0.466583	0.967	0.957	1.6192e-285	ENSMUSG00000030432	Rpl28
epithelia	1.80213e-287	0.485967	0.388	0.079	3.94091e-283	ENSMUSG00000009585	Apobec3
epithelia	4.75749e-287	0.30953	0.218	0.021	1.04037e-282	ENSMUSG00000019734	Tmc4
epithelia	5.39535e-286	-1.09906	0.607	0.903	1.17986e-281	ENSMUSG00000071076	Jund
epithelia	2.03151e-285	-1.57755	0.059	0.556	4.44251e-281	ENSMUSG00000020044	Timp3
epithelia	7.46653e-282	1.18627	0.753	0.427	1.63278e-277	ENSMUSG00000003955	Fam162a
epithelia	8.12534e-282	0.343865	0.145	0.006	1.77685e-277	ENSMUSG00000025574	Tk1
epithelia	1.62476e-280	0.451596	0.955	0.958	3.55303e-276	ENSMUSG00000052146	Rps10
epithelia	1.73332e-280	3.21328	0.593	0.215	3.79043e-276	ENSMUSG00000019761	Krt10
epithelia	2.01881e-280	0.73888	0.569	0.195	4.41472e-276	ENSMUSG00000021458	2010111I01Rik
epithelia	3.97751e-280	-1.06075	0.025	0.522	8.69803e-276	ENSMUSG00000029070	Mxra8
epithelia	3.84116e-279	0.365749	0.322	0.054	8.39986e-275	ENSMUSG00000025997	Ikzf2
epithelia	8.78498e-277	-1.42103	0.258	0.709	1.9211e-272	ENSMUSG00000038418	Egr1
epithelia	1.78764e-275	0.508228	0.938	0.937	3.90922e-271	ENSMUSG00000063316	Rpl27
epithelia	2.95713e-275	-1.24614	0.049	0.537	6.46665e-271	ENSMUSG00000000753	Serpinf1
epithelia	3.82582e-275	0.699121	0.768	0.376	8.3663e-271	ENSMUSG00000022587	Ly6e
epithelia	7.62893e-274	-1.01583	0.51	0.811	1.66829e-269	ENSMUSG00000042712	Tceal9
epithelia	4.01621e-273	0.733672	0.663	0.274	8.78265e-269	ENSMUSG00000056737	Capg
epithelia	7.25883e-273	-1.38595	0.036	0.529	1.58736e-268	ENSMUSG00000061353	Cxcl12
epithelia	6.33651e-272	-1.76678	0.045	0.53	1.38567e-267	ENSMUSG00000036446	Lum
epithelia	1.00609e-271	-1.35819	0.039	0.524	2.20012e-267	ENSMUSG00000001270	Ckb
epithelia	3.06676e-271	0.403816	0.335	0.061	6.70638e-267	ENSMUSG00000056214	Pard6g
epithelia	1.44878e-269	0.392752	0.111	0.001	3.16818e-265	ENSMUSG00000036731	Cysrt1
epithelia	1.4673e-269	0.267028	0.148	0.007	3.20869e-265	ENSMUSG00000038781	Stap2
epithelia	3.87562e-269	0.32253	0.202	0.019	8.4752e-265	ENSMUSG00000036225	Kctd1
epithelia	5.90784e-269	-0.992995	0.058	0.539	1.29193e-264	ENSMUSG00000022816	Fstl1
epithelia	2.52492e-267	0.845938	0.843	0.604	5.52149e-263	ENSMUSG00000078812	Eif5a
epithelia	4.07173e-265	0.255962	0.106	0.001	8.90406e-261	ENSMUSG00000032091	Tmprss4
epithelia	6.16736e-265	-1.13771	0.037	0.51	1.34868e-260	ENSMUSG00000030782	Tgfb1i1
epithelia	8.77079e-265	-1.14456	0.019	0.496	1.918e-260	ENSMUSG00000048126	Col6a3
epithelia	1.60991e-264	0.682119	0.768	0.391	3.52055e-260	ENSMUSG00000028843	Sh3bgrl3
epithelia	1.89806e-263	0.346095	0.151	0.008	4.15069e-259	ENSMUSG00000034382	AI661453
epithelia	5.84244e-263	0.792548	0.467	0.131	1.27762e-258	ENSMUSG00000011884	Gltp
epithelia	2.60368e-262	0.778654	0.497	0.152	5.69373e-258	ENSMUSG00000022111	Uchl3
epithelia	9.42154e-262	0.339274	0.165	0.011	2.0603e-257	ENSMUSG00000034226	Rhov
epithelia	2.46721e-260	0.369803	0.971	0.976	5.3953e-256	ENSMUSG00000063457	Rps15
epithelia	1.27533e-259	0.336588	0.989	0.983	2.78889e-255	ENSMUSG00000047675	Rps8
epithelia	1.10263e-257	-1.42903	0.062	0.524	2.41123e-253	ENSMUSG00000039405	Prss23
epithelia	2.48494e-257	-1.02228	0.023	0.491	5.43407e-253	ENSMUSG00000000938	Hoxa10
epithelia	2.82821e-257	0.417753	0.121	0.003	6.18472e-253	ENSMUSG00000014725	Adam28
epithelia	6.64342e-257	0.454198	0.938	0.945	1.45278e-252	ENSMUSG00000028936	Rpl22
epithelia	6.36471e-256	0.394446	0.411	0.095	1.39183e-251	ENSMUSG00000021728	Emb
epithelia	1.08584e-255	-0.911006	0.128	0.598	2.37452e-251	ENSMUSG00000006519	Cyba
epithelia	1.6532e-254	0.484735	0.343	0.07	3.61523e-250	ENSMUSG00000053398	Phgdh
epithelia	1.90201e-254	-1.5819	0.054	0.511	4.15931e-250	ENSMUSG00000055435	Maf
epithelia	2.6864e-254	-0.917009	0.052	0.517	5.87462e-250	ENSMUSG00000003420	Fcgrt
epithelia	1.7593e-253	0.328324	0.983	0.99	3.84724e-249	ENSMUSG00000020460	Rps27a
epithelia	1.79167e-253	0.393746	0.984	0.977	3.91802e-249	ENSMUSG00000062328	Rpl17
epithelia	3.3069e-253	-0.980151	0.105	0.553	7.23152e-249	ENSMUSG00000050212	Eva1b
epithelia	7.28274e-253	-1.57441	0.037	0.5	1.59259e-248	ENSMUSG00000026574	Dpt
epithelia	3.70488e-252	0.812386	0.775	0.498	8.10184e-248	ENSMUSG00000026701	Prdx6
epithelia	1.33161e-250	0.43275	0.325	0.063	2.91197e-246	ENSMUSG00000002804	Nudt14
epithelia	2.25916e-250	-1.38129	0.071	0.533	4.94033e-246	ENSMUSG00000079017	Ifi27l2a
epithelia	3.70255e-248	-0.767553	0.525	0.8	8.09673e-244	ENSMUSG00000032216	Nedd4
epithelia	3.79958e-248	-3.04256	0.157	0.583	8.30892e-244	ENSMUSG00000032085	Tagln
epithelia	1.65074e-247	-1.59766	0.047	0.498	3.60984e-243	ENSMUSG00000026185	Igfbp5
epithelia	4.77514e-247	0.396222	0.971	0.967	1.04423e-242	ENSMUSG00000061787	Rps17
epithelia	4.8427e-247	0.657267	0.513	0.168	1.059e-242	ENSMUSG00000025499	Hras
epithelia	6.18647e-247	0.798626	0.657	0.315	1.35286e-242	ENSMUSG00000021957	Tkt
epithelia	1.0109e-246	0.882727	0.72	0.376	2.21064e-242	ENSMUSG00000037601	Nme1
epithelia	3.31512e-245	-1.11144	0.017	0.472	7.2495e-241	ENSMUSG00000022330	Osr2
epithelia	3.732e-244	-1.59389	0.039	0.488	8.16113e-240	ENSMUSG00000000901	Mmp11
epithelia	1.6086e-241	0.956211	0.665	0.311	3.51768e-237	ENSMUSG00000038412	Higd1a
epithelia	1.92088e-241	-0.6276	0.659	0.866	4.20058e-237	ENSMUSG00000018567	Gabarap
epithelia	4.45334e-241	0.486145	0.938	0.917	9.73857e-237	ENSMUSG00000048758	Rpl29
epithelia	5.92066e-240	0.417352	0.322	0.064	1.29473e-235	ENSMUSG00000033721	Vav3
epithelia	7.05463e-240	-0.918635	0.069	0.512	1.54271e-235	ENSMUSG00000040212	Emp3
epithelia	7.58053e-240	-0.82675	0.284	0.672	1.65771e-235	ENSMUSG00000015837	Sqstm1
epithelia	1.22536e-239	-0.850539	0.561	0.807	2.67962e-235	ENSMUSG00000021242	Npc2
epithelia	6.16362e-239	0.552973	0.353	0.079	1.34786e-234	ENSMUSG00000039450	Dcxr
epithelia	2.19468e-238	0.293928	0.22	0.028	4.79932e-234	ENSMUSG00000068748	Ptprz1
epithelia	3.61859e-237	-0.954856	0.387	0.723	7.91312e-233	ENSMUSG00000070436	Serpinh1
epithelia	5.41315e-236	0.461557	0.199	0.022	1.18375e-231	ENSMUSG00000027562	Car2
epithelia	5.84068e-236	0.474114	0.416	0.109	1.27724e-231	ENSMUSG00000021215	Net1
epithelia	1.19715e-235	-1.82038	0.071	0.511	2.61792e-231	ENSMUSG00000018339	Gpx3
epithelia	2.28347e-235	0.521444	0.549	0.184	4.9935e-231	ENSMUSG00000033685	Ucp2
epithelia	2.32091e-233	-1.35112	0.067	0.5	5.07538e-229	ENSMUSG00000031740	Mmp2
epithelia	5.11851e-233	-1.91454	0.047	0.482	1.11932e-228	ENSMUSG00000020077	Srgn
epithelia	3.77283e-232	0.516824	0.157	0.012	8.25043e-228	ENSMUSG00000004988	Fxyd4
epithelia	7.02788e-232	0.797272	0.717	0.41	1.53686e-227	ENSMUSG00000025651	Uqcrc1
epithelia	7.96703e-232	-0.946484	0.182	0.592	1.74223e-227	ENSMUSG00000030551	Nr2f2
epithelia	1.7888e-231	-1.43667	0.263	0.632	3.91175e-227	ENSMUSG00000021876	Rnase4
epithelia	4.1441e-231	-1.28537	0.43	0.707	9.06232e-227	ENSMUSG00000026421	Csrp1
epithelia	5.38483e-231	0.251635	0.154	0.011	1.17755e-226	ENSMUSG00000000690	Hoxb6
epithelia	4.77449e-230	0.393575	0.974	0.963	1.04409e-225	ENSMUSG00000012405	Rpl15
epithelia	8.0212e-230	0.367862	0.969	0.974	1.75408e-225	ENSMUSG00000090862	Rps13
epithelia	1.58207e-229	0.4424	0.184	0.019	3.45966e-225	ENSMUSG00000019853	Hebp2
epithelia	4.79401e-228	0.325415	0.255	0.041	1.04835e-223	ENSMUSG00000020846	Rflnb
epithelia	1.21412e-227	-0.956074	0.018	0.452	2.65503e-223	ENSMUSG00000031503	Col4a2
epithelia	1.81876e-226	0.783715	0.104	0.003	3.97727e-222	ENSMUSG00000054046	Klk13
epithelia	2.69503e-226	0.846388	0.798	0.502	5.89349e-222	ENSMUSG00000025283	Sat1
epithelia	2.71573e-226	-1.71823	0.294	0.651	5.93877e-222	ENSMUSG00000007872	Id3
epithelia	4.42923e-226	0.514713	0.255	0.041	9.68585e-222	ENSMUSG00000062248	Cks2
epithelia	2.03197e-225	0.489665	0.419	0.114	4.44351e-221	ENSMUSG00000057530	Ece1
epithelia	3.28571e-225	-0.941678	0.026	0.455	7.18519e-221	ENSMUSG00000034353	Ramp1
epithelia	2.31308e-224	0.258943	0.109	0.003	5.05824e-220	ENSMUSG00000039457	Ppl
epithelia	2.73962e-224	0.290706	0.252	0.04	5.991e-220	ENSMUSG00000027954	Efna1
epithelia	1.16024e-223	0.812657	0.77	0.513	2.53721e-219	ENSMUSG00000032294	Pkm
epithelia	1.18195e-221	0.277583	0.182	0.019	2.5847e-217	ENSMUSG00000027555	Car13
epithelia	4.10106e-221	-0.65346	0.625	0.835	8.96819e-217	ENSMUSG00000031812	Map1lc3b
epithelia	4.17081e-221	0.701256	0.269	0.05	9.12073e-217	ENSMUSG00000044986	Tst
epithelia	5.64912e-220	1.30978	0.116	0.005	1.23535e-215	ENSMUSG00000046834	Krt1
epithelia	7.03835e-220	0.715299	0.616	0.274	1.53915e-215	ENSMUSG00000056612	Ppp1r14b
epithelia	8.98902e-219	0.61346	0.854	0.674	1.96572e-214	ENSMUSG00000030342	Cd9
epithelia	5.46964e-218	0.283461	0.252	0.041	1.1961e-213	ENSMUSG00000053646	Plxnb1
epithelia	1.29597e-216	0.418978	0.962	0.958	2.83403e-212	ENSMUSG00000032518	Rpsa
epithelia	1.61161e-216	-1.04573	0.432	0.806	3.52428e-212	ENSMUSG00000021250	Fos
epithelia	5.40132e-216	0.352627	0.982	0.977	1.18116e-211	ENSMUSG00000030744	Rps3
epithelia	4.58932e-215	-0.959781	0.533	0.795	1.00359e-210	ENSMUSG00000021939	Ctsb
epithelia	4.79218e-215	0.711599	0.732	0.418	1.04795e-210	ENSMUSG00000037361	Sf3b6
epithelia	2.12071e-214	0.425205	0.331	0.076	4.63757e-210	ENSMUSG00000020451	Limk2
epithelia	3.44565e-214	-1.21858	0.022	0.435	7.53494e-210	ENSMUSG00000027996	Sfrp2
epithelia	3.53278e-214	-0.84155	0.024	0.439	7.72547e-210	ENSMUSG00000019539	Rcn3
epithelia	4.23003e-214	0.449333	0.359	0.089	9.25022e-210	ENSMUSG00000070047	Fat1
epithelia	1.72421e-213	0.616524	0.871	0.779	3.7705e-209	ENSMUSG00000049751	Rpl36al
epithelia	1.93271e-213	0.446231	0.921	0.927	4.22644e-209	ENSMUSG00000074129	Rpl13a
epithelia	2.50486e-212	0.426901	0.977	0.964	5.47762e-208	ENSMUSG00000044533	Rps2
epithelia	3.16067e-212	0.44789	0.322	0.072	6.91175e-208	ENSMUSG00000005481	Ddx39
epithelia	2.17445e-211	0.331212	0.981	0.975	4.75508e-207	ENSMUSG00000060938	Rpl26
epithelia	3.41018e-211	-1.20489	0.021	0.429	7.45739e-207	ENSMUSG00000031636	Pdlim3
epithelia	8.11167e-211	-0.876519	0.146	0.537	1.77386e-206	ENSMUSG00000016256	Ctsz
epithelia	2.10239e-210	0.330588	0.242	0.04	4.59751e-206	ENSMUSG00000052560	Cpne8
epithelia	1.70648e-209	0.310268	0.213	0.031	3.73172e-205	ENSMUSG00000050199	Lgr4
epithelia	2.11713e-209	-1.24378	0.022	0.428	4.62974e-205	ENSMUSG00000030116	Mfap5
epithelia	2.58092e-209	0.407866	0.275	0.053	5.64395e-205	ENSMUSG00000020733	Slc9a3r1
epithelia	8.76649e-209	-1.37676	0.041	0.443	1.91706e-204	ENSMUSG00000037166	Ppp1r14a
epithelia	1.0408e-208	-0.953019	0.089	0.488	2.27602e-204	ENSMUSG00000055322	Tns1
epithelia	4.52758e-208	-1.13244	0.366	0.665	9.9009e-204	ENSMUSG00000031328	Flna
epithelia	4.93671e-208	-2.7441	0.15	0.527	1.07956e-203	ENSMUSG00000035783	Acta2
epithelia	5.46807e-208	0.364797	0.971	0.96	1.19576e-203	ENSMUSG00000059070	Rpl18
epithelia	5.71438e-208	0.397529	0.427	0.124	1.24962e-203	ENSMUSG00000027506	Tpd52
epithelia	3.40605e-207	0.333507	0.978	0.977	7.44836e-203	ENSMUSG00000057863	Rpl36
epithelia	8.91664e-206	-0.96271	0.031	0.434	1.94989e-201	ENSMUSG00000037664	Cdkn1c
epithelia	1.01091e-205	0.34594	0.975	0.969	2.21067e-201	ENSMUSG00000003429	Rps11
epithelia	5.87222e-205	0.253497	0.111	0.005	1.28414e-200	ENSMUSG00000046694	Fam46b
epithelia	6.54622e-205	-1.10302	0.018	0.419	1.43153e-200	ENSMUSG00000021390	Ogn
epithelia	1.88323e-204	0.30755	0.989	0.981	4.11824e-200	ENSMUSG00000037563	Rps16
epithelia	1.22891e-203	0.564567	0.139	0.011	2.68739e-199	ENSMUSG00000040204	Pclaf
epithelia	1.86013e-203	0.648649	0.841	0.733	4.06774e-199	ENSMUSG00000036371	Serbp1
epithelia	1.13755e-202	-0.84004	0.013	0.41	2.4876e-198	ENSMUSG00000037206	Islr
epithelia	5.38284e-202	0.356735	0.971	0.966	1.17712e-197	ENSMUSG00000041453	Rpl21
epithelia	8.7704e-202	-0.82651	0.009	0.402	1.91791e-197	ENSMUSG00000016458	Wt1
epithelia	3.0534e-201	0.627657	0.33	0.081	6.67717e-197	ENSMUSG00000030587	2200002D01Rik
epithelia	6.04096e-201	0.402551	0.314	0.072	1.32104e-196	ENSMUSG00000033589	Reep4
epithelia	5.75956e-200	-0.520003	0.851	0.984	1.2595e-195	ENSMUSG00000064351	mt-Co1
epithelia	1.70206e-198	-1.32446	0.03	0.422	3.72207e-194	ENSMUSG00000026360	Rgs2
epithelia	7.75252e-198	0.768601	0.71	0.421	1.69532e-193	ENSMUSG00000036309	Skp1a
epithelia	3.26466e-197	-0.851827	0.062	0.451	7.13916e-193	ENSMUSG00000000278	Scpep1
epithelia	4.72873e-197	0.54	0.528	0.198	1.03408e-192	ENSMUSG00000026688	Mgst3
epithelia	3.81454e-196	-0.762554	0.69	0.885	8.34164e-192	ENSMUSG00000004207	Psap
epithelia	4.57014e-196	0.327759	0.974	0.977	9.99398e-192	ENSMUSG00000079641	Rpl39
epithelia	9.11384e-196	0.360901	0.207	0.032	1.99302e-191	ENSMUSG00000028860	Sytl1
epithelia	1.27318e-195	-0.905559	0.046	0.434	2.78418e-191	ENSMUSG00000066705	Fxyd6
epithelia	1.99692e-195	-1.07096	0.245	0.585	4.36686e-191	ENSMUSG00000052957	Gas1
epithelia	4.36313e-195	-2.66807	0.071	0.456	9.5413e-191	ENSMUSG00000090223	Pcp4
epithelia	7.385e-195	0.294438	0.986	0.979	1.61495e-190	ENSMUSG00000025290	Rps24
epithelia	5.65879e-194	0.370805	0.353	0.092	1.23747e-189	ENSMUSG00000024270	Slc39a6
epithelia	8.51013e-194	-0.762524	0.01	0.393	1.86099e-189	ENSMUSG00000062980	Cped1
epithelia	1.16266e-193	0.33626	0.974	0.965	2.5425e-189	ENSMUSG00000017404	Rpl19
epithelia	3.78772e-193	0.725345	0.705	0.433	8.28299e-189	ENSMUSG00000005873	Reep5
epithelia	8.06167e-192	-0.920704	0.023	0.407	1.76293e-187	ENSMUSG00000027188	Pamr1
epithelia	7.352e-191	-0.799334	0.054	0.435	1.60773e-186	ENSMUSG00000031875	Cmtm3
epithelia	2.83558e-190	-1.09271	0.327	0.636	6.20084e-186	ENSMUSG00000000957	Mmp14
epithelia	1.07088e-189	0.581406	0.905	0.802	2.34181e-185	ENSMUSG00000028691	Prdx1
epithelia	1.17235e-189	0.797858	0.785	0.671	2.5637e-185	ENSMUSG00000026234	Ncl
epithelia	4.2402e-189	-1.38342	0.325	0.635	9.27247e-185	ENSMUSG00000049422	Chchd10
epithelia	4.99542e-189	-0.941633	0.014	0.389	1.0924e-184	ENSMUSG00000031825	Crispld2
epithelia	5.14787e-189	-0.708848	0.012	0.389	1.12574e-184	ENSMUSG00000024501	Dpysl3
epithelia	1.00027e-188	0.32158	0.974	0.973	2.1874e-184	ENSMUSG00000029614	Rpl6
epithelia	5.05575e-188	-0.861436	0.106	0.483	1.10559e-183	ENSMUSG00000022665	Ccdc80
epithelia	6.3376e-188	-0.909556	0.135	0.497	1.38591e-183	ENSMUSG00000042613	Pbxip1
epithelia	6.54594e-187	-0.968646	0.078	0.454	1.43147e-182	ENSMUSG00000022358	Fbxo32
epithelia	8.54212e-186	0.37818	0.279	0.062	1.86799e-181	ENSMUSG00000037493	Cib2
epithelia	3.37668e-184	0.341972	0.97	0.967	7.38413e-180	ENSMUSG00000028234	Rps20
epithelia	5.36524e-184	0.251985	0.196	0.029	1.17327e-179	ENSMUSG00000034930	Rtkn
epithelia	2.31112e-183	-1.37724	0.04	0.411	5.05397e-179	ENSMUSG00000042436	Mfap4
epithelia	2.49552e-183	0.431008	0.939	0.919	5.45721e-179	ENSMUSG00000021660	Btf3
epithelia	3.02269e-183	-0.918512	0.036	0.407	6.61002e-179	ENSMUSG00000006344	Ggt5
epithelia	4.20163e-183	-1.14414	0.464	0.697	9.18812e-179	ENSMUSG00000076431	Sox4
epithelia	7.62427e-183	0.276963	0.246	0.047	1.66727e-178	ENSMUSG00000021754	Map3k1
epithelia	7.84751e-183	-1.16381	0.018	0.389	1.71609e-178	ENSMUSG00000057098	Ebf1
epithelia	9.40641e-183	0.4593	0.115	0.008	2.05699e-178	ENSMUSG00000017716	Birc5
epithelia	9.67421e-183	0.675677	0.828	0.643	2.11556e-178	ENSMUSG00000057666	Gapdh
epithelia	1.28363e-182	0.37644	0.974	0.961	2.80703e-178	ENSMUSG00000003970	Rpl8
epithelia	2.60856e-182	-0.798553	0.028	0.399	5.70439e-178	ENSMUSG00000026042	Col5a2
epithelia	2.75583e-182	0.393319	0.361	0.101	6.02645e-178	ENSMUSG00000003534	Ddr1
epithelia	5.60191e-182	0.384311	0.241	0.047	1.22502e-177	ENSMUSG00000030760	Acer3
epithelia	8.1837e-182	-0.814479	0.084	0.453	1.78961e-177	ENSMUSG00000028763	Hspg2
epithelia	3.10982e-181	0.270366	0.145	0.015	6.80055e-177	ENSMUSG00000025001	Hells
epithelia	1.0026e-180	-0.767218	0.01	0.374	2.19249e-176	ENSMUSG00000031673	Cdh11
epithelia	4.74918e-180	-0.732168	0.903	0.975	1.03855e-175	ENSMUSG00000029580	Actb
epithelia	3.44319e-179	0.339543	0.275	0.061	7.52957e-175	ENSMUSG00000041936	Agrn
epithelia	1.97118e-178	0.264875	0.989	0.987	4.31058e-174	ENSMUSG00000049517	Rps23
epithelia	2.53194e-178	-0.79303	0.044	0.407	5.53684e-174	ENSMUSG00000004105	Angptl2
epithelia	6.94595e-178	0.398429	0.146	0.016	1.51894e-173	ENSMUSG00000028862	Map3k6
epithelia	3.54831e-177	-0.878523	0.026	0.388	7.75946e-173	ENSMUSG00000028214	Gem
epithelia	6.05379e-177	0.517204	0.918	0.879	1.32384e-172	ENSMUSG00000071644	Eef1g
epithelia	3.81749e-174	-0.664801	0.018	0.374	8.3481e-170	ENSMUSG00000049288	Lix1l
epithelia	6.76712e-173	-0.873569	0.028	0.387	1.47983e-168	ENSMUSG00000032766	Gng11
epithelia	6.92233e-173	-1.21886	0.535	0.743	1.51377e-168	ENSMUSG00000056501	Cebpb
epithelia	1.18474e-172	0.299962	0.154	0.018	2.5908e-168	ENSMUSG00000053559	Smagp
epithelia	1.74602e-171	0.701076	0.627	0.322	3.81819e-167	ENSMUSG00000062070	Pgk1
epithelia	2.54914e-171	-0.88262	0.026	0.38	5.57446e-167	ENSMUSG00000023092	Fhl1
epithelia	8.2597e-171	-0.75287	0.138	0.479	1.80623e-166	ENSMUSG00000029860	Zyx
epithelia	3.88328e-170	-1.93508	0.173	0.512	8.49197e-166	ENSMUSG00000030218	Mgp
epithelia	5.26899e-170	-1.01637	0.028	0.381	1.15222e-165	ENSMUSG00000028111	Ctsk
epithelia	5.72093e-170	0.305387	0.275	0.063	1.25105e-165	ENSMUSG00000069094	Pde7a
epithelia	7.74252e-170	0.422113	0.426	0.143	1.69314e-165	ENSMUSG00000030980	Knop1
epithelia	2.57226e-169	-0.726082	0.208	0.567	5.62501e-165	ENSMUSG00000072235	Tuba1a
epithelia	3.81854e-169	0.521325	0.375	0.115	8.35039e-165	ENSMUSG00000043091	Tuba1c
epithelia	3.99655e-169	0.670578	0.785	0.59	8.73967e-165	ENSMUSG00000006057	Atp5g1
epithelia	9.02178e-169	-0.805271	0.017	0.364	1.97288e-164	ENSMUSG00000027848	Olfml3
epithelia	9.59465e-169	0.602477	0.629	0.307	2.09816e-164	ENSMUSG00000025503	Taldo1
epithelia	1.20104e-168	0.723816	0.757	0.533	2.62644e-164	ENSMUSG00000029430	Ran
epithelia	1.51927e-168	0.277138	0.26	0.057	3.32234e-164	ENSMUSG00000052566	Hook2
epithelia	4.62227e-168	-1.05467	0.083	0.429	1.0108e-163	ENSMUSG00000023886	Smoc2
epithelia	5.00353e-168	-0.824843	0.016	0.364	1.09417e-163	ENSMUSG00000050315	Synpo2
epithelia	1.58123e-167	-0.689557	0.137	0.479	3.45784e-163	ENSMUSG00000031246	Sh3bgrl
epithelia	2.81271e-167	0.259276	0.103	0.006	6.15083e-163	ENSMUSG00000073802	Cdkn2b
epithelia	3.07665e-167	-0.606457	0.548	0.755	6.72801e-163	ENSMUSG00000022884	Eif4a2
epithelia	5.13761e-166	0.276187	0.987	0.986	1.12349e-161	ENSMUSG00000058546	Rpl23a
epithelia	9.94451e-166	0.326944	0.197	0.034	2.17466e-161	ENSMUSG00000052151	Plpp2
epithelia	1.13878e-164	0.292311	0.228	0.045	2.49028e-160	ENSMUSG00000056220	Pla2g4a
epithelia	1.18283e-164	-0.685514	0.153	0.491	2.5866e-160	ENSMUSG00000030161	Gabarapl1
epithelia	1.40545e-164	0.632639	0.104	0.007	3.07345e-160	ENSMUSG00000001403	Ube2c
epithelia	1.50436e-164	-0.803861	0.015	0.356	3.28974e-160	ENSMUSG00000005397	Nid1
epithelia	4.45136e-164	-0.961074	0.02	0.363	9.73424e-160	ENSMUSG00000029231	Pdgfra
epithelia	6.44035e-164	0.278321	0.991	0.995	1.40838e-159	ENSMUSG00000090733	Rps27
epithelia	7.22379e-164	0.687482	0.758	0.505	1.5797e-159	ENSMUSG00000060032	H2afj
epithelia	1.31504e-163	-0.764007	0.162	0.498	2.87574e-159	ENSMUSG00000040249	Lrp1
epithelia	1.68948e-163	-0.72478	0.082	0.428	3.69455e-159	ENSMUSG00000025232	Hexa
epithelia	3.14666e-163	0.415411	0.911	0.901	6.88112e-159	ENSMUSG00000025967	Eef1b2
epithelia	7.76246e-163	-0.620786	0.034	0.379	1.6975e-158	ENSMUSG00000002732	Fkbp7
epithelia	1.26502e-162	-0.65122	0.102	0.443	2.76634e-158	ENSMUSG00000018340	Anxa6
epithelia	1.45292e-162	-1.24635	0.012	0.348	3.17725e-158	ENSMUSG00000019880	Rspo3
epithelia	1.61272e-162	-0.814228	0.532	0.758	3.52669e-158	ENSMUSG00000021477	Ctsl
epithelia	2.01795e-162	-0.924268	0.017	0.356	4.41285e-158	ENSMUSG00000024620	Pdgfrb
epithelia	2.15806e-162	-0.87244	0.009	0.345	4.71924e-158	ENSMUSG00000020053	Igf1
epithelia	1.19541e-161	0.252899	0.175	0.027	2.61412e-157	ENSMUSG00000026315	Serpinb8
epithelia	1.99918e-161	0.605473	0.85	0.714	4.3718e-157	ENSMUSG00000059796	Eif4a1
epithelia	2.53621e-159	0.59154	0.68	0.412	5.54619e-155	ENSMUSG00000041736	Tspo
epithelia	2.72826e-159	-0.623428	0.013	0.347	5.96616e-155	ENSMUSG00000046768	Rhoj
epithelia	3.17347e-159	0.382355	0.956	0.942	6.93975e-155	ENSMUSG00000032399	Rpl4
epithelia	4.00872e-159	-1.17233	0.036	0.373	8.76628e-155	ENSMUSG00000029096	Htra3
epithelia	4.67217e-159	0.288184	0.204	0.038	1.02171e-154	ENSMUSG00000031400	G6pdx
epithelia	5.09783e-159	0.289759	0.132	0.014	1.11479e-154	ENSMUSG00000078202	Nrarp
epithelia	7.46745e-158	0.277004	0.984	0.975	1.63298e-153	ENSMUSG00000008683	Rps15a
epithelia	3.80213e-157	-0.797421	0.25	0.572	8.31451e-153	ENSMUSG00000017707	Serinc3
epithelia	4.0674e-157	-0.708809	0.105	0.442	8.89459e-153	ENSMUSG00000030246	Ldhb
epithelia	9.57853e-157	0.635403	0.593	0.303	2.09463e-152	ENSMUSG00000027613	Eif6
epithelia	1.42702e-156	0.402168	0.423	0.143	3.1206e-152	ENSMUSG00000036856	Wnt4
epithelia	5.38231e-156	0.464546	0.421	0.15	1.177e-151	ENSMUSG00000025785	Exosc7
epithelia	9.38082e-156	0.740801	0.753	0.577	2.0514e-151	ENSMUSG00000020803	Txndc17
epithelia	2.58784e-155	0.33061	0.298	0.08	5.65908e-151	ENSMUSG00000029101	Rgs12
epithelia	4.06547e-155	-0.63136	0.017	0.346	8.89038e-151	ENSMUSG00000005611	Mrvi1
epithelia	5.92542e-155	0.503946	0.486	0.195	1.29577e-150	ENSMUSG00000066456	Hmgn3
epithelia	2.04142e-154	0.543426	0.108	0.009	4.46418e-150	ENSMUSG00000020914	Top2a
epithelia	2.23921e-154	0.573825	0.845	0.719	4.89671e-150	ENSMUSG00000025393	Atp5b
epithelia	4.1426e-154	0.283629	0.991	0.986	9.05905e-150	ENSMUSG00000000740	Rpl13
epithelia	1.34629e-153	-0.716913	0.021	0.346	2.94408e-149	ENSMUSG00000019843	Fyn
epithelia	4.31962e-153	0.572666	0.813	0.639	9.44615e-149	ENSMUSG00000018585	Atox1
epithelia	6.78854e-153	-0.813287	0.533	0.732	1.48452e-148	ENSMUSG00000038393	Txnip
epithelia	2.3623e-152	-0.706004	0.018	0.34	5.16587e-148	ENSMUSG00000007805	Twist2
epithelia	3.11745e-152	0.480845	0.284	0.075	6.81723e-148	ENSMUSG00000022754	Tmem45a
epithelia	2.49503e-151	0.321867	0.986	0.975	5.45613e-147	ENSMUSG00000028495	Rps6
epithelia	8.06418e-151	0.306507	0.113	0.011	1.76347e-146	ENSMUSG00000031004	Mki67
epithelia	8.1804e-151	0.378834	0.919	0.922	1.78889e-146	ENSMUSG00000020372	Rack1
epithelia	1.29895e-150	-0.648474	0.143	0.464	2.84053e-146	ENSMUSG00000030890	Ilk
epithelia	3.183e-150	-0.664988	0.025	0.346	6.96059e-146	ENSMUSG00000029061	Mmp23
epithelia	1.58505e-149	0.677802	0.646	0.37	3.46618e-145	ENSMUSG00000011752	Pgam1
epithelia	2.22001e-149	-0.909194	0.023	0.345	4.85471e-145	ENSMUSG00000034009	Rxfp1
epithelia	1.05258e-148	-1.04681	0.156	0.476	2.30178e-144	ENSMUSG00000040152	Thbs1
epithelia	4.15924e-148	0.678708	0.714	0.462	9.09542e-144	ENSMUSG00000036112	Metap2
epithelia	5.1356e-148	0.451219	0.482	0.194	1.12305e-143	ENSMUSG00000021585	Cast
epithelia	7.52192e-148	-1.20879	0.447	0.65	1.64489e-143	ENSMUSG00000032366	Tpm1
epithelia	8.9677e-148	-0.775787	0.168	0.476	1.96106e-143	ENSMUSG00000054619	Mettl7a1
epithelia	1.4706e-147	0.26225	0.225	0.049	3.2159e-143	ENSMUSG00000030539	Sema4b
epithelia	2.59797e-147	-0.674318	0.011	0.325	5.68125e-143	ENSMUSG00000037126	Psd
epithelia	3.79598e-147	-0.648857	0.008	0.32	8.30104e-143	ENSMUSG00000023169	Slc38a1
epithelia	4.12302e-147	-0.554426	0.501	0.719	9.01623e-143	ENSMUSG00000028822	Tmem50a
epithelia	5.03371e-147	0.264188	0.985	0.981	1.10077e-142	ENSMUSG00000007892	Rplp1
epithelia	1.65629e-146	-0.657429	0.07	0.391	3.62198e-142	ENSMUSG00000002602	Axl
epithelia	1.87615e-146	-0.513664	0.764	0.875	4.10276e-142	ENSMUSG00000020585	Laptm4a
epithelia	3.60783e-146	0.486331	0.351	0.116	7.88959e-142	ENSMUSG00000027203	Dut
epithelia	7.24488e-146	-0.561397	0.661	0.811	1.58431e-141	ENSMUSG00000031633	Slc25a4
epithelia	7.46473e-146	-0.570429	0.007	0.317	1.63239e-141	ENSMUSG00000029163	Emilin1
epithelia	1.69726e-145	-0.614497	0.006	0.314	3.71157e-141	ENSMUSG00000033207	Mamdc2
epithelia	2.92437e-145	0.311818	0.112	0.011	6.39501e-141	ENSMUSG00000035105	Egln3
epithelia	3.17827e-145	-0.749146	0.009	0.319	6.95024e-141	ENSMUSG00000044629	Cnrip1
epithelia	4.63292e-145	-0.902624	0.421	0.643	1.01313e-140	ENSMUSG00000037852	Cpe
epithelia	4.99958e-145	-0.681543	0.012	0.322	1.09331e-140	ENSMUSG00000027875	Hmgcs2
epithelia	9.002e-145	0.273886	0.228	0.051	1.96856e-140	ENSMUSG00000022178	Ajuba
epithelia	9.5838e-145	0.634705	0.145	0.02	2.09579e-140	ENSMUSG00000026822	Lcn2
epithelia	1.68867e-144	0.598616	0.737	0.479	3.69279e-140	ENSMUSG00000022193	Psmb5
epithelia	3.92216e-144	-0.699949	0.031	0.344	8.57698e-140	ENSMUSG00000001663	Gstt1
epithelia	4.73865e-144	-1.65916	0.042	0.352	1.03625e-139	ENSMUSG00000018830	Myh11
epithelia	2.62868e-143	-0.600317	0.127	0.449	5.7484e-139	ENSMUSG00000007039	Ddah2
epithelia	3.50487e-143	-0.697041	0.034	0.346	7.66445e-139	ENSMUSG00000018217	Pmp22
epithelia	9.56487e-143	0.2722	0.29	0.08	2.09165e-138	ENSMUSG00000029772	Ahcyl2
epithelia	1.51162e-142	-0.666482	0.184	0.489	3.30561e-138	ENSMUSG00000004665	Cnn2
epithelia	1.71747e-142	-0.777809	0.014	0.323	3.75576e-138	ENSMUSG00000039899	Fgl2
epithelia	2.9936e-142	-0.644635	0.057	0.383	6.54641e-138	ENSMUSG00000037820	Tgm2
epithelia	1.21831e-141	-0.647957	0.02	0.328	2.66421e-137	ENSMUSG00000018604	Tbx3
epithelia	1.45261e-141	0.589964	0.576	0.297	3.17656e-137	ENSMUSG00000025364	Pa2g4
epithelia	1.91342e-141	0.586086	0.803	0.636	4.18426e-137	ENSMUSG00000000088	Cox5a
epithelia	3.72422e-141	0.378768	0.402	0.145	8.14413e-137	ENSMUSG00000028127	Abcd3
epithelia	8.57111e-141	-0.634786	0.058	0.367	1.87433e-136	ENSMUSG00000019528	Gyg
epithelia	1.17523e-140	0.71181	0.648	0.382	2.57e-136	ENSMUSG00000023456	Tpi1
epithelia	1.18716e-140	0.605232	0.656	0.382	2.59609e-136	ENSMUSG00000020321	Mdh1
epithelia	2.61811e-140	-0.775823	0.012	0.316	5.72529e-136	ENSMUSG00000026872	Zeb2
epithelia	3.67302e-140	-0.762826	0.098	0.416	8.03216e-136	ENSMUSG00000033318	Gstt2
epithelia	3.75252e-140	0.513451	0.131	0.017	8.206e-136	ENSMUSG00000023043	Krt18
epithelia	6.18994e-140	-0.689247	0.012	0.313	1.35362e-135	ENSMUSG00000025780	Itih5
epithelia	1.11472e-139	-0.684278	0.485	0.688	2.43766e-135	ENSMUSG00000052534	Pbx1
epithelia	1.62122e-139	-0.988967	0.663	0.792	3.54528e-135	ENSMUSG00000073411	H2-D1
epithelia	2.34203e-139	-0.553096	0.008	0.307	5.12155e-135	ENSMUSG00000032024	Clmp
epithelia	4.24617e-139	-0.664012	0.112	0.423	9.28551e-135	ENSMUSG00000037242	Clic4
epithelia	1.27e-138	-1.4773	0.528	0.742	2.77723e-134	ENSMUSG00000026879	Gsn
epithelia	1.28179e-138	-0.645056	0.096	0.406	2.80301e-134	ENSMUSG00000065954	Tacc1
epithelia	2.36472e-138	-0.667508	0.035	0.34	5.17117e-134	ENSMUSG00000060703	Cd302
epithelia	1.60851e-137	-0.542557	0.006	0.301	3.51749e-133	ENSMUSG00000041731	Pgm5
epithelia	5.7326e-137	0.250662	0.991	0.987	1.25361e-132	ENSMUSG00000045128	Rpl18a
epithelia	1.65755e-136	0.492678	0.503	0.222	3.62473e-132	ENSMUSG00000061559	Wdr61
epithelia	1.9152e-136	-0.651328	0.126	0.43	4.18816e-132	ENSMUSG00000040415	Dtx3
epithelia	3.01081e-136	-0.811308	0.008	0.302	6.58405e-132	ENSMUSG00000069763	Tmem100
epithelia	4.184e-136	0.355325	0.344	0.112	9.14956e-132	ENSMUSG00000020190	Mknk2
epithelia	5.79588e-136	0.696864	0.685	0.452	1.26744e-131	ENSMUSG00000005732	Ranbp1
epithelia	1.76105e-135	0.530854	0.804	0.724	3.85107e-131	ENSMUSG00000020018	Snrpf
epithelia	2.35414e-135	0.558196	0.806	0.685	5.14804e-131	ENSMUSG00000031167	Rbm3
[truncated: 6,630 more rows]
