# Supplementary material for: Opposing Wnt signals regulate cervical squamocolumnar homeostasis and emergence of metaplasia
Source: Nat Cell Biol. 2021 Jan 18;23(2):184–97. doi: 10.1038/s41556-020-00619-0 (PMC7878191; doi:10.1038/s41556-020-00619-0)
Supplement: Supplementary file 4 — Marker genes for annotated clusters of the epithelial subsets from three healthy murine cervix datasets. Related to Fig. 1d. Marker genes (rows) associated with the population subsets (column 1) are extracted from Seurat (P < 0,01, column 2). Columns 3 to 6 give the default Seurat output (pct1 and pct2 refer to the percentage of cells expressing genes among the studied subset (pct1) and among the whole dataset analysed (pct2)). Ensembl gene number and gene names are given in columns 7 and 8, respectively. Statistical significance was calculated employing the Wilcoxon rank-sum test for genes detected for 10% of barcodes with at least 0.25-fold difference (log scale) across clusters using the Seurat function. [file 41556_2020_619_MOESM4_ESM.xlsx]

## Sheet: Supplementary Table 2
Marker genes for annotated clusters of the epithelial subsets from three healthy murine cervix datasets. Related to figure 1 d. Marker genes (rows) associated to the population subsets (column 1) are extracted from Seurat (p_value<0,01, column 2). Columns 3 to 6 gives the default Seurat output (pct1 and pct2 refers to the percentage of cells expressing genes among the studied subset (pct1) and am…
cluster	p_val	avg_logFC	pct.1	pct.2	p_val_adj	gene	geneName
Sq 1	9.37498e-214	1.76893	0.782	0.031	1.56637e-209	ENSMUSG00000040204	Pclaf
Sq 1	3.78516e-173	1.56721	0.65	0.025	6.32425e-169	ENSMUSG00000017716	Birc5
Sq 1	9.6102e-157	1.28289	0.611	0.026	1.60567e-152	ENSMUSG00000019942	Cdk1
Sq 1	1.32582e-155	1.87424	0.59	0.022	2.21519e-151	ENSMUSG00000001403	Ube2c
Sq 1	1.46809e-149	1.72193	0.59	0.027	2.45289e-145	ENSMUSG00000020914	Top2a
Sq 1	1.79672e-140	1.08354	0.526	0.017	3.00196e-136	ENSMUSG00000023505	Cdca3
Sq 1	6.27323e-140	1.08429	0.551	0.024	1.04813e-135	ENSMUSG00000028873	Cdca8
Sq 1	2.21131e-133	0.991616	0.573	0.034	3.69466e-129	ENSMUSG00000074476	Spc24
Sq 1	1.38477e-127	1.16051	0.564	0.037	2.31367e-123	ENSMUSG00000031004	Mki67
Sq 1	3.39519e-124	0.910476	0.415	0.005	5.67269e-120	ENSMUSG00000027306	Nusap1
Sq 1	1.03725e-122	0.914045	0.436	0.009	1.73304e-118	ENSMUSG00000027715	Ccna2
Sq 1	2.64609e-122	1.0089	0.543	0.036	4.42109e-118	ENSMUSG00000028312	Smc2
Sq 1	8.37877e-121	1.22797	0.513	0.029	1.39992e-116	ENSMUSG00000029177	Cenpa
Sq 1	1.11438e-116	2.05117	0.957	0.459	1.8619e-112	ENSMUSG00000054717	Hmgb2
Sq 1	4.96021e-116	0.744295	0.419	0.01	8.28752e-112	ENSMUSG00000027469	Tpx2
Sq 1	1.6906e-113	1.88442	0.915	0.351	2.82466e-109	ENSMUSG00000028832	Stmn1
Sq 1	1.55051e-108	1.28623	0.47	0.028	2.5906e-104	ENSMUSG00000006398	Cdc20
Sq 1	8.77402e-105	0.989507	0.41	0.015	1.46596e-100	ENSMUSG00000032218	Ccnb2
Sq 1	1.01284e-104	1.0469	0.594	0.069	1.69225e-100	ENSMUSG00000025574	Tk1
Sq 1	4.59875e-104	0.750081	0.483	0.033	7.6836e-100	ENSMUSG00000038252	Ncapd2
Sq 1	3.28715e-103	0.777155	0.372	0.009	5.49216e-99	ENSMUSG00000022033	Pbk
Sq 1	1.95279e-102	0.667543	0.432	0.021	3.26273e-98	ENSMUSG00000037313	Tacc3
Sq 1	2.42804e-102	0.668747	0.363	0.007	4.05677e-98	ENSMUSG00000022034	Esco2
Sq 1	9.7472e-102	0.992466	0.513	0.044	1.62856e-97	ENSMUSG00000098318	Lockd
Sq 1	1.03664e-101	0.683348	0.385	0.011	1.73202e-97	ENSMUSG00000032254	Kif23
Sq 1	4.99332e-100	1.52391	0.752	0.172	8.34284e-96	ENSMUSG00000062248	Cks2
Sq 1	1.00375e-99	0.770312	0.359	0.008	1.67707e-95	ENSMUSG00000041431	Ccnb1
Sq 1	4.67995e-99	1.02865	0.466	0.032	7.81926e-95	ENSMUSG00000026605	Cenpf
Sq 1	3.84947e-96	0.574405	0.419	0.022	6.4317e-92	ENSMUSG00000021714	Cenpk
Sq 1	4.92128e-94	1.44735	0.944	0.751	8.22247e-90	ENSMUSG00000037894	H2afz
Sq 1	1.24246e-93	0.85527	0.415	0.024	2.0759e-89	ENSMUSG00000038943	Prc1
Sq 1	2.63742e-91	0.582812	0.338	0.009	4.40661e-87	ENSMUSG00000024795	Kif20b
Sq 1	2.03323e-90	0.609094	0.368	0.015	3.39712e-86	ENSMUSG00000048327	Ckap2l
Sq 1	3.12904e-90	0.72761	0.436	0.031	5.228e-86	ENSMUSG00000029910	Mad2l1
Sq 1	6.346e-90	0.570212	0.325	0.007	1.06029e-85	ENSMUSG00000036777	Anln
Sq 1	2.53597e-88	0.578268	0.316	0.006	4.2371e-84	ENSMUSG00000020330	Hmmr
Sq 1	1.00408e-87	0.818551	0.513	0.059	1.67762e-83	ENSMUSG00000075266	Cenpw
Sq 1	5.44318e-87	0.724835	0.38	0.02	9.09446e-83	ENSMUSG00000045328	Cenpe
Sq 1	1.90817e-86	0.55505	0.316	0.007	3.18818e-82	ENSMUSG00000020897	Aurkb
Sq 1	2.99176e-85	0.433407	0.299	0.005	4.99863e-81	ENSMUSG00000012443	Kif11
Sq 1	1.05549e-83	0.719664	0.996	0.941	1.76351e-79	ENSMUSG00000026238	Ptma
Sq 1	2.87177e-83	0.614471	0.312	0.009	4.79815e-79	ENSMUSG00000023940	Sgo1
Sq 1	2.0181e-81	0.724889	0.432	0.039	3.37184e-77	ENSMUSG00000023015	Racgap1
Sq 1	5.19757e-77	1.56526	0.889	0.468	8.6841e-73	ENSMUSG00000023004	Tuba1b
Sq 1	4.60584e-76	0.424276	0.274	0.006	7.69543e-72	ENSMUSG00000079553	Kifc1
Sq 1	1.04924e-75	1.01761	0.679	0.175	1.75306e-71	ENSMUSG00000028044	Cks1b
Sq 1	6.94612e-75	0.610896	0.419	0.041	1.16056e-70	ENSMUSG00000024691	Fam111a
Sq 1	1.1027e-74	0.405191	0.291	0.009	1.8424e-70	ENSMUSG00000029516	Cit
Sq 1	9.45627e-74	1.27559	0.41	0.044	1.57995e-69	ENSMUSG00000094777	Hist1h2ap
Sq 1	2.60433e-73	0.455378	0.274	0.007	4.35132e-69	ENSMUSG00000036768	Kif15
Sq 1	2.69391e-73	0.708339	0.427	0.047	4.50098e-69	ENSMUSG00000024660	Incenp
Sq 1	2.75682e-73	0.425149	0.244	0.002	4.6061e-69	ENSMUSG00000024056	Ndc80
Sq 1	3.80988e-73	0.496451	0.248	0.003	6.36555e-69	ENSMUSG00000039396	Neil3
Sq 1	4.21702e-73	0.498819	0.269	0.006	7.0458e-69	ENSMUSG00000030677	Kif22
Sq 1	2.85093e-72	0.66344	0.397	0.037	4.76333e-68	ENSMUSG00000068101	Cenpm
Sq 1	4.64097e-72	0.394377	0.286	0.01	7.75414e-68	ENSMUSG00000030346	Rad51ap1
Sq 1	4.91222e-71	1.01816	0.957	0.827	8.20733e-67	ENSMUSG00000066551	Hmgb1
Sq 1	2.60063e-69	0.710408	0.38	0.036	4.34513e-65	ENSMUSG00000020649	Rrm2
Sq 1	3.1502e-69	0.375137	0.231	0.002	5.26335e-65	ENSMUSG00000015880	Ncapg
Sq 1	4.20126e-69	0.525075	0.278	0.01	7.01946e-65	ENSMUSG00000040084	Bub1b
Sq 1	5.13895e-69	0.379333	0.261	0.007	8.58615e-65	ENSMUSG00000034906	Ncaph
Sq 1	8.44678e-69	0.378722	0.239	0.004	1.41129e-64	ENSMUSG00000026683	Nuf2
Sq 1	1.09127e-68	0.288147	0.244	0.004	1.8233e-64	ENSMUSG00000038379	Ttk
Sq 1	1.44797e-68	0.552421	0.291	0.014	2.41926e-64	ENSMUSG00000005233	Spc25
Sq 1	1.55304e-68	0.552348	0.333	0.024	2.59482e-64	ENSMUSG00000045273	Cenph
Sq 1	1.54292e-67	0.511269	0.244	0.005	2.5779e-63	ENSMUSG00000030867	Plk1
Sq 1	4.17812e-67	1.17627	0.658	0.196	6.9808e-63	ENSMUSG00000034349	Smc4
Sq 1	1.75594e-66	1.52291	0.868	0.521	2.93383e-62	ENSMUSG00000001525	Tubb5
Sq 1	1.06483e-64	0.296489	0.222	0.003	1.77912e-60	ENSMUSG00000020808	Pimreg
Sq 1	1.15307e-64	0.404969	0.286	0.015	1.92655e-60	ENSMUSG00000042489	Clspn
Sq 1	8.86124e-64	0.377864	0.214	0.002	1.48054e-59	ENSMUSG00000036223	Ska1
Sq 1	3.25962e-63	0.450755	0.278	0.014	5.44617e-59	ENSMUSG00000027323	Rad51
Sq 1	1.16212e-61	0.525213	1	0.962	1.94167e-57	ENSMUSG00000071866	Ppia
Sq 1	1.06547e-60	0.36677	0.222	0.005	1.78018e-56	ENSMUSG00000026039	Sgo2a
Sq 1	3.48653e-60	0.686362	0.487	0.093	5.8253e-56	ENSMUSG00000025747	Tyms
Sq 1	2.24109e-59	0.839195	0.585	0.148	3.74442e-55	ENSMUSG00000030978	Rrm1
Sq 1	2.9684e-59	0.527566	0.295	0.022	4.9596e-55	ENSMUSG00000037725	Ckap2
Sq 1	4.77962e-59	0.553373	0.261	0.014	7.98579e-55	ENSMUSG00000037628	Cdkn3
Sq 1	5.36654e-59	0.418262	0.244	0.01	8.96641e-55	ENSMUSG00000003779	Kif20a
Sq 1	5.61944e-59	0.410236	0.321	0.029	9.38896e-55	ENSMUSG00000001228	Uhrf1
Sq 1	3.6394e-58	0.273594	0.197	0.002	6.08072e-54	ENSMUSG00000028068	Iqgap3
Sq 1	5.48099e-58	0.411125	0.214	0.005	9.15764e-54	ENSMUSG00000021485	Mxd3
Sq 1	7.77923e-58	0.343349	0.205	0.004	1.29975e-53	ENSMUSG00000033952	Aspm
Sq 1	1.04347e-57	0.992506	0.726	0.279	1.74342e-53	ENSMUSG00000027160	Ccdc34
Sq 1	1.0957e-57	0.294746	0.218	0.006	1.8307e-53	ENSMUSG00000028678	Kif2c
Sq 1	1.44685e-57	0.617999	0.423	0.065	2.41739e-53	ENSMUSG00000027331	Knstrn
Sq 1	1.01692e-56	0.370866	0.244	0.011	1.69907e-52	ENSMUSG00000019773	Fbxo5
Sq 1	1.8168e-56	0.897964	0.491	0.104	3.03552e-52	ENSMUSG00000049932	H2afx
Sq 1	5.86199e-56	0.292968	0.231	0.009	9.79422e-52	ENSMUSG00000022322	Shcbp1
Sq 1	5.32274e-55	0.263699	0.201	0.004	8.89323e-51	ENSMUSG00000002055	Spag5
Sq 1	1.90752e-54	0.363395	0.231	0.01	3.18709e-50	ENSMUSG00000035683	Melk
Sq 1	5.16842e-54	0.446133	0.205	0.006	8.6354e-50	ENSMUSG00000027496	Aurka
Sq 1	6.36678e-54	0.333826	0.197	0.004	1.06376e-49	ENSMUSG00000027326	Knl1
Sq 1	1.20928e-53	0.697529	0.97	0.894	2.02046e-49	ENSMUSG00000028367	Txn1
Sq 1	2.77097e-53	0.878656	0.53	0.131	4.62974e-49	ENSMUSG00000006715	Gmnn
Sq 1	5.13098e-53	0.265959	0.175	0.001	8.57284e-49	ENSMUSG00000046295	Ankle1
Sq 1	5.92744e-53	0.331511	0.209	0.007	9.90356e-49	ENSMUSG00000005470	Asf1b
Sq 1	1.54895e-52	0.58851	0.402	0.066	2.58798e-48	ENSMUSG00000022360	Atad2
Sq 1	1.67923e-52	0.288378	0.201	0.006	2.80565e-48	ENSMUSG00000047534	Mis18bp1
Sq 1	1.29876e-51	0.789496	0.5	0.116	2.16997e-47	ENSMUSG00000056394	Lig1
Sq 1	1.42049e-51	0.682674	0.53	0.131	2.37336e-47	ENSMUSG00000024590	Lmnb1
Sq 1	1.6139e-50	1.19771	0.821	0.496	2.69651e-46	ENSMUSG00000060860	Ube2s
Sq 1	6.16889e-50	0.287219	0.184	0.004	1.0307e-45	ENSMUSG00000024791	Cdca5
Sq 1	1.98826e-49	0.34869	0.244	0.017	3.32199e-45	ENSMUSG00000048922	Cdca2
Sq 1	1.34113e-48	0.267284	0.192	0.006	2.24077e-44	ENSMUSG00000027699	Ect2
Sq 1	4.66134e-48	0.51675	0.38	0.062	7.78817e-44	ENSMUSG00000005410	Mcm5
Sq 1	5.67268e-47	0.38575	0.214	0.012	9.47792e-43	ENSMUSG00000069272	Hist1h2ae
Sq 1	2.9633e-46	0.274641	0.209	0.011	4.95109e-42	ENSMUSG00000022422	Dscc1
Sq 1	2.34323e-45	0.395284	0.282	0.032	3.91507e-41	ENSMUSG00000050410	Tcf19
Sq 1	3.53892e-45	0.558813	0.286	0.034	5.91283e-41	ENSMUSG00000096472	Cdkn2d
Sq 1	6.44931e-44	0.420988	0.252	0.025	1.07755e-39	ENSMUSG00000021707	Dhfr
Sq 1	3.25094e-43	0.272304	0.226	0.018	5.43167e-39	ENSMUSG00000026429	Ube2t
Sq 1	3.499e-43	0.498047	0.359	0.064	5.84613e-39	ENSMUSG00000024742	Fen1
Sq 1	4.14194e-43	0.257828	0.188	0.009	6.92035e-39	ENSMUSG00000033031	C330027C09Rik
Sq 1	2.39977e-42	0.867459	0.675	0.297	4.00954e-38	ENSMUSG00000027203	Dut
Sq 1	4.31049e-42	0.332977	0.244	0.024	7.20197e-38	ENSMUSG00000041219	Arhgap11a
Sq 1	6.48752e-42	1.08985	0.684	0.299	1.08394e-37	ENSMUSG00000036752	Tubb4b
Sq 1	2.17036e-41	0.739385	0.885	0.736	3.62624e-37	ENSMUSG00000029430	Ran
Sq 1	4.74291e-41	0.43267	0.389	0.08	7.92446e-37	ENSMUSG00000059791	Nrm
Sq 1	4.95024e-41	0.573001	0.423	0.098	8.27086e-37	ENSMUSG00000025001	Hells
Sq 1	1.65438e-40	1.03101	0.765	0.477	2.76413e-36	ENSMUSG00000041126	H2afv
Sq 1	6.50743e-40	0.302897	0.167	0.007	1.08726e-35	ENSMUSG00000001517	Foxm1
Sq 1	1.8366e-39	0.319048	0.209	0.017	3.06859e-35	ENSMUSG00000021391	Cenpp
Sq 1	2.34439e-38	0.282775	0.158	0.006	3.917e-34	ENSMUSG00000000028	Cdc45
Sq 1	2.73575e-38	0.38057	0.239	0.027	4.57089e-34	ENSMUSG00000022070	Bora
Sq 1	1.74739e-37	0.52509	0.504	0.153	2.91954e-33	ENSMUSG00000028066	Pmf1
Sq 1	1.14663e-36	0.668869	0.56	0.205	1.91579e-32	ENSMUSG00000003038	Hmgn2
Sq 1	6.84812e-36	0.444742	0.346	0.07	1.14418e-31	ENSMUSG00000057406	Nsd2
Sq 1	7.05141e-36	0.258362	0.197	0.017	1.17815e-31	ENSMUSG00000037544	Dlgap5
Sq 1	8.32633e-36	0.754723	0.863	0.655	1.39116e-31	ENSMUSG00000005732	Ranbp1
Sq 1	3.41412e-35	0.265078	0.184	0.014	5.70431e-31	ENSMUSG00000026708	Cenpl
Sq 1	1.85705e-34	0.880236	0.543	0.215	3.10276e-30	ENSMUSG00000027342	Pcna
Sq 1	4.16737e-34	0.67502	0.65	0.296	6.96284e-30	ENSMUSG00000034192	Lsm3
Sq 1	5.6088e-34	0.360049	0.231	0.029	9.37118e-30	ENSMUSG00000002297	Dbf4
Sq 1	6.85645e-34	0.267167	0.128	0.004	1.14558e-29	ENSMUSG00000044201	Cdc25c
Sq 1	1.87709e-33	0.348696	0.201	0.021	3.13624e-29	ENSMUSG00000021569	Trip13
Sq 1	5.36486e-33	0.808575	0.701	0.416	8.96361e-29	ENSMUSG00000021377	Dek
Sq 1	7.13925e-33	0.829537	0.722	0.419	1.19283e-28	ENSMUSG00000029838	Ptn
Sq 1	8.83677e-33	0.684301	0.491	0.158	1.47645e-28	ENSMUSG00000032397	Tipin
Sq 1	1.15984e-32	0.282691	0.124	0.004	1.93786e-28	ENSMUSG00000017146	Brca1
Sq 1	2.15483e-32	0.281662	0.158	0.011	3.60028e-28	ENSMUSG00000029283	Cdc7
Sq 1	5.0066e-32	0.526982	0.342	0.08	8.36503e-28	ENSMUSG00000041859	Mcm3
Sq 1	6.08983e-32	0.476648	0.355	0.085	1.01749e-27	ENSMUSG00000028884	Rpa2
Sq 1	1.03393e-31	0.270615	0.132	0.006	1.7275e-27	ENSMUSG00000072082	Ccnf
Sq 1	1.19347e-31	0.576628	0.615	0.27	1.99405e-27	ENSMUSG00000015749	Anp32e
Sq 1	1.81904e-31	0.339504	0.209	0.026	3.03925e-27	ENSMUSG00000026134	Prim2
Sq 1	3.89444e-31	0.571151	0.41	0.118	6.50683e-27	ENSMUSG00000040658	Dnph1
Sq 1	6.46637e-31	0.308271	0.278	0.052	1.0804e-26	ENSMUSG00000029363	Rfc5
Sq 1	1.23077e-30	0.377457	0.342	0.079	2.05637e-26	ENSMUSG00000073705	Cenps
Sq 1	1.83721e-30	0.289045	0.244	0.039	3.06962e-26	ENSMUSG00000020492	Ska2
Sq 1	1.94788e-30	0.384543	0.295	0.06	3.25452e-26	ENSMUSG00000003824	Syce2
Sq 1	2.95148e-30	0.462368	0.397	0.114	4.93134e-26	ENSMUSG00000004099	Dnmt1
Sq 1	4.08204e-30	0.495627	0.265	0.049	6.82028e-26	ENSMUSG00000018362	Kpna2
Sq 1	1.18251e-29	0.760057	0.739	0.501	1.97574e-25	ENSMUSG00000026434	Nucks1
Sq 1	1.24974e-29	0.287272	0.286	0.057	2.08807e-25	ENSMUSG00000025395	Prim1
Sq 1	2.56817e-29	0.334051	0.244	0.041	4.29089e-25	ENSMUSG00000069793	Slfn9
Sq 1	4.38321e-29	0.441331	0.291	0.061	7.32347e-25	ENSMUSG00000040549	Ckap5
Sq 1	4.6557e-29	0.669866	0.628	0.315	7.77874e-25	ENSMUSG00000019961	Tmpo
Sq 1	1.96144e-28	0.52984	0.902	0.764	3.27717e-24	ENSMUSG00000090553	Snrpe
Sq 1	2.4998e-28	0.639169	0.833	0.67	4.17667e-24	ENSMUSG00000028333	Anp32b
Sq 1	2.98844e-28	0.251467	0.286	0.06	4.99309e-24	ENSMUSG00000022177	Haus4
Sq 1	4.79918e-28	0.559884	0.521	0.213	8.01847e-24	ENSMUSG00000025289	Prdx4
Sq 1	6.86897e-28	0.578749	0.462	0.165	1.14767e-23	ENSMUSG00000021811	Dnajc9
Sq 1	7.64517e-28	0.42435	0.38	0.11	1.27735e-23	ENSMUSG00000029687	Ezh2
Sq 1	1.26325e-27	0.463957	0.376	0.112	2.11065e-23	ENSMUSG00000032555	Topbp1
Sq 1	4.61859e-27	0.335046	0.265	0.054	7.71675e-23	ENSMUSG00000035024	Ncapd3
Sq 1	8.52757e-27	0.465651	0.479	0.175	1.42479e-22	ENSMUSG00000029730	Mcm7
Sq 1	2.13854e-26	0.433545	0.393	0.124	3.57308e-22	ENSMUSG00000014633	Cmc2
Sq 1	2.14647e-26	0.63714	0.62	0.313	3.58631e-22	ENSMUSG00000007050	Lsm2
Sq 1	3.11061e-26	0.421982	0.329	0.087	5.19721e-22	ENSMUSG00000022881	Rfc4
Sq 1	4.44271e-26	0.730503	0.654	0.357	7.42287e-22	ENSMUSG00000042462	Dctpp1
Sq 1	7.15683e-26	0.624283	0.543	0.239	1.19576e-21	ENSMUSG00000028693	Nasp
Sq 1	8.56597e-26	0.604821	0.372	0.116	1.4312e-21	ENSMUSG00000026355	Mcm6
Sq 1	1.76941e-25	0.300595	0.231	0.044	2.95634e-21	ENSMUSG00000022978	Mis18a
Sq 1	4.36208e-25	0.525409	0.885	0.789	7.28817e-21	ENSMUSG00000057278	Snrpg
Sq 1	4.39589e-25	0.591766	0.611	0.313	7.34465e-21	ENSMUSG00000024925	Rnaseh2c
Sq 1	4.84814e-25	0.608095	0.778	0.536	8.10028e-21	ENSMUSG00000002477	Snrpd1
Sq 1	9.61857e-25	0.378687	0.256	0.055	1.60707e-20	ENSMUSG00000044927	H1fx
Sq 1	1.32265e-24	0.483473	0.517	0.211	2.20988e-20	ENSMUSG00000012483	Rpa3
Sq 1	1.54764e-24	0.600068	0.748	0.514	2.5858e-20	ENSMUSG00000076437	Selenoh
Sq 1	2.65167e-24	0.394145	0.226	0.044	4.43041e-20	ENSMUSG00000028551	Cdkn2c
Sq 1	3.18733e-24	0.323908	0.222	0.042	5.32539e-20	ENSMUSG00000023919	Cenpq
Sq 1	3.95992e-24	0.352164	0.278	0.067	6.61623e-20	ENSMUSG00000027330	Cdc25b
Sq 1	4.58952e-24	0.53513	0.496	0.212	7.66817e-20	ENSMUSG00000022314	Rad21
Sq 1	8.42716e-24	0.562849	0.453	0.176	1.40801e-19	ENSMUSG00000028484	Psip1
Sq 1	1.90545e-23	0.656861	0.808	0.603	3.18363e-19	ENSMUSG00000036438	Calm2
Sq 1	2.25022e-23	0.254105	0.265	0.062	3.75967e-19	ENSMUSG00000024542	Cep192
Sq 1	5.02878e-23	0.476271	0.393	0.134	8.40208e-19	ENSMUSG00000027018	Hat1
Sq 1	5.06564e-23	0.613249	0.748	0.513	8.46367e-19	ENSMUSG00000029836	Cbx3
Sq 1	5.31843e-23	0.318034	0.299	0.08	8.88603e-19	ENSMUSG00000022673	Mcm4
Sq 1	9.59459e-23	0.413294	0.44	0.164	1.60306e-18	ENSMUSG00000095677	Dynlt1f
Sq 1	9.92544e-23	0.278999	0.329	0.096	1.65834e-18	ENSMUSG00000004880	Lbr
Sq 1	1.55465e-22	0.685002	0.692	0.432	2.59752e-18	ENSMUSG00000091625	Lsm5
Sq 1	2.13568e-22	0.363809	0.402	0.143	3.5683e-18	ENSMUSG00000009575	Cbx5
Sq 1	2.19668e-22	0.550267	0.846	0.669	3.67021e-18	ENSMUSG00000059005	Hnrnpa3
Sq 1	3.5377e-22	0.68688	0.564	0.302	5.91078e-18	ENSMUSG00000066979	Bub3
Sq 1	4.31018e-22	0.488904	0.449	0.182	7.20144e-18	ENSMUSG00000004642	Slbp
Sq 1	5.94149e-22	0.323714	0.222	0.046	9.92704e-18	ENSMUSG00000036678	Aaas
Sq 1	6.43565e-22	0.50221	0.585	0.306	1.07527e-17	ENSMUSG00000025134	Alyref
Sq 1	6.43984e-22	0.555525	0.726	0.486	1.07597e-17	ENSMUSG00000006360	Crip1
Sq 1	7.76123e-22	0.281798	0.235	0.053	1.29675e-17	ENSMUSG00000006585	Cdt1
Sq 1	7.89655e-22	0.466297	0.885	0.804	1.31935e-17	ENSMUSG00000020267	Hint1
Sq 1	1.14418e-21	0.489889	0.953	0.818	1.9117e-17	ENSMUSG00000001025	S100a6
Sq 1	1.38659e-21	0.298105	0.274	0.072	2.31672e-17	ENSMUSG00000034317	Trim59
Sq 1	2.00934e-21	0.423488	0.444	0.178	3.3572e-17	ENSMUSG00000031245	Hmgn5
Sq 1	2.15787e-21	0.357091	0.269	0.071	3.60537e-17	ENSMUSG00000021115	Vrk1
Sq 1	3.41176e-21	0.408099	0.466	0.19	5.70036e-17	ENSMUSG00000023104	Rfc2
Sq 1	3.58309e-21	0.541903	0.795	0.627	5.98663e-17	ENSMUSG00000058799	Nap1l1
Sq 1	4.12945e-21	0.570335	0.59	0.318	6.89949e-17	ENSMUSG00000026281	Dtymk
Sq 1	5.23721e-21	0.441446	0.902	0.79	8.75033e-17	ENSMUSG00000031167	Rbm3
Sq 1	9.75664e-21	0.260149	0.274	0.073	1.63014e-16	ENSMUSG00000031821	Gins2
Sq 1	1.54901e-20	0.584093	0.714	0.476	2.58809e-16	ENSMUSG00000042712	Tceal9
Sq 1	4.97666e-20	0.358935	0.389	0.141	8.315e-16	ENSMUSG00000021932	Rnaseh2b
Sq 1	5.45159e-20	0.332892	0.333	0.111	9.10851e-16	ENSMUSG00000028560	Usp1
Sq 1	6.28885e-20	0.455914	0.556	0.281	1.05074e-15	ENSMUSG00000041133	Smc1a
Sq 1	1.10015e-19	0.446998	0.85	0.766	1.83813e-15	ENSMUSG00000004980	Hnrnpa2b1
Sq 1	3.00485e-19	0.281832	0.329	0.107	5.0205e-15	ENSMUSG00000020739	Nup85
Sq 1	3.8831e-19	-0.659326	0.868	0.907	6.48788e-15	ENSMUSG00000047281	Sfn
Sq 1	5.68853e-19	0.416081	0.453	0.2	9.5044e-15	ENSMUSG00000022391	Rangap1
Sq 1	1.06987e-18	0.262521	0.282	0.084	1.78754e-14	ENSMUSG00000027201	Myef2
Sq 1	1.10836e-18	0.291964	0.256	0.07	1.85185e-14	ENSMUSG00000035198	Tubg1
Sq 1	2.73512e-18	0.559252	0.611	0.338	4.56984e-14	ENSMUSG00000064326	Siva1
Sq 1	2.88499e-18	0.474683	0.41	0.167	4.82023e-14	ENSMUSG00000060288	Ppih
Sq 1	3.3502e-18	0.313653	0.231	0.061	5.59752e-14	ENSMUSG00000071547	Nt5dc2
Sq 1	4.37823e-18	0.492476	0.65	0.399	7.31515e-14	ENSMUSG00000044155	Lsm8
Sq 1	4.483e-18	0.498003	0.868	0.766	7.4902e-14	ENSMUSG00000056201	Cfl1
Sq 1	4.89822e-18	-0.666243	0.893	0.918	8.18394e-14	ENSMUSG00000004951	Hspb1
Sq 1	7.34318e-18	0.960938	0.632	0.415	1.2269e-13	ENSMUSG00000030654	Arl6ip1
Sq 1	1.51097e-17	0.382954	0.256	0.076	2.52453e-13	ENSMUSG00000022678	Nde1
Sq 1	1.76856e-17	0.598564	0.808	0.635	2.95491e-13	ENSMUSG00000002985	Apoe
Sq 1	2.37916e-17	0.707325	0.654	0.422	3.9751e-13	ENSMUSG00000020737	Jpt1
Sq 1	3.95184e-17	0.254159	0.274	0.085	6.60273e-13	ENSMUSG00000027883	Gpsm2
Sq 1	5.30347e-17	0.403007	0.598	0.342	8.86104e-13	ENSMUSG00000018965	Ywhah
Sq 1	3.5865e-16	0.469185	0.786	0.631	5.99233e-12	ENSMUSG00000020358	Hnrnpab
Sq 1	3.62225e-16	0.400527	0.872	0.793	6.05205e-12	ENSMUSG00000020018	Snrpf
Sq 1	4.04386e-16	0.510073	0.641	0.398	6.75648e-12	ENSMUSG00000025135	Anapc11
Sq 1	5.4799e-16	0.501616	0.513	0.269	9.15581e-12	ENSMUSG00000020608	Smc6
Sq 1	1.17307e-15	0.741713	0.564	0.343	1.95997e-11	ENSMUSG00000043091	Tuba1c
Sq 1	1.29436e-15	0.495669	0.808	0.626	2.16261e-11	ENSMUSG00000071172	Srsf3
Sq 1	1.45721e-15	0.359125	0.41	0.181	2.43471e-11	ENSMUSG00000038005	Hpf1
Sq 1	1.54668e-15	0.405392	0.513	0.264	2.5842e-11	ENSMUSG00000031226	Pbdc1
Sq 1	1.73027e-15	-2.23148	0.355	0.558	2.89094e-11	ENSMUSG00000050359	Sprr1a
Sq 1	3.05783e-15	0.333044	0.41	0.178	5.10902e-11	ENSMUSG00000027752	Exosc8
Sq 1	6.96156e-15	0.34248	0.363	0.157	1.16314e-10	ENSMUSG00000044783	Hjurp
Sq 1	1.12702e-14	0.319598	0.192	0.052	1.88303e-10	ENSMUSG00000029591	Ung
Sq 1	1.17377e-14	-0.944302	0.474	0.629	1.96114e-10	ENSMUSG00000071076	Jund
Sq 1	3.61401e-14	0.440344	0.628	0.41	6.03828e-10	ENSMUSG00000031683	Lsm6
Sq 1	5.34957e-14	0.441431	0.821	0.726	8.93806e-10	ENSMUSG00000020738	Sumo2
Sq 1	5.44473e-14	0.274533	0.282	0.102	9.09706e-10	ENSMUSG00000032939	Nup93
Sq 1	5.74363e-14	0.466013	0.62	0.417	9.59645e-10	ENSMUSG00000027067	Ssrp1
Sq 1	7.39717e-14	0.311536	0.278	0.1	1.23592e-09	ENSMUSG00000030649	Anapc15
Sq 1	7.71682e-14	0.295638	0.372	0.163	1.28933e-09	ENSMUSG00000029201	Ugdh
Sq 1	9.19713e-14	0.314788	0.389	0.175	1.53666e-09	ENSMUSG00000024640	Psat1
Sq 1	1.12069e-13	0.558979	0.679	0.504	1.87245e-09	ENSMUSG00000030122	Ptms
Sq 1	1.34048e-13	0.333007	0.526	0.291	2.23967e-09	ENSMUSG00000046432	Bex3
Sq 1	1.97293e-13	-1.12641	0.103	0.324	3.29638e-09	ENSMUSG00000028716	Pdzk1ip1
Sq 1	2.35444e-13	0.311935	0.44	0.217	3.93379e-09	ENSMUSG00000024007	Ppil1
Sq 1	2.6141e-13	0.266456	0.936	0.89	4.36764e-09	ENSMUSG00000018293	Pfn1
Sq 1	3.31747e-13	0.374914	0.402	0.191	5.54283e-09	ENSMUSG00000028394	Pole3
Sq 1	3.72867e-13	-1.53138	0.068	0.286	6.22986e-09	ENSMUSG00000000983	Wfdc18
Sq 1	3.78174e-13	0.37213	0.632	0.425	6.31853e-09	ENSMUSG00000035585	Tsen34
Sq 1	4.50073e-13	0.352983	0.91	0.831	7.51983e-09	ENSMUSG00000079523	Tmsb10
Sq 1	4.57761e-13	0.443667	0.684	0.449	7.64827e-09	ENSMUSG00000030335	Mrpl51
Sq 1	5.77231e-13	0.441907	0.859	0.636	9.64438e-09	ENSMUSG00000031762	Mt2
Sq 1	5.86614e-13	0.349287	0.393	0.183	9.80115e-09	ENSMUSG00000002748	Baz1b
Sq 1	7.57003e-13	0.429518	0.718	0.509	1.2648e-08	ENSMUSG00000024097	Srsf7
Sq 1	9.80453e-13	-1.18504	0.252	0.463	1.63814e-08	ENSMUSG00000021250	Fos
Sq 1	1.24289e-12	0.309605	0.41	0.198	2.07663e-08	ENSMUSG00000028902	Sf3a3
Sq 1	1.39114e-12	-0.653139	0.209	0.443	2.32432e-08	ENSMUSG00000018102	Hist1h2bc
Sq 1	1.66771e-12	0.315063	0.389	0.193	2.78642e-08	ENSMUSG00000038482	Tfdp1
Sq 1	2.13448e-12	0.372716	0.821	0.686	3.5663e-08	ENSMUSG00000021270	Hsp90aa1
Sq 1	2.19367e-12	0.429034	0.615	0.397	3.66519e-08	ENSMUSG00000096210	H1f0
Sq 1	2.72042e-12	0.366441	0.62	0.419	4.54529e-08	ENSMUSG00000000568	Hnrnpd
Sq 1	3.08207e-12	0.255625	0.936	0.899	5.14952e-08	ENSMUSG00000028691	Prdx1
Sq 1	3.68397e-12	0.352671	0.47	0.263	6.15517e-08	ENSMUSG00000024974	Smc3
Sq 1	3.87616e-12	0.367296	0.799	0.686	6.47629e-08	ENSMUSG00000054766	Set
Sq 1	4.66603e-12	0.473744	0.795	0.638	7.796e-08	ENSMUSG00000026547	Tagln2
Sq 1	4.67529e-12	-0.836307	0.483	0.615	7.81147e-08	ENSMUSG00000052837	Junb
Sq 1	5.5118e-12	-0.516194	0.829	0.848	9.20911e-08	ENSMUSG00000025492	Ifitm3
Sq 1	8.34649e-12	0.380311	0.521	0.32	1.39453e-07	ENSMUSG00000052833	Sae1
Sq 1	8.66728e-12	0.380058	0.85	0.785	1.44813e-07	ENSMUSG00000028639	Ybx1
Sq 1	9.95331e-12	0.369872	0.791	0.669	1.663e-07	ENSMUSG00000027404	Snrpb
Sq 1	1.01586e-11	0.346616	0.239	0.092	1.69729e-07	ENSMUSG00000002870	Mcm2
Sq 1	1.22057e-11	-0.849873	0.107	0.309	2.03932e-07	ENSMUSG00000044786	Zfp36
Sq 1	1.66777e-11	0.285009	0.41	0.203	2.7865e-07	ENSMUSG00000001435	Col18a1
Sq 1	1.7235e-11	0.282184	0.415	0.208	2.87962e-07	ENSMUSG00000020328	Nudcd2
Sq 1	1.92908e-11	0.303579	0.637	0.431	3.22311e-07	ENSMUSG00000031353	Rbbp7
Sq 1	1.99518e-11	0.341418	0.462	0.254	3.33355e-07	ENSMUSG00000030750	Nsmce1
Sq 1	2.40789e-11	0.467109	0.697	0.501	4.0231e-07	ENSMUSG00000028124	Gclm
Sq 1	2.48455e-11	0.442621	0.53	0.321	4.15118e-07	ENSMUSG00000067367	Lyar
Sq 1	2.79339e-11	-0.967727	0.581	0.682	4.6672e-07	ENSMUSG00000063130	Calml3
Sq 1	3.12012e-11	0.28456	0.444	0.234	5.2131e-07	ENSMUSG00000039323	Igfbp2
Sq 1	3.21081e-11	0.300498	0.842	0.813	5.36462e-07	ENSMUSG00000032330	Cox7a2
Sq 1	3.59134e-11	-0.414025	0.107	0.3	6.00041e-07	ENSMUSG00000037235	Mxd4
Sq 1	4.95101e-11	0.387405	0.41	0.221	8.27215e-07	ENSMUSG00000001440	Kpnb1
Sq 1	6.10794e-11	-0.588242	0.701	0.804	1.02051e-06	ENSMUSG00000042306	S100a14
Sq 1	6.33395e-11	0.332299	0.739	0.602	1.05828e-06	ENSMUSG00000030795	Fus
Sq 1	6.91085e-11	0.438941	0.718	0.535	1.15467e-06	ENSMUSG00000025064	Col17a1
Sq 1	7.35122e-11	-0.780934	0.081	0.273	1.22824e-06	ENSMUSG00000003545	Fosb
Sq 1	1.41467e-10	-0.943845	0.427	0.57	2.36363e-06	ENSMUSG00000052684	Jun
Sq 1	1.43773e-10	-0.712427	0.876	0.908	2.40217e-06	ENSMUSG00000034634	Ly6d
Sq 1	2.24312e-10	0.362152	0.41	0.221	3.7478e-06	ENSMUSG00000027968	Larp7
Sq 1	2.76891e-10	0.297611	0.902	0.828	4.62629e-06	ENSMUSG00000034566	Atp5h
Sq 1	2.78747e-10	0.346571	0.692	0.499	4.6573e-06	ENSMUSG00000028609	Magoh
Sq 1	3.06282e-10	-0.565217	0.885	0.928	5.11737e-06	ENSMUSG00000019851	Perp
Sq 1	3.24478e-10	0.277832	0.252	0.106	5.42138e-06	ENSMUSG00000020235	Fzr1
Sq 1	3.6102e-10	0.350955	0.885	0.815	6.03191e-06	ENSMUSG00000055839	Elob
Sq 1	3.63024e-10	0.320124	0.568	0.373	6.0654e-06	ENSMUSG00000056629	Fkbp2
Sq 1	3.96205e-10	0.353413	0.808	0.702	6.61979e-06	ENSMUSG00000042079	Hnrnpf
Sq 1	4.1375e-10	0.334637	0.436	0.254	6.91293e-06	ENSMUSG00000030541	Idh2
Sq 1	4.91753e-10	-0.840093	0.15	0.344	8.2162e-06	ENSMUSG00000024190	Dusp1
Sq 1	4.99894e-10	0.361942	0.679	0.506	8.35223e-06	ENSMUSG00000024844	Banf1
Sq 1	6.70931e-10	0.314805	0.534	0.348	1.12099e-05	ENSMUSG00000028759	Hp1bp3
Sq 1	6.89634e-10	-0.681494	0.252	0.422	1.15224e-05	ENSMUSG00000030103	Bhlhe40
Sq 1	7.02808e-10	0.339165	0.803	0.685	1.17425e-05	ENSMUSG00000031059	Ndufb11
Sq 1	7.08836e-10	0.442899	0.718	0.56	1.18432e-05	ENSMUSG00000031848	Lsm4
Sq 1	8.02059e-10	0.352745	0.372	0.198	1.34008e-05	ENSMUSG00000020167	Tcf3
Sq 1	9.75768e-10	0.342649	0.44	0.252	1.63031e-05	ENSMUSG00000040725	Hnrnpul1
Sq 1	1.01226e-09	0.449275	0.714	0.588	1.69128e-05	ENSMUSG00000028063	Lmna
Sq 1	1.01868e-09	0.28096	0.842	0.76	1.702e-05	ENSMUSG00000018770	Atp5g3
Sq 1	1.11508e-09	-1.75334	0.043	0.202	1.86307e-05	ENSMUSG00000019987	Arg1
Sq 1	1.11643e-09	0.272958	0.585	0.392	1.86533e-05	ENSMUSG00000057388	Mrpl18
Sq 1	1.21639e-09	0.280159	0.303	0.141	2.03235e-05	ENSMUSG00000007833	Aldh16a1
Sq 1	1.23446e-09	0.25523	0.47	0.262	2.06254e-05	ENSMUSG00000031403	Dkc1
Sq 1	1.31035e-09	0.255107	0.432	0.246	2.18933e-05	ENSMUSG00000021427	Ssr1
Sq 1	1.56397e-09	0.315456	0.692	0.509	2.61309e-05	ENSMUSG00000054405	Dnajc8
Sq 1	2.03551e-09	0.345357	0.278	0.127	3.40093e-05	ENSMUSG00000024165	Jpt2
Sq 1	2.05742e-09	0.300111	0.521	0.328	3.43754e-05	ENSMUSG00000026966	Ssna1
Sq 1	2.13909e-09	0.316916	0.85	0.77	3.57399e-05	ENSMUSG00000050856	Atp5k
Sq 1	2.30323e-09	0.271728	0.423	0.241	3.84823e-05	ENSMUSG00000007029	Vars
Sq 1	3.01156e-09	-2.11753	0.047	0.202	5.03171e-05	ENSMUSG00000042212	Sprr2d
Sq 1	3.2748e-09	0.261299	0.252	0.112	5.47154e-05	ENSMUSG00000040010	Slc7a5
Sq 1	4.43478e-09	0.315435	0.581	0.384	7.40962e-05	ENSMUSG00000031754	Nudt21
Sq 1	4.82309e-09	0.379224	0.419	0.247	8.05842e-05	ENSMUSG00000015217	Hmgb3
Sq 1	6.77432e-09	-0.426007	0.325	0.504	0.000113185	ENSMUSG00000024975	Pdcd4
Sq 1	6.92599e-09	0.284292	0.726	0.588	0.000115719	ENSMUSG00000006728	Cdk4
Sq 1	8.00662e-09	0.291325	0.88	0.808	0.000133775	ENSMUSG00000078974	Sec61g
Sq 1	8.26136e-09	0.309761	0.774	0.665	0.000138031	ENSMUSG00000041736	Tspo
Sq 1	9.43483e-09	0.304634	0.581	0.392	0.000157637	ENSMUSG00000022982	Sod1
Sq 1	9.74287e-09	-2.47559	0.154	0.314	0.000162784	ENSMUSG00000023041	Krt6b
Sq 1	9.87678e-09	0.394201	0.513	0.329	0.000165021	ENSMUSG00000037060	Cavin3
Sq 1	1.0197e-08	-0.341104	0.098	0.267	0.000170371	ENSMUSG00000030157	Clec2d
Sq 1	1.33241e-08	-0.453814	0.829	0.86	0.000222619	ENSMUSG00000050335	Lgals3
Sq 1	1.35645e-08	0.388267	0.735	0.597	0.000226636	ENSMUSG00000063694	Cycs
Sq 1	1.59849e-08	-0.330991	0.709	0.795	0.000267076	ENSMUSG00000030695	Aldoa
Sq 1	1.62789e-08	0.322443	0.722	0.587	0.000271988	ENSMUSG00000039630	Hnrnpu
Sq 1	2.05148e-08	0.340883	0.799	0.695	0.000342761	ENSMUSG00000040824	Snrpd2
Sq 1	2.09236e-08	0.343481	0.786	0.719	0.000349592	ENSMUSG00000007041	Clic1
Sq 1	2.16887e-08	0.26264	0.556	0.381	0.000362374	ENSMUSG00000062169	Cnih4
Sq 1	2.24816e-08	0.330106	0.774	0.657	0.000375622	ENSMUSG00000032412	Atp1b3
Sq 1	2.35452e-08	0.26484	0.513	0.347	0.000393393	ENSMUSG00000018379	Srsf1
Sq 1	2.37044e-08	0.290613	0.846	0.774	0.000396054	ENSMUSG00000026234	Ncl
Sq 1	2.39243e-08	0.295858	0.577	0.399	0.000399727	ENSMUSG00000005566	Trim28
Sq 1	2.66446e-08	-0.884639	0.09	0.241	0.000445178	ENSMUSG00000003541	Ier3
Sq 1	2.7377e-08	0.281657	0.286	0.139	0.000457415	ENSMUSG00000048668	Rhno1
Sq 1	2.89978e-08	0.271778	0.397	0.226	0.000484495	ENSMUSG00000036992	Nxt1
Sq 1	2.97217e-08	0.263017	0.658	0.489	0.00049659	ENSMUSG00000019432	Ddx39b
Sq 1	3.2832e-08	-0.591076	0.239	0.392	0.000548557	ENSMUSG00000024750	Zfand5
Sq 1	3.29865e-08	0.290592	0.786	0.672	0.000551139	ENSMUSG00000106918	Mrpl33
Sq 1	4.0351e-08	0.321289	0.739	0.616	0.000674184	ENSMUSG00000020180	Snrpd3
Sq 1	4.48422e-08	0.296331	0.427	0.256	0.000749223	ENSMUSG00000008690	Ncaph2
Sq 1	4.63405e-08	0.314483	0.855	0.756	0.000774257	ENSMUSG00000032294	Pkm
Sq 1	4.95789e-08	0.291473	0.568	0.386	0.000828365	ENSMUSG00000066037	Hnrnpr
Sq 1	5.05932e-08	0.291772	0.868	0.828	0.000845312	ENSMUSG00000061518	Cox5b
Sq 1	5.13773e-08	-0.632246	0.12	0.281	0.000858413	ENSMUSG00000038418	Egr1
Sq 1	5.24064e-08	0.332486	0.5	0.316	0.000875605	ENSMUSG00000032279	Idh3a
Sq 1	5.24753e-08	0.279207	0.778	0.624	0.000876758	ENSMUSG00000037772	Mrpl23
Sq 1	5.32885e-08	0.25752	0.769	0.695	0.000890344	ENSMUSG00000005873	Reep5
Sq 1	7.99844e-08	0.313284	0.765	0.639	0.00133638	ENSMUSG00000021957	Tkt
Sq 1	9.68628e-08	-0.481276	0.222	0.391	0.00161838	ENSMUSG00000040128	Pnrc1
Sq 1	1.34797e-07	-1.09049	0.141	0.287	0.00225218	ENSMUSG00000026628	Atf3
Sq 1	1.56398e-07	-0.346468	0.56	0.665	0.0026131	ENSMUSG00000027602	Map1lc3a
Sq 1	1.56951e-07	0.290658	0.761	0.664	0.00262235	ENSMUSG00000055302	Mrfap1
Sq 1	1.83054e-07	0.33152	0.692	0.532	0.00305847	ENSMUSG00000007836	Hnrnpa0
Sq 1	1.83874e-07	0.290854	0.812	0.731	0.00307216	ENSMUSG00000001175	Calm1
Sq 1	2.04938e-07	0.300038	0.667	0.529	0.00342411	ENSMUSG00000029623	Pdap1
Sq 1	2.04973e-07	0.38236	0.372	0.21	0.00342469	ENSMUSG00000079184	Mphosph8
Sq 1	2.16038e-07	0.301517	0.517	0.341	0.00360957	ENSMUSG00000031328	Flna
Sq 1	2.18225e-07	0.344904	0.491	0.318	0.00364611	ENSMUSG00000053398	Phgdh
Sq 1	2.28479e-07	0.313759	0.628	0.481	0.00381743	ENSMUSG00000028820	Sfpq
Sq 1	2.43005e-07	-2.09257	0.521	0.606	0.00406013	ENSMUSG00000019761	Krt10
Sq 1	2.43489e-07	0.309028	0.538	0.346	0.00406821	ENSMUSG00000020265	Sumo3
Sq 1	2.68977e-07	0.432682	0.38	0.232	0.00449407	ENSMUSG00000037070	Rbmxl1
Sq 1	3.10617e-07	0.355784	0.654	0.494	0.00518979	ENSMUSG00000078348	Sf3b5
Sq 1	3.26505e-07	-0.74713	0.043	0.167	0.00545525	ENSMUSG00000090356	Teddm3
Sq 1	3.39738e-07	0.263347	0.679	0.499	0.00567634	ENSMUSG00000055044	Pdlim1
Sq 1	3.4778e-07	0.264259	0.825	0.781	0.00581071	ENSMUSG00000059534	Uqcr10
Sq 1	3.71012e-07	0.288873	0.551	0.394	0.00619887	ENSMUSG00000020483	Dynll2
Sq 1	3.81157e-07	0.269736	0.56	0.39	0.00636836	ENSMUSG00000041459	Tardbp
Sq 1	5.09198e-07	-0.416036	0.12	0.263	0.00850767	ENSMUSG00000056313	Tcim
Sq 1	5.26457e-07	0.323302	0.705	0.555	0.00879605	ENSMUSG00000025364	Pa2g4
Sq 1	5.34331e-07	0.320987	0.722	0.601	0.00892761	ENSMUSG00000036256	Igfbp7
Sq 1	5.41873e-07	0.305574	0.705	0.593	0.00905361	ENSMUSG00000038374	Rbm8a
Sq 1	5.72551e-07	0.259438	0.821	0.735	0.00956619	ENSMUSG00000007656	Arpp19
Sq 1	5.83668e-07	0.287735	0.855	0.654	0.00975193	ENSMUSG00000054146	Krt15
Sq 1	6.50832e-07	-0.637571	0.355	0.465	0.0108741	ENSMUSG00000053560	Ier2
Sq 1	6.76962e-07	0.371202	0.436	0.274	0.0113107	ENSMUSG00000045767	B230219D22Rik
Sq 1	7.72206e-07	-0.855106	0.308	0.426	0.012902	ENSMUSG00000020423	Btg2
Sq 1	8.03276e-07	0.305199	0.188	0.083	0.0134211	ENSMUSG00000027774	Gfm1
Sq 1	9.21095e-07	-0.336825	0.692	0.756	0.0153896	ENSMUSG00000015932	Dstn
Sq 1	1.16742e-06	0.253798	0.209	0.097	0.0195053	ENSMUSG00000042808	Gpx2
Sq 1	1.29314e-06	0.298333	0.662	0.521	0.0216058	ENSMUSG00000018583	G3bp1
Sq 1	1.39449e-06	0.252333	0.436	0.293	0.0232992	ENSMUSG00000033589	Reep4
Sq 1	1.48597e-06	-0.445696	0.846	0.852	0.0248276	ENSMUSG00000064351	mt-Co1
Sq 1	1.57439e-06	0.328749	0.466	0.302	0.0263049	ENSMUSG00000021500	Ddx46
Sq 1	1.72506e-06	0.290522	0.517	0.347	0.0288223	ENSMUSG00000029472	Anapc5
Sq 1	1.89271e-06	-0.409698	0.607	0.636	0.0316234	ENSMUSG00000021127	Zfp36l1
Sq 1	1.90645e-06	0.366381	0.65	0.655	0.031853	ENSMUSG00000086503	Xist
Sq 1	2.02945e-06	-0.522166	0.269	0.408	0.033908	ENSMUSG00000091971	Hspa1a
Sq 1	2.10383e-06	0.27332	0.457	0.304	0.0351507	ENSMUSG00000030042	Pole4
Sq 1	2.41418e-06	-0.531258	0.491	0.58	0.0403361	ENSMUSG00000047139	Cd24a
Sq 1	2.43103e-06	0.322694	0.538	0.388	0.0406177	ENSMUSG00000030603	Psmc4
Sq 1	2.47442e-06	0.267504	0.564	0.435	0.0413426	ENSMUSG00000039615	Stub1
Sq 1	2.51741e-06	0.281084	0.65	0.53	0.0420609	ENSMUSG00000009079	Ewsr1
Sq 1	2.55773e-06	0.285395	0.513	0.348	0.0427346	ENSMUSG00000002010	Idh3g
Sq 1	2.86493e-06	-0.645741	0.192	0.324	0.0478673	ENSMUSG00000003051	Elf3
Sq 1	3.10732e-06	-0.26983	0.722	0.782	0.0519171	ENSMUSG00000024248	Cox7a2l
Sq 1	3.12822e-06	-0.369779	0.274	0.402	0.0522663	ENSMUSG00000003032	Klf4
Sq 1	3.15951e-06	-1.03347	0.09	0.211	0.0527891	ENSMUSG00000028108	Ecm1
Sq 1	3.40533e-06	-1.05176	0.03	0.134	0.0568962	ENSMUSG00000025491	Ifitm1
Sq 1	3.49392e-06	-0.714705	0.047	0.161	0.0583765	ENSMUSG00000026822	Lcn2
Sq 1	3.5173e-06	0.317302	0.47	0.329	0.058767	ENSMUSG00000022370	Mrpl13
Sq 1	3.57412e-06	-0.521142	0.184	0.315	0.0597165	ENSMUSG00000000078	Klf6
Sq 1	3.61462e-06	0.285933	0.359	0.213	0.060393	ENSMUSG00000017754	Pltp
Sq 1	3.81411e-06	0.260549	0.568	0.436	0.0637262	ENSMUSG00000053907	Mat2a
Sq 1	4.23711e-06	0.268206	0.329	0.195	0.0707936	ENSMUSG00000074088	Snrnp40
Sq 1	4.63578e-06	-0.522338	0.53	0.604	0.0774547	ENSMUSG00000028435	Aqp3
Sq 1	4.76414e-06	-0.27761	0.607	0.668	0.0795992	ENSMUSG00000018567	Gabarap
Sq 1	4.76983e-06	0.353453	0.53	0.398	0.0796944	ENSMUSG00000050628	Ubald2
Sq 1	4.83031e-06	-0.861867	0.021	0.118	0.0807049	ENSMUSG00000054046	Klk13
Sq 1	5.04536e-06	0.252619	0.513	0.353	0.0842978	ENSMUSG00000039953	Clstn1
Sq 1	5.0663e-06	0.331183	0.641	0.509	0.0846477	ENSMUSG00000009863	Sdhb
Sq 1	5.28258e-06	-0.869118	0.013	0.106	0.0882614	ENSMUSG00000022596	Slurp1
Sq 1	5.47317e-06	-0.44645	0.094	0.212	0.0914458	ENSMUSG00000028967	Errfi1
Sq 1	5.70615e-06	-1.98206	0.128	0.254	0.0953384	ENSMUSG00000050635	Sprr2f
Sq 1	6.14306e-06	0.306147	0.368	0.231	0.102638	ENSMUSG00000019795	Pcmt1
Sq 1	6.18135e-06	0.323471	0.594	0.494	0.103278	ENSMUSG00000020048	Hsp90b1
Sq 1	7.02247e-06	-0.437975	0.051	0.159	0.117331	ENSMUSG00000015093	Clic3
Sq 1	7.51111e-06	-1.15058	0.064	0.175	0.125496	ENSMUSG00000059668	Krt4
Sq 1	8.87197e-06	0.292426	0.457	0.317	0.148233	ENSMUSG00000045160	Bola3
Sq 1	1.03845e-05	0.360823	0.547	0.407	0.173504	ENSMUSG00000051355	Commd1
Sq 1	1.04345e-05	0.254278	0.355	0.221	0.174339	ENSMUSG00000074797	Itpa
Sq 1	1.11725e-05	-0.282954	0.158	0.277	0.18667	ENSMUSG00000037465	Klf10
Sq 1	1.25115e-05	0.27629	0.679	0.545	0.209043	ENSMUSG00000059278	Naa38
Sq 1	1.27596e-05	-0.59514	0.056	0.16	0.213187	ENSMUSG00000021591	Glrx
Sq 1	1.37497e-05	-0.277768	0.047	0.151	0.22973	ENSMUSG00000037405	Icam1
Sq 1	1.4281e-05	-0.339516	0.047	0.149	0.238607	ENSMUSG00000006411	Nectin4
Sq 1	1.4411e-05	-0.284142	0.128	0.249	0.24078	ENSMUSG00000020484	Xbp1
Sq 1	1.54178e-05	-0.507982	0.064	0.167	0.257601	ENSMUSG00000046352	Gjb2
Sq 1	1.83074e-05	0.272866	0.722	0.619	0.30588	ENSMUSG00000029713	Gnb2
Sq 1	1.88939e-05	0.301774	0.731	0.611	0.315679	ENSMUSG00000032301	Psma4
Sq 1	1.96874e-05	-0.40764	0.038	0.135	0.328937	ENSMUSG00000014725	Adam28
Sq 1	2.07685e-05	-0.579304	0.175	0.279	0.347	ENSMUSG00000027377	Mall
Sq 1	2.3871e-05	-0.367245	0.06	0.163	0.398837	ENSMUSG00000035861	Tmprss11b
Sq 1	2.39985e-05	0.298206	0.333	0.212	0.400966	ENSMUSG00000047613	A430005L14Rik
Sq 1	2.48297e-05	0.347118	0.389	0.26	0.414855	ENSMUSG00000076441	Ass1
Sq 1	2.53861e-05	0.258873	0.44	0.302	0.424152	ENSMUSG00000005481	Ddx39
Sq 1	3.08901e-05	0.253947	0.739	0.632	0.516112	ENSMUSG00000023089	Ndufa5
Sq 1	3.44114e-05	0.283776	0.641	0.509	0.574945	ENSMUSG00000020949	Fkbp3
Sq 1	3.44771e-05	-1.35268	0.021	0.104	0.576043	ENSMUSG00000063651	Cnfn
Sq 1	3.61358e-05	0.273144	0.534	0.4	0.603757	ENSMUSG00000024217	Snrpc
Sq 1	3.74303e-05	-0.376757	0.111	0.218	0.625385	ENSMUSG00000027315	Spint1
Sq 1	3.85181e-05	-1.58481	0.128	0.231	0.64356	ENSMUSG00000033765	Calm4
Sq 1	3.92714e-05	-1.46244	0.115	0.221	0.656147	ENSMUSG00000061144	Spink12
Sq 1	3.98112e-05	-0.990533	0.197	0.3	0.665165	ENSMUSG00000046056	Sbsn
Sq 1	4.04018e-05	0.326293	0.654	0.524	0.675034	ENSMUSG00000033938	Ndufb7
Sq 1	4.20803e-05	0.256213	0.504	0.361	0.703078	ENSMUSG00000021178	Psmc1
Sq 1	5.00519e-05	-1.86972	0.034	0.12	0.836268	ENSMUSG00000032496	Ltf
Sq 1	5.21215e-05	-0.252142	0.731	0.784	0.870846	ENSMUSG00000029642	Polr1d
Sq 1	5.26454e-05	-0.721439	0.06	0.152	0.879599	ENSMUSG00000024846	Cst6
Sq 1	5.99809e-05	-0.633117	0.026	0.108	1	ENSMUSG00000031757	Mt4
Sq 1	6.33108e-05	-0.360243	0.115	0.217	1	ENSMUSG00000036390	Gadd45a
Sq 1	6.35033e-05	0.265635	0.491	0.352	1	ENSMUSG00000031827	Cotl1
Sq 1	6.58319e-05	0.273943	0.291	0.175	1	ENSMUSG00000055053	Nfic
Sq 1	6.79926e-05	-0.333276	0.081	0.185	1	ENSMUSG00000053113	Socs3
Sq 1	7.5894e-05	0.276611	0.517	0.373	1	ENSMUSG00000058833	Rex1bd
Sq 1	7.59053e-05	0.307037	0.466	0.348	1	ENSMUSG00000030062	Rpn1
Sq 1	7.70344e-05	-0.543639	0.051	0.141	1	ENSMUSG00000032454	Rbp2
Sq 1	7.77973e-05	-0.342646	0.466	0.551	1	ENSMUSG00000008601	Rab25
Sq 1	9.17428e-05	-0.346531	0.427	0.511	1	ENSMUSG00000036478	Btg1
Sq 1	9.51343e-05	-0.574986	0.184	0.283	1	ENSMUSG00000044986	Tst
Sq 1	9.52638e-05	-0.352237	0.06	0.154	1	ENSMUSG00000047501	Cldn4
Sq 1	9.93887e-05	-0.618796	0.432	0.491	1	ENSMUSG00000020205	Phlda1
Sq 1	0.000108399	0.270408	0.645	0.511	1	ENSMUSG00000029066	Mrpl20
Sq 1	0.000116034	-0.285259	0.457	0.548	1	ENSMUSG00000056501	Cebpb
Sq 1	0.000120929	-0.264079	0.175	0.282	1	ENSMUSG00000025950	Idh1
Sq 1	0.000125432	-0.496182	0.624	0.68	1	ENSMUSG00000024953	Prdx5
Sq 1	0.000135225	-0.350993	0.073	0.165	1	ENSMUSG00000033684	Qsox1
Sq 1	0.000152832	0.256396	0.581	0.438	1	ENSMUSG00000063787	Chchd1
Sq 1	0.000155798	-0.500955	0.628	0.699	1	ENSMUSG00000022528	Hes1
Sq 1	0.000165633	0.330576	0.474	0.348	1	ENSMUSG00000061887	Ssbp3
Sq 1	0.000166189	-0.262673	0.59	0.649	1	ENSMUSG00000050732	Vamp8
Sq 1	0.000167644	-1.1718	0.893	0.926	1	ENSMUSG00000025068	Gsto1
Sq 1	0.000178303	-0.425336	0.214	0.307	1	ENSMUSG00000000628	Hk2
Sq 1	0.0002091	-0.309475	0.098	0.195	1	ENSMUSG00000040435	Ppp1r15a
Sq 1	0.000212948	-0.319001	0.12	0.221	1	ENSMUSG00000044734	Serpinb1a
Sq 1	0.000218107	-0.273548	0.239	0.341	1	ENSMUSG00000061111	Mcrip1
Sq 1	0.000264071	0.302951	0.675	0.557	1	ENSMUSG00000024346	Pfdn1
Sq 1	0.000299784	-0.452035	0.115	0.205	1	ENSMUSG00000026327	Serpinb11
Sq 1	0.000303347	-0.423207	0.124	0.216	1	ENSMUSG00000021453	Gadd45g
Sq 1	0.000308778	-0.481184	0.551	0.618	1	ENSMUSG00000023039	Krt7
Sq 1	0.000364694	-0.813409	0.812	0.834	1	ENSMUSG00000024659	Anxa1
Sq 1	0.000371669	-0.306155	0.051	0.131	1	ENSMUSG00000024479	Mal2
Sq 1	0.000413035	-0.738701	0.154	0.244	1	ENSMUSG00000028195	Cyr61
Sq 1	0.000432037	0.277278	0.466	0.338	1	ENSMUSG00000059518	Znhit1
Sq 1	0.000439185	-0.266054	0.09	0.178	1	ENSMUSG00000034226	Rhov
Sq 1	0.000466336	-0.754645	0.179	0.262	1	ENSMUSG00000043461	Sptssb
Sq 1	0.000532557	-0.356501	0.034	0.104	1	ENSMUSG00000038375	Trp53inp2
Sq 1	0.000584867	0.372677	0.278	0.19	1	ENSMUSG00000040564	Apoc1
Sq 1	0.000650371	-0.78383	0.205	0.291	1	ENSMUSG00000032068	Plet1
Sq 1	0.000675414	-0.970357	0.291	0.369	1	ENSMUSG00000043681	Fam25c
Sq 1	0.000733728	-0.683166	0.346	0.4	1	ENSMUSG00000005483	Dnajb1
Sq 1	0.00074638	-1.29016	0.167	0.248	1	ENSMUSG00000053797	Krt16
Sq 1	0.000875151	-0.401502	0.457	0.509	1	ENSMUSG00000090877	Hspa1b
Sq 1	0.000876796	-0.357302	0.389	0.464	1	ENSMUSG00000019210	Atp6v1e1
Sq 1	0.00087903	-0.307252	0.038	0.105	1	ENSMUSG00000030747	Dgat2
Sq 1	0.0010395	-0.256121	0.65	0.682	1	ENSMUSG00000015575	Atp6v0e
Sq 1	0.00111728	-0.362324	0.081	0.157	1	ENSMUSG00000028862	Map3k6
Sq 1	0.00111936	-0.250491	0.53	0.581	1	ENSMUSG00000025481	Urah
Sq 1	0.00117576	-0.377036	0.286	0.362	1	ENSMUSG00000066026	Dhrs3
Sq 1	0.00118245	0.269742	0.449	0.349	1	ENSMUSG00000021037	Ahsa1
Sq 1	0.0012989	-1.43819	0.479	0.508	1	ENSMUSG00000044041	Krt13
Sq 1	0.00132344	-0.274078	0.632	0.676	1	ENSMUSG00000020592	Sdc1
Sq 1	0.00136116	-1.43639	0.603	0.597	1	ENSMUSG00000058354	Krt6a
Sq 1	0.00138538	-0.263831	0.124	0.204	1	ENSMUSG00000035673	Sbno2
Sq 1	0.0017082	-0.310988	0.098	0.175	1	ENSMUSG00000030790	Adm
Sq 1	0.00181911	-0.372167	0.581	0.612	1	ENSMUSG00000092274	Neat1
Sq 1	0.00191961	-0.271344	0.427	0.495	1	ENSMUSG00000019659	Ccdc12
Sq 1	0.00205158	-0.57976	0.47	0.514	1	ENSMUSG00000004885	Crabp2
Sq 1	0.00259919	-0.496572	0.397	0.454	1	ENSMUSG00000042745	Id1
Sq 1	0.00277647	-0.446665	0.214	0.293	1	ENSMUSG00000036181	Hist1h1c
Sq 1	0.00278939	-0.273442	0.047	0.109	1	ENSMUSG00000025329	Padi1
Sq 1	0.00318114	-0.528065	0.06	0.124	1	ENSMUSG00000030717	Nupr1
Sq 1	0.00383546	-0.519804	0.496	0.534	1	ENSMUSG00000026879	Gsn
Sq 1	0.00409594	-0.299982	0.197	0.264	1	ENSMUSG00000013160	Atp6v0d1
Sq 1	0.00431559	-0.376446	0.09	0.156	1	ENSMUSG00000023034	Nr4a1
Sq 1	0.00508342	-0.251886	0.342	0.408	1	ENSMUSG00000008475	Arpc5
Sq 1	0.00515158	-0.30207	0.556	0.603	1	ENSMUSG00000069833	Ahnak
Sq 1	0.00576392	-0.357927	0.12	0.188	1	ENSMUSG00000005125	Ndrg1
Sq 1	0.00578912	-0.262053	0.064	0.122	1	ENSMUSG00000022090	Pdlim2
Sq 1	0.00580879	-0.336447	0.235	0.292	1	ENSMUSG00000016382	Pls3
Sq 1	0.00596653	-0.373757	0.274	0.34	1	ENSMUSG00000030587	2200002D01Rik
Sq 1	0.00626384	-0.529688	0.244	0.302	1	ENSMUSG00000024331	Dsc2
Sq 1	0.00680104	-0.434824	0.496	0.524	1	ENSMUSG00000004771	Rab11a
Sq 1	0.00739302	-0.386064	0.077	0.136	1	ENSMUSG00000024486	Hbegf
Sq 1	0.00765389	-0.350101	0.103	0.162	1	ENSMUSG00000079451	Tmprss11g
Sq 1	0.00782755	-0.290821	0.825	0.839	1	ENSMUSG00000074457	S100a16
Sq 1	0.00846957	-0.286342	0.103	0.164	1	ENSMUSG00000078144	Capns2
Sq 2A	2.0472e-38	0.782102	0.599	0.319	3.42046e-34	ENSMUSG00000097850	4631405K08Rik
Sq 2A	2.64673e-32	-1.99549	0.342	0.614	4.42216e-28	ENSMUSG00000050359	Sprr1a
Sq 2A	1.14186e-31	-1.36924	0.318	0.588	1.90783e-27	ENSMUSG00000044041	Krt13
Sq 2A	6.46036e-31	-0.713652	0.91	0.917	1.0794e-26	ENSMUSG00000004951	Hspb1
Sq 2A	1.56566e-30	0.537338	0.731	0.484	2.61591e-26	ENSMUSG00000025064	Col17a1
Sq 2A	1.59508e-30	-1.31092	0.876	0.942	2.66506e-26	ENSMUSG00000025068	Gsto1
Sq 2A	4.38472e-30	-1.04124	0.739	0.873	7.32599e-26	ENSMUSG00000024659	Anxa1
Sq 2A	3.51633e-29	-2.58861	0.116	0.371	5.87508e-25	ENSMUSG00000023041	Krt6b
Sq 2A	1.23735e-28	-1.41252	0.116	0.372	2.06736e-24	ENSMUSG00000071858	Gm94
Sq 2A	1.52022e-27	-0.862897	0.084	0.337	2.53998e-23	ENSMUSG00000038418	Egr1
Sq 2A	2.80729e-27	-1.06198	0.084	0.319	4.69042e-23	ENSMUSG00000003545	Fosb
Sq 2A	3.66146e-27	-1.44315	0.102	0.34	6.11756e-23	ENSMUSG00000026628	Atf3
Sq 2A	2.1959e-26	-1.63255	0.46	0.661	3.66891e-22	ENSMUSG00000058354	Krt6a
Sq 2A	1.41987e-25	-0.753903	0.12	0.371	2.37233e-21	ENSMUSG00000028716	Pdzk1ip1
Sq 2A	2.08272e-25	-0.804814	0.112	0.356	3.47981e-21	ENSMUSG00000044786	Zfp36
Sq 2A	1.72628e-24	-1.77435	0.037	0.244	2.88428e-20	ENSMUSG00000019987	Arg1
Sq 2A	2.19197e-24	-0.775287	0.088	0.324	3.66234e-20	ENSMUSG00000043461	Sptssb
Sq 2A	1.39478e-23	-0.643626	0.629	0.743	2.3304e-19	ENSMUSG00000008348	Ubc
Sq 2A	1.50391e-23	-1.14717	0.126	0.358	2.51273e-19	ENSMUSG00000046056	Sbsn
Sq 2A	1.67788e-23	-0.940832	0.64	0.784	2.8034e-19	ENSMUSG00000032348	Gsta4
Sq 2A	1.71655e-23	-0.530482	0.91	0.898	2.86801e-19	ENSMUSG00000047281	Sfn
Sq 2A	2.09674e-23	-0.500618	0.106	0.346	3.50323e-19	ENSMUSG00000023067	Cdkn1a
Sq 2A	3.08624e-23	-0.642379	0.189	0.43	5.15648e-19	ENSMUSG00000036752	Tubb4b
Sq 2A	2.41093e-22	-0.943477	0.244	0.471	4.02819e-18	ENSMUSG00000055561	Spink5
Sq 2A	1.72359e-21	-0.742062	0.532	0.736	2.87978e-17	ENSMUSG00000024953	Prdx5
Sq 2A	2.22058e-21	-0.822933	0.026	0.206	3.71015e-17	ENSMUSG00000090356	Teddm3
Sq 2A	3.28222e-21	-0.712077	0.147	0.364	5.48393e-17	ENSMUSG00000000078	Klf6
Sq 2A	5.82791e-21	-0.834048	0.02	0.192	9.73727e-17	ENSMUSG00000024846	Cst6
Sq 2A	3.76465e-20	0.399034	0.835	0.73	6.28997e-16	ENSMUSG00000033161	Atp1a1
Sq 2A	5.0034e-20	-1.27278	0.096	0.3	8.35969e-16	ENSMUSG00000053797	Krt16
Sq 2A	5.0482e-20	-1.35837	0.306	0.49	8.43453e-16	ENSMUSG00000021250	Fos
Sq 2A	5.06553e-20	-0.651317	0.124	0.335	8.46348e-16	ENSMUSG00000044986	Tst
Sq 2A	9.7904e-20	-0.382353	0.912	0.937	1.63578e-15	ENSMUSG00000062825	Actg1
Sq 2A	3.78973e-19	-1.52708	0.086	0.276	6.33188e-15	ENSMUSG00000033765	Calm4
Sq 2A	5.22852e-19	-1.01436	0.181	0.378	8.7358e-15	ENSMUSG00000024190	Dusp1
Sq 2A	2.26653e-18	0.380822	0.782	0.604	3.78691e-14	ENSMUSG00000002985	Apoe
Sq 2A	2.59445e-18	-0.643292	0.244	0.448	4.33481e-14	ENSMUSG00000057454	Lypd3
Sq 2A	1.66826e-17	0.322641	0.841	0.611	2.78732e-13	ENSMUSG00000054146	Krt15
Sq 2A	1.68052e-17	-0.552159	0.108	0.303	2.80782e-13	ENSMUSG00000034362	Csta1
Sq 2A	2.42588e-17	-0.825009	0.094	0.277	4.05316e-13	ENSMUSG00000003541	Ier3
Sq 2A	4.05593e-17	0.491371	0.613	0.436	6.77665e-13	ENSMUSG00000032373	Car12
Sq 2A	4.92698e-17	-0.515521	0.033	0.189	8.23199e-13	ENSMUSG00000047501	Cldn4
Sq 2A	8.92358e-17	-1.48188	0.086	0.261	1.49095e-12	ENSMUSG00000061144	Spink12
Sq 2A	9.04312e-17	-0.56492	0.026	0.175	1.51092e-12	ENSMUSG00000032454	Rbp2
Sq 2A	9.06476e-17	-0.335541	0.077	0.26	1.51454e-12	ENSMUSG00000036390	Gadd45a
Sq 2A	9.90395e-17	-0.818098	0.122	0.315	1.65475e-12	ENSMUSG00000000983	Wfdc18
Sq 2A	1.36135e-16	-0.854727	0.495	0.642	2.27454e-12	ENSMUSG00000052837	Junb
Sq 2A	2.3295e-16	-0.599239	0.02	0.158	3.89213e-12	ENSMUSG00000017716	Birc5
Sq 2A	3.24543e-16	0.376635	0.662	0.481	5.42247e-12	ENSMUSG00000035493	Tgfbi
Sq 2A	3.66113e-16	-0.319661	0.043	0.199	6.11702e-12	ENSMUSG00000032501	Trib1
Sq 2A	4.82063e-16	-0.571047	0.081	0.247	8.0543e-12	ENSMUSG00000028967	Errfi1
Sq 2A	5.03106e-16	-0.977164	0.108	0.286	8.40589e-12	ENSMUSG00000028195	Cyr61
Sq 2A	7.0638e-16	-0.554929	0.043	0.193	1.18022e-11	ENSMUSG00000023034	Nr4a1
Sq 2A	8.10752e-16	0.345015	0.391	0.218	1.3546e-11	ENSMUSG00000002799	Jag2
Sq 2A	1.31766e-15	-0.556943	0.273	0.455	2.20154e-11	ENSMUSG00000030103	Bhlhe40
Sq 2A	2.86717e-15	-0.974015	0.299	0.459	4.79047e-11	ENSMUSG00000020423	Btg2
Sq 2A	4.77809e-15	0.370624	0.546	0.374	7.98324e-11	ENSMUSG00000040488	Ltbp4
Sq 2A	4.83672e-15	-0.628042	0.004	0.12	8.0812e-11	ENSMUSG00000061259	Tmprss11d
Sq 2A	4.85821e-15	0.380184	0.627	0.458	8.1171e-11	ENSMUSG00000022510	Trp63
Sq 2A	1.17989e-14	-0.830751	0.273	0.447	1.97136e-10	ENSMUSG00000005483	Dnajb1
Sq 2A	1.54117e-14	-0.391788	0.075	0.229	2.57499e-10	ENSMUSG00000040435	Ppp1r15a
Sq 2A	2.21934e-14	-1.20447	0.059	0.204	3.70807e-10	ENSMUSG00000059668	Krt4
Sq 2A	2.25812e-14	-1.52645	0.012	0.129	3.77287e-10	ENSMUSG00000063651	Cnfn
Sq 2A	2.80715e-14	0.332083	0.764	0.642	4.69019e-10	ENSMUSG00000041736	Tspo
Sq 2A	2.84918e-14	-0.506346	0.251	0.431	4.76041e-10	ENSMUSG00000043091	Tuba1c
Sq 2A	3.04401e-14	-1.02317	0.012	0.129	5.08594e-10	ENSMUSG00000022596	Slurp1
Sq 2A	3.60599e-14	-0.670682	0.198	0.385	6.02488e-10	ENSMUSG00000030208	Emp1
Sq 2A	3.63801e-14	-0.639243	0.045	0.182	6.07839e-10	ENSMUSG00000040204	Pclaf
Sq 2A	4.53691e-14	-0.722811	0.024	0.147	7.58027e-10	ENSMUSG00000020914	Top2a
Sq 2A	4.64476e-14	-1.12391	0.25	0.406	7.76046e-10	ENSMUSG00000043681	Fam25c
Sq 2A	8.46239e-14	-1.00922	0.615	0.704	1.4139e-09	ENSMUSG00000060962	Dmkn
Sq 2A	1.0875e-13	-0.397709	0.051	0.192	1.81699e-09	ENSMUSG00000035861	Tmprss11b
Sq 2A	2.26737e-13	-1.14985	0.092	0.24	3.78831e-09	ENSMUSG00000028108	Ecm1
Sq 2A	2.43586e-13	-0.53525	0.149	0.317	4.06983e-09	ENSMUSG00000027377	Mall
Sq 2A	3.02575e-13	-1.53042	0.079	0.226	5.05542e-09	ENSMUSG00000042212	Sprr2d
Sq 2A	3.74201e-13	-0.736991	0.583	0.705	6.25215e-09	ENSMUSG00000063130	Calml3
Sq 2A	4.25265e-13	0.353495	0.67	0.53	7.10532e-09	ENSMUSG00000057286	St6galnac2
Sq 2A	4.30924e-13	-0.773342	0.024	0.141	7.19987e-09	ENSMUSG00000001403	Ube2c
Sq 2A	5.41474e-13	-0.63536	0.397	0.558	9.04695e-09	ENSMUSG00000004885	Crabp2
Sq 2A	5.6043e-13	-0.632848	0.906	0.902	9.36366e-09	ENSMUSG00000034634	Ly6d
Sq 2A	6.09422e-13	-0.986011	0.126	0.286	1.01822e-08	ENSMUSG00000050635	Sprr2f
Sq 2A	8.94814e-13	-0.46249	0.33	0.513	1.49505e-08	ENSMUSG00000020737	Jpt1
Sq 2A	9.24476e-13	-0.352059	0.022	0.135	1.54461e-08	ENSMUSG00000028873	Cdca8
Sq 2A	9.51116e-13	-1.86798	0.503	0.635	1.58912e-08	ENSMUSG00000019761	Krt10
Sq 2A	1.00272e-12	-0.357531	0.016	0.124	1.67534e-08	ENSMUSG00000023505	Cdca3
Sq 2A	1.09693e-12	-1.19598	0.22	0.379	1.83274e-08	ENSMUSG00000074199	Krtdap
Sq 2A	1.30956e-12	-0.334851	0.035	0.16	2.18801e-08	ENSMUSG00000014725	Adam28
Sq 2A	1.55147e-12	-0.553595	0.46	0.617	2.5922e-08	ENSMUSG00000047139	Cd24a
Sq 2A	1.83219e-12	-0.487917	0.401	0.575	3.06122e-08	ENSMUSG00000004771	Rab11a
Sq 2A	1.84763e-12	-0.490576	0.348	0.522	3.08702e-08	ENSMUSG00000011884	Gltp
Sq 2A	1.98929e-12	-0.266821	0.069	0.209	3.32371e-08	ENSMUSG00000034226	Rhov
Sq 2A	2.446e-12	-0.501038	0.022	0.131	4.08677e-08	ENSMUSG00000094777	Hist1h2ap
Sq 2A	2.57175e-12	-0.398454	0.006	0.103	4.29688e-08	ENSMUSG00000069441	Dsg1a
Sq 2A	2.64824e-12	-0.465444	0.041	0.167	4.42467e-08	ENSMUSG00000024486	Hbegf
Sq 2A	3.37408e-12	-0.459627	0.024	0.132	5.63742e-08	ENSMUSG00000029177	Cenpa
Sq 2A	3.52292e-12	-0.401517	0.267	0.437	5.88609e-08	ENSMUSG00000003032	Klf4
Sq 2A	4.67308e-12	-0.906516	0.028	0.139	7.80778e-08	ENSMUSG00000054046	Klk13
Sq 2A	5.04083e-12	0.285076	0.42	0.275	8.42222e-08	ENSMUSG00000025650	Col7a1
Sq 2A	5.08231e-12	-0.490259	0.191	0.357	8.49153e-08	ENSMUSG00000003051	Elf3
Sq 2A	7.33394e-12	0.276182	0.485	0.338	1.22536e-07	ENSMUSG00000020758	Itgb4
Sq 2A	7.3463e-12	-0.303336	0.049	0.173	1.22742e-07	ENSMUSG00000006411	Nectin4
Sq 2A	7.56435e-12	0.254979	0.589	0.405	1.26385e-07	ENSMUSG00000029838	Ptn
Sq 2A	7.75754e-12	-0.391973	0.861	0.9	1.29613e-07	ENSMUSG00000009013	Dynll1
Sq 2A	7.78005e-12	0.333376	0.613	0.474	1.29989e-07	ENSMUSG00000027111	Itga6
Sq 2A	8.61506e-12	-0.67228	0.352	0.493	1.4394e-07	ENSMUSG00000053560	Ier2
Sq 2A	1.01334e-11	-0.467194	0.033	0.145	1.69309e-07	ENSMUSG00000019942	Cdk1
Sq 2A	1.13734e-11	-0.414307	0.094	0.237	1.90028e-07	ENSMUSG00000026327	Serpinb11
Sq 2A	1.65894e-11	-0.663956	0.061	0.184	2.77176e-07	ENSMUSG00000021591	Glrx
Sq 2A	1.68958e-11	0.274544	0.324	0.191	2.82296e-07	ENSMUSG00000001435	Col18a1
Sq 2A	1.70598e-11	-0.497278	0.116	0.258	2.85035e-07	ENSMUSG00000024014	Pim1
Sq 2A	2.02563e-11	0.280116	0.839	0.76	3.38442e-07	ENSMUSG00000026234	Ncl
Sq 2A	2.14944e-11	0.328873	0.601	0.474	3.59129e-07	ENSMUSG00000008575	Nfib
Sq 2A	2.22483e-11	-0.466118	0.059	0.183	3.71725e-07	ENSMUSG00000015093	Clic3
Sq 2A	2.32381e-11	-0.360407	0.13	0.278	3.88262e-07	ENSMUSG00000059743	Fdps
Sq 2A	2.42082e-11	-0.336251	0.024	0.128	4.0447e-07	ENSMUSG00000030747	Dgat2
Sq 2A	2.65948e-11	0.298798	0.674	0.559	4.44347e-07	ENSMUSG00000038812	Trmt112
Sq 2A	2.6777e-11	0.32235	0.515	0.378	4.4739e-07	ENSMUSG00000013236	Ptprs
Sq 2A	3.1064e-11	-0.386262	0.035	0.147	5.19017e-07	ENSMUSG00000035105	Egln3
Sq 2A	3.15918e-11	-0.273607	0.122	0.271	5.27835e-07	ENSMUSG00000024516	Sec11c
Sq 2A	4.38522e-11	-0.484365	0.933	0.917	7.32683e-07	ENSMUSG00000019851	Perp
Sq 2A	8.36756e-11	-0.952697	0.497	0.574	1.39805e-06	ENSMUSG00000052684	Jun
Sq 2A	1.13152e-10	-0.376233	0.081	0.21	1.89055e-06	ENSMUSG00000053113	Socs3
Sq 2A	1.26286e-10	-0.348251	0.039	0.147	2.10999e-06	ENSMUSG00000031004	Mki67
Sq 2A	1.98532e-10	-0.702027	0.558	0.629	3.31707e-06	ENSMUSG00000071076	Jund
Sq 2A	2.12577e-10	-0.39084	0.018	0.111	3.55173e-06	ENSMUSG00000041737	Tmem45b
Sq 2A	2.68975e-10	0.290647	0.363	0.235	4.49403e-06	ENSMUSG00000041936	Agrn
Sq 2A	3.48475e-10	-0.379041	0.079	0.203	5.82232e-06	ENSMUSG00000030790	Adm
Sq 2A	3.65609e-10	-0.667795	0.316	0.451	6.1086e-06	ENSMUSG00000018102	Hist1h2bc
Sq 2A	4.32165e-10	0.290431	0.642	0.535	7.22062e-06	ENSMUSG00000021458	2010111I01Rik
Sq 2A	4.54291e-10	-0.692529	0.029	0.126	7.5903e-06	ENSMUSG00000031757	Mt4
Sq 2A	5.72904e-10	-0.300526	0.075	0.192	9.57209e-06	ENSMUSG00000078144	Capns2
Sq 2A	7.36392e-10	-0.255399	0.147	0.286	1.23036e-05	ENSMUSG00000056313	Tcim
Sq 2A	1.01919e-09	0.349456	0.56	0.434	1.70287e-05	ENSMUSG00000030934	Oat
Sq 2A	1.41954e-09	0.32759	0.46	0.33	2.37176e-05	ENSMUSG00000000184	Ccnd2
Sq 2A	1.61732e-09	-0.378779	0.024	0.114	2.70222e-05	ENSMUSG00000018211	Wfdc15b
Sq 2A	1.65968e-09	0.287934	0.717	0.563	2.77299e-05	ENSMUSG00000029810	Tmem176b
Sq 2A	1.67588e-09	-0.292119	0.041	0.14	2.80007e-05	ENSMUSG00000028312	Smc2
Sq 2A	1.92315e-09	0.286997	0.316	0.202	3.21319e-05	ENSMUSG00000027932	Slc27a3
Sq 2A	2.04114e-09	-0.586222	0.358	0.486	3.41033e-05	ENSMUSG00000042745	Id1
Sq 2A	2.57907e-09	0.276788	0.328	0.207	4.3091e-05	ENSMUSG00000052957	Gas1
Sq 2A	2.68308e-09	-0.997516	0.022	0.107	4.48289e-05	ENSMUSG00000020911	Krt19
Sq 2A	2.80513e-09	-0.280739	0.049	0.152	4.68681e-05	ENSMUSG00000024479	Mal2
Sq 2A	3.0773e-09	0.329701	0.629	0.49	5.14155e-05	ENSMUSG00000023367	Tmem176a
Sq 2A	3.61211e-09	-0.415833	0.063	0.17	6.03511e-05	ENSMUSG00000044748	Defb1
Sq 2A	3.7959e-09	-0.487282	0.116	0.243	6.3422e-05	ENSMUSG00000021453	Gadd45g
Sq 2A	3.95676e-09	-0.380499	0.786	0.838	6.61095e-05	ENSMUSG00000032231	Anxa2
Sq 2A	4.02442e-09	-0.251846	0.022	0.107	6.72401e-05	ENSMUSG00000038943	Prc1
Sq 2A	4.67875e-09	0.285132	0.686	0.598	7.81726e-05	ENSMUSG00000022961	Son
Sq 2A	5.14857e-09	0.272027	0.297	0.185	8.60223e-05	ENSMUSG00000068748	Ptprz1
Sq 2A	5.99672e-09	-0.385853	0.073	0.18	0.000100193	ENSMUSG00000028862	Map3k6
Sq 2A	6.20213e-09	0.310096	0.501	0.384	0.000103625	ENSMUSG00000036111	Lmo1
Sq 2A	6.22271e-09	-0.354753	0.045	0.141	0.000103969	ENSMUSG00000098318	Lockd
Sq 2A	7.08314e-09	-0.450128	0.301	0.432	0.000118345	ENSMUSG00000026202	Tuba4a
Sq 2A	7.76434e-09	-0.305593	0.024	0.109	0.000129727	ENSMUSG00000022595	Lypd2
Sq 2A	7.86334e-09	-0.477971	0.079	0.185	0.000131381	ENSMUSG00000046352	Gjb2
Sq 2A	8.35249e-09	-0.286035	0.745	0.823	0.000139553	ENSMUSG00000025283	Sat1
Sq 2A	9.5003e-09	-0.296082	0.028	0.114	0.000158731	ENSMUSG00000058672	Tubb2a
Sq 2A	1.22187e-08	-0.407404	0.277	0.407	0.000204151	ENSMUSG00000040128	Pnrc1
Sq 2A	1.29237e-08	-0.276536	0.047	0.141	0.000215929	ENSMUSG00000074476	Spc24
Sq 2A	1.35017e-08	-0.405674	0.267	0.406	0.000225586	ENSMUSG00000023048	Prr13
Sq 2A	1.3604e-08	0.3493	0.515	0.419	0.000227296	ENSMUSG00000026131	Dst
Sq 2A	1.45504e-08	-0.440548	0.033	0.118	0.000243108	ENSMUSG00000006398	Cdc20
Sq 2A	1.58518e-08	-0.392374	0.051	0.146	0.000264852	ENSMUSG00000028148	Them5
Sq 2A	2.12325e-08	0.257826	0.778	0.674	0.000354753	ENSMUSG00000041560	Nop53
Sq 2A	2.13031e-08	-0.266037	0.088	0.199	0.000355932	ENSMUSG00000048399	Tprg
Sq 2A	2.20163e-08	-0.390403	0.212	0.355	0.000367849	ENSMUSG00000056708	Ier5
Sq 2A	2.20702e-08	-0.296445	0.081	0.187	0.000368749	ENSMUSG00000053559	Smagp
Sq 2A	2.48611e-08	-0.324208	0.035	0.122	0.00041538	ENSMUSG00000026605	Cenpf
Sq 2A	2.494e-08	-0.741209	0.053	0.149	0.000416698	ENSMUSG00000025491	Ifitm1
Sq 2A	2.8331e-08	0.307495	0.31	0.205	0.000473355	ENSMUSG00000031841	Cdh13
Sq 2A	3.16357e-08	-0.398052	0.035	0.12	0.000528569	ENSMUSG00000011632	Pinlyp
Sq 2A	4.01929e-08	-1.03743	0.053	0.144	0.000671543	ENSMUSG00000046834	Krt1
Sq 2A	6.06549e-08	-0.529481	0.175	0.292	0.00101342	ENSMUSG00000062248	Cks2
Sq 2A	6.23046e-08	-0.38972	0.128	0.245	0.00104098	ENSMUSG00000072235	Tuba1a
Sq 2A	6.94263e-08	-0.267592	0.043	0.13	0.00115998	ENSMUSG00000073802	Cdkn2b
Sq 2A	6.99388e-08	-0.352074	0.33	0.457	0.00116854	ENSMUSG00000052397	Ezr
Sq 2A	7.66105e-08	-0.368217	0.835	0.865	0.00128001	ENSMUSG00000050335	Lgals3
Sq 2A	8.15257e-08	-0.265894	0.697	0.77	0.00136213	ENSMUSG00000015932	Dstn
Sq 2A	1.04192e-07	-0.496624	0.033	0.113	0.00174084	ENSMUSG00000030693	Klk10
Sq 2A	1.3299e-07	0.261745	0.656	0.571	0.002222	ENSMUSG00000027712	Anxa5
Sq 2A	1.50179e-07	-0.283777	0.601	0.705	0.00250919	ENSMUSG00000001552	Jup
Sq 2A	1.55592e-07	-0.254904	0.112	0.221	0.00259964	ENSMUSG00000034282	Evpl
Sq 2A	1.73316e-07	-0.596899	0.456	0.562	0.00289577	ENSMUSG00000023004	Tuba1b
Sq 2A	1.80761e-07	-0.309857	0.179	0.296	0.00302015	ENSMUSG00000037465	Klf10
Sq 2A	1.8327e-07	-0.261944	0.22	0.353	0.00306208	ENSMUSG00000028719	Cmpk1
Sq 2A	1.86938e-07	-0.29466	0.582	0.688	0.00312337	ENSMUSG00000023010	Tmbim6
Sq 2A	2.14258e-07	-0.252165	0.053	0.141	0.00357983	ENSMUSG00000022090	Pdlim2
Sq 2A	2.21025e-07	-0.436913	0.285	0.408	0.00369288	ENSMUSG00000024750	Zfand5
Sq 2A	3.06162e-07	-0.279803	0.849	0.896	0.00511535	ENSMUSG00000029632	Ndufa4
Sq 2A	3.21489e-07	0.270199	0.646	0.556	0.00537143	ENSMUSG00000021843	Ktn1
Sq 2A	3.64314e-07	-0.370267	0.216	0.329	0.00608696	ENSMUSG00000024331	Dsc2
Sq 2A	4.3484e-07	-0.319772	0.466	0.567	0.0072653	ENSMUSG00000056501	Cebpb
Sq 2A	5.37191e-07	-0.294295	0.941	0.921	0.00897539	ENSMUSG00000016559	H3f3b
Sq 2A	5.80418e-07	-0.344707	0.106	0.21	0.00969762	ENSMUSG00000005125	Ndrg1
Sq 2A	9.1787e-07	-0.308841	0.583	0.685	0.0153358	ENSMUSG00000046402	Rbp1
Sq 2A	9.30467e-07	-0.331819	0.055	0.137	0.0155462	ENSMUSG00000036731	Cysrt1
Sq 2A	9.63595e-07	-0.458158	0.094	0.185	0.0160997	ENSMUSG00000004988	Fxyd4
Sq 2A	1.3119e-06	-0.734347	0.084	0.172	0.0219192	ENSMUSG00000026822	Lcn2
Sq 2A	1.48768e-06	0.252477	0.446	0.338	0.0248561	ENSMUSG00000054459	Vsnl1
Sq 2A	1.79099e-06	-0.320876	0.143	0.24	0.0299239	ENSMUSG00000001627	Ifrd1
Sq 2A	2.02176e-06	-0.507539	0.073	0.158	0.0337796	ENSMUSG00000023043	Krt18
Sq 2A	2.13312e-06	-0.291111	0.098	0.188	0.0356402	ENSMUSG00000049932	H2afx
Sq 2A	2.57504e-06	0.274741	0.481	0.396	0.0430238	ENSMUSG00000036856	Wnt4
Sq 2A	2.7584e-06	-0.264714	0.071	0.154	0.0460873	ENSMUSG00000006519	Cyba
Sq 2A	3.40826e-06	-0.286612	0.631	0.707	0.0569451	ENSMUSG00000054091	1810037I17Rik
Sq 2A	3.43339e-06	-0.296721	0.063	0.142	0.0573651	ENSMUSG00000027333	Smox
Sq 2A	4.10573e-06	-0.260811	0.591	0.694	0.0685985	ENSMUSG00000022452	Smdt1
Sq 2A	4.22362e-06	-0.342812	0.792	0.858	0.0705682	ENSMUSG00000074457	S100a16
Sq 2A	5.96894e-06	-0.701279	0.063	0.138	0.099729	ENSMUSG00000030717	Nupr1
Sq 2A	6.5864e-06	-0.255087	0.094	0.181	0.110046	ENSMUSG00000079451	Tmprss11g
Sq 2A	8.00051e-06	-0.251166	0.12	0.213	0.133673	ENSMUSG00000019853	Hebp2
Sq 2A	8.19309e-06	-0.277144	0.597	0.671	0.13689	ENSMUSG00000023456	Tpi1
Sq 2A	8.28864e-06	-0.291307	0.218	0.326	0.138487	ENSMUSG00000039195	1110008P14Rik
Sq 2A	9.82565e-06	-0.469237	0.208	0.315	0.164167	ENSMUSG00000036181	Hist1h1c
Sq 2A	1.07972e-05	-0.283641	0.206	0.309	0.180399	ENSMUSG00000056999	Ide
Sq 2A	1.10472e-05	-0.252811	0.652	0.731	0.184576	ENSMUSG00000026385	Dbi
Sq 2A	1.61417e-05	-1.68227	0.061	0.129	0.269696	ENSMUSG00000032496	Ltf
Sq 2A	1.69891e-05	-0.28151	0.257	0.367	0.283854	ENSMUSG00000020476	Dbnl
Sq 2A	1.78953e-05	-0.34286	0.862	0.846	0.298995	ENSMUSG00000064351	mt-Co1
Sq 2A	2.36261e-05	-0.297737	0.149	0.243	0.394745	ENSMUSG00000014077	Chp1
Sq 2A	2.41258e-05	-0.379817	0.226	0.325	0.403095	ENSMUSG00000007872	Id3
Sq 2A	3.49959e-05	-0.281364	0.422	0.525	0.584711	ENSMUSG00000067006	Serpinb5
Sq 2A	3.59142e-05	-0.31838	0.049	0.115	0.600055	ENSMUSG00000038375	Trp53inp2
Sq 2A	3.74647e-05	-0.278926	0.138	0.223	0.62596	ENSMUSG00000069255	Dusp22
Sq 2A	4.99093e-05	-0.323315	0.145	0.231	0.833885	ENSMUSG00000029059	Fam213b
Sq 2A	5.68683e-05	-0.255524	0.045	0.105	0.950155	ENSMUSG00000048373	Fgfbp1
Sq 2A	7.14471e-05	-0.534193	0.536	0.586	1	ENSMUSG00000001525	Tubb5
Sq 2A	9.07567e-05	-0.694046	0.216	0.307	1	ENSMUSG00000032068	Plet1
Sq 2A	0.000110261	-0.6054	0.802	0.778	1	ENSMUSG00000027533	Fabp5
Sq 2A	0.000116749	0.254401	0.58	0.511	1	ENSMUSG00000038393	Txnip
Sq 2A	0.00014214	-0.274497	0.155	0.238	1	ENSMUSG00000069808	Fam57a
Sq 2A	0.000381331	-0.259484	0.061	0.116	1	ENSMUSG00000062345	Serpinb2
Sq 2A	0.000391985	-0.280093	0.106	0.172	1	ENSMUSG00000033684	Qsox1
Sq 2A	0.000519742	-0.28649	0.328	0.412	1	ENSMUSG00000024810	Il33
Sq 2A	0.000663472	-0.305747	0.389	0.473	1	ENSMUSG00000030654	Arl6ip1
Sq 2A	0.000698006	-0.399988	0.475	0.552	1	ENSMUSG00000026879	Gsn
Sq 2A	0.000831924	-0.324726	0.33	0.42	1	ENSMUSG00000031950	Gabarapl2
Sq 2A	0.00103578	-0.353317	0.34	0.41	1	ENSMUSG00000091971	Hspa1a
Sq 2A	0.00145367	-0.356001	0.248	0.314	1	ENSMUSG00000000628	Hk2
Sq 2A	0.00150377	-0.749611	0.501	0.544	1	ENSMUSG00000054717	Hmgb2
Sq 2A	0.00180164	-0.429195	0.678	0.694	1	ENSMUSG00000022528	Hes1
Sq 2A	0.00189655	-0.379945	0.511	0.558	1	ENSMUSG00000060860	Ube2s
Sq 2A	0.00447933	-0.365302	0.287	0.35	1	ENSMUSG00000030587	2200002D01Rik
Sq 2A	0.00449534	-0.557856	0.069	0.115	1	ENSMUSG00000056071	S100a9
Sq 2A	0.00529846	-0.385382	0.976	0.915	1	ENSMUSG00000045545	Krt14
Sq 2A	0.006692	-0.30039	0.165	0.225	1	ENSMUSG00000031770	Herpud1
Sq 2A	0.008316	-0.493684	0.912	0.89	1	ENSMUSG00000024661	Fth1
Sq 2A	0.00929226	-0.342108	0.804	0.782	1	ENSMUSG00000042306	S100a14
Sq 2A	0.00996568	-0.335254	0.23	0.278	1	ENSMUSG00000034349	Smc4
Sq 2B	8.42579e-207	1.85291	0.876	0.09	1.40778e-202	ENSMUSG00000003545	Fosb
Sq 2B	9.47105e-199	2.32263	0.885	0.113	1.58242e-194	ENSMUSG00000026628	Atf3
Sq 2B	1.71749e-160	2.15399	0.966	0.301	2.86958e-156	ENSMUSG00000021250	Fos
Sq 2B	5.73787e-152	1.59865	0.807	0.122	9.58683e-148	ENSMUSG00000038418	Egr1
Sq 2B	8.21102e-152	1.86879	0.873	0.179	1.3719e-147	ENSMUSG00000024190	Dusp1
Sq 2B	4.17614e-150	1.90825	0.978	0.444	6.9775e-146	ENSMUSG00000052684	Jun
Sq 2B	5.42872e-145	1.51734	0.82	0.146	9.07031e-141	ENSMUSG00000044786	Zfp36
Sq 2B	3.07926e-133	1.76183	0.904	0.287	5.14483e-129	ENSMUSG00000020423	Btg2
Sq 2B	1.97302e-123	1.2599	0.801	0.172	3.29652e-119	ENSMUSG00000000078	Klf6
Sq 2B	1.04234e-120	1.25815	0.888	0.277	1.74154e-116	ENSMUSG00000030103	Bhlhe40
Sq 2B	2.54044e-119	1.48113	0.972	0.517	4.24457e-115	ENSMUSG00000071076	Jund
Sq 2B	8.11057e-119	1.65029	0.87	0.275	1.35511e-114	ENSMUSG00000005483	Dnajb1
Sq 2B	1.45944e-110	1.49672	0.96	0.506	2.43843e-106	ENSMUSG00000052837	Junb
Sq 2B	1.29549e-108	1.88662	0.671	0.122	2.16451e-104	ENSMUSG00000028195	Cyr61
Sq 2B	7.50858e-108	1.48531	0.885	0.341	1.25453e-103	ENSMUSG00000053560	Ier2
Sq 2B	8.30822e-101	1.15213	0.516	0.055	1.38814e-96	ENSMUSG00000023034	Nr4a1
Sq 2B	4.78003e-97	1.01585	0.596	0.096	7.98648e-93	ENSMUSG00000028967	Errfi1
Sq 2B	1.30858e-94	1.4432	0.63	0.118	2.18637e-90	ENSMUSG00000003541	Ier3
Sq 2B	9.0753e-82	0.994634	0.792	0.262	1.5163e-77	ENSMUSG00000040128	Pnrc1
Sq 2B	2.3214e-81	0.930647	0.525	0.082	3.8786e-77	ENSMUSG00000053113	Socs3
Sq 2B	2.73168e-75	0.899743	0.96	0.645	4.56409e-71	ENSMUSG00000008348	Ubc
Sq 2B	3.30673e-74	0.980655	0.494	0.083	5.52488e-70	ENSMUSG00000030790	Adm
Sq 2B	3.6248e-74	1.2859	0.839	0.395	6.05632e-70	ENSMUSG00000020205	Phlda1
Sq 2B	2.49966e-72	0.636752	0.466	0.072	4.17643e-68	ENSMUSG00000032501	Trib1
Sq 2B	3.58197e-69	1.17872	0.87	0.455	5.98475e-65	ENSMUSG00000021025	Nfkbia
Sq 2B	4.4166e-68	0.420938	0.317	0.021	7.37926e-64	ENSMUSG00000032515	Csrnp1
Sq 2B	8.68438e-67	0.687624	0.994	0.911	1.45099e-62	ENSMUSG00000016559	H3f3b
Sq 2B	1.08553e-66	0.805634	0.547	0.127	1.81371e-62	ENSMUSG00000001627	Ifrd1
Sq 2B	1.85583e-64	0.75204	0.972	0.821	3.10072e-60	ENSMUSG00000064351	mt-Co1
Sq 2B	1.67215e-62	0.543603	0.503	0.101	2.79382e-58	ENSMUSG00000040435	Ppp1r15a
Sq 2B	4.38804e-62	0.670272	0.593	0.156	7.33154e-58	ENSMUSG00000056313	Tcim
Sq 2B	3.97597e-61	0.555239	0.391	0.058	6.64306e-57	ENSMUSG00000034640	Tiparp
Sq 2B	3.05968e-59	0.712025	0.773	0.311	5.11211e-55	ENSMUSG00000022010	Tsc22d1
Sq 2B	2.11153e-57	1.02675	0.742	0.301	3.52795e-53	ENSMUSG00000091971	Hspa1a
Sq 2B	1.06561e-55	0.62615	0.59	0.178	1.78043e-51	ENSMUSG00000037465	Klf10
Sq 2B	1.49297e-55	0.516916	0.54	0.14	2.49446e-51	ENSMUSG00000035356	Nfkbiz
Sq 2B	2.2722e-53	0.794096	0.848	0.416	3.79639e-49	ENSMUSG00000090877	Hspa1b
Sq 2B	5.371e-52	0.288646	1	0.989	8.97387e-48	ENSMUSG00000040952	Rps19
Sq 2B	9.38248e-52	1.12097	0.944	0.626	1.56762e-47	ENSMUSG00000022528	Hes1
Sq 2B	2.54297e-50	0.548312	0.581	0.178	4.24879e-46	ENSMUSG00000017144	Rnd3
Sq 2B	4.98284e-48	0.71404	0.72	0.301	8.32532e-44	ENSMUSG00000003032	Klf4
Sq 2B	1.2441e-47	0.493548	0.444	0.107	2.07865e-43	ENSMUSG00000022895	Ets2
Sq 2B	4.43362e-45	0.920039	0.584	0.222	7.40769e-41	ENSMUSG00000000628	Hk2
Sq 2B	5.33802e-43	0.893698	0.724	0.331	8.91877e-39	ENSMUSG00000018102	Hist1h2bc
Sq 2B	1.93145e-42	0.586975	0.991	0.88	3.22706e-38	ENSMUSG00000047281	Sfn
Sq 2B	3.79912e-42	0.286162	1	0.988	6.34756e-38	ENSMUSG00000090733	Rps27
Sq 2B	6.02895e-41	0.549323	0.984	0.897	1.00732e-36	ENSMUSG00000004951	Hspb1
Sq 2B	3.44835e-40	0.600948	0.475	0.149	5.76151e-36	ENSMUSG00000024014	Pim1
Sq 2B	8.89873e-39	0.437961	0.503	0.163	1.4868e-34	ENSMUSG00000054364	Rhob
Sq 2B	1.65917e-38	0.368881	0.242	0.032	2.77214e-34	ENSMUSG00000106874	Gm20186
Sq 2B	6.14291e-38	-0.758072	0.981	0.933	1.02636e-33	ENSMUSG00000053522	Lgals7
Sq 2B	1.36063e-37	1.05987	0.714	0.38	2.27334e-33	ENSMUSG00000042745	Id1
Sq 2B	2.58835e-37	0.557467	0.602	0.232	4.32461e-33	ENSMUSG00000003051	Elf3
Sq 2B	3.52454e-36	0.510384	0.45	0.141	5.8888e-32	ENSMUSG00000036390	Gadd45a
Sq 2B	9.56874e-36	0.585965	0.857	0.489	1.59875e-31	ENSMUSG00000022462	Slc38a2
Sq 2B	2.86977e-35	0.350766	0.581	0.219	4.79482e-31	ENSMUSG00000029135	Fosl2
Sq 2B	4.24161e-35	0.590214	0.553	0.211	7.08688e-31	ENSMUSG00000035557	Krt17
Sq 2B	4.96942e-35	0.375008	0.385	0.103	8.3029e-31	ENSMUSG00000033863	Klf9
Sq 2B	6.05462e-34	0.708413	0.329	0.077	1.01161e-29	ENSMUSG00000024486	Hbegf
Sq 2B	4.39766e-33	0.355956	0.366	0.097	7.3476e-29	ENSMUSG00000029381	Shroom3
Sq 2B	7.89885e-33	0.443977	0.984	0.916	1.31974e-28	ENSMUSG00000062825	Actg1
Sq 2B	8.3259e-33	0.429664	0.655	0.298	1.39109e-28	ENSMUSG00000027829	Ccnl1
Sq 2B	1.25238e-32	0.385137	0.342	0.089	2.09247e-28	ENSMUSG00000021365	Nedd9
Sq 2B	1.72718e-32	0.44964	0.984	0.811	2.88578e-28	ENSMUSG00000025492	Ifitm3
Sq 2B	1.97759e-32	0.429722	0.258	0.05	3.30416e-28	ENSMUSG00000035929	H2-Q4
Sq 2B	4.63548e-32	0.495417	0.876	0.572	7.74497e-28	ENSMUSG00000021127	Zfp36l1
Sq 2B	2.85974e-31	0.510552	0.416	0.137	4.77806e-27	ENSMUSG00000035673	Sbno2
Sq 2B	4.69529e-31	0.581985	0.941	0.62	7.84489e-27	ENSMUSG00000054146	Krt15
Sq 2B	6.47676e-31	0.613041	0.376	0.11	1.08214e-26	ENSMUSG00000071637	Cebpd
Sq 2B	1.17136e-30	0.308338	0.463	0.16	1.95711e-26	ENSMUSG00000005251	Ripk4
Sq 2B	1.6874e-30	0.492494	0.658	0.318	2.8193e-26	ENSMUSG00000045817	Zfp36l2
Sq 2B	2.04187e-30	0.299532	0.255	0.051	3.41156e-26	ENSMUSG00000046546	Fam43a
Sq 2B	1.94404e-29	0.291127	0.199	0.029	3.24809e-25	ENSMUSG00000045730	Adrb2
Sq 2B	2.3182e-29	0.439985	0.733	0.361	3.87325e-25	ENSMUSG00000049866	Arl4c
Sq 2B	3.17206e-29	0.342092	0.36	0.106	5.29988e-25	ENSMUSG00000021411	Pxdc1
Sq 2B	4.56286e-29	0.416666	0.898	0.589	7.62363e-25	ENSMUSG00000037266	Rsrp1
Sq 2B	7.57937e-29	0.800038	0.531	0.235	1.26636e-24	ENSMUSG00000007872	Id3
Sq 2B	8.88098e-29	0.347891	0.767	0.401	1.48383e-24	ENSMUSG00000030934	Oat
Sq 2B	1.35697e-28	0.355921	0.469	0.171	2.26723e-24	ENSMUSG00000047407	Tgif1
Sq 2B	1.53298e-28	0.36693	0.292	0.073	2.5613e-24	ENSMUSG00000045502	Hcar2
Sq 2B	2.49021e-28	0.336603	0.848	0.506	4.16065e-24	ENSMUSG00000025481	Urah
Sq 2B	3.67129e-28	0.311772	0.146	0.013	6.13399e-24	ENSMUSG00000022602	Arc
Sq 2B	7.30845e-28	0.254819	0.227	0.043	1.2211e-23	ENSMUSG00000024042	Sik1
Sq 2B	8.08545e-28	0.378677	0.696	0.345	1.35092e-23	ENSMUSG00000030605	Mfge8
Sq 2B	9.96215e-28	0.374667	0.311	0.084	1.66448e-23	ENSMUSG00000021701	Plk2
Sq 2B	3.07719e-27	0.567291	0.416	0.15	5.14137e-23	ENSMUSG00000021453	Gadd45g
Sq 2B	4.91985e-27	0.590857	0.606	0.303	8.22009e-23	ENSMUSG00000020644	Id2
Sq 2B	5.45176e-27	0.428326	0.32	0.09	9.10881e-23	ENSMUSG00000037405	Icam1
Sq 2B	6.53149e-27	0.452183	0.503	0.213	1.09128e-22	ENSMUSG00000023067	Cdkn1a
Sq 2B	1.16309e-26	0.369909	0.879	0.541	1.94329e-22	ENSMUSG00000092274	Neat1
Sq 2B	1.18355e-26	0.718421	0.885	0.614	1.97748e-22	ENSMUSG00000031762	Mt2
Sq 2B	1.38092e-26	0.363198	0.252	0.059	2.30723e-22	ENSMUSG00000032193	Ldlr
Sq 2B	2.64776e-26	0.437945	0.152	0.018	4.42388e-22	ENSMUSG00000086320	Gm12840
Sq 2B	6.33598e-26	0.291589	0.705	0.362	1.05861e-21	ENSMUSG00000026421	Csrp1
Sq 2B	1.47608e-25	0.356632	0.733	0.396	2.46624e-21	ENSMUSG00000005148	Klf5
Sq 2B	1.98741e-25	0.334765	0.637	0.314	3.32057e-21	ENSMUSG00000022565	Plec
Sq 2B	2.20374e-25	0.288236	0.702	0.351	3.68201e-21	ENSMUSG00000036111	Lmo1
Sq 2B	4.13081e-25	-1.41457	0.562	0.704	6.90175e-21	ENSMUSG00000060962	Dmkn
Sq 2B	1.42989e-24	0.299365	0.317	0.095	2.38906e-20	ENSMUSG00000025981	Coq10b
Sq 2B	1.47335e-24	0.41704	0.795	0.474	2.46168e-20	ENSMUSG00000035493	Tgfbi
Sq 2B	1.58003e-24	-1.7717	0.068	0.347	2.63992e-20	ENSMUSG00000071858	Gm94
Sq 2B	2.01516e-24	-1.44543	0.177	0.455	3.36692e-20	ENSMUSG00000055561	Spink5
Sq 2B	2.71849e-24	0.399721	0.795	0.449	4.54205e-20	ENSMUSG00000027111	Itga6
Sq 2B	7.68665e-24	0.742271	0.932	0.743	1.28429e-19	ENSMUSG00000031765	Mt1
Sq 2B	9.57583e-24	-2.40281	0.326	0.548	1.59993e-19	ENSMUSG00000044041	Krt13
Sq 2B	1.21044e-23	-0.551806	0.907	0.875	2.0224e-19	ENSMUSG00000029632	Ndufa4
Sq 2B	1.62991e-23	0.450736	0.727	0.435	2.72326e-19	ENSMUSG00000026864	Hspa5
Sq 2B	5.00038e-23	0.350999	0.326	0.106	8.35463e-19	ENSMUSG00000035828	Pim3
Sq 2B	1.1658e-22	-1.43354	0.686	0.752	1.94782e-18	ENSMUSG00000032348	Gsta4
Sq 2B	1.31436e-22	0.358351	0.77	0.423	2.19603e-18	ENSMUSG00000032373	Car12
Sq 2B	2.28517e-22	0.268236	0.512	0.23	3.81806e-18	ENSMUSG00000062210	Tnfaip8
Sq 2B	7.28643e-22	0.286371	0.786	0.465	1.21742e-17	ENSMUSG00000022858	Tra2b
Sq 2B	7.64722e-22	0.281554	0.745	0.439	1.2777e-17	ENSMUSG00000036478	Btg1
Sq 2B	7.88044e-22	0.301412	0.528	0.252	1.31666e-17	ENSMUSG00000020812	1810032O08Rik
Sq 2B	1.02981e-21	0.252397	0.478	0.212	1.7206e-17	ENSMUSG00000026064	Ptp4a1
Sq 2B	1.31382e-21	0.267364	0.137	0.018	2.19513e-17	ENSMUSG00000037411	Serpine1
Sq 2B	2.21662e-21	0.310899	0.658	0.356	3.70353e-17	ENSMUSG00000021215	Net1
Sq 2B	3.26289e-21	0.274555	0.64	0.346	5.45164e-17	ENSMUSG00000042406	Atf4
Sq 2B	4.06545e-21	0.26757	0.286	0.09	6.79255e-17	ENSMUSG00000031016	Wee1
Sq 2B	6.94844e-21	0.280761	0.91	0.656	1.16094e-16	ENSMUSG00000041560	Nop53
Sq 2B	7.06294e-21	0.323074	0.773	0.476	1.18008e-16	ENSMUSG00000056501	Cebpb
Sq 2B	8.60126e-21	0.308957	0.416	0.172	1.4371e-16	ENSMUSG00000022346	Myc
Sq 2B	9.29675e-21	0.303112	0.609	0.313	1.5533e-16	ENSMUSG00000054459	Vsnl1
Sq 2B	1.11454e-20	0.289168	0.497	0.229	1.86217e-16	ENSMUSG00000036181	Hist1h1c
Sq 2B	2.41515e-20	0.320893	0.745	0.444	4.03523e-16	ENSMUSG00000010095	Slc3a2
Sq 2B	4.0744e-20	-2.94168	0.481	0.621	6.80751e-16	ENSMUSG00000019761	Krt10
Sq 2B	5.2725e-20	0.306111	0.894	0.541	8.80929e-16	ENSMUSG00000029810	Tmem176b
Sq 2B	6.02671e-20	0.494508	0.441	0.199	1.00694e-15	ENSMUSG00000015312	Gadd45b
Sq 2B	1.3256e-19	-1.52457	0.963	0.911	2.21481e-15	ENSMUSG00000025068	Gsto1
Sq 2B	1.40559e-19	0.448074	0.742	0.439	2.34846e-15	ENSMUSG00000017009	Sdc4
Sq 2B	1.4231e-19	0.284876	0.966	0.725	2.37772e-15	ENSMUSG00000024248	Cox7a2l
Sq 2B	2.13017e-19	0.316572	0.773	0.446	3.55909e-15	ENSMUSG00000022510	Trp63
Sq 2B	3.54269e-19	0.330097	0.134	0.021	5.91913e-15	ENSMUSG00000031880	Rrad
Sq 2B	7.07139e-19	-1.88608	0.009	0.221	1.18149e-14	ENSMUSG00000019987	Arg1
Sq 2B	8.22417e-19	-3.03086	0.109	0.336	1.37409e-14	ENSMUSG00000023041	Krt6b
Sq 2B	1.29396e-18	-1.20339	0.78	0.787	2.16195e-14	ENSMUSG00000027533	Fabp5
Sq 2B	4.10891e-18	0.253045	0.404	0.174	6.86516e-14	ENSMUSG00000090394	4930523C07Rik
Sq 2B	5.9288e-18	0.277633	0.981	0.819	9.90584e-14	ENSMUSG00000050708	Ftl1
Sq 2B	6.51058e-18	0.251466	0.767	0.469	1.08779e-13	ENSMUSG00000021109	Hif1a
Sq 2B	1.42185e-17	0.266276	0.379	0.163	2.37563e-13	ENSMUSG00000063953	Amd2
Sq 2B	1.50379e-17	0.356762	0.929	0.65	2.51253e-13	ENSMUSG00000021270	Hsp90aa1
Sq 2B	2.25772e-17	0.250108	0.77	0.469	3.77221e-13	ENSMUSG00000028124	Gclm
Sq 2B	2.79337e-17	0.273838	0.643	0.347	4.66716e-13	ENSMUSG00000002980	Bcam
Sq 2B	4.81368e-17	0.253675	0.562	0.298	8.0427e-13	ENSMUSG00000018171	Vmp1
Sq 2B	5.17198e-17	0.310182	0.528	0.273	8.64134e-13	ENSMUSG00000017607	Tns4
Sq 2B	5.33181e-17	0.31789	0.916	0.597	8.90838e-13	ENSMUSG00000025150	Cbr2
Sq 2B	5.88713e-17	-1.97591	0.481	0.627	9.83621e-13	ENSMUSG00000058354	Krt6a
Sq 2B	1.01548e-15	-0.330345	0.953	0.883	1.69667e-11	ENSMUSG00000018293	Pfn1
Sq 2B	1.0348e-15	0.293132	0.398	0.187	1.72895e-11	ENSMUSG00000019970	Sgk1
Sq 2B	7.57017e-15	-1.4533	0.208	0.394	1.26482e-10	ENSMUSG00000043681	Fam25c
Sq 2B	1.18326e-14	0.283441	0.36	0.163	1.977e-10	ENSMUSG00000020889	Nr1d1
Sq 2B	3.154e-14	-1.02688	0.099	0.288	5.26971e-10	ENSMUSG00000043461	Sptssb
Sq 2B	3.66963e-14	-0.857061	0.016	0.183	6.13122e-10	ENSMUSG00000090356	Teddm3
Sq 2B	4.90094e-14	0.296221	0.242	0.094	8.18849e-10	ENSMUSG00000097296	Gm26532
Sq 2B	1.56055e-13	0.260985	0.621	0.377	2.60737e-09	ENSMUSG00000028645	Slc2a1
Sq 2B	6.64277e-13	0.281843	0.478	0.266	1.10987e-08	ENSMUSG00000028128	F3
Sq 2B	7.13581e-13	-0.276084	0.975	0.892	1.19225e-08	ENSMUSG00000017778	Cox7c
Sq 2B	9.4455e-13	-0.914427	0.102	0.276	1.57815e-08	ENSMUSG00000034362	Csta1
Sq 2B	2.83438e-12	0.258914	0.553	0.329	4.73568e-08	ENSMUSG00000022812	Gsk3b
Sq 2B	6.1519e-12	0.276183	0.255	0.108	1.02786e-07	ENSMUSG00000031431	Tsc22d3
Sq 2B	1.27596e-11	-0.774523	0.96	0.89	2.13188e-07	ENSMUSG00000034634	Ly6d
Sq 2B	2.81822e-11	-0.924579	0.264	0.413	4.70868e-07	ENSMUSG00000057454	Lypd3
Sq 2B	2.84349e-11	-0.354228	0.978	0.956	4.7509e-07	ENSMUSG00000027907	S100a11
Sq 2B	6.55062e-11	-0.780638	0.028	0.166	1.09448e-06	ENSMUSG00000024846	Cst6
Sq 2B	8.28531e-11	-0.523243	0.938	0.875	1.38431e-06	ENSMUSG00000009013	Dynll1
Sq 2B	1.09193e-10	-1.89121	0.062	0.209	1.8244e-06	ENSMUSG00000042212	Sprr2d
Sq 2B	1.24327e-10	-0.337541	0.932	0.824	2.07726e-06	ENSMUSG00000020163	Uqcr11
Sq 2B	1.39125e-10	-0.256738	0.969	0.887	2.32451e-06	ENSMUSG00000042541	Sem1
Sq 2B	1.60731e-10	-0.663408	0.031	0.166	2.68549e-06	ENSMUSG00000040204	Pclaf
Sq 2B	2.25048e-10	-1.83423	0.099	0.245	3.7601e-06	ENSMUSG00000033765	Calm4
Sq 2B	8.50002e-10	-1.24098	0.174	0.313	1.42018e-05	ENSMUSG00000046056	Sbsn
Sq 2B	9.23678e-10	-0.643247	0.028	0.153	1.54328e-05	ENSMUSG00000032454	Rbp2
Sq 2B	1.1631e-09	-0.293466	0.975	0.877	1.94331e-05	ENSMUSG00000024661	Fth1
Sq 2B	1.1895e-09	-0.727092	0.627	0.66	1.98741e-05	ENSMUSG00000046402	Rbp1
Sq 2B	1.20888e-09	-0.277718	0.981	0.897	2.0198e-05	ENSMUSG00000070493	Chchd2
Sq 2B	2.00574e-09	-0.585518	0.916	0.817	3.35119e-05	ENSMUSG00000074457	S100a16
Sq 2B	7.23854e-09	-0.983428	0.009	0.113	0.000120942	ENSMUSG00000022596	Slurp1
Sq 2B	7.58778e-09	-1.05023	0.665	0.668	0.000126777	ENSMUSG00000063130	Calml3
Sq 2B	1.2006e-08	-0.498956	0.842	0.75	0.000200596	ENSMUSG00000030793	Pycard
Sq 2B	1.67619e-08	0.281606	0.239	0.116	0.000280057	ENSMUSG00000047501	Cldn4
Sq 2B	2.06393e-08	-0.558529	0.006	0.103	0.000344841	ENSMUSG00000061259	Tmprss11d
Sq 2B	2.10075e-08	-0.983156	0.879	0.819	0.000350993	ENSMUSG00000024659	Anxa1
Sq 2B	2.2817e-08	-0.609443	0.326	0.426	0.000381227	ENSMUSG00000097850	4631405K08Rik
Sq 2B	3.68769e-08	-0.308078	0.953	0.829	0.000616139	ENSMUSG00000030342	Cd9
Sq 2B	3.8738e-08	-0.888132	0.022	0.124	0.000647234	ENSMUSG00000054046	Klk13
Sq 2B	6.08972e-08	-0.426581	0.016	0.113	0.00101747	ENSMUSG00000011632	Pinlyp
Sq 2B	1.06161e-07	-0.354627	0.028	0.13	0.00177373	ENSMUSG00000019942	Cdk1
Sq 2B	1.13771e-07	-0.419501	0.062	0.178	0.00190089	ENSMUSG00000078144	Capns2
Sq 2B	1.31276e-07	-0.694254	0.025	0.123	0.00219336	ENSMUSG00000001403	Ube2c
Sq 2B	1.36829e-07	-0.552449	0.034	0.135	0.00228614	ENSMUSG00000017716	Birc5
Sq 2B	3.44829e-07	-1.77987	0.118	0.228	0.00576141	ENSMUSG00000061144	Spink12
Sq 2B	3.52708e-07	-0.461618	0.91	0.842	0.00589305	ENSMUSG00000050335	Lgals3
Sq 2B	5.42039e-07	0.261218	0.124	0.047	0.00905638	ENSMUSG00000035692	Isg15
Sq 2B	6.44381e-07	-1.38767	0.022	0.11	0.0107663	ENSMUSG00000063651	Cnfn
Sq 2B	7.33881e-07	-0.702713	0.025	0.113	0.0122617	ENSMUSG00000031757	Mt4
Sq 2B	7.67043e-07	-0.308364	0.96	0.891	0.0128157	ENSMUSG00000028367	Txn1
Sq 2B	8.56805e-07	-0.629101	0.034	0.127	0.0143155	ENSMUSG00000020914	Top2a
Sq 2B	1.2455e-06	-0.278315	0.037	0.13	0.0208098	ENSMUSG00000074476	Spc24
Sq 2B	1.72501e-06	-0.32234	0.925	0.835	0.0288215	ENSMUSG00000016319	Slc25a5
Sq 2B	1.75895e-06	-0.293924	0.037	0.127	0.0293886	ENSMUSG00000028312	Smc2
Sq 2B	1.87768e-06	-0.450851	0.068	0.168	0.0313723	ENSMUSG00000035861	Tmprss11b
Sq 2B	2.11989e-06	-0.852928	0.376	0.446	0.0354191	ENSMUSG00000028832	Stmn1
Sq 2B	2.32982e-06	-0.951706	0.075	0.179	0.0389267	ENSMUSG00000059668	Krt4
Sq 2B	3.46886e-06	-0.544402	0.978	0.923	0.0579577	ENSMUSG00000045545	Krt14
Sq 2B	3.68064e-06	-0.631078	0.189	0.288	0.0614961	ENSMUSG00000044986	Tst
Sq 2B	3.77109e-06	-0.346981	0.888	0.768	0.0630074	ENSMUSG00000044894	Uqcrq
Sq 2B	6.16073e-06	-0.851023	0.491	0.512	0.102933	ENSMUSG00000004885	Crabp2
Sq 2B	6.82512e-06	-0.431077	0.776	0.699	0.114034	ENSMUSG00000036112	Metap2
Sq 2B	7.14641e-06	-0.302943	0.034	0.116	0.119402	ENSMUSG00000028873	Cdca8
Sq 2B	7.69581e-06	-0.351392	0.832	0.713	0.128582	ENSMUSG00000022193	Psmb5
Sq 2B	8.83826e-06	-0.299628	0.028	0.106	0.14767	ENSMUSG00000023505	Cdca3
Sq 2B	9.58616e-06	-0.330132	0.071	0.163	0.160166	ENSMUSG00000025574	Tk1
Sq 2B	9.65941e-06	-0.429491	0.071	0.162	0.161389	ENSMUSG00000015093	Clic3
Sq 2B	1.1447e-05	0.27228	0.233	0.137	0.191256	ENSMUSG00000040152	Thbs1
Sq 2B	1.34874e-05	-0.254928	0.969	0.864	0.225347	ENSMUSG00000068523	Gng5
Sq 2B	1.53231e-05	-0.388506	0.031	0.107	0.256019	ENSMUSG00000006398	Cdc20
Sq 2B	1.70295e-05	-0.781939	0.158	0.261	0.284529	ENSMUSG00000071561	BC100530
Sq 2B	1.71123e-05	-0.522632	0.783	0.688	0.285911	ENSMUSG00000026385	Dbi
Sq 2B	1.91291e-05	-0.622138	0.227	0.311	0.319609	ENSMUSG00000024331	Dsc2
Sq 2B	2.52307e-05	-0.272784	0.932	0.799	0.421555	ENSMUSG00000055839	Elob
Sq 2B	3.25056e-05	-0.526109	0.969	0.91	0.543104	ENSMUSG00000019851	Perp
Sq 2B	4.41978e-05	-0.306632	0.863	0.762	0.738458	ENSMUSG00000050856	Atp5k
Sq 2B	4.84405e-05	-2.11021	0.528	0.529	0.809343	ENSMUSG00000050359	Sprr1a
Sq 2B	6.71805e-05	-0.388741	0.056	0.131	1	ENSMUSG00000028148	Them5
Sq 2B	7.74595e-05	-0.415631	0.053	0.126	1	ENSMUSG00000036731	Cysrt1
Sq 2B	9.69629e-05	-0.698798	0.227	0.308	1	ENSMUSG00000028716	Pdzk1ip1
Sq 2B	9.84565e-05	-0.287331	0.919	0.775	1	ENSMUSG00000000088	Cox5a
Sq 2B	0.000100587	-1.47991	0.27	0.344	1	ENSMUSG00000074199	Krtdap
Sq 2B	0.000111136	-0.250024	0.065	0.139	1	ENSMUSG00000075266	Cenpw
Sq 2B	0.000114308	-0.36496	0.043	0.112	1	ENSMUSG00000029177	Cenpa
Sq 2B	0.000123392	-0.596121	0.084	0.16	1	ENSMUSG00000021591	Glrx
Sq 2B	0.00016807	-0.739771	0.764	0.65	1	ENSMUSG00000024953	Prdx5
Sq 2B	0.000247016	-0.325054	0.059	0.127	1	ENSMUSG00000031004	Mki67
Sq 2B	0.000254534	-0.261796	0.941	0.817	1	ENSMUSG00000022890	Atp5j
Sq 2B	0.000289609	-0.550518	0.72	0.66	1	ENSMUSG00000001552	Jup
Sq 2B	0.00029259	-0.566124	0.888	0.752	1	ENSMUSG00000037894	H2afz
Sq 2B	0.000303321	-0.353893	0.86	0.732	1	ENSMUSG00000029430	Ran
Sq 2B	0.000315663	0.305661	0.649	0.465	1	ENSMUSG00000058135	Gstm1
Sq 2B	0.000365805	-0.331817	0.106	0.179	1	ENSMUSG00000048399	Tprg
Sq 2B	0.000422686	-0.327179	0.127	0.203	1	ENSMUSG00000006715	Gmnn
Sq 2B	0.000590261	-0.432584	0.839	0.732	1	ENSMUSG00000003955	Fam162a
Sq 2B	0.000748237	-0.408874	0.137	0.074	1	ENSMUSG00000029371	Cxcl5
Sq 2B	0.000766815	-0.257774	0.901	0.771	1	ENSMUSG00000041697	Cox6a1
Sq 2B	0.000783184	-0.503323	0.196	0.269	1	ENSMUSG00000000983	Wfdc18
Sq 2B	0.00126507	-0.299242	0.053	0.11	1	ENSMUSG00000062345	Serpinb2
Sq 2B	0.00129058	-0.260125	0.075	0.137	1	ENSMUSG00000034607	Pof1b
Sq 2B	0.00148671	-0.255935	0.05	0.106	1	ENSMUSG00000026605	Cenpf
Sq 2B	0.00159375	-0.414037	0.14	0.206	1	ENSMUSG00000026327	Serpinb11
Sq 2B	0.00166789	-0.321345	0.857	0.746	1	ENSMUSG00000028843	Sh3bgrl3
Sq 2B	0.00217003	-0.385322	0.202	0.259	1	ENSMUSG00000028044	Cks1b
Sq 2B	0.00221069	-0.310264	0.947	0.821	1	ENSMUSG00000066551	Hmgb1
Sq 2B	0.00238877	-0.278604	0.161	0.223	1	ENSMUSG00000030978	Rrm1
Sq 2B	0.00269671	-0.26297	0.879	0.754	1	ENSMUSG00000003072	Atp5d
Sq 2B	0.00336512	-1.03951	0.149	0.205	1	ENSMUSG00000028108	Ecm1
Sq 2B	0.0039559	-0.319612	0.814	0.675	1	ENSMUSG00000037152	Ndufc1
Sq 2B	0.00463626	-0.28123	0.882	0.758	1	ENSMUSG00000027133	Nop10
Sq 2B	0.00490055	-1.72536	0.068	0.117	1	ENSMUSG00000032496	Ltf
Sq 2B	0.00549564	-0.362485	0.839	0.69	1	ENSMUSG00000037601	Nme1
Sq 2B	0.00609471	-0.311445	0.071	0.121	1	ENSMUSG00000098318	Lockd
Sq 2B	0.00637786	-0.38622	0.143	0.194	1	ENSMUSG00000019853	Hebp2
Sq 2B	0.00716703	-0.395573	0.807	0.705	1	ENSMUSG00000054889	Dsp
Sq 2B	0.00904205	-0.588729	0.543	0.515	1	ENSMUSG00000004771	Rab11a
Sq 3	1.01323e-161	3.57801	0.767	0.127	1.69291e-157	ENSMUSG00000023041	Krt6b
Sq 3	6.38263e-158	2.28557	0.769	0.128	1.06641e-153	ENSMUSG00000071858	Gm94
Sq 3	2.90487e-150	2.62375	0.957	0.474	4.85346e-146	ENSMUSG00000058354	Krt6a
Sq 3	6.96831e-139	2.30705	0.911	0.364	1.16426e-134	ENSMUSG00000044041	Krt13
Sq 3	1.82944e-128	1.63292	0.964	0.662	3.05663e-124	ENSMUSG00000032348	Gsta4
Sq 3	4.34257e-128	1.37384	0.99	0.874	7.25556e-124	ENSMUSG00000034634	Ly6d
Sq 3	5.34542e-125	1.54313	0.505	0.027	8.93112e-121	ENSMUSG00000090356	Teddm3
Sq 3	3.27529e-124	3.10935	0.906	0.486	5.47235e-120	ENSMUSG00000019761	Krt10
Sq 3	4.32918e-124	1.57745	0.663	0.108	7.23319e-120	ENSMUSG00000043461	Sptssb
Sq 3	2.94575e-120	1.66369	0.925	0.579	4.92176e-116	ENSMUSG00000063130	Calml3
Sq 3	1.87449e-119	1.18769	0.983	0.901	3.13189e-115	ENSMUSG00000019851	Perp
Sq 3	7.36319e-117	1.00585	0.998	0.923	1.23024e-112	ENSMUSG00000053522	Lgals7
Sq 3	7.0249e-115	2.34021	0.875	0.41	1.17372e-110	ENSMUSG00000050359	Sprr1a
Sq 3	2.75055e-113	1.79709	0.933	0.588	4.59562e-109	ENSMUSG00000060962	Dmkn
Sq 3	1.27225e-106	1.71852	0.776	0.27	2.12567e-102	ENSMUSG00000055561	Spink5
Sq 3	5.6431e-106	1.53394	0.95	0.729	9.42848e-102	ENSMUSG00000027533	Fabp5
Sq 3	5.31011e-102	1.79946	0.716	0.234	8.87213e-98	ENSMUSG00000043681	Fam25c
Sq 3	1.94164e-101	1.49147	0.445	0.033	3.24409e-97	ENSMUSG00000024846	Cst6
Sq 3	5.28781e-101	2.4719	0.562	0.098	8.83488e-97	ENSMUSG00000033765	Calm4
Sq 3	2.514e-98	0.936762	0.983	0.9	4.20039e-94	ENSMUSG00000025068	Gsto1
Sq 3	4.85674e-98	1.76053	0.647	0.161	8.11464e-94	ENSMUSG00000046056	Sbsn
Sq 3	2.99541e-96	1.13949	0.95	0.79	5.00473e-92	ENSMUSG00000024659	Anxa1
Sq 3	1.67976e-85	1.18884	0.401	0.034	2.80654e-81	ENSMUSG00000032454	Rbp2
Sq 3	2.48922e-85	1.3644	0.712	0.271	4.15898e-81	ENSMUSG00000057454	Lypd3
Sq 3	2.37899e-78	1.39135	0.776	0.415	3.97482e-74	ENSMUSG00000004885	Crabp2
Sq 3	1.58099e-76	1.11965	0.986	0.917	2.64152e-72	ENSMUSG00000045545	Krt14
Sq 3	2.2228e-75	1.29014	0.476	0.077	3.71386e-71	ENSMUSG00000019987	Arg1
Sq 3	7.25298e-75	-1.3414	0.317	0.809	1.21183e-70	ENSMUSG00000054146	Krt15
Sq 3	1.21792e-72	-1.15462	0.659	0.898	2.03489e-68	ENSMUSG00000001025	S100a6
Sq 3	1.90496e-71	-1.24112	0.111	0.64	3.18281e-67	ENSMUSG00000017723	Wfdc2
Sq 3	3.07268e-70	0.81575	0.928	0.831	5.13383e-66	ENSMUSG00000050335	Lgals3
Sq 3	9.85951e-69	-1.18436	0.212	0.682	1.64733e-64	ENSMUSG00000025064	Col17a1
Sq 3	2.19923e-67	-1.12603	0.346	0.768	3.67448e-63	ENSMUSG00000002985	Apoe
Sq 3	4.12216e-67	2.19375	0.613	0.231	6.88731e-63	ENSMUSG00000074199	Krtdap
Sq 3	1.1025e-65	0.870922	0.947	0.867	1.84206e-61	ENSMUSG00000009013	Dynll1
Sq 3	2.02657e-64	1.84593	0.413	0.071	3.386e-60	ENSMUSG00000059668	Krt4
Sq 3	1.0267e-63	1.07043	0.553	0.171	1.71541e-59	ENSMUSG00000044986	Tst
Sq 3	1.09507e-63	-1.07436	0.103	0.586	1.82964e-59	ENSMUSG00000029838	Ptn
Sq 3	1.05413e-62	1.08753	0.279	0.017	1.76125e-58	ENSMUSG00000061259	Tmprss11d
Sq 3	2.38234e-62	1.57093	0.315	0.031	3.98041e-58	ENSMUSG00000054046	Klk13
Sq 3	4.42452e-62	-0.945476	0.288	0.731	7.39248e-58	ENSMUSG00000036256	Igfbp7
Sq 3	8.49541e-62	-0.814924	0.07	0.56	1.41941e-57	ENSMUSG00000049866	Arl4c
Sq 3	1.16706e-61	-0.744557	0.663	0.916	1.94993e-57	ENSMUSG00000050708	Ftl1
Sq 3	1.32513e-61	0.996485	0.526	0.144	2.21402e-57	ENSMUSG00000034362	Csta1
Sq 3	2.12738e-61	-1.27903	0.349	0.778	3.55443e-57	ENSMUSG00000031762	Mt2
Sq 3	4.32324e-61	1.3511	0.298	0.026	7.22328e-57	ENSMUSG00000031757	Mt4
Sq 3	9.15086e-61	0.803838	0.399	0.071	1.52892e-56	ENSMUSG00000078144	Capns2
Sq 3	4.32175e-60	0.69615	0.55	0.153	7.22078e-56	ENSMUSG00000000983	Wfdc18
Sq 3	5.28048e-58	0.924152	0.375	0.064	8.82263e-54	ENSMUSG00000015093	Clic3
Sq 3	2.17166e-57	1.92887	0.24	0.011	3.62841e-53	ENSMUSG00000048455	Sprr1b
Sq 3	2.44802e-57	0.895843	0.904	0.814	4.09016e-53	ENSMUSG00000074457	S100a16
Sq 3	4.25758e-57	-1.07881	0.262	0.731	7.11357e-53	ENSMUSG00000029810	Tmem176b
Sq 3	3.16343e-56	1.45044	0.284	0.026	5.28546e-52	ENSMUSG00000022596	Slurp1
Sq 3	6.68061e-56	0.82254	0.584	0.192	1.1162e-51	ENSMUSG00000028716	Pdzk1ip1
Sq 3	8.96731e-56	-0.822475	0.171	0.641	1.49826e-51	ENSMUSG00000006360	Crip1
Sq 3	6.47843e-55	0.816561	0.377	0.069	1.08242e-50	ENSMUSG00000035861	Tmprss11b
Sq 3	5.35032e-54	1.15399	0.798	0.629	8.93931e-50	ENSMUSG00000024953	Prdx5
Sq 3	1.24584e-51	-0.928443	0.399	0.797	2.08155e-47	ENSMUSG00000075602	Ly6a
Sq 3	3.60558e-51	-0.782754	0.159	0.582	6.02421e-47	ENSMUSG00000030934	Oat
Sq 3	9.73924e-51	0.895882	0.274	0.031	1.62723e-46	ENSMUSG00000011632	Pinlyp
Sq 3	5.52321e-50	1.50754	0.442	0.125	9.22819e-46	ENSMUSG00000061144	Spink12
Sq 3	1.15878e-49	-0.746951	0.195	0.619	1.93609e-45	ENSMUSG00000042712	Tceal9
Sq 3	1.59729e-49	0.826616	0.233	0.017	2.66874e-45	ENSMUSG00000069441	Dsg1a
Sq 3	2.52996e-49	-0.349799	0.978	0.995	4.22706e-45	ENSMUSG00000090733	Rps27
Sq 3	8.35514e-49	-0.644133	0.075	0.491	1.39598e-44	ENSMUSG00000020758	Itgb4
Sq 3	1.11681e-47	-0.812895	0.228	0.644	1.86596e-43	ENSMUSG00000035493	Tgfbi
Sq 3	1.44337e-47	0.740632	0.413	0.099	2.41158e-43	ENSMUSG00000042212	Sprr2d
Sq 3	8.45254e-47	2.02634	0.466	0.157	1.41225e-42	ENSMUSG00000053797	Krt16
Sq 3	1.13285e-46	-0.744242	0.106	0.508	1.89277e-42	ENSMUSG00000002980	Bcam
Sq 3	1.22931e-46	1.03442	0.526	0.214	2.05393e-42	ENSMUSG00000024331	Dsc2
Sq 3	1.69147e-46	-0.816207	0.245	0.626	2.82611e-42	ENSMUSG00000028124	Gclm
Sq 3	2.53947e-46	-0.95718	0.214	0.643	4.24294e-42	ENSMUSG00000023367	Tmem176a
Sq 3	3.13326e-45	-0.637743	0.091	0.489	5.23506e-41	ENSMUSG00000070436	Serpinh1
Sq 3	1.09672e-44	1.2495	0.204	0.013	1.83239e-40	ENSMUSG00000092586	Ly6g6c
Sq 3	1.12097e-44	0.626856	0.209	0.015	1.87291e-40	ENSMUSG00000037577	Ephx3
Sq 3	1.82621e-44	0.677099	0.974	0.894	3.05123e-40	ENSMUSG00000004951	Hspb1
Sq 3	2.28856e-44	-0.69878	0.411	0.773	3.82372e-40	ENSMUSG00000041736	Tspo
Sq 3	3.15139e-44	-0.962972	0.793	0.932	5.26535e-40	ENSMUSG00000024661	Fth1
Sq 3	5.46642e-44	0.76026	0.262	0.034	9.1333e-40	ENSMUSG00000063651	Cnfn
Sq 3	6.43123e-44	-0.630631	0.12	0.516	1.07453e-39	ENSMUSG00000030605	Mfge8
Sq 3	6.65612e-44	0.697136	0.827	0.748	1.1121e-39	ENSMUSG00000030793	Pycard
Sq 3	4.28707e-43	0.832136	0.793	0.631	7.16284e-39	ENSMUSG00000001552	Jup
Sq 3	3.35703e-42	1.07332	0.471	0.161	5.60892e-38	ENSMUSG00000071561	BC100530
Sq 3	9.8679e-42	-0.666321	0.144	0.516	1.64873e-37	ENSMUSG00000036111	Lmo1
Sq 3	1.0509e-41	-1.20857	0.257	0.625	1.75584e-37	ENSMUSG00000054717	Hmgb2
Sq 3	1.12872e-41	-0.651616	0.233	0.611	1.88586e-37	ENSMUSG00000008575	Nfib
Sq 3	1.13544e-41	0.782743	0.293	0.055	1.89709e-37	ENSMUSG00000028148	Them5
Sq 3	1.268e-41	-0.607081	0.161	0.548	2.11857e-37	ENSMUSG00000026131	Dst
Sq 3	1.44787e-41	0.845791	0.865	0.763	2.41911e-37	ENSMUSG00000042306	S100a14
Sq 3	6.7532e-41	-0.670817	0.37	0.723	1.12832e-36	ENSMUSG00000036438	Calm2
Sq 3	1.37469e-40	-0.716757	0.24	0.613	2.29683e-36	ENSMUSG00000027111	Itga6
Sq 3	1.88045e-40	-0.652939	0.144	0.516	3.14185e-36	ENSMUSG00000013236	Ptprs
Sq 3	1.9152e-40	0.831276	0.159	0.004	3.19991e-36	ENSMUSG00000044594	Serpinb3a
Sq 3	2.68191e-40	-0.46258	0.911	0.962	4.48093e-36	ENSMUSG00000026238	Ptma
Sq 3	3.21694e-40	0.904095	0.788	0.607	5.37486e-36	ENSMUSG00000046402	Rbp1
Sq 3	1.7864e-39	-0.549795	0.022	0.359	2.98471e-35	ENSMUSG00000002799	Jag2
Sq 3	2.36563e-39	-0.653557	0.154	0.522	3.9525e-35	ENSMUSG00000040488	Ltbp4
Sq 3	1.45483e-38	-0.860032	0.724	0.913	2.43072e-34	ENSMUSG00000092341	Malat1
Sq 3	3.48272e-38	-0.654359	0.685	0.901	5.81892e-34	ENSMUSG00000025492	Ifitm3
Sq 3	3.81904e-38	-0.614183	0.421	0.78	6.38086e-34	ENSMUSG00000027620	Rbm39
Sq 3	4.64447e-38	-0.493519	0.067	0.413	7.75999e-34	ENSMUSG00000046432	Bex3
Sq 3	6.5814e-38	0.5238	0.981	0.874	1.09962e-33	ENSMUSG00000047281	Sfn
Sq 3	1.89948e-37	-0.684848	0.262	0.625	3.17366e-33	ENSMUSG00000021477	Ctsl
Sq 3	2.47026e-37	-1.43994	0.329	0.626	4.12731e-33	ENSMUSG00000052684	Jun
Sq 3	1.64155e-36	0.559683	0.188	0.017	2.7427e-32	ENSMUSG00000074183	Gsta1
Sq 3	2.66503e-36	-0.696523	0.207	0.589	4.45274e-32	ENSMUSG00000032373	Car12
Sq 3	2.7735e-36	0.541621	0.358	0.099	4.63397e-32	ENSMUSG00000034226	Rhov
Sq 3	3.85269e-36	-0.675629	0.257	0.598	6.43707e-32	ENSMUSG00000022510	Trp63
Sq 3	7.08695e-36	0.633105	0.822	0.729	1.18409e-31	ENSMUSG00000003955	Fam162a
Sq 3	7.21123e-36	-0.593812	0.115	0.46	1.20485e-31	ENSMUSG00000054459	Vsnl1
Sq 3	2.07633e-35	-0.56825	0.238	0.595	3.46914e-31	ENSMUSG00000010095	Slc3a2
Sq 3	4.25053e-35	-0.66191	0.262	0.607	7.10178e-31	ENSMUSG00000041126	H2afv
Sq 3	4.80401e-35	-0.928605	0.575	0.851	8.02654e-31	ENSMUSG00000031765	Mt1
Sq 3	7.50444e-35	0.414303	0.151	0.007	1.25384e-30	ENSMUSG00000111709	Gm3776
Sq 3	1.79589e-34	-0.540341	0.861	0.95	3.00057e-30	ENSMUSG00000016559	H3f3b
Sq 3	2.43859e-34	-0.71156	0.368	0.753	4.0744e-30	ENSMUSG00000086503	Xist
Sq 3	4.23357e-34	0.856501	0.462	0.197	7.07345e-30	ENSMUSG00000027377	Mall
Sq 3	6.30866e-34	0.523171	0.171	0.015	1.05405e-29	ENSMUSG00000013766	Ly6g6e
Sq 3	9.28746e-34	0.774865	0.317	0.088	1.55175e-29	ENSMUSG00000028862	Map3k6
Sq 3	1.46607e-33	0.81335	0.683	0.489	2.4495e-29	ENSMUSG00000008601	Rab25
Sq 3	3.34115e-33	-0.558631	0.262	0.612	5.58239e-29	ENSMUSG00000029622	Arpc1b
Sq 3	3.57725e-33	-0.548788	0.397	0.727	5.97687e-29	ENSMUSG00000062270	Morf4l1
Sq 3	5.03249e-33	-0.593941	0.132	0.461	8.40829e-29	ENSMUSG00000064326	Siva1
Sq 3	5.20704e-33	-0.47355	0.024	0.321	8.69993e-29	ENSMUSG00000026639	Lamb3
Sq 3	5.96859e-33	-0.471892	0.111	0.44	9.97231e-29	ENSMUSG00000037060	Cavin3
Sq 3	7.17929e-33	-0.494823	0.373	0.76	1.19952e-28	ENSMUSG00000025150	Cbr2
Sq 3	7.94941e-33	-0.49186	0.048	0.353	1.32819e-28	ENSMUSG00000041936	Agrn
Sq 3	8.60075e-33	-0.560258	0.346	0.684	1.43701e-28	ENSMUSG00000027712	Anxa5
Sq 3	1.73094e-32	-0.572891	0.149	0.467	2.89206e-28	ENSMUSG00000045817	Zfp36l2
Sq 3	3.9248e-32	-0.858071	0.305	0.617	6.55756e-28	ENSMUSG00000021025	Nfkbia
Sq 3	7.94936e-32	-0.603791	0.312	0.648	1.32818e-27	ENSMUSG00000022462	Slc38a2
Sq 3	1.31856e-31	0.364576	0.969	0.957	2.20305e-27	ENSMUSG00000027907	S100a11
Sq 3	3.1486e-31	0.583044	0.18	0.022	5.26068e-27	ENSMUSG00000003271	Sult2b1
Sq 3	3.40588e-31	-1.65469	0.214	0.507	5.69054e-27	ENSMUSG00000021250	Fos
Sq 3	3.48146e-31	-0.535358	0.464	0.788	5.81682e-27	ENSMUSG00000021270	Hsp90aa1
Sq 3	3.62912e-31	2.01256	0.264	0.064	6.06354e-27	ENSMUSG00000046834	Krt1
Sq 3	4.91003e-31	0.886392	0.668	0.469	8.20367e-27	ENSMUSG00000004771	Rab11a
Sq 3	5.43027e-31	0.615983	0.377	0.129	9.07289e-27	ENSMUSG00000026327	Serpinb11
Sq 3	6.42795e-31	-0.509397	0.276	0.598	1.07398e-26	ENSMUSG00000001911	Nfix
Sq 3	1.25589e-30	-0.420151	0.274	0.612	2.09834e-26	ENSMUSG00000055044	Pdlim1
Sq 3	1.43618e-30	0.693234	0.31	0.088	2.39957e-26	ENSMUSG00000021591	Glrx
Sq 3	2.14465e-30	0.639783	0.276	0.068	3.58327e-26	ENSMUSG00000014725	Adam28
Sq 3	4.47883e-30	0.471106	0.108	0.001	7.48323e-26	ENSMUSG00000072845	Tmprss11a
Sq 3	6.46097e-30	-1.04675	0.418	0.672	1.0795e-25	ENSMUSG00000071076	Jund
Sq 3	8.5055e-30	-0.51994	0.281	0.619	1.4211e-25	ENSMUSG00000038393	Txnip
Sq 3	1.10367e-29	-0.708447	0.351	0.696	1.84401e-25	ENSMUSG00000092274	Neat1
Sq 3	1.20068e-29	-0.520794	0.339	0.655	2.00609e-25	ENSMUSG00000057286	St6galnac2
Sq 3	2.18399e-29	-0.442854	0.096	0.398	3.64902e-25	ENSMUSG00000025650	Col7a1
Sq 3	2.98284e-29	-0.443381	0.031	0.302	4.98372e-25	ENSMUSG00000001435	Col18a1
Sq 3	3.67679e-29	-0.425559	0.072	0.362	6.14318e-25	ENSMUSG00000025856	Pdgfa
Sq 3	3.7555e-29	-0.393582	0.022	0.288	6.27469e-25	ENSMUSG00000090394	4930523C07Rik
Sq 3	3.95988e-29	-0.505396	0.228	0.536	6.61617e-25	ENSMUSG00000021377	Dek
Sq 3	1.08447e-28	-0.480485	0.147	0.449	1.81193e-24	ENSMUSG00000026223	Itm2c
Sq 3	1.83045e-28	-0.462703	0.043	0.314	3.05832e-24	ENSMUSG00000052957	Gas1
Sq 3	2.40655e-28	-0.465199	0.202	0.508	4.02087e-24	ENSMUSG00000026421	Csrp1
Sq 3	2.74029e-28	0.886598	0.692	0.56	4.57847e-24	ENSMUSG00000028435	Aqp3
Sq 3	3.78257e-28	0.604062	0.87	0.805	6.31991e-24	ENSMUSG00000032231	Anxa2
Sq 3	3.98658e-28	-1.0631	0.048	0.313	6.66077e-24	ENSMUSG00000003545	Fosb
Sq 3	5.38913e-28	-0.481742	0.041	0.306	9.00416e-24	ENSMUSG00000031841	Cdh13
Sq 3	6.52069e-28	-0.422204	0.149	0.455	1.08948e-23	ENSMUSG00000039953	Clstn1
Sq 3	6.85744e-28	0.668083	0.214	0.041	1.14574e-23	ENSMUSG00000018211	Wfdc15b
Sq 3	1.73355e-27	-0.486572	0.298	0.608	2.89641e-23	ENSMUSG00000022858	Tra2b
Sq 3	1.76474e-27	0.589574	0.325	0.109	2.94853e-23	ENSMUSG00000048399	Tprg
Sq 3	2.96968e-27	0.441812	0.911	0.871	4.96174e-23	ENSMUSG00000029632	Ndufa4
Sq 3	3.03558e-27	-0.429219	0.038	0.302	5.07185e-23	ENSMUSG00000017754	Pltp
Sq 3	3.85856e-27	-0.462673	0.38	0.71	6.44688e-23	ENSMUSG00000022961	Son
Sq 3	4.59084e-27	-0.46593	0.058	0.324	7.67037e-23	ENSMUSG00000003038	Hmgn2
Sq 3	5.71615e-27	-0.576911	0.19	0.476	9.55055e-23	ENSMUSG00000022010	Tsc22d1
Sq 3	7.74636e-27	-0.519876	0.31	0.605	1.29426e-22	ENSMUSG00000030122	Ptms
Sq 3	8.65068e-27	-0.563215	0.072	0.355	1.44536e-22	ENSMUSG00000018593	Sparc
Sq 3	9.24194e-27	-0.382352	0.017	0.263	1.54414e-22	ENSMUSG00000000085	Scmh1
Sq 3	9.96861e-27	-0.472135	0.159	0.454	1.66556e-22	ENSMUSG00000022565	Plec
Sq 3	1.14494e-26	0.331629	0.18	0.028	1.91297e-22	ENSMUSG00000075296	Aldh3b2
Sq 3	1.47093e-26	-0.565735	0.736	0.891	2.45762e-22	ENSMUSG00000064351	mt-Co1
Sq 3	2.02772e-26	-1.06738	0.204	0.479	3.38791e-22	ENSMUSG00000020423	Btg2
Sq 3	6.95887e-26	-0.452296	0.192	0.484	1.16269e-21	ENSMUSG00000060147	Serpinb6a
Sq 3	9.45403e-26	-0.408258	0.192	0.492	1.57958e-21	ENSMUSG00000028248	Pnisr
Sq 3	1.42635e-25	0.742104	0.394	0.176	2.38314e-21	ENSMUSG00000059743	Fdps
Sq 3	1.60606e-25	-0.460345	0.142	0.42	2.68341e-21	ENSMUSG00000028266	Lmo4
Sq 3	3.46044e-25	-0.512072	0.144	0.422	5.78171e-21	ENSMUSG00000027203	Dut
Sq 3	3.6959e-25	-0.807594	0.084	0.345	6.17511e-21	ENSMUSG00000035557	Krt17
Sq 3	4.20473e-25	-0.559996	0.142	0.413	7.02527e-21	ENSMUSG00000027160	Ccdc34
Sq 3	5.0373e-25	-0.340753	0.012	0.24	8.41633e-21	ENSMUSG00000026167	Wnt10a
Sq 3	5.75169e-25	-0.554717	0.219	0.497	9.60993e-21	ENSMUSG00000028645	Slc2a1
Sq 3	7.04827e-25	-0.387487	0.065	0.322	1.17763e-20	ENSMUSG00000029581	Fscn1
Sq 3	7.56449e-25	-0.387135	0.053	0.307	1.26388e-20	ENSMUSG00000032076	Cadm1
Sq 3	8.62724e-25	-0.36888	0.151	0.431	1.44144e-20	ENSMUSG00000025809	Itgb1
Sq 3	1.17967e-24	-0.419095	0.279	0.595	1.97099e-20	ENSMUSG00000029823	Luc7l2
Sq 3	1.26186e-24	-0.427255	0.332	0.621	2.10832e-20	ENSMUSG00000029836	Cbx3
Sq 3	2.02791e-24	-0.428667	0.161	0.443	3.38823e-20	ENSMUSG00000018474	Chd3
Sq 3	2.08727e-24	-0.432782	0.123	0.393	3.48741e-20	ENSMUSG00000017607	Tns4
Sq 3	2.74486e-24	-1.27396	0.053	0.292	4.58611e-20	ENSMUSG00000028195	Cyr61
Sq 3	3.54958e-24	-0.363236	0.115	0.383	5.93064e-20	ENSMUSG00000015143	Actn1
Sq 3	3.822e-24	-0.384522	0.462	0.745	6.38579e-20	ENSMUSG00000075706	Gpx4
Sq 3	3.8785e-24	-0.345058	0.034	0.269	6.4802e-20	ENSMUSG00000001870	Ltbp1
Sq 3	4.40977e-24	-0.866022	0.284	0.551	7.36785e-20	ENSMUSG00000020205	Phlda1
Sq 3	4.41707e-24	0.523086	0.2	0.042	7.38004e-20	ENSMUSG00000022595	Lypd2
Sq 3	4.46619e-24	-0.448851	0.123	0.383	7.4621e-20	ENSMUSG00000027356	Fermt1
Sq 3	5.27557e-24	-0.363953	0.041	0.282	8.81442e-20	ENSMUSG00000068748	Ptprz1
Sq 3	6.8974e-24	0.86999	0.589	0.426	1.15242e-19	ENSMUSG00000011884	Gltp
Sq 3	8.47368e-24	0.895325	0.291	0.104	1.41578e-19	ENSMUSG00000046352	Gjb2
Sq 3	8.60392e-24	-0.753174	0.635	0.829	1.43754e-19	ENSMUSG00000037894	H2afz
Sq 3	8.69895e-24	-0.423833	0.428	0.726	1.45342e-19	ENSMUSG00000037266	Rsrp1
Sq 3	1.20365e-23	0.408723	0.178	0.034	2.01107e-19	ENSMUSG00000022218	Tgm1
Sq 3	1.21218e-23	-0.456101	0.44	0.724	2.0253e-19	ENSMUSG00000058799	Nap1l1
Sq 3	1.45837e-23	-0.396358	0.233	0.52	2.43664e-19	ENSMUSG00000007850	Hnrnph1
Sq 3	1.68555e-23	-0.436028	0.618	0.836	2.81621e-19	ENSMUSG00000056201	Cfl1
Sq 3	1.93583e-23	0.580977	0.243	0.069	3.23438e-19	ENSMUSG00000022090	Pdlim2
Sq 3	2.92129e-23	-0.36374	0.204	0.482	4.88089e-19	ENSMUSG00000021728	Emb
Sq 3	3.53303e-23	-0.390434	0.031	0.259	5.90299e-19	ENSMUSG00000026073	Il1r2
Sq 3	3.57142e-23	-0.362106	0.269	0.562	5.96713e-19	ENSMUSG00000032966	Fkbp1a
Sq 3	4.65248e-23	-0.357216	0.036	0.264	7.77337e-19	ENSMUSG00000028780	Sema3c
Sq 3	6.8957e-23	-1.40781	0.091	0.326	1.15213e-18	ENSMUSG00000026628	Atf3
Sq 3	8.61893e-23	0.398409	0.272	0.087	1.44005e-18	ENSMUSG00000006411	Nectin4
Sq 3	9.0705e-23	0.636677	0.757	0.689	1.5155e-18	ENSMUSG00000026385	Dbi
Sq 3	1.14995e-22	0.377543	0.137	0.018	1.92134e-18	ENSMUSG00000057933	Gsta2
Sq 3	1.17278e-22	0.717383	0.767	0.711	1.95948e-18	ENSMUSG00000054889	Dsp
Sq 3	1.2982e-22	-0.460299	0.087	0.331	2.16904e-18	ENSMUSG00000028517	Plpp3
Sq 3	1.63718e-22	-1.13735	0.135	0.379	2.73541e-18	ENSMUSG00000024190	Dusp1
Sq 3	3.34188e-22	-0.406593	0.163	0.426	5.58361e-18	ENSMUSG00000070047	Fat1
Sq 3	3.71953e-22	0.534656	0.784	0.749	6.21458e-18	ENSMUSG00000060032	H2afj
Sq 3	4.08648e-22	-0.415499	0.236	0.503	6.82769e-18	ENSMUSG00000055065	Ddx17
Sq 3	4.62447e-22	-0.33051	0.024	0.236	7.72657e-18	ENSMUSG00000000120	Ngfr
Sq 3	5.44299e-22	0.603339	0.197	0.048	9.09416e-18	ENSMUSG00000048373	Fgfbp1
Sq 3	5.79854e-22	0.64089	0.175	0.035	9.6882e-18	ENSMUSG00000047586	Nccrp1
Sq 3	6.21826e-22	-0.363224	0.233	0.515	1.03895e-17	ENSMUSG00000059552	Trp53
Sq 3	9.19745e-22	-0.389921	0.144	0.406	1.53671e-17	ENSMUSG00000040562	Gstm2
Sq 3	1.05797e-21	-0.361632	0.065	0.298	1.76766e-17	ENSMUSG00000027932	Slc27a3
Sq 3	1.19918e-21	-1.0236	0.252	0.494	2.0036e-17	ENSMUSG00000028832	Stmn1
Sq 3	2.32268e-21	-0.303068	0.178	0.448	3.88073e-17	ENSMUSG00000018965	Ywhah
Sq 3	2.71568e-21	0.83894	0.529	0.344	4.53736e-17	ENSMUSG00000026202	Tuba4a
Sq 3	2.77699e-21	-0.946586	0.091	0.315	4.63979e-17	ENSMUSG00000038418	Egr1
Sq 3	2.85543e-21	0.360467	0.123	0.015	4.77085e-17	ENSMUSG00000027186	Elf5
Sq 3	3.42752e-21	-0.361692	0.361	0.664	5.7267e-17	ENSMUSG00000039218	Srrm2
Sq 3	3.75523e-21	-0.314142	0.147	0.416	6.27423e-17	ENSMUSG00000034192	Lsm3
Sq 3	4.28464e-21	-0.333108	0.123	0.383	7.15877e-17	ENSMUSG00000070348	Ccnd1
Sq 3	5.92834e-21	-0.367722	0.305	0.581	9.90506e-17	ENSMUSG00000055436	Srsf11
Sq 3	1.19558e-20	-0.661235	0.224	0.469	1.99757e-16	ENSMUSG00000097850	4631405K08Rik
Sq 3	1.27391e-20	-0.324141	0.245	0.516	2.12844e-16	ENSMUSG00000029817	Tra2a
Sq 3	1.38049e-20	-0.362738	0.132	0.378	2.30652e-16	ENSMUSG00000029673	Auts2
Sq 3	1.43001e-20	-0.639879	0.041	0.248	2.38926e-16	ENSMUSG00000028967	Errfi1
Sq 3	1.51491e-20	-0.390354	0.519	0.765	2.5311e-16	ENSMUSG00000054766	Set
Sq 3	1.58442e-20	-0.382866	0.075	0.3	2.64725e-16	ENSMUSG00000017493	Igfbp4
Sq 3	1.61468e-20	0.394995	0.103	0.009	2.69781e-16	ENSMUSG00000050108	Bpifc
Sq 3	1.97309e-20	-0.412968	0.2	0.45	3.29664e-16	ENSMUSG00000021910	Nisch
Sq 3	2.10189e-20	-0.382019	0.587	0.844	3.51184e-16	ENSMUSG00000004980	Hnrnpa2b1
Sq 3	2.26113e-20	0.403499	0.877	0.888	3.7779e-16	ENSMUSG00000068523	Gng5
Sq 3	2.28243e-20	-0.31861	0.038	0.245	3.81349e-16	ENSMUSG00000001507	Itga3
Sq 3	2.38113e-20	-0.312217	0.031	0.236	3.9784e-16	ENSMUSG00000020422	Tns3
Sq 3	2.63396e-20	-0.362135	0.305	0.577	4.40082e-16	ENSMUSG00000004044	Cavin1
Sq 3	2.68187e-20	-0.362468	0.329	0.606	4.48087e-16	ENSMUSG00000025982	Sf3b1
Sq 3	2.70511e-20	-0.294939	0.017	0.211	4.5197e-16	ENSMUSG00000030096	Slc6a6
Sq 3	3.08529e-20	0.41673	0.849	0.84	5.15491e-16	ENSMUSG00000078812	Eif5a
Sq 3	3.54496e-20	-0.31284	0.171	0.422	5.92292e-16	ENSMUSG00000035569	Ankrd11
Sq 3	4.67313e-20	-0.618371	0.185	0.45	7.80787e-16	ENSMUSG00000026473	Glul
Sq 3	4.87667e-20	-0.384561	0.111	0.347	8.14794e-16	ENSMUSG00000019102	Aldh3a1
Sq 3	4.91613e-20	-0.353089	0.072	0.296	8.21387e-16	ENSMUSG00000042312	S100a13
Sq 3	5.31126e-20	-0.399653	0.346	0.626	8.87405e-16	ENSMUSG00000031939	Taf1d
Sq 3	6.14906e-20	0.392851	0.166	0.036	1.02739e-15	ENSMUSG00000058260	Serpina9
Sq 3	6.24523e-20	0.398082	0.209	0.06	1.04345e-15	ENSMUSG00000025813	Homer2
Sq 3	6.85093e-20	-0.846896	0.214	0.454	1.14465e-15	ENSMUSG00000005483	Dnajb1
Sq 3	7.00231e-20	0.765429	0.341	0.157	1.16995e-15	ENSMUSG00000029059	Fam213b
Sq 3	7.46717e-20	-0.420304	0.089	0.312	1.24762e-15	ENSMUSG00000020846	Rflnb
Sq 3	8.26122e-20	-0.42653	0.178	0.419	1.38029e-15	ENSMUSG00000026281	Dtymk
Sq 3	9.3844e-20	-0.374395	0.385	0.683	1.56795e-15	ENSMUSG00000024991	Eif3a
Sq 3	9.70108e-20	-0.404393	0.325	0.577	1.62086e-15	ENSMUSG00000028173	Wls
Sq 3	1.08013e-19	-0.433668	0.32	0.573	1.80468e-15	ENSMUSG00000020048	Hsp90b1
Sq 3	1.13191e-19	-0.382931	0.159	0.405	1.89119e-15	ENSMUSG00000031441	Atp11a
Sq 3	1.13935e-19	-0.351422	0.062	0.274	1.90362e-15	ENSMUSG00000041313	Slc7a1
Sq 3	1.16002e-19	-0.430549	0.103	0.337	1.93816e-15	ENSMUSG00000006143	Upk3bl
Sq 3	1.2368e-19	-0.40325	0.7	0.876	2.06644e-15	ENSMUSG00000064363	mt-Nd4
Sq 3	1.24599e-19	-0.349322	0.156	0.397	2.0818e-15	ENSMUSG00000029149	Krtcap3
Sq 3	1.61033e-19	-0.351749	0.079	0.295	2.69054e-15	ENSMUSG00000032491	Nradd
Sq 3	1.69777e-19	-0.35605	0.058	0.269	2.83663e-15	ENSMUSG00000028583	Pdpn
Sq 3	1.7267e-19	-0.69484	0.132	0.353	2.88497e-15	ENSMUSG00000000078	Klf6
Sq 3	1.77536e-19	-0.386693	0.163	0.406	2.96626e-15	ENSMUSG00000032253	Phip
Sq 3	1.85852e-19	-0.344945	0.25	0.515	3.10522e-15	ENSMUSG00000032366	Tpm1
Sq 3	2.90829e-19	-0.325574	0.108	0.336	4.85917e-15	ENSMUSG00000003992	Ssbp2
Sq 3	3.24685e-19	-0.28271	0.075	0.295	5.42483e-15	ENSMUSG00000091337	Eid1
Sq 3	3.57984e-19	-0.430649	0.522	0.753	5.9812e-15	ENSMUSG00000028333	Anp32b
Sq 3	3.59371e-19	0.367758	0.111	0.013	6.00438e-15	ENSMUSG00000024771	Lipk
Sq 3	3.86672e-19	-0.314728	0.075	0.294	6.46052e-15	ENSMUSG00000041836	Ptpre
Sq 3	4.02079e-19	-0.356438	0.334	0.595	6.71793e-15	ENSMUSG00000021109	Hif1a
Sq 3	4.22151e-19	-0.826688	0.12	0.335	7.05331e-15	ENSMUSG00000044786	Zfp36
Sq 3	4.73128e-19	-0.390626	0.582	0.792	7.90502e-15	ENSMUSG00000002379	Ndufa11
Sq 3	4.74444e-19	-0.337457	0.517	0.772	7.927e-15	ENSMUSG00000041560	Nop53
Sq 3	5.66861e-19	-0.352008	0.57	0.833	9.47112e-15	ENSMUSG00000060591	Ifitm2
Sq 3	6.0413e-19	-0.386467	0.38	0.659	1.00938e-14	ENSMUSG00000027210	Meis2
Sq 3	6.24357e-19	-0.354752	0.334	0.63	1.04318e-14	ENSMUSG00000064367	mt-Nd5
Sq 3	7.19161e-19	-0.383565	0.582	0.816	1.20157e-14	ENSMUSG00000064345	mt-Nd2
Sq 3	7.48162e-19	-0.387453	0.803	0.911	1.25003e-14	ENSMUSG00000064354	mt-Co2
Sq 3	7.7422e-19	-0.739409	0.01	0.183	1.29357e-14	ENSMUSG00000040204	Pclaf
Sq 3	8.0278e-19	0.295371	0.118	0.017	1.34128e-14	ENSMUSG00000104445	Rhbg
Sq 3	8.11461e-19	-0.329669	0.135	0.36	1.35579e-14	ENSMUSG00000019768	Esr1
Sq 3	9.40042e-19	-0.311952	0.046	0.242	1.57062e-14	ENSMUSG00000040434	Large2
Sq 3	1.13566e-18	-0.38641	0.332	0.591	1.89746e-14	ENSMUSG00000032216	Nedd4
Sq 3	1.19694e-18	-0.323901	0.046	0.245	1.99986e-14	ENSMUSG00000023845	Lnpep
Sq 3	1.51703e-18	0.745903	0.428	0.245	2.53465e-14	ENSMUSG00000039195	1110008P14Rik
Sq 3	1.5663e-18	-0.279494	0.361	0.646	2.61698e-14	ENSMUSG00000010608	Rbm25
Sq 3	1.67582e-18	0.404071	0.255	0.09	2.79995e-14	ENSMUSG00000078202	Nrarp
Sq 3	1.7254e-18	-0.358633	0.209	0.45	2.8828e-14	ENSMUSG00000009585	Apobec3
Sq 3	1.76165e-18	-0.396844	0.147	0.383	2.94337e-14	ENSMUSG00000025466	Fuom
Sq 3	1.80316e-18	-0.327737	0.144	0.376	3.01272e-14	ENSMUSG00000022443	Myh9
Sq 3	1.83537e-18	-0.386195	0.579	0.826	3.06654e-14	ENSMUSG00000033161	Atp1a1
Sq 3	2.10082e-18	-0.374568	0.185	0.428	3.51004e-14	ENSMUSG00000031328	Flna
Sq 3	2.17213e-18	-0.294328	0.096	0.32	3.6292e-14	ENSMUSG00000089715	Cbx6
Sq 3	2.37497e-18	-0.404343	0.014	0.189	3.96809e-14	ENSMUSG00000025574	Tk1
Sq 3	2.43751e-18	0.487312	0.154	0.034	4.07259e-14	ENSMUSG00000023982	Guca1a
Sq 3	2.83377e-18	-0.408124	0.185	0.42	4.73466e-14	ENSMUSG00000019961	Tmpo
Sq 3	2.85769e-18	-0.338877	0.921	0.96	4.77463e-14	ENSMUSG00000064358	mt-Co3
Sq 3	2.99477e-18	0.306845	0.125	0.021	5.00366e-14	ENSMUSG00000043782	Bicdl2
Sq 3	3.13453e-18	0.358458	0.142	0.027	5.23717e-14	ENSMUSG00000030263	Lrmp
Sq 3	3.20237e-18	-0.257978	0.368	0.636	5.35052e-14	ENSMUSG00000032249	Anp32a
Sq 3	4.49067e-18	-0.357357	0.147	0.371	7.50302e-14	ENSMUSG00000034109	Golim4
Sq 3	5.42015e-18	-0.33867	0.118	0.336	9.05599e-14	ENSMUSG00000025151	Maged1
Sq 3	5.49853e-18	-0.342058	0.925	0.964	9.18694e-14	ENSMUSG00000064357	mt-Atp6
Sq 3	5.87254e-18	-0.331648	0.224	0.47	9.81183e-14	ENSMUSG00000022139	Mbnl2
Sq 3	5.92129e-18	-0.314475	0.312	0.569	9.89328e-14	ENSMUSG00000032239	Rp9
Sq 3	5.9557e-18	-0.312927	0.048	0.24	9.95078e-14	ENSMUSG00000055053	Nfic
Sq 3	6.75318e-18	-0.321727	0.625	0.824	1.12832e-13	ENSMUSG00000024248	Cox7a2l
Sq 3	7.71804e-18	-0.329899	0.781	0.897	1.28953e-13	ENSMUSG00000064341	mt-Nd1
Sq 3	7.94804e-18	-0.341677	0.065	0.264	1.32796e-13	ENSMUSG00000050199	Lgr4
Sq 3	8.99213e-18	-0.335274	0.226	0.483	1.5024e-13	ENSMUSG00000045193	Cirbp
Sq 3	9.1037e-18	-0.32183	0.197	0.436	1.52105e-13	ENSMUSG00000028759	Hp1bp3
Sq 3	9.19732e-18	-0.254147	0.031	0.214	1.53669e-13	ENSMUSG00000006205	Htra1
Sq 3	9.62094e-18	-0.396136	0.262	0.516	1.60747e-13	ENSMUSG00000026034	Clk1
Sq 3	1.02247e-17	-0.25081	0.007	0.172	1.70834e-13	ENSMUSG00000057751	Megf6
Sq 3	1.07007e-17	-0.3984	0.024	0.201	1.78787e-13	ENSMUSG00000040152	Thbs1
Sq 3	1.09486e-17	-0.481807	0.736	0.883	1.82929e-13	ENSMUSG00000066551	Hmgb1
Sq 3	1.16414e-17	-0.302405	0.096	0.308	1.94504e-13	ENSMUSG00000063015	Ccni
Sq 3	1.47856e-17	-0.292294	0.233	0.483	2.47038e-13	ENSMUSG00000022982	Sod1
Sq 3	1.53966e-17	-0.30956	0.135	0.355	2.57246e-13	ENSMUSG00000038872	Zfhx3
Sq 3	1.83685e-17	-0.365889	0.156	0.382	3.06901e-13	ENSMUSG00000055612	Cdca7
Sq 3	1.88359e-17	-0.384684	0.101	0.311	3.1471e-13	ENSMUSG00000025289	Prdx4
Sq 3	1.95404e-17	-0.335417	0.397	0.663	3.26481e-13	ENSMUSG00000038812	Trmt112
Sq 3	2.05805e-17	-0.492996	0.108	0.316	3.4386e-13	ENSMUSG00000034349	Smc4
Sq 3	2.48788e-17	-0.349414	0.07	0.266	4.15675e-13	ENSMUSG00000028484	Psip1
Sq 3	2.7848e-17	-0.876463	0.12	0.333	4.65284e-13	ENSMUSG00000032068	Plet1
Sq 3	3.6912e-17	-0.257263	0.036	0.215	6.16726e-13	ENSMUSG00000030064	Frmd4b
Sq 3	4.77782e-17	-0.389762	0.192	0.432	7.98278e-13	ENSMUSG00000000184	Ccnd2
Sq 3	5.38343e-17	-0.379111	0.142	0.351	8.99464e-13	ENSMUSG00000045767	B230219D22Rik
Sq 3	6.38127e-17	-0.313825	0.159	0.372	1.06618e-12	ENSMUSG00000032547	Ryk
Sq 3	7.99176e-17	0.363357	0.171	0.047	1.33526e-12	ENSMUSG00000041939	Mvk
Sq 3	1.16232e-16	0.49364	0.74	0.712	1.942e-12	ENSMUSG00000037601	Nme1
Sq 3	1.16952e-16	0.842894	0.183	0.055	1.95403e-12	ENSMUSG00000030693	Klk10
Sq 3	1.23421e-16	-0.281372	0.038	0.214	2.06212e-12	ENSMUSG00000050737	Ptges
Sq 3	1.24296e-16	-0.319938	0.101	0.304	2.07674e-12	ENSMUSG00000026676	Ccdc3
Sq 3	1.48618e-16	-0.275604	0.106	0.307	2.48311e-12	ENSMUSG00000020580	Rock2
Sq 3	1.5269e-16	-0.3268	0.276	0.507	2.55114e-12	ENSMUSG00000000568	Hnrnpd
Sq 3	1.96164e-16	-0.319415	0.204	0.426	3.27752e-12	ENSMUSG00000018042	Cyb5r3
Sq 3	1.9765e-16	-0.272644	0.113	0.324	3.30233e-12	ENSMUSG00000031217	Efnb1
Sq 3	2.19281e-16	-0.297884	0.377	0.635	3.66374e-12	ENSMUSG00000021458	2010111I01Rik
Sq 3	2.83017e-16	-0.344995	0.526	0.767	4.72864e-12	ENSMUSG00000056851	Pcbp2
Sq 3	3.04857e-16	-0.872082	0.082	0.267	5.09356e-12	ENSMUSG00000003541	Ier3
Sq 3	3.2677e-16	-0.367481	0.315	0.544	5.45967e-12	ENSMUSG00000052534	Pbx1
Sq 3	3.30406e-16	0.363816	0.861	0.85	5.52043e-12	ENSMUSG00000016319	Slc25a5
Sq 3	3.4901e-16	0.550663	0.305	0.142	5.83126e-12	ENSMUSG00000019853	Hebp2
Sq 3	3.49179e-16	0.515829	0.716	0.713	5.83407e-12	ENSMUSG00000036112	Metap2
Sq 3	3.58665e-16	-0.496118	0.207	0.421	5.99258e-12	ENSMUSG00000040128	Pnrc1
Sq 3	3.69469e-16	-0.295117	0.142	0.365	6.17309e-12	ENSMUSG00000028128	F3
Sq 3	4.19726e-16	-0.334721	0.197	0.423	7.01279e-12	ENSMUSG00000101609	Kcnq1ot1
Sq 3	4.26711e-16	-0.603247	0.108	0.306	7.12948e-12	ENSMUSG00000062248	Cks2
Sq 3	4.28869e-16	0.280189	0.877	0.926	7.16555e-12	ENSMUSG00000070493	Chchd2
Sq 3	4.31684e-16	-0.342846	0.236	0.474	7.21257e-12	ENSMUSG00000066037	Hnrnpr
Sq 3	4.35164e-16	-0.258446	0.065	0.25	7.27072e-12	ENSMUSG00000023186	Vwa5a
Sq 3	4.37592e-16	-0.284048	0.168	0.389	7.31128e-12	ENSMUSG00000020388	Pdlim4
Sq 3	4.58923e-16	-0.318759	0.079	0.271	7.66769e-12	ENSMUSG00000036748	Cuedc2
Sq 3	4.73987e-16	-0.292769	0.279	0.516	7.91938e-12	ENSMUSG00000053907	Mat2a
Sq 3	4.85111e-16	-0.328869	0.368	0.634	8.10523e-12	ENSMUSG00000063511	Snrnp70
Sq 3	4.90135e-16	-0.28905	0.517	0.764	8.18917e-12	ENSMUSG00000046434	Hnrnpa1
Sq 3	5.24876e-16	-0.854718	0.476	0.637	8.76963e-12	ENSMUSG00000052837	Junb
Sq 3	6.23947e-16	-0.289382	0.06	0.239	1.04249e-11	ENSMUSG00000029201	Ugdh
Sq 3	6.68546e-16	-0.370628	0.209	0.428	1.11701e-11	ENSMUSG00000027684	Mecom
Sq 3	8.46368e-16	-0.314532	0.103	0.304	1.41411e-11	ENSMUSG00000022314	Rad21
Sq 3	9.55235e-16	-0.302793	0.151	0.361	1.59601e-11	ENSMUSG00000055333	Fat2
Sq 3	9.65697e-16	0.262667	0.125	0.026	1.61349e-11	ENSMUSG00000027376	Prom2
Sq 3	1.0264e-15	-0.523231	0.043	0.213	1.7149e-11	ENSMUSG00000053113	Socs3
Sq 3	1.0853e-15	-0.288659	0.3	0.545	1.81332e-11	ENSMUSG00000028410	Dnaja1
Sq 3	1.09634e-15	0.607941	0.639	0.566	1.83176e-11	ENSMUSG00000038650	Rnh1
Sq 3	1.11047e-15	-0.30053	0.111	0.303	1.85537e-11	ENSMUSG00000063450	Syne2
Sq 3	1.1314e-15	-0.283276	0.099	0.299	1.89034e-11	ENSMUSG00000024538	Ppic
Sq 3	1.26565e-15	-0.490797	0.026	0.188	2.11465e-11	ENSMUSG00000023034	Nr4a1
Sq 3	1.6913e-15	-0.304465	0.159	0.374	2.82582e-11	ENSMUSG00000024817	Uhrf2
Sq 3	1.75439e-15	0.458531	0.695	0.673	2.93124e-11	ENSMUSG00000026989	Dapl1
Sq 3	1.7962e-15	-0.258214	0.06	0.24	3.00109e-11	ENSMUSG00000021508	Cxcl14
Sq 3	1.81124e-15	0.457391	0.214	0.077	3.02621e-11	ENSMUSG00000035105	Egln3
Sq 3	2.12299e-15	-0.336813	0.248	0.481	3.5471e-11	ENSMUSG00000037852	Cpe
Sq 3	2.67397e-15	-0.255085	0.065	0.245	4.46766e-11	ENSMUSG00000028796	Phc2
Sq 3	2.73173e-15	-0.307348	0.111	0.3	4.56418e-11	ENSMUSG00000053646	Plxnb1
Sq 3	2.97172e-15	-0.289573	0.466	0.766	4.96514e-11	ENSMUSG00000064360	mt-Nd3
Sq 3	3.08835e-15	-0.301616	0.224	0.445	5.16001e-11	ENSMUSG00000040225	Prrc2c
Sq 3	3.15048e-15	-0.281995	0.113	0.315	5.26382e-11	ENSMUSG00000053931	Cnn3
Sq 3	3.32047e-15	-0.259478	0.212	0.431	5.54784e-11	ENSMUSG00000027881	Prpf38b
Sq 3	3.78371e-15	-0.281409	0.087	0.271	6.32182e-11	ENSMUSG00000005533	Igf1r
Sq 3	4.12279e-15	-0.285785	0.964	0.987	6.88836e-11	ENSMUSG00000049775	Tmsb4x
Sq 3	4.16814e-15	-0.25504	0.038	0.202	6.96412e-11	ENSMUSG00000022676	Snai2
Sq 3	4.66258e-15	-0.337291	0.007	0.147	7.79023e-11	ENSMUSG00000074476	Spc24
Sq 3	4.99847e-15	-0.310429	0.115	0.31	8.35145e-11	ENSMUSG00000030759	Far1
Sq 3	5.66448e-15	-0.286547	0.173	0.383	9.46421e-11	ENSMUSG00000024695	Zfp91
Sq 3	5.93992e-15	-0.266247	0.079	0.262	9.92442e-11	ENSMUSG00000026192	Atic
Sq 3	6.08784e-15	-0.319294	0.825	0.912	1.01716e-10	ENSMUSG00000064370	mt-Cytb
Sq 3	6.18628e-15	0.459226	0.8	0.777	1.0336e-10	ENSMUSG00000030695	Aldoa
Sq 3	6.28538e-15	-0.374426	0.212	0.426	1.05016e-10	ENSMUSG00000029247	Paics
Sq 3	6.3367e-15	-0.307021	0.084	0.267	1.05874e-10	ENSMUSG00000039081	Zfp503
Sq 3	6.92562e-15	-0.328789	0.267	0.493	1.15713e-10	ENSMUSG00000029455	Aldh2
Sq 3	7.03078e-15	-0.319495	0.392	0.65	1.1747e-10	ENSMUSG00000021843	Ktn1
Sq 3	7.20986e-15	-0.842836	0.31	0.497	1.20462e-10	ENSMUSG00000053560	Ier2
Sq 3	7.37478e-15	-0.279131	0.387	0.647	1.23218e-10	ENSMUSG00000037499	Nenf
Sq 3	7.37672e-15	-0.286997	0.192	0.399	1.2325e-10	ENSMUSG00000025134	Alyref
Sq 3	7.94663e-15	-0.257053	0.125	0.321	1.32772e-10	ENSMUSG00000006941	Eif1b
Sq 3	8.13248e-15	-0.469501	0.007	0.145	1.35878e-10	ENSMUSG00000019942	Cdk1
Sq 3	8.22157e-15	-0.253951	0.038	0.201	1.37366e-10	ENSMUSG00000020032	Nuak1
Sq 3	9.18822e-15	-0.314984	0.279	0.502	1.53517e-10	ENSMUSG00000036504	Phpt1
Sq 3	9.88779e-15	-0.26218	0.144	0.347	1.65205e-10	ENSMUSG00000022995	Enah
Sq 3	1.06577e-14	-0.265413	0.281	0.521	1.78069e-10	ENSMUSG00000032562	Gnai2
Sq 3	1.1376e-14	0.381748	0.115	0.023	1.90071e-10	ENSMUSG00000061666	Gdpd1
Sq 3	1.14608e-14	-0.349973	0.38	0.616	1.91487e-10	ENSMUSG00000007836	Hnrnpa0
Sq 3	1.22088e-14	-0.337716	0.118	0.306	2.03984e-10	ENSMUSG00000017144	Rnd3
Sq 3	1.25881e-14	-0.250264	0.255	0.477	2.10322e-10	ENSMUSG00000025132	Arhgdia
Sq 3	1.29754e-14	-0.359999	0.055	0.224	2.16792e-10	ENSMUSG00000040435	Ppp1r15a
Sq 3	1.37298e-14	0.417353	0.2	0.072	2.29397e-10	ENSMUSG00000022351	Sqle
Sq 3	1.58324e-14	-0.308525	0.454	0.697	2.64527e-10	ENSMUSG00000036372	Tmem258
Sq 3	1.65576e-14	-0.359691	0.159	0.355	2.76644e-10	ENSMUSG00000020608	Smc6
Sq 3	2.31757e-14	-0.296868	0.183	0.388	3.87219e-10	ENSMUSG00000026918	Brd3
Sq 3	2.70857e-14	-0.298881	0.293	0.516	4.52547e-10	ENSMUSG00000027593	Raly
Sq 3	2.73734e-14	-0.309399	0.418	0.657	4.57355e-10	ENSMUSG00000015937	H2afy
Sq 3	2.79653e-14	-0.291956	0.519	0.744	4.67244e-10	ENSMUSG00000027404	Snrpb
Sq 3	2.8705e-14	-0.608782	0.238	0.44	4.79604e-10	ENSMUSG00000091971	Hspa1a
Sq 3	3.10695e-14	-0.300171	0.481	0.723	5.19109e-10	ENSMUSG00000031633	Slc25a4
Sq 3	3.43278e-14	-0.268939	0.26	0.479	5.73548e-10	ENSMUSG00000036856	Wnt4
Sq 3	3.5164e-14	-0.266687	0.228	0.455	5.87519e-10	ENSMUSG00000022185	Acin1
Sq 3	3.68671e-14	-0.299328	0.209	0.423	6.15976e-10	ENSMUSG00000027829	Ccnl1
Sq 3	3.74667e-14	-0.277723	0.192	0.402	6.25993e-10	ENSMUSG00000037236	Matr3
Sq 3	3.80558e-14	-0.287548	0.091	0.269	6.35835e-10	ENSMUSG00000036617	Etl4
Sq 3	4.45481e-14	-0.27486	0.154	0.348	7.4431e-10	ENSMUSG00000027011	Ube2e3
Sq 3	4.53719e-14	0.561646	0.19	0.068	7.58075e-10	ENSMUSG00000062345	Serpinb2
Sq 3	4.68169e-14	0.285216	0.183	0.06	7.82217e-10	ENSMUSG00000053675	Tgm5
Sq 3	4.70479e-14	-0.588736	0.156	0.341	7.86076e-10	ENSMUSG00000007872	Id3
Sq 3	4.71834e-14	-0.288225	0.072	0.247	7.8834e-10	ENSMUSG00000020889	Nr1d1
Sq 3	5.03255e-14	-0.326687	0.082	0.257	8.40838e-10	ENSMUSG00000039481	Nrtn
Sq 3	5.22806e-14	-0.284693	0.212	0.417	8.73504e-10	ENSMUSG00000035851	Ythdc1
Sq 3	5.34622e-14	-0.340321	0.041	0.196	8.93247e-10	ENSMUSG00000020427	Igfbp3
Sq 3	5.73364e-14	0.557711	0.298	0.149	9.57976e-10	ENSMUSG00000034282	Evpl
Sq 3	6.24635e-14	-0.290238	0.055	0.214	1.04364e-09	ENSMUSG00000022895	Ets2
Sq 3	6.63768e-14	-0.441837	0.382	0.598	1.10902e-09	ENSMUSG00000060860	Ube2s
Sq 3	6.76911e-14	-0.264712	0.111	0.298	1.13098e-09	ENSMUSG00000002233	Rhoc
Sq 3	7.35428e-14	-0.283684	0.531	0.765	1.22875e-09	ENSMUSG00000005873	Reep5
Sq 3	9.36028e-14	-0.36077	0.012	0.145	1.56392e-09	ENSMUSG00000098318	Lockd
Sq 3	1.00321e-13	0.314484	0.151	0.045	1.67617e-09	ENSMUSG00000058454	Dhcr7
Sq 3	1.05725e-13	-0.25443	0.178	0.377	1.76645e-09	ENSMUSG00000030042	Pole4
Sq 3	1.07541e-13	-0.37814	0.084	0.253	1.7968e-09	ENSMUSG00000001627	Ifrd1
Sq 3	1.13116e-13	-0.367731	0.269	0.483	1.88994e-09	ENSMUSG00000096210	H1f0
Sq 3	1.17006e-13	-0.258312	0.111	0.283	1.95493e-09	ENSMUSG00000030849	Fgfr2
Sq 3	1.2242e-13	-0.281441	0.296	0.514	2.0454e-09	ENSMUSG00000029328	Hnrnpdl
Sq 3	1.27209e-13	-0.30001	0.183	0.378	2.12541e-09	ENSMUSG00000029004	Kmt2e
Sq 3	1.30391e-13	0.546084	0.308	0.158	2.17857e-09	ENSMUSG00000030256	Bhlhe41
Sq 3	1.33908e-13	-0.261116	0.154	0.354	2.23734e-09	ENSMUSG00000001016	Ilf2
Sq 3	1.34128e-13	-0.262264	0.166	0.369	2.24101e-09	ENSMUSG00000023972	Ptk7
Sq 3	1.51082e-13	-0.297222	0.26	0.473	2.52429e-09	ENSMUSG00000030536	Iqgap1
Sq 3	1.55474e-13	-0.305169	0.05	0.202	2.59765e-09	ENSMUSG00000024597	Slc12a2
Sq 3	1.56262e-13	-0.258573	0.118	0.297	2.61082e-09	ENSMUSG00000043987	Cep164
Sq 3	1.57958e-13	-0.330576	0.219	0.427	2.63916e-09	ENSMUSG00000020265	Sumo3
Sq 3	1.59478e-13	-0.315812	0.423	0.669	2.66456e-09	ENSMUSG00000039630	Hnrnpu
Sq 3	1.60653e-13	-0.250021	0.24	0.452	2.68419e-09	ENSMUSG00000096145	Vkorc1
Sq 3	1.62135e-13	-0.305359	0.082	0.248	2.70895e-09	ENSMUSG00000022708	Zbtb20
Sq 3	1.6502e-13	-0.321408	0.173	0.368	2.75716e-09	ENSMUSG00000047888	Tnrc6b
Sq 3	1.90831e-13	-0.375982	0.185	0.376	3.18841e-09	ENSMUSG00000000957	Mmp14
Sq 3	1.98494e-13	-0.288287	0.38	0.588	3.31644e-09	ENSMUSG00000026434	Nucks1
Sq 3	1.99695e-13	-0.269869	0.178	0.375	3.33651e-09	ENSMUSG00000002804	Nudt14
Sq 3	2.26941e-13	-0.296127	0.224	0.427	3.79172e-09	ENSMUSG00000020074	Ccar1
Sq 3	2.65467e-13	-0.57213	0.017	0.149	4.43543e-09	ENSMUSG00000017716	Birc5
Sq 3	2.90243e-13	-0.273487	0.183	0.384	4.84938e-09	ENSMUSG00000032067	Pts
Sq 3	3.07588e-13	-0.26396	0.236	0.45	5.13918e-09	ENSMUSG00000018501	Ncor1
Sq 3	3.1599e-13	-0.263083	0.132	0.321	5.27956e-09	ENSMUSG00000033306	Lpp
Sq 3	3.25059e-13	0.4658	0.204	0.079	5.43109e-09	ENSMUSG00000036731	Cysrt1
Sq 3	3.87437e-13	-0.365515	0.002	0.121	6.47329e-09	ENSMUSG00000023505	Cdca3
Sq 3	4.51764e-13	-0.311541	0.248	0.46	7.54807e-09	ENSMUSG00000020571	Pdia6
Sq 3	4.60378e-13	-0.419694	0.346	0.555	7.692e-09	ENSMUSG00000090877	Hspa1b
Sq 3	4.6164e-13	-0.317683	0.204	0.4	7.71308e-09	ENSMUSG00000037958	Nsrp1
Sq 3	5.01932e-13	-0.260711	0.099	0.269	8.38627e-09	ENSMUSG00000000861	Bcl11a
Sq 3	5.28596e-13	-0.296113	0.637	0.836	8.83178e-09	ENSMUSG00000026234	Ncl
Sq 3	5.38485e-13	-0.335428	0.014	0.141	8.99701e-09	ENSMUSG00000028312	Smc2
Sq 3	6.11797e-13	-0.295021	0.149	0.326	1.02219e-08	ENSMUSG00000035498	Cdcp1
Sq 3	6.51175e-13	-0.271377	0.171	0.356	1.08798e-08	ENSMUSG00000025647	Shisa5
Sq 3	7.59558e-13	-0.316865	0.365	0.59	1.26907e-08	ENSMUSG00000021939	Ctsb
Sq 3	7.77586e-13	-0.490508	0.007	0.127	1.29919e-08	ENSMUSG00000094777	Hist1h2ap
Sq 3	7.9962e-13	-0.262572	0.161	0.35	1.33601e-08	ENSMUSG00000040785	Ttc3
Sq 3	8.01489e-13	-0.270467	0.156	0.339	1.33913e-08	ENSMUSG00000037475	Thoc2
Sq 3	8.21636e-13	-0.497002	0.053	0.201	1.37279e-08	ENSMUSG00000071637	Cebpd
Sq 3	8.65236e-13	-0.392854	0.123	0.291	1.44564e-08	ENSMUSG00000028044	Cks1b
Sq 3	9.14666e-13	-0.266075	0.144	0.321	1.52822e-08	ENSMUSG00000029426	Scarb2
Sq 3	1.00267e-12	-0.294223	0.341	0.557	1.67527e-08	ENSMUSG00000028820	Sfpq
Sq 3	1.00739e-12	-0.342873	0.05	0.198	1.68314e-08	ENSMUSG00000049932	H2afx
Sq 3	1.01498e-12	-0.76329	0.012	0.136	1.69583e-08	ENSMUSG00000001403	Ube2c
Sq 3	1.066e-12	-0.327754	0.099	0.263	1.78107e-08	ENSMUSG00000004642	Slbp
Sq 3	1.06724e-12	-0.311415	0.094	0.263	1.78314e-08	ENSMUSG00000035356	Nfkbiz
Sq 3	1.08192e-12	-0.273788	0.144	0.326	1.80766e-08	ENSMUSG00000029405	G3bp2
Sq 3	1.08244e-12	0.529479	0.317	0.168	1.80854e-08	ENSMUSG00000044734	Serpinb1a
Sq 3	1.09576e-12	-0.307313	0.046	0.185	1.8308e-08	ENSMUSG00000025747	Tyms
Sq 3	1.09974e-12	-0.279338	0.26	0.463	1.83745e-08	ENSMUSG00000028790	Khdrbs1
Sq 3	1.10478e-12	-0.291008	0.519	0.749	1.84587e-08	ENSMUSG00000004207	Psap
Sq 3	1.18857e-12	-0.257295	0.183	0.373	1.98586e-08	ENSMUSG00000048490	Nrip1
Sq 3	1.22066e-12	0.523842	0.298	0.161	2.03947e-08	ENSMUSG00000069255	Dusp22
Sq 3	1.23041e-12	-0.401744	0.019	0.145	2.05577e-08	ENSMUSG00000031004	Mki67
Sq 3	1.25315e-12	0.312562	0.18	0.064	2.09377e-08	ENSMUSG00000028392	Bspry
Sq 3	1.25606e-12	0.359941	0.137	0.04	2.09862e-08	ENSMUSG00000030214	Plbd1
Sq 3	1.38063e-12	-0.302839	0.041	0.181	2.30676e-08	ENSMUSG00000025001	Hells
Sq 3	1.51215e-12	-0.258598	0.49	0.708	2.52651e-08	ENSMUSG00000071172	Srsf3
Sq 3	1.6101e-12	-0.253789	0.565	0.803	2.69016e-08	ENSMUSG00000020719	Ddx5
Sq 3	1.6586e-12	-0.302013	0.245	0.45	2.77118e-08	ENSMUSG00000028249	Sdcbp
Sq 3	1.67282e-12	-0.25703	0.248	0.445	2.79494e-08	ENSMUSG00000096768	Gm47283
Sq 3	1.73375e-12	-0.702634	0.017	0.14	2.89675e-08	ENSMUSG00000020914	Top2a
Sq 3	1.89646e-12	-0.317371	0.125	0.3	3.1686e-08	ENSMUSG00000059824	Dbp
Sq 3	2.15196e-12	0.430814	0.752	0.774	3.5955e-08	ENSMUSG00000028843	Sh3bgrl3
Sq 3	2.38431e-12	-0.344765	0.288	0.503	3.98371e-08	ENSMUSG00000008540	Mgst1
Sq 3	2.44879e-12	-0.269155	0.337	0.55	4.09143e-08	ENSMUSG00000020863	Luc7l3
Sq 3	2.46485e-12	-0.267966	0.139	0.311	4.11827e-08	ENSMUSG00000003847	Nfat5
Sq 3	2.77518e-12	-0.317825	0.048	0.189	4.63677e-08	ENSMUSG00000026355	Mcm6
Sq 3	2.82006e-12	-0.255895	0.075	0.23	4.71175e-08	ENSMUSG00000027087	Itgav
Sq 3	3.12247e-12	-0.269183	0.094	0.254	5.21703e-08	ENSMUSG00000024268	Celf4
Sq 3	3.20933e-12	-0.250959	0.195	0.383	5.36215e-08	ENSMUSG00000041417	Pik3r1
Sq 3	3.32709e-12	-0.308681	0.317	0.522	5.55891e-08	ENSMUSG00000091625	Lsm5
Sq 3	3.39644e-12	0.484189	0.724	0.675	5.67478e-08	ENSMUSG00000063524	Eno1
Sq 3	3.61882e-12	-0.276566	0.69	0.895	6.04633e-08	ENSMUSG00000079523	Tmsb10
Sq 3	3.73176e-12	-0.274458	0.26	0.469	6.23502e-08	ENSMUSG00000021215	Net1
Sq 3	3.73948e-12	-0.312413	0.087	0.247	6.24792e-08	ENSMUSG00000032397	Tipin
Sq 3	3.89109e-12	-0.346757	0.036	0.17	6.50123e-08	ENSMUSG00000037405	Icam1
Sq 3	4.11665e-12	-0.281905	0.264	0.468	6.8781e-08	ENSMUSG00000034160	Ogt
Sq 3	4.83733e-12	-0.290346	0.673	0.847	8.08221e-08	ENSMUSG00000057278	Snrpg
Sq 3	5.17251e-12	-0.313043	0.062	0.209	8.64222e-08	ENSMUSG00000056394	Lig1
Sq 3	5.56741e-12	-0.263014	0.224	0.412	9.30202e-08	ENSMUSG00000036572	Upf3b
Sq 3	5.72539e-12	-0.268748	0.226	0.424	9.56599e-08	ENSMUSG00000022812	Gsk3b
Sq 3	5.80885e-12	-0.252411	0.113	0.281	9.70543e-08	ENSMUSG00000021096	Ppm1a
Sq 3	6.00839e-12	-0.281184	0.507	0.731	1.00388e-07	ENSMUSG00000034120	Srsf2
Sq 3	6.6103e-12	-0.257799	0.096	0.254	1.10445e-07	ENSMUSG00000002748	Baz1b
Sq 3	6.74227e-12	0.51207	0.651	0.621	1.1265e-07	ENSMUSG00000025503	Taldo1
Sq 3	7.38098e-12	-0.273964	0.221	0.403	1.23321e-07	ENSMUSG00000031229	Atrx
Sq 3	7.40506e-12	-0.270618	0.123	0.292	1.23724e-07	ENSMUSG00000029755	Dlx5
Sq 3	8.2216e-12	-0.287775	0.202	0.384	1.37367e-07	ENSMUSG00000032525	Nktr
Sq 3	9.71852e-12	-0.336057	0.137	0.306	1.62377e-07	ENSMUSG00000021876	Rnase4
Sq 3	1.09976e-11	-0.27267	0.091	0.245	1.83749e-07	ENSMUSG00000039361	Picalm
Sq 3	1.11256e-11	-0.254481	0.139	0.307	1.85886e-07	ENSMUSG00000023022	Lima1
Sq 3	1.12789e-11	-0.256864	0.406	0.621	1.88448e-07	ENSMUSG00000029064	Gnb1
Sq 3	1.26295e-11	0.389093	0.163	0.06	2.11013e-07	ENSMUSG00000001467	Cyp51
Sq 3	1.36094e-11	-0.424588	0.055	0.196	2.27386e-07	ENSMUSG00000021792	Fam213a
Sq 3	1.40328e-11	-0.268719	0.267	0.465	2.3446e-07	ENSMUSG00000041459	Tardbp
Sq 3	1.62442e-11	-0.2973	0.341	0.545	2.71409e-07	ENSMUSG00000026864	Hspa5
Sq 3	1.68696e-11	-0.27701	0.113	0.272	2.81857e-07	ENSMUSG00000028522	Mier1
Sq 3	2.06815e-11	-0.268322	0.031	0.156	3.45546e-07	ENSMUSG00000075266	Cenpw
Sq 3	2.48357e-11	-0.259867	0.101	0.257	4.14955e-07	ENSMUSG00000025034	Trim8
Sq 3	2.69052e-11	-0.31897	0.096	0.254	4.49532e-07	ENSMUSG00000054871	Tmem158
Sq 3	2.81624e-11	-0.257465	0.805	0.904	4.70537e-07	ENSMUSG00000015656	Hspa8
Sq 3	2.83312e-11	-0.482271	0.062	0.199	4.73358e-07	ENSMUSG00000030790	Adm
Sq 3	2.97378e-11	-0.25353	0.062	0.199	4.9686e-07	ENSMUSG00000038366	Lasp1
Sq 3	3.19563e-11	-0.269656	0.471	0.688	5.33926e-07	ENSMUSG00000021127	Zfp36l1
Sq 3	3.27547e-11	-0.320484	0.099	0.25	5.47265e-07	ENSMUSG00000030978	Rrm1
Sq 3	4.2302e-11	0.420053	0.214	0.094	7.06781e-07	ENSMUSG00000034607	Pof1b
Sq 3	4.71495e-11	-0.279194	0.149	0.314	7.87773e-07	ENSMUSG00000032712	2810474O19Rik
Sq 3	4.7784e-11	-0.324324	0.017	0.128	7.98375e-07	ENSMUSG00000028873	Cdca8
Sq 3	5.28402e-11	-0.251937	0.425	0.633	8.82853e-07	ENSMUSG00000068882	Ssb
Sq 3	5.56576e-11	0.354159	0.805	0.828	9.29927e-07	ENSMUSG00000005161	Prdx2
Sq 3	6.18987e-11	0.572891	0.346	0.198	1.0342e-06	ENSMUSG00000050635	Sprr2f
Sq 3	6.25804e-11	0.394094	0.226	0.106	1.04559e-06	ENSMUSG00000044748	Defb1
Sq 3	7.05647e-11	-0.378239	0.014	0.122	1.17899e-06	ENSMUSG00000026605	Cenpf
Sq 3	7.18056e-11	0.368935	0.106	0.028	1.19973e-06	ENSMUSG00000040055	Gjb6
Sq 3	7.6261e-11	0.327895	0.594	0.506	1.27417e-06	ENSMUSG00000026879	Gsn
Sq 3	8.11454e-11	-0.263157	0.077	0.218	1.35578e-06	ENSMUSG00000030551	Nr2f2
Sq 3	9.52292e-11	-0.262531	0.231	0.405	1.59109e-06	ENSMUSG00000026923	Notch1
Sq 3	1.05719e-10	-0.252463	0.175	0.344	1.76636e-06	ENSMUSG00000051579	Tceal8
Sq 3	1.07307e-10	-0.2927	0.204	0.384	1.79289e-06	ENSMUSG00000042323	Pbrm1
Sq 3	1.12532e-10	0.569044	0.548	0.479	1.88018e-06	ENSMUSG00000022111	Uchl3
Sq 3	1.18895e-10	-0.379353	0.147	0.302	1.9865e-06	ENSMUSG00000027342	Pcna
Sq 3	1.21333e-10	-0.391615	0.351	0.553	2.02723e-06	ENSMUSG00000058135	Gstm1
Sq 3	1.31102e-10	-0.266601	0.697	0.856	2.19045e-06	ENSMUSG00000020267	Hint1
Sq 3	1.42931e-10	-0.444159	0.399	0.598	2.38809e-06	ENSMUSG00000060802	B2m
Sq 3	2.19399e-10	-0.258432	0.202	0.374	3.66572e-06	ENSMUSG00000006369	Fbln1
Sq 3	2.21664e-10	-0.250127	0.267	0.458	3.70356e-06	ENSMUSG00000026353	Ubxn4
Sq 3	2.33792e-10	-0.469524	0.281	0.438	3.9062e-06	ENSMUSG00000030103	Bhlhe40
Sq 3	2.35301e-10	-0.419559	0.019	0.126	3.9314e-06	ENSMUSG00000029177	Cenpa
Sq 3	2.53857e-10	-0.278296	0.055	0.183	4.24145e-06	ENSMUSG00000032501	Trib1
Sq 3	3.07895e-10	-0.272507	0.123	0.271	5.1443e-06	ENSMUSG00000079184	Mphosph8
Sq 3	4.08784e-10	-0.250218	0.221	0.398	6.82996e-06	ENSMUSG00000027677	Ttc14
Sq 3	4.37236e-10	-0.262403	0.055	0.183	7.30534e-06	ENSMUSG00000029385	Ccng2
Sq 3	4.40864e-10	-0.493919	0.399	0.574	7.36596e-06	ENSMUSG00000023004	Tuba1b
Sq 3	4.42162e-10	-0.250473	0.038	0.154	7.38764e-06	ENSMUSG00000034640	Tiparp
Sq 3	4.52164e-10	0.472161	0.377	0.246	7.55475e-06	ENSMUSG00000028988	Ctnnbip1
Sq 3	5.91087e-10	-0.266655	0.192	0.353	9.87588e-06	ENSMUSG00000029629	Phf14
Sq 3	6.0433e-10	-0.447988	0.606	0.742	1.00971e-05	ENSMUSG00000008348	Ubc
Sq 3	6.31474e-10	-0.255872	0.192	0.356	1.05507e-05	ENSMUSG00000019818	Cd164
Sq 3	6.842e-10	-0.252409	0.065	0.193	1.14316e-05	ENSMUSG00000040658	Dnph1
Sq 3	7.10883e-10	0.352485	0.149	0.056	1.18774e-05	ENSMUSG00000026535	Ifi202b
Sq 3	8.255e-10	0.399391	0.24	0.124	1.37925e-05	ENSMUSG00000053559	Smagp
Sq 3	9.2679e-10	0.316479	0.188	0.083	1.54848e-05	ENSMUSG00000039457	Ppl
Sq 3	9.38796e-10	-0.317944	0.094	0.226	1.56854e-05	ENSMUSG00000035673	Sbno2
Sq 3	9.58734e-10	-0.282342	0.284	0.46	1.60185e-05	ENSMUSG00000037608	Bclaf1
Sq 3	1.31783e-09	-0.255714	0.144	0.291	2.20184e-05	ENSMUSG00000037070	Rbmxl1
Sq 3	1.33318e-09	0.307517	0.791	0.821	2.22748e-05	ENSMUSG00000018585	Atox1
Sq 3	1.34308e-09	-0.517229	0.438	0.617	2.24402e-05	ENSMUSG00000001525	Tubb5
Sq 3	1.49979e-09	0.307941	0.24	0.124	2.50586e-05	ENSMUSG00000079451	Tmprss11g
Sq 3	1.62168e-09	-0.251452	0.2	0.363	2.7095e-05	ENSMUSG00000026970	Rbms1
Sq 3	1.65312e-09	-0.40176	0.113	0.248	2.76203e-05	ENSMUSG00000024014	Pim1
Sq 3	1.6706e-09	-0.266627	0.096	0.232	2.79124e-05	ENSMUSG00000058690	Ccser2
Sq 3	1.81111e-09	0.353458	0.757	0.783	3.026e-05	ENSMUSG00000029642	Polr1d
Sq 3	2.01358e-09	-0.251496	0.25	0.411	3.36429e-05	ENSMUSG00000033732	Sf3b3
Sq 3	2.06986e-09	-0.411235	0.019	0.117	3.45832e-05	ENSMUSG00000006398	Cdc20
Sq 3	3.76237e-09	-0.271339	0.221	0.385	6.28616e-05	ENSMUSG00000064215	Ifi27
Sq 3	3.76252e-09	0.381808	0.154	0.064	6.28641e-05	ENSMUSG00000039208	Metrnl
Sq 3	4.01185e-09	-0.252382	0.163	0.316	6.703e-05	ENSMUSG00000039219	Arid4b
Sq 3	4.68237e-09	-0.269576	0.19	0.346	7.8233e-05	ENSMUSG00000006442	Srm
Sq 3	4.91908e-09	0.271173	0.147	0.058	8.2188e-05	ENSMUSG00000033857	Engase
Sq 3	5.77586e-09	0.357084	0.161	0.069	9.65031e-05	ENSMUSG00000058258	Idi1
Sq 3	6.00158e-09	0.571695	0.474	0.385	0.000100274	ENSMUSG00000041782	Lad1
Sq 3	6.63377e-09	0.525102	0.553	0.486	0.000110837	ENSMUSG00000047547	Cltb
Sq 3	6.63813e-09	0.517146	0.149	0.06	0.00011091	ENSMUSG00000054905	Stfa3
Sq 3	6.79713e-09	0.334781	0.738	0.75	0.000113566	ENSMUSG00000015932	Dstn
Sq 3	7.35117e-09	0.414292	0.625	0.607	0.000122823	ENSMUSG00000001056	Nhp2
Sq 3	7.88843e-09	0.29757	0.166	0.071	0.0001318	ENSMUSG00000030747	Dgat2
Sq 3	8.91198e-09	-0.489858	0.57	0.73	0.000148901	ENSMUSG00000022528	Hes1
Sq 3	9.1601e-09	0.405974	0.603	0.546	0.000153047	ENSMUSG00000021950	Anxa8
Sq 3	1.02218e-08	-0.256596	0.303	0.476	0.000170786	ENSMUSG00000026500	Cox20
Sq 3	1.04517e-08	0.460172	0.394	0.283	0.000174627	ENSMUSG00000028719	Cmpk1
Sq 3	1.0983e-08	0.440364	0.668	0.66	0.000183504	ENSMUSG00000022452	Smdt1
Sq 3	1.3507e-08	0.338411	0.195	0.094	0.000225675	ENSMUSG00000024479	Mal2
Sq 3	1.41574e-08	0.291006	0.209	0.107	0.000236542	ENSMUSG00000006378	Gcat
Sq 3	1.70335e-08	0.321449	0.755	0.805	0.000284596	ENSMUSG00000044894	Uqcrq
Sq 3	1.84419e-08	-0.287319	0.274	0.433	0.000308127	ENSMUSG00000045394	Epcam
Sq 3	1.90042e-08	0.32443	0.231	0.124	0.000317523	ENSMUSG00000010660	Plcd1
Sq 3	1.98516e-08	-0.255072	0.368	0.545	0.000331681	ENSMUSG00000017009	Sdc4
Sq 3	2.2697e-08	-0.265351	0.188	0.323	0.000379221	ENSMUSG00000032580	Rbm5
Sq 3	2.58024e-08	-0.260563	0.341	0.507	0.000431106	ENSMUSG00000076431	Sox4
Sq 3	3.05355e-08	-0.274105	0.017	0.102	0.000510187	ENSMUSG00000038943	Prc1
Sq 3	3.13738e-08	-0.563205	0.053	0.158	0.000524194	ENSMUSG00000023043	Krt18
Sq 3	3.43341e-08	0.295846	0.197	0.099	0.000573655	ENSMUSG00000020405	Fabp6
Sq 3	3.50944e-08	-0.37086	0.255	0.4	0.000586357	ENSMUSG00000020644	Id2
Sq 3	4.74324e-08	0.630643	0.457	0.361	0.0007925	ENSMUSG00000024810	Il33
Sq 3	5.8821e-08	-0.251437	0.651	0.808	0.000982782	ENSMUSG00000022587	Ly6e
Sq 3	7.01259e-08	-0.295	0.151	0.279	0.00117166	ENSMUSG00000015312	Gadd45b
Sq 3	7.26602e-08	0.278612	0.18	0.088	0.00121401	ENSMUSG00000021273	Fdft1
Sq 3	8.18877e-08	-0.445204	0.204	0.34	0.00136818	ENSMUSG00000003051	Elf3
Sq 3	8.4171e-08	0.264052	0.166	0.079	0.00140633	ENSMUSG00000037419	Endod1
Sq 3	1.15921e-07	0.400812	0.632	0.63	0.00193681	ENSMUSG00000031807	Pgls
Sq 3	1.17362e-07	0.26206	0.25	0.142	0.00196088	ENSMUSG00000075217	4833423E24Rik
Sq 3	1.1955e-07	0.360494	0.673	0.663	0.00199743	ENSMUSG00000038412	Higd1a
Sq 3	2.44657e-07	0.310946	0.207	0.112	0.00408773	ENSMUSG00000028057	Rit1
Sq 3	2.75285e-07	-0.492799	0.12	0.231	0.00459946	ENSMUSG00000021453	Gadd45g
Sq 3	2.78745e-07	0.453087	0.654	0.645	0.00465727	ENSMUSG00000023456	Tpi1
Sq 3	3.67334e-07	0.365275	0.637	0.645	0.00613741	ENSMUSG00000039105	Atp6v1g1
Sq 3	3.67817e-07	-0.789141	0.154	0.284	0.00614548	ENSMUSG00000097971	Gm26917
Sq 3	3.80843e-07	0.33913	0.351	0.249	0.00636312	ENSMUSG00000020733	Slc9a3r1
Sq 3	3.90817e-07	-0.374646	0.327	0.488	0.00652977	ENSMUSG00000030654	Arl6ip1
Sq 3	4.50681e-07	0.294179	0.2	0.109	0.00752998	ENSMUSG00000028039	Efna3
Sq 3	5.18291e-07	0.525909	0.529	0.48	0.0086596	ENSMUSG00000067006	Serpinb5
Sq 3	6.24138e-07	0.479462	0.397	0.311	0.0104281	ENSMUSG00000020476	Dbnl
Sq 3	6.33001e-07	-0.326521	0.2	0.326	0.0105762	ENSMUSG00000000628	Hk2
Sq 3	6.85421e-07	0.346891	0.526	0.451	0.011452	ENSMUSG00000020089	Ppa1
Sq 3	1.02437e-06	0.457529	0.308	0.214	0.0171152	ENSMUSG00000028961	Pgd
Sq 3	1.41469e-06	0.447241	0.421	0.343	0.0236366	ENSMUSG00000023048	Prr13
Sq 3	1.53148e-06	0.483054	0.139	0.069	0.025588	ENSMUSG00000058672	Tubb2a
Sq 3	1.68739e-06	0.394949	0.293	0.201	0.028193	ENSMUSG00000024516	Sec11c
Sq 3	2.04836e-06	0.406016	0.656	0.674	0.0342241	ENSMUSG00000020592	Sdc1
Sq 3	2.06576e-06	0.34946	0.517	0.476	0.0345148	ENSMUSG00000026413	Pkp1
Sq 3	2.31355e-06	0.39535	0.401	0.31	0.0386548	ENSMUSG00000089804	Gm16136
Sq 3	2.47415e-06	0.42852	0.344	0.254	0.0413381	ENSMUSG00000056999	Ide
Sq 3	2.79432e-06	0.472827	0.276	0.185	0.0466874	ENSMUSG00000072235	Tuba1a
Sq 3	2.85169e-06	0.28471	0.113	0.049	0.047646	ENSMUSG00000042215	Bag2
Sq 3	2.88837e-06	0.404889	0.397	0.307	0.0482589	ENSMUSG00000030587	2200002D01Rik
Sq 3	2.92439e-06	0.351854	0.399	0.317	0.0488607	ENSMUSG00000021595	Nsun2
Sq 3	4.22901e-06	-0.301545	0.103	0.205	0.0706583	ENSMUSG00000068220	Lgals1
Sq 3	4.37957e-06	0.407004	0.276	0.19	0.0731738	ENSMUSG00000069808	Fam57a
Sq 3	4.82421e-06	0.371042	0.457	0.391	0.0806029	ENSMUSG00000031176	Dynlt3
Sq 3	7.30187e-06	0.438966	0.276	0.192	0.122	ENSMUSG00000025353	Ormdl2
Sq 3	7.30664e-06	-0.367029	0.065	0.149	0.122079	ENSMUSG00000024486	Hbegf
Sq 3	8.42764e-06	0.312936	0.332	0.244	0.140809	ENSMUSG00000025950	Idh1
Sq 3	9.77612e-06	0.499555	0.339	0.264	0.163339	ENSMUSG00000022754	Tmem45a
Sq 3	1.0415e-05	0.256031	0.125	0.061	0.174014	ENSMUSG00000023832	Acat2
Sq 3	1.35464e-05	0.391471	0.267	0.19	0.226333	ENSMUSG00000006390	Elovl1
Sq 3	1.43662e-05	0.374001	0.214	0.13	0.240031	ENSMUSG00000040280	Ndufa4l2
Sq 3	1.67892e-05	0.331253	0.248	0.167	0.280514	ENSMUSG00000027224	Duoxa1
Sq 3	1.69486e-05	0.291431	0.721	0.745	0.283178	ENSMUSG00000029649	Pomp
Sq 3	1.86563e-05	-0.408468	0.2	0.31	0.311709	ENSMUSG00000036181	Hist1h1c
Sq 3	2.19824e-05	0.365267	0.262	0.183	0.367282	ENSMUSG00000027315	Spint1
Sq 3	2.43078e-05	-0.259084	0.111	0.201	0.406135	ENSMUSG00000005125	Ndrg1
Sq 3	2.48043e-05	0.25453	0.18	0.107	0.41443	ENSMUSG00000032540	Abhd5
Sq 3	2.59242e-05	0.272704	0.68	0.727	0.433142	ENSMUSG00000067847	Romo1
Sq 3	4.29595e-05	0.32435	0.329	0.255	0.717767	ENSMUSG00000015536	Mocs2
Sq 3	4.59048e-05	0.462702	0.536	0.523	0.766977	ENSMUSG00000050953	Gja1
Sq 3	4.73252e-05	0.338093	0.644	0.674	0.790709	ENSMUSG00000002014	Ssr4
Sq 3	4.87696e-05	0.36102	0.615	0.615	0.814842	ENSMUSG00000021486	Prelid1
Sq 3	4.9265e-05	0.332126	0.151	0.087	0.82312	ENSMUSG00000062753	AI413582
Sq 3	5.33245e-05	0.309151	0.596	0.591	0.890946	ENSMUSG00000025630	Hprt
Sq 3	5.87633e-05	0.279963	0.743	0.795	0.981818	ENSMUSG00000006304	Arpc2
Sq 3	7.37434e-05	0.330868	0.197	0.128	1	ENSMUSG00000076498	Trbc2
Sq 3	8.18641e-05	0.328509	0.262	0.188	1	ENSMUSG00000028860	Sytl1
Sq 3	0.000112688	0.256273	0.202	0.129	1	ENSMUSG00000038781	Stap2
Sq 3	0.000144713	-0.258679	0.13	0.208	1	ENSMUSG00000006715	Gmnn
Sq 3	0.000147047	-0.713413	0.041	0.102	1	ENSMUSG00000029371	Cxcl5
Sq 3	0.000193414	0.352991	0.255	0.18	1	ENSMUSG00000022947	Cbr3
Sq 3	0.000202425	0.272202	0.113	0.06	1	ENSMUSG00000022856	Tmem41a
Sq 3	0.000213903	0.25358	0.13	0.074	1	ENSMUSG00000059316	Slc27a4
Sq 3	0.000237767	-0.273598	0.111	0.194	1	ENSMUSG00000030218	Mgp
Sq 3	0.000257633	0.508018	0.329	0.269	1	ENSMUSG00000016382	Pls3
Sq 3	0.000257883	0.33563	0.452	0.408	1	ENSMUSG00000027364	Usp50
Sq 3	0.000329355	0.297226	0.279	0.213	1	ENSMUSG00000022037	Clu
Sq 3	0.000329959	0.453716	0.389	0.342	1	ENSMUSG00000020840	Blmh
Sq 3	0.000357892	0.315032	0.293	0.223	1	ENSMUSG00000030760	Acer3
Sq 3	0.000361468	0.303812	0.192	0.13	1	ENSMUSG00000021123	Rdh12
Sq 3	0.000921427	0.280788	0.356	0.302	1	ENSMUSG00000019433	Gipc1
Sq 3	0.00109425	0.264472	0.488	0.445	1	ENSMUSG00000020737	Jpt1
Sq 3	0.00113828	-0.266634	0.296	0.395	1	ENSMUSG00000024750	Zfand5
Sq 3	0.00184994	0.327232	0.529	0.508	1	ENSMUSG00000024038	Ndufv3
Sq 3	0.00231371	0.274494	0.25	0.19	1	ENSMUSG00000032667	Pon2
Sq 3	0.00261681	0.347511	0.584	0.605	1	ENSMUSG00000028062	Lamtor2
Sq 3	0.00263809	0.294701	0.471	0.443	1	ENSMUSG00000038489	Polr2l
Sq 3	0.00291767	0.295476	0.358	0.315	1	ENSMUSG00000033918	Parl
Sq 3	0.0030503	0.325204	0.365	0.318	1	ENSMUSG00000027746	Ufm1
Sq 3	0.00338718	0.298451	0.219	0.164	1	ENSMUSG00000017288	Vps53
Sq 3	0.00354613	0.353006	0.577	0.611	1	ENSMUSG00000037058	Paip2
Sq 3	0.00360427	0.313117	0.62	0.655	1	ENSMUSG00000011752	Pgam1
Sq 3	0.00371993	0.292272	0.575	0.585	1	ENSMUSG00000032013	Trim29
Sq 3	0.00434181	0.251884	0.688	0.768	1	ENSMUSG00000007656	Arpp19
Sq 3	0.00453007	0.256286	0.639	0.699	1	ENSMUSG00000049760	2410015M20Rik
Sq 3	0.00455706	-0.328906	0.094	0.152	1	ENSMUSG00000044258	Ctla2a
Sq 3	0.00465097	0.589677	0.173	0.128	1	ENSMUSG00000064023	Klk8
Sq 3	0.00568561	-0.363424	0.346	0.431	1	ENSMUSG00000018102	Hist1h2bc
Sq 3	0.00602866	0.340502	0.279	0.235	1	ENSMUSG00000029535	Triap1
Sq 3	0.00739837	0.312594	0.594	0.631	1	ENSMUSG00000051397	Tacstd2
Sq 3	0.00747262	0.303165	0.577	0.602	1	ENSMUSG00000054312	Mrps21
Sq 3	0.00842654	0.295583	0.329	0.285	1	ENSMUSG00000029621	Arpc1a
Sq 3	0.00934419	0.298133	0.373	0.344	1	ENSMUSG00000034789	Rab24
Sq 3	0.00948879	0.335001	0.284	0.245	1	ENSMUSG00000013160	Atp6v0d1
Sq 3	0.00968094	0.270023	0.635	0.661	1	ENSMUSG00000018821	Avpi1
Co 1	1.42109e-253	2.28879	0.815	0.002	2.37436e-249	ENSMUSG00000061877	BC048679
Co 1	1.80161e-250	1.97305	0.889	0.004	3.01013e-246	ENSMUSG00000021795	Sftpd
Co 1	3.37201e-204	2.09071	0.926	0.009	5.63395e-200	ENSMUSG00000060188	Cxcl17
Co 1	6.2199e-200	1.43309	0.741	0.004	1.03922e-195	ENSMUSG00000029273	Sult1d1
Co 1	1.64892e-197	0.953826	0.593	0.001	2.75501e-193	ENSMUSG00000028927	Padi2
Co 1	8.13409e-193	1.27339	0.815	0.007	1.35904e-188	ENSMUSG00000016024	Lbp
Co 1	1.34021e-179	1.66011	0.778	0.007	2.23922e-175	ENSMUSG00000022132	Cldn10
Co 1	1.45713e-175	0.935774	0.704	0.005	2.43457e-171	ENSMUSG00000024354	Slc23a1
Co 1	3.5746e-175	2.8745	0.704	0.005	5.97244e-171	ENSMUSG00000028255	Clca1
Co 1	9.47851e-174	0.553192	0.556	0.001	1.58367e-169	ENSMUSG00000071551	Akr1c19
Co 1	1.83358e-173	0.700687	0.556	0.001	3.06355e-169	ENSMUSG00000018924	Alox15
Co 1	5.91318e-167	0.870145	0.593	0.003	9.87975e-163	ENSMUSG00000020990	Cdkl1
Co 1	5.66035e-153	1.8465	0.963	0.019	9.45732e-149	ENSMUSG00000026417	Pigr
Co 1	5.60589e-151	1.68691	1	0.023	9.36631e-147	ENSMUSG00000070473	Cldn3
Co 1	1.49041e-147	0.578543	0.481	0.001	2.49017e-143	ENSMUSG00000029102	Hgfac
Co 1	1.50006e-144	0.484738	0.407	0	2.50629e-140	ENSMUSG00000036805	Noxa1
Co 1	9.51701e-144	1.3469	0.778	0.012	1.5901e-139	ENSMUSG00000035818	Plekhs1
Co 1	2.53691e-139	0.660621	0.556	0.004	4.23867e-135	ENSMUSG00000020774	Aspa
Co 1	7.21553e-139	1.19157	0.852	0.017	1.20557e-134	ENSMUSG00000019989	Enpp3
Co 1	7.37111e-135	1.66823	0.889	0.02	1.23157e-130	ENSMUSG00000063354	Slc39a4
Co 1	3.84796e-133	0.774359	0.593	0.006	6.42918e-129	ENSMUSG00000053897	Slc39a8
Co 1	5.6541e-130	0.889519	0.63	0.008	9.44686e-126	ENSMUSG00000056973	Ces1d
Co 1	7.28947e-130	2.28472	1	0.029	1.21792e-125	ENSMUSG00000049382	Krt8
Co 1	1.2217e-125	0.787905	0.444	0.002	2.04122e-121	ENSMUSG00000112117	Rmst
Co 1	7.94335e-124	1.23131	0.593	0.007	1.32718e-119	ENSMUSG00000003617	Cp
Co 1	2.06993e-119	0.555706	0.37	0.001	3.45844e-115	ENSMUSG00000018907	Alox12e
Co 1	2.90438e-119	0.35665	0.37	0.001	4.85264e-115	ENSMUSG00000056758	Hmga2
Co 1	1.74574e-118	0.33508	0.333	0	2.91679e-114	ENSMUSG00000030302	Atp2b2
Co 1	1.27465e-117	1.03701	0.667	0.011	2.12969e-113	ENSMUSG00000074653	Lrrc31
Co 1	5.68353e-116	1.91774	0.889	0.026	9.49605e-112	ENSMUSG00000047730	Fcgbp
Co 1	2.98637e-115	1.67599	0.926	0.029	4.98963e-111	ENSMUSG00000029086	Prom1
Co 1	1.80479e-113	0.519265	0.407	0.002	3.01544e-109	ENSMUSG00000071203	Naip5
Co 1	7.30119e-112	1.04749	0.778	0.019	1.21988e-107	ENSMUSG00000025902	Sox17
Co 1	5.69772e-111	4.04662	0.593	0.009	9.51976e-107	ENSMUSG00000025467	Prap1
Co 1	2.43433e-110	0.699557	0.481	0.004	4.06728e-106	ENSMUSG00000027820	Mme
Co 1	1.35138e-109	1.67796	0.926	0.031	2.25789e-105	ENSMUSG00000034127	Tspan8
Co 1	2.84903e-109	0.601696	0.37	0.001	4.76015e-105	ENSMUSG00000018623	Mmp7
Co 1	1.33327e-105	0.749085	0.407	0.003	2.22763e-101	ENSMUSG00000020902	Ntn1
Co 1	1.7976e-105	0.295268	0.296	0	3.00343e-101	ENSMUSG00000047230	Cldn2
Co 1	3.73633e-104	1.08689	0.593	0.01	6.24267e-100	ENSMUSG00000027737	Slc7a11
Co 1	1.63139e-96	0.379484	0.333	0.001	2.72573e-92	ENSMUSG00000051669	AU021092
Co 1	1.75437e-95	1.7948	1	0.048	2.9312e-91	ENSMUSG00000031438	Rnf128
Co 1	1.07892e-93	0.360636	0.296	0.001	1.80265e-89	ENSMUSG00000035686	Thrsp
Co 1	3.22587e-93	1.73635	1	0.049	5.38978e-89	ENSMUSG00000030268	Bcat1
Co 1	1.79818e-92	0.317917	0.259	0	3.0044e-88	ENSMUSG00000042064	Myo3b
Co 1	1.79818e-92	0.281439	0.259	0	3.0044e-88	ENSMUSG00000016942	Tmprss6
Co 1	1.04293e-88	0.631865	0.556	0.011	1.74253e-84	ENSMUSG00000022235	Cmbl
Co 1	1.70218e-87	0.494093	0.407	0.004	2.844e-83	ENSMUSG00000021125	Arg2
Co 1	3.21861e-87	0.486628	0.37	0.003	5.37765e-83	ENSMUSG00000113599	9530014B07Rik
Co 1	4.44444e-87	0.575186	0.519	0.009	7.42578e-83	ENSMUSG00000055415	Atp10b
Co 1	3.65255e-84	1.37147	0.778	0.029	6.10269e-80	ENSMUSG00000026365	Cfh
Co 1	5.52155e-84	0.387216	0.296	0.001	9.22541e-80	ENSMUSG00000024935	Slc1a1
Co 1	6.46108e-84	0.919063	0.741	0.024	1.07952e-79	ENSMUSG00000028699	Tspan1
Co 1	6.55412e-83	0.672804	0.407	0.005	1.09506e-78	ENSMUSG00000028581	Laptm5
Co 1	1.81679e-82	1.98351	0.741	0.028	3.0355e-78	ENSMUSG00000048450	Msx1
Co 1	2.74913e-82	0.482561	0.556	0.013	4.59325e-78	ENSMUSG00000020183	Cpm
Co 1	1.00596e-81	0.500336	0.37	0.004	1.68076e-77	ENSMUSG00000034171	Faah
Co 1	1.15623e-81	0.588125	0.37	0.004	1.93183e-77	ENSMUSG00000074715	Ccl28
Co 1	1.26865e-81	0.797148	0.37	0.004	2.11965e-77	ENSMUSG00000020303	Stc2
Co 1	1.30436e-81	0.393574	0.333	0.003	2.17932e-77	ENSMUSG00000037989	Wnk2
Co 1	7.85181e-81	0.26794	0.259	0.001	1.31188e-76	ENSMUSG00000001763	Tspan33
Co 1	3.39257e-80	1.02774	0.667	0.021	5.66831e-76	ENSMUSG00000042784	Muc1
Co 1	1.75172e-79	0.571367	0.222	0	2.92678e-75	ENSMUSG00000050074	Spink8
Co 1	1.75172e-79	0.517577	0.222	0	2.92678e-75	ENSMUSG00000027359	Slc27a2
Co 1	1.75172e-79	0.254892	0.222	0	2.92678e-75	ENSMUSG00000015879	Fam184b
Co 1	4.04493e-77	0.863082	0.63	0.019	6.75827e-73	ENSMUSG00000055373	Fut9
Co 1	1.9431e-76	0.438223	0.296	0.002	3.24654e-72	ENSMUSG00000040412	5330417C22Rik
Co 1	8.93669e-76	0.470337	0.333	0.003	1.49314e-71	ENSMUSG00000032719	Sbspon
Co 1	1.43969e-75	0.38819	0.333	0.003	2.40543e-71	ENSMUSG00000040146	Rgl3
Co 1	2.37615e-75	2.06012	0.852	0.042	3.97006e-71	ENSMUSG00000029322	Plac8
Co 1	4.0774e-75	0.823037	0.63	0.02	6.81252e-71	ENSMUSG00000031538	Plat
Co 1	4.25059e-75	0.461298	0.407	0.006	7.10188e-71	ENSMUSG00000044968	Napepld
Co 1	6.39573e-75	0.560289	0.481	0.01	1.0686e-70	ENSMUSG00000007034	Slc44a4
Co 1	6.31689e-72	0.295632	0.259	0.001	1.05543e-67	ENSMUSG00000001334	Fndc5
Co 1	6.69315e-72	0.551364	0.259	0.001	1.11829e-67	ENSMUSG00000030093	Wnt7a
Co 1	2.69042e-71	0.942779	0.704	0.029	4.49515e-67	ENSMUSG00000026399	Cd55
Co 1	3.74493e-71	0.704353	0.407	0.007	6.25703e-67	ENSMUSG00000029868	Trpv6
Co 1	5.24642e-68	0.265257	0.222	0.001	8.76572e-64	ENSMUSG00000043168	4930426D05Rik
Co 1	5.59158e-68	0.268601	0.222	0.001	9.34241e-64	ENSMUSG00000032226	Gcnt3
Co 1	2.10634e-67	0.631075	0.667	0.027	3.51927e-63	ENSMUSG00000068747	Sort1
Co 1	7.13314e-67	1.52493	0.444	0.01	1.19181e-62	ENSMUSG00000004035	Gstm7
Co 1	1.6681e-66	0.310679	0.185	0	2.78707e-62	ENSMUSG00000006538	Ihh
Co 1	9.88957e-65	0.301839	0.259	0.002	1.65235e-60	ENSMUSG00000058952	Cfi
Co 1	1.81869e-64	0.334642	0.296	0.003	3.03867e-60	ENSMUSG00000009394	Syn2
Co 1	1.84529e-64	0.268371	0.259	0.002	3.08312e-60	ENSMUSG00000078234	Klhdc7a
Co 1	2.09392e-63	0.593366	0.63	0.026	3.49852e-59	ENSMUSG00000021097	Clmn
Co 1	3.83826e-63	0.918546	0.667	0.031	6.41297e-59	ENSMUSG00000116097	AL590144.2
Co 1	9.88406e-63	0.739363	0.519	0.016	1.65143e-58	ENSMUSG00000070803	Cited4
Co 1	1.03797e-62	1.16769	0.852	0.054	1.73425e-58	ENSMUSG00000026576	Atp1b1
Co 1	5.54244e-61	0.86906	0.852	0.053	9.2603e-57	ENSMUSG00000046727	Cystm1
Co 1	1.62055e-59	0.811083	0.222	0.001	2.70761e-55	ENSMUSG00000028222	Calb1
Co 1	1.71336e-59	0.25741	0.222	0.001	2.86268e-55	ENSMUSG00000033389	Arhgap44
Co 1	1.91516e-59	0.261087	0.222	0.001	3.19984e-55	ENSMUSG00000009545	Kcnq1
Co 1	6.10977e-59	0.397731	0.333	0.006	1.02082e-54	ENSMUSG00000053025	Sv2b
Co 1	8.52997e-59	0.357775	0.37	0.008	1.42519e-54	ENSMUSG00000037703	Lzts3
Co 1	9.4322e-59	0.396859	0.37	0.008	1.57593e-54	ENSMUSG00000034613	Ppm1h
Co 1	1.17016e-58	0.396109	0.259	0.003	1.9551e-54	ENSMUSG00000041301	Cftr
Co 1	1.31204e-58	1.20381	0.926	0.066	2.19215e-54	ENSMUSG00000020911	Krt19
Co 1	2.26381e-57	1.65032	0.667	0.034	3.78237e-53	ENSMUSG00000029829	Tmem213
Co 1	2.49518e-57	0.7539	0.556	0.022	4.16895e-53	ENSMUSG00000050931	Sgms2
Co 1	6.47055e-57	1.1566	0.667	0.034	1.0811e-52	ENSMUSG00000025993	Slc40a1
Co 1	1.18758e-56	0.543909	0.37	0.008	1.98421e-52	ENSMUSG00000032420	Nt5e
Co 1	8.08623e-56	2.01418	1	0.104	1.35105e-51	ENSMUSG00000039062	Anpep
Co 1	2.33325e-55	0.346963	0.333	0.006	3.89839e-51	ENSMUSG00000055963	Triqk
Co 1	2.51033e-55	0.254514	0.185	0.001	4.19425e-51	ENSMUSG00000104937	Gm43057
Co 1	5.36702e-54	0.640026	0.593	0.027	8.96722e-50	ENSMUSG00000044217	Aqp5
Co 1	5.94095e-54	1.90342	1	0.093	9.92614e-50	ENSMUSG00000032496	Ltf
Co 1	1.47113e-53	0.417781	0.259	0.003	2.45797e-49	ENSMUSG00000078670	Fam174b
Co 1	1.67431e-53	0.50303	0.259	0.003	2.79744e-49	ENSMUSG00000050071	Bex1
Co 1	7.97311e-53	0.30088	0.222	0.002	1.33215e-48	ENSMUSG00000037169	Mycn
Co 1	1.02463e-52	0.694047	0.444	0.014	1.71195e-48	ENSMUSG00000000253	Gmpr
Co 1	4.34538e-52	0.670416	0.556	0.025	7.26025e-48	ENSMUSG00000033880	Lgals3bp
Co 1	3.07361e-50	1.08635	0.407	0.013	5.13539e-46	ENSMUSG00000090231	Cfb
Co 1	4.65273e-50	0.858674	0.556	0.027	7.77379e-46	ENSMUSG00000032232	Cgnl1
Co 1	7.58469e-50	0.576698	0.444	0.016	1.26725e-45	ENSMUSG00000020646	Mboat2
Co 1	5.05569e-49	2.78042	0.741	0.056	8.44704e-45	ENSMUSG00000024164	C3
Co 1	3.65015e-48	1.90788	1	0.116	6.09867e-44	ENSMUSG00000023043	Krt18
Co 1	1.05859e-47	0.367739	0.37	0.011	1.7687e-43	ENSMUSG00000027931	Npr1
Co 1	1.22412e-47	1.25779	0.778	0.062	2.04526e-43	ENSMUSG00000025921	Rdh10
Co 1	1.92509e-47	0.429825	0.37	0.011	3.21643e-43	ENSMUSG00000028186	Uox
Co 1	2.73539e-47	0.494531	0.333	0.008	4.5703e-43	ENSMUSG00000079620	Muc4
Co 1	2.43716e-46	0.608967	0.593	0.034	4.07201e-42	ENSMUSG00000031278	Acsl4
Co 1	7.29144e-46	0.294845	0.259	0.004	1.21825e-41	ENSMUSG00000026764	Kif5c
Co 1	1.09579e-45	0.42832	0.333	0.009	1.83084e-41	ENSMUSG00000021676	Iqgap2
Co 1	6.02968e-45	0.681362	0.519	0.026	1.00744e-40	ENSMUSG00000051727	Kctd14
Co 1	6.42564e-45	1.54409	0.963	0.114	1.0736e-40	ENSMUSG00000006519	Cyba
Co 1	2.66659e-44	0.366995	0.37	0.012	4.45534e-40	ENSMUSG00000023966	Rsph9
Co 1	2.8719e-44	1.53912	0.444	0.019	4.79836e-40	ENSMUSG00000072849	Serpina1e
Co 1	6.48891e-44	0.397209	0.296	0.007	1.08417e-39	ENSMUSG00000035000	Dpp4
Co 1	1.27908e-43	2.00869	0.926	0.105	2.13709e-39	ENSMUSG00000025491	Ifitm1
Co 1	4.37385e-43	0.309447	0.222	0.003	7.30782e-39	ENSMUSG00000020151	Ptprr
Co 1	6.9752e-43	0.393207	0.148	0.001	1.16542e-38	ENSMUSG00000067750	Khdc1a
Co 1	4.16411e-42	0.453269	0.333	0.01	6.95739e-38	ENSMUSG00000027799	Nbea
Co 1	3.82278e-41	0.868334	0.63	0.046	6.38709e-37	ENSMUSG00000024789	Jak2
Co 1	4.33209e-41	0.511685	0.481	0.024	7.23805e-37	ENSMUSG00000042228	Lyn
Co 1	4.198e-40	0.328665	0.333	0.011	7.01401e-36	ENSMUSG00000035158	Mitf
Co 1	2.12426e-39	0.28792	0.222	0.004	3.54922e-35	ENSMUSG00000051359	Ncald
Co 1	3.16609e-39	0.380565	0.407	0.018	5.2899e-35	ENSMUSG00000029413	Naaa
Co 1	5.4442e-38	2.34081	0.963	0.131	9.09617e-34	ENSMUSG00000026822	Lcn2
Co 1	2.46488e-37	0.452233	0.333	0.012	4.11832e-33	ENSMUSG00000056162	Cndp1
Co 1	2.7599e-37	0.767138	0.667	0.055	4.61124e-33	ENSMUSG00000031586	Rbpms
Co 1	3.45633e-37	1.02277	0.667	0.059	5.77483e-33	ENSMUSG00000022899	Slc15a2
Co 1	2.54678e-36	0.825198	0.667	0.059	4.25516e-32	ENSMUSG00000029311	Hsd17b11
Co 1	2.8984e-36	0.274985	0.222	0.004	4.84264e-32	ENSMUSG00000031760	Mt3
Co 1	3.23389e-36	0.761775	0.333	0.013	5.40319e-32	ENSMUSG00000021367	Edn1
Co 1	3.55919e-36	0.581685	0.296	0.009	5.94669e-32	ENSMUSG00000053279	Aldh1a1
Co 1	7.72012e-36	1.75662	0.963	0.159	1.28988e-31	ENSMUSG00000024644	Cndp2
Co 1	9.84308e-36	0.640142	0.37	0.016	1.64458e-31	ENSMUSG00000032060	Cryab
Co 1	1.03767e-34	0.782734	0.407	0.021	1.73374e-30	ENSMUSG00000049892	Rasd1
Co 1	2.38412e-34	1.96925	0.926	0.144	3.98339e-30	ENSMUSG00000004988	Fxyd4
Co 1	2.88349e-34	0.332767	0.296	0.01	4.81774e-30	ENSMUSG00000047040	Prr15l
Co 1	2.95445e-34	0.291398	0.296	0.01	4.9363e-30	ENSMUSG00000072572	Slc39a2
Co 1	3.56425e-34	0.623294	0.593	0.047	5.95515e-30	ENSMUSG00000024500	Ppp2r2b
Co 1	4.68336e-34	0.638667	0.556	0.042	7.82497e-30	ENSMUSG00000026380	Tfcp2l1
Co 1	6.28037e-34	0.43819	0.444	0.025	1.04932e-29	ENSMUSG00000061132	Blnk
Co 1	8.83742e-34	1.58309	0.333	0.014	1.47656e-29	ENSMUSG00000048489	8430408G22Rik
Co 1	1.20726e-33	0.290659	0.222	0.005	2.0171e-29	ENSMUSG00000033581	Igf2bp2
Co 1	1.84058e-33	1.41707	0.889	0.134	3.07524e-29	ENSMUSG00000022636	Alcam
Co 1	2.08548e-33	0.344227	0.37	0.017	3.48443e-29	ENSMUSG00000040447	Spns2
Co 1	3.21844e-33	0.326138	0.333	0.014	5.37737e-29	ENSMUSG00000006219	Fblim1
Co 1	5.10403e-33	0.336619	0.296	0.011	8.52781e-29	ENSMUSG00000099553	Gm29538
Co 1	7.76918e-33	0.314943	0.296	0.011	1.29807e-28	ENSMUSG00000038668	Lpar1
Co 1	8.99318e-33	0.702616	0.778	0.087	1.50258e-28	ENSMUSG00000033318	Gstt2
Co 1	1.11757e-32	2.1469	0.778	0.096	1.86723e-28	ENSMUSG00000040808	S100g
Co 1	1.49483e-32	0.58198	0.444	0.027	2.49756e-28	ENSMUSG00000026126	Ptpn18
Co 1	2.13428e-32	0.425746	0.37	0.018	3.56596e-28	ENSMUSG00000022885	St6gal1
Co 1	5.38391e-32	0.29378	0.333	0.014	8.99543e-28	ENSMUSG00000037686	Aspg
Co 1	7.35465e-32	0.537567	0.519	0.038	1.22881e-27	ENSMUSG00000033022	Cdo1
Co 1	7.49595e-32	0.399401	0.259	0.008	1.25242e-27	ENSMUSG00000046157	Tmem229b
Co 1	8.74993e-32	1.01698	0.852	0.126	1.46194e-27	ENSMUSG00000001918	Slc1a5
Co 1	1.16161e-31	0.342302	0.296	0.011	1.94082e-27	ENSMUSG00000002324	Rec8
Co 1	1.29943e-31	0.312145	0.296	0.011	2.17108e-27	ENSMUSG00000052942	Glis3
Co 1	1.6329e-31	0.424042	0.407	0.023	2.72825e-27	ENSMUSG00000039304	Tnfsf10
Co 1	1.68154e-31	0.266614	0.222	0.006	2.80951e-27	ENSMUSG00000050520	Cldn8
Co 1	2.48539e-31	0.326903	0.296	0.011	4.1526e-27	ENSMUSG00000055978	Fut2
Co 1	3.90799e-31	0.535525	0.481	0.034	6.52946e-27	ENSMUSG00000021360	Gcnt2
Co 1	4.68454e-31	1.26159	0.63	0.061	7.82693e-27	ENSMUSG00000030413	Pglyrp1
Co 1	6.63449e-31	1.97287	0.889	0.148	1.10849e-26	ENSMUSG00000021792	Fam213a
Co 1	6.66073e-31	0.802438	0.444	0.03	1.11287e-26	ENSMUSG00000021509	Slc25a48
Co 1	8.68599e-31	0.418698	0.481	0.034	1.45126e-26	ENSMUSG00000036908	Unc93b1
Co 1	9.02956e-31	0.820141	0.741	0.084	1.50866e-26	ENSMUSG00000030747	Dgat2
Co 1	1.58465e-30	0.408152	0.296	0.012	2.64763e-26	ENSMUSG00000026070	Il18r1
Co 1	2.77576e-30	0.358422	0.296	0.012	4.63774e-26	ENSMUSG00000031367	Ap1s2
Co 1	1.55814e-29	0.584428	0.407	0.026	2.60335e-25	ENSMUSG00000022265	Ank
Co 1	1.66719e-29	0.281649	0.222	0.006	2.78554e-25	ENSMUSG00000035638	Muc20
Co 1	2.16578e-29	0.787501	0.741	0.088	3.61858e-25	ENSMUSG00000021749	Oit1
Co 1	2.64246e-29	0.637867	0.481	0.036	4.41503e-25	ENSMUSG00000047990	C2cd4a
Co 1	3.45795e-29	0.599532	0.63	0.065	5.77754e-25	ENSMUSG00000032349	Elovl5
Co 1	3.48881e-29	0.419623	0.37	0.021	5.8291e-25	ENSMUSG00000026773	Pfkfb3
Co 1	1.00323e-28	0.604084	0.519	0.044	1.6762e-24	ENSMUSG00000042272	Sestd1
Co 1	1.17095e-28	0.250941	0.259	0.009	1.95643e-24	ENSMUSG00000060791	Gmfg
Co 1	1.22637e-28	0.308281	0.259	0.009	2.04901e-24	ENSMUSG00000031775	Pllp
Co 1	1.99442e-28	0.766003	0.593	0.059	3.33228e-24	ENSMUSG00000029832	Nfe2l3
Co 1	5.31536e-28	0.677004	0.222	0.007	8.88091e-24	ENSMUSG00000070529	Wfdc10
Co 1	5.42905e-28	0.909568	0.741	0.101	9.07086e-24	ENSMUSG00000027429	Sec23b
Co 1	7.62082e-28	0.655873	0.667	0.076	1.27329e-23	ENSMUSG00000060675	Pla2g16
Co 1	9.3392e-28	0.346272	0.37	0.022	1.56039e-23	ENSMUSG00000028766	Alpl
Co 1	1.37029e-27	1.71532	0.926	0.187	2.28949e-23	ENSMUSG00000027562	Car2
Co 1	1.61205e-27	0.302661	0.259	0.01	2.69341e-23	ENSMUSG00000032718	Mansc1
Co 1	1.71581e-27	0.658334	0.519	0.048	2.86678e-23	ENSMUSG00000031504	Rab20
Co 1	1.95246e-27	0.404857	0.333	0.018	3.26216e-23	ENSMUSG00000060512	0610040J01Rik
Co 1	2.40006e-27	0.27704	0.259	0.01	4.01002e-23	ENSMUSG00000021640	Naip1
Co 1	2.40761e-27	0.490235	0.444	0.033	4.02264e-23	ENSMUSG00000041012	Cmtm8
Co 1	3.26357e-27	0.354657	0.407	0.028	5.45277e-23	ENSMUSG00000000594	Gm2a
Co 1	5.86232e-27	0.423015	0.333	0.018	9.79477e-23	ENSMUSG00000022014	Epsti1
Co 1	6.07339e-27	0.656828	0.63	0.071	1.01474e-22	ENSMUSG00000040209	Zfp704
Co 1	6.70022e-27	0.784484	0.815	0.119	1.11947e-22	ENSMUSG00000020311	Erlec1
Co 1	9.29578e-27	1.7149	0.926	0.201	1.55314e-22	ENSMUSG00000054871	Tmem158
[truncated: 2,921 more rows]
