# Supplementary material for: Opposing Wnt signals regulate cervical squamocolumnar homeostasis and emergence of metaplasia
Source: Nat Cell Biol. 2021 Jan 18;23(2):184–97. doi: 10.1038/s41556-020-00619-0 (PMC7878191; doi:10.1038/s41556-020-00619-0)
Supplement: Supplementary file 5 — Gene Ontology categories for annotated clusters of the epithelial subset from three murine healthy cervix datasets. Related to Fig. 1f. Displayed GO terms for each subpopulation on Fig. 1f are labelled in red. Gene ontology (rows) associated to the epithelial subset from three murine healthy cervix datasets are calculated using clusterProfiler. For each distinct cluster (column 1, as identified in UMAP projection (Fig. 1d), GO terms (columns 2 and 3) are classified by decreasing P-value. The table reproduces the output of clusterProfiler (columns 3 to 7). Genes associated with each GO term are identified by their Entrez number (columm 8). Gene counts are given column 9. Statistical significance was calculated employing the Wilcoxon rank-sum test for genes detected for 10% of barcodes with at least 0.25-fold difference (log scale) across clusters using the Seurat function. [file 41556_2020_619_MOESM5_ESM.xlsx]

## Sheet:  Supplementary Table 3
Gene Ontology categories for annotated clusters of the epithelial subset from three murine healthy cervix datasets. Related to figure 1 f. Displayed GO terms for each subpopulation on Fig1f are labeled in red. Gene ontology (rows) associated to the epithelial subset from three murine healthy cervix datasets are calculated using clusterProfiler. For each distinct cluster (column 1, as identified i…
Cluster	ID	Description	GeneRatio	BgRatio	pvalue	p.adjust	qvalue	geneID	Count
Sq 1	GO:0007059	chromosome segregation	71/393	311/23239	1.45944e-59	4.16669e-56	3.3183e-56	11799/21973/52276/17345/108907/14211/107995/68298/21335/71988/71819/268697/108000/56150/66311/229841/20877/72415/26934/12704/16319/67052/110033/54392/12236/215387/66977/22137/66442/26886/18817/70099/66468/68549/73804/51944/67141/54141/76464/67849/108912/13605/72107/14156/19384/67037/69716/12189/69928/66140/71846/78658/66578/83815/19357/70799/12237/67177/24061/103733/67203/66156/67241/381280/75430…	71
Sq 1	GO:0000280	nuclear division	74/393	417/23239	1.1718e-53	1.67274e-50	1.33215e-50	11799/68612/21973/52276/17345/108907/12428/14211/72119/107995/12442/68298/21335/71819/66197/268697/240641/56150/229841/20877/16551/72415/26934/100502766/12704/16319/67052/110033/54392/12236/215387/66977/22137/18817/70099/19361/68549/12316/73804/51944/67141/54141/20878/77891/67849/72107/19384/77744/19385/69716/19891/12449/69928/71846/235559/78658/12531/19357/70799/12237/67177/24061/103733/67203/22…	74
Sq 1	GO:0140014	mitotic nuclear division	63/393	272/23239	3.41936e-53	3.25409e-50	2.59152e-50	11799/68612/52276/17345/108907/12428/14211/72119/107995/12442/68298/21335/71819/268697/240641/56150/229841/20877/16551/72415/26934/100502766/12704/16319/67052/110033/54392/12236/215387/66977/22137/18817/70099/73804/51944/67141/54141/20878/77891/67849/72107/19384/77744/19385/69716/12449/78658/19357/70799/12237/67177/24061/103733/67203/22629/66156/75430/13006/16211/51810/52683/192176/59008	63
Sq 1	GO:0048285	organelle fission	74/393	464/23239	3.45977e-50	2.46941e-47	1.9666e-47	11799/68612/21973/52276/17345/108907/12428/14211/72119/107995/12442/68298/21335/71819/66197/268697/240641/56150/229841/20877/16551/72415/26934/100502766/12704/16319/67052/110033/54392/12236/215387/66977/22137/18817/70099/19361/68549/12316/73804/51944/67141/54141/20878/77891/67849/72107/19384/77744/19385/69716/19891/12449/69928/71846/235559/78658/12531/19357/70799/12237/67177/24061/103733/67203/22…	74
Sq 1	GO:0000819	sister chromatid segregation	52/393	181/23239	3.14093e-49	1.79347e-46	1.42829e-46	11799/21973/52276/108907/14211/107995/68298/21335/71988/71819/268697/56150/229841/20877/72415/26934/12704/16319/67052/110033/54392/12236/215387/66977/22137/18817/70099/68549/73804/51944/67141/54141/67849/72107/14156/19384/69716/78658/19357/70799/12237/67177/24061/103733/66156/75430/13006/16211/51810/52683/71514/59008	52
Sq 1	GO:0098813	nuclear chromosome segregation	58/393	256/23239	2.35669e-48	1.12139e-45	8.9306e-46	11799/21973/52276/108907/14211/107995/68298/21335/71988/71819/268697/108000/56150/229841/20877/72415/26934/12704/16319/67052/110033/54392/12236/215387/66977/22137/18817/70099/68549/73804/51944/67141/54141/76464/67849/13605/72107/14156/19384/69716/69928/71846/78658/83815/19357/70799/12237/67177/24061/103733/66156/75430/13006/16211/51810/52683/71514/59008	58
Sq 1	GO:0000070	mitotic sister chromatid segregation	46/393	148/23239	2.26078e-45	9.22076e-43	7.34329e-43	11799/52276/108907/14211/107995/68298/21335/71819/268697/56150/229841/20877/72415/26934/12704/16319/67052/110033/54392/12236/215387/66977/22137/18817/70099/73804/51944/67141/54141/67849/72107/19384/69716/78658/19357/70799/12237/67177/24061/103733/66156/75430/16211/51810/52683/59008	46
Sq 1	GO:0007346	regulation of mitotic cell cycle	63/393	499/23239	2.1913e-36	7.82021e-34	6.22791e-34	11799/12534/68612/21973/17345/108907/12428/72119/12442/21335/66197/268697/108000/240641/56150/229841/20877/16551/54124/12704/16319/67052/15289/12236/22137/18817/269582/67141/16906/67849/12544/77744/19385/27214/12532/69716/66131/12189/12545/19891/12449/67628/14056/235559/68240/12531/19357/70799/12237/67177/67153/24061/103733/76123/22629/66156/75430/13006/28036/21423/12567/51810/59008	63
Sq 1	GO:0044770	cell cycle phase transition	56/393	381/23239	6.42828e-36	2.03919e-33	1.62399e-33	11799/12534/68612/12428/21335/66197/268697/108000/56150/229841/20877/54124/12704/67052/12236/22137/18817/269582/404710/67141/16906/77891/67849/106795/12581/14235/12544/27214/12532/69716/66131/12189/12545/19891/67628/14056/235559/50927/12580/12531/19357/12314/70799/12237/20492/67177/67153/66156/75430/28036/56371/21423/12567/12313/59046/59008	56
Sq 1	GO:0044772	mitotic cell cycle phase transition	53/393	344/23239	4.49201e-35	1.28247e-32	1.02134e-32	11799/12534/68612/12428/21335/66197/268697/108000/56150/229841/20877/54124/12704/67052/12236/22137/18817/269582/404710/67141/16906/77891/67849/106795/12581/14235/12544/27214/12532/69716/12189/12545/19891/67628/14056/235559/50927/12580/12531/19357/12314/70799/12237/67177/67153/66156/75430/28036/21423/12567/12313/59046/59008	53
Sq 1	GO:0051983	regulation of chromosome segregation	32/393	104/23239	1.19507e-31	3.10175e-29	2.4702e-29	11799/17345/21335/268697/56150/229841/20877/26934/12704/67052/12236/22137/18817/68549/73804/51944/67141/54141/67849/13605/14156/69716/19357/70799/12237/67177/66156/67241/75430/51810/71514/59008	32
Sq 1	GO:0006260	DNA replication	42/393	243/23239	5.26582e-30	1.25283e-27	9.97735e-28	68026/12534/12428/71988/107373/20135/19361/20133/67141/57441/16881/17218/72107/14156/12544/18538/27214/66131/12545/17215/19891/19076/72151/69928/98415/19075/17220/106344/50927/17219/68240/17217/20492/67177/19718/272551/24061/20833/13006/17216/245688/18029	42
Sq 1	GO:0051783	regulation of nuclear division	39/393	207/23239	2.09523e-29	4.60145e-27	3.66453e-27	11799/68612/17345/108907/12428/107995/12442/21335/268697/240641/56150/229841/20877/16551/12704/67052/12236/22137/18817/68549/67141/67849/77744/19385/69716/12449/19357/70799/12237/67177/24061/103733/22629/66156/75430/13006/56371/51810/59008	39
Sq 1	GO:0007088	regulation of mitotic nuclear division	36/393	176/23239	1.53353e-28	3.1273e-26	2.49054e-26	11799/68612/17345/108907/12428/12442/21335/268697/240641/56150/229841/20877/16551/12704/67052/12236/22137/18817/67141/67849/77744/19385/69716/12449/19357/70799/12237/67177/24061/103733/22629/66156/75430/13006/51810/59008	36
Sq 1	GO:0045787	positive regulation of cell cycle	47/393	355/23239	3.8392e-28	7.30728e-26	5.81942e-26	11799/12534/68612/108907/12428/12442/71819/66197/268697/240641/56150/229841/20877/26934/54124/12704/67052/15289/68549/67141/54141/20878/16906/67849/13605/14156/12544/19385/27214/12532/12189/12545/12449/67628/14056/12531/19357/67177/76123/66156/28036/21423/12567/51810/53817/71514/59008	47
Sq 1	GO:0007051	spindle organization	33/393	161/23239	2.81792e-26	5.02822e-24	4.00441e-24	72119/16765/107995/21335/71819/268697/229841/20877/16551/26934/100502766/67052/66977/66442/18817/22154/12316/51944/67141/54141/20878/77744/19385/75786/219072/70799/24061/103733/76123/13006/16211/51810/192176	33
Sq 1	GO:0090068	positive regulation of cell cycle process	38/393	241/23239	1.02889e-25	1.72793e-23	1.3761e-23	11799/12534/68612/108907/71819/268697/240641/56150/229841/20877/26934/12704/67052/68549/67141/54141/16906/67849/13605/14156/12544/19385/27214/12532/12189/12545/67628/14056/12531/19357/67177/76123/66156/28036/12567/51810/71514/59008	38
Sq 1	GO:1901987	regulation of cell cycle phase transition	40/393	284/23239	4.23439e-25	6.71621e-23	5.3487e-23	11799/12534/68612/268697/108000/56150/229841/20877/67052/12236/22137/18817/269582/67141/16906/67849/12581/12544/27214/12532/69716/12189/12545/19891/67628/14056/235559/12531/19357/70799/12237/67177/67153/66156/75430/28036/56371/21423/12567/59008	40
Sq 1	GO:1901990	regulation of mitotic cell cycle phase transition	38/393	254/23239	7.34984e-25	1.10441e-22	8.79538e-23	11799/12534/68612/268697/108000/56150/229841/20877/67052/12236/22137/18817/269582/67141/16906/67849/12544/27214/12532/69716/12189/12545/19891/67628/14056/235559/12531/19357/70799/12237/67177/67153/66156/75430/28036/21423/12567/59008	38
Sq 1	GO:0033045	regulation of sister chromatid segregation	25/393	83/23239	1.04359e-24	1.48973e-22	1.1864e-22	11799/21335/268697/56150/229841/20877/12704/67052/12236/22137/18817/68549/67141/67849/14156/69716/19357/70799/12237/67177/66156/75430/51810/71514/59008	25
Sq 1	GO:0051304	chromosome separation	26/393	94/23239	1.42685e-24	1.93983e-22	1.54485e-22	11799/21973/68298/21335/268697/56150/229841/20877/12704/67052/12236/215387/22137/18817/67141/69716/69928/78658/19357/70799/12237/67177/66156/75430/52683/59008	26
Sq 1	GO:0071103	DNA conformation change	34/393	208/23239	1.22197e-23	1.58579e-21	1.2629e-21	12534/21973/108907/14211/12615/68298/268697/15289/54392/215387/70099/19361/66929/67849/15201/66336/19891/78658/17220/50927/17219/66578/243529/107435/17217/53605/53379/381280/59001/14958/56086/17216/15441/52683	34
Sq 1	GO:1902850	microtubule cytoskeleton organization involved in mitosis	28/393	128/23239	2.72251e-23	3.37946e-21	2.69136e-21	108907/12615/72119/16765/107995/21335/71819/268697/229841/20877/16551/26934/100502766/67052/66977/66442/18817/20878/77744/70799/24061/103733/67203/76123/13006/16211/51810/192176	28
Sq 1	GO:0051306	mitotic sister chromatid separation	21/393	62/23239	3.5485e-22	4.22123e-20	3.36173e-20	11799/21335/268697/56150/229841/20877/12704/67052/12236/22137/18817/67141/69716/19357/70799/12237/67177/66156/75430/52683/59008	21
Sq 1	GO:0051052	regulation of DNA metabolic process	44/393	428/23239	7.0431e-22	8.04323e-20	6.40552e-20	12534/12428/71988/20877/19362/15289/19361/67141/57441/234396/72107/14235/107823/18538/27214/110052/66131/12189/12545/19891/72151/13433/98415/106344/66578/243529/67177/19718/230484/24061/53379/22256/18643/21781/15519/14958/11991/13006/16905/245474/51810/21849/53817/75339	44
Sq 1	GO:0033044	regulation of chromosome organization	40/393	346/23239	7.66438e-22	8.41608e-20	6.70245e-20	11799/21973/17345/21335/268697/56150/229841/20877/12704/67052/12236/22137/18817/68549/67141/70472/67849/14156/12544/69716/12189/13433/243529/19357/70799/12237/67177/53379/66156/75430/14958/11991/17216/16905/245474/51810/21849/71514/59008/70103	40
Sq 1	GO:0007052	mitotic spindle organization	25/393	106/23239	8.63096e-22	9.12644e-20	7.26817e-20	72119/16765/107995/21335/71819/268697/229841/20877/16551/26934/100502766/67052/66977/66442/18817/20878/77744/70799/24061/103733/76123/13006/16211/51810/192176	25
Sq 1	GO:0007091	metaphase/anaphase transition of mitotic cell cycle	20/393	57/23239	1.54398e-21	1.57431e-19	1.25376e-19	11799/21335/268697/56150/229841/20877/12704/67052/12236/22137/18817/67141/69716/19357/70799/12237/67177/66156/75430/59008	20
Sq 1	GO:0006261	DNA-dependent DNA replication	27/393	135/23239	2.09742e-21	2.06487e-19	1.64444e-19	19361/67141/16881/17218/72107/14156/12544/18538/66131/12545/17215/19891/19076/72151/69928/98415/19075/17220/106344/17219/17217/20492/67177/19718/24061/13006/17216	27
Sq 1	GO:0010965	regulation of mitotic sister chromatid separation	20/393	58/23239	2.32054e-21	2.20838e-19	1.75873e-19	11799/21335/268697/56150/229841/20877/12704/67052/12236/22137/18817/67141/69716/19357/70799/12237/67177/66156/75430/59008	20
Sq 1	GO:0033047	regulation of mitotic sister chromatid segregation	21/393	69/23239	4.66773e-21	4.29883e-19	3.42353e-19	11799/21335/268697/56150/229841/20877/12704/67052/12236/22137/18817/67141/69716/19357/70799/12237/67177/66156/75430/51810/59008	21
Sq 1	GO:0044784	metaphase/anaphase transition of cell cycle	20/393	60/23239	5.10592e-21	4.55543e-19	3.62789e-19	11799/21335/268697/56150/229841/20877/12704/67052/12236/22137/18817/67141/69716/19357/70799/12237/67177/66156/75430/59008	20
Sq 1	GO:0006281	DNA repair	43/393	442/23239	1.80144e-20	1.55852e-18	1.24119e-18	68026/14211/71988/234258/110033/19362/15289/70099/269582/19361/18140/15270/16881/67849/12581/67196/14156/14235/12544/107823/18538/69716/110052/12189/12545/19891/69928/98415/235559/68240/19357/272551/230484/24061/67241/22256/20833/13006/67711/56371/21849/71514/56424	43
Sq 1	GO:1905818	regulation of chromosome separation	20/393	64/23239	2.24684e-20	1.88669e-18	1.50253e-18	11799/21335/268697/56150/229841/20877/12704/67052/12236/22137/18817/67141/69716/19357/70799/12237/67177/66156/75430/59008	20
Sq 1	GO:0006323	DNA packaging	28/393	167/23239	5.66431e-20	4.62046e-18	3.67967e-18	12534/21973/108907/14211/12615/68298/268697/15289/54392/215387/70099/66929/67849/15201/66336/78658/50927/66578/243529/107435/53605/381280/59001/14958/56086/17216/15441/52683	28
Sq 1	GO:0008380	RNA splicing	38/393	361/23239	2.25574e-19	1.78892e-17	1.42468e-17	67678/20643/27756/68011/20641/101739/66373/229279/21681/19652/53379/76522/69878/20383/78651/68816/66078/225027/75062/22608/20638/17149/98758/50783/51810/107686/110809/53817/67332/71514/19656/66125/230908/60365/212880/66585/68278/20630	38
Sq 1	GO:0030071	regulation of mitotic metaphase/anaphase transition	18/393	53/23239	3.26875e-19	2.52224e-17	2.00868e-17	11799/268697/56150/229841/20877/67052/12236/22137/18817/67141/69716/19357/70799/12237/67177/66156/75430/59008	18
Sq 1	GO:0006397	mRNA processing	41/393	439/23239	6.52112e-19	4.89942e-17	3.90184e-17	268697/67678/20643/27756/68011/20641/101739/66373/229279/20492/21681/19652/53379/76522/69878/20383/78651/68816/66078/225027/75062/22608/20638/17149/98758/50783/68219/51810/107686/110809/53817/67332/71514/19656/66125/230908/60365/212880/66585/68278/20630	41
Sq 1	GO:1902099	regulation of metaphase/anaphase transition of cell cycle	18/393	56/23239	1.02554e-18	7.50749e-17	5.97887e-17	11799/268697/56150/229841/20877/67052/12236/22137/18817/67141/69716/19357/70799/12237/67177/66156/75430/59008	18
Sq 1	GO:0010948	negative regulation of cell cycle process	30/393	222/23239	1.44855e-18	1.0339e-16	8.23386e-17	11799/12534/268697/56150/229841/20877/100502766/67052/12236/22137/18817/269582/67141/12581/69716/12189/19891/12449/14056/235559/19357/70799/12237/67177/24061/75430/13006/56371/12567/70103	30
Sq 1	GO:0045841	negative regulation of mitotic metaphase/anaphase transition	16/393	41/23239	2.31569e-18	1.61251e-16	1.28418e-16	11799/268697/56150/229841/20877/67052/12236/22137/18817/67141/69716/19357/70799/12237/67177/75430	16
Sq 1	GO:1903046	meiotic cell cycle process	28/393	194/23239	3.5331e-18	2.40167e-16	1.91266e-16	21973/14211/107995/68298/66197/72415/12236/215387/66977/22137/18817/70099/19361/68549/12316/67141/20878/12532/69716/19891/69928/71846/235559/78658/12531/103733/56371/52683	28
Sq 1	GO:2000816	negative regulation of mitotic sister chromatid separation	16/393	42/23239	3.68359e-18	2.44573e-16	1.94775e-16	11799/268697/56150/229841/20877/67052/12236/22137/18817/67141/69716/19357/70799/12237/67177/75430	16
Sq 1	GO:0045931	positive regulation of mitotic cell cycle	26/393	162/23239	3.84538e-18	2.49513e-16	1.98709e-16	11799/12534/68612/108907/268697/240641/56150/229841/67052/15289/67141/16906/67849/12544/19385/27214/12532/12545/67628/12531/67177/66156/28036/12567/51810/59008	26
Sq 1	GO:0051321	meiotic cell cycle	34/393	309/23239	4.83354e-18	3.06661e-16	2.44221e-16	21973/17345/14211/107995/68298/66197/72415/12236/215387/66977/22137/18817/70099/19361/68549/12316/67141/15270/20878/12532/69716/19891/69928/71846/235559/78658/12531/19357/12237/24061/103733/13006/56371/52683	34
Sq 1	GO:1902100	negative regulation of metaphase/anaphase transition of cell cycle	16/393	43/23239	5.77686e-18	3.58542e-16	2.85538e-16	11799/268697/56150/229841/20877/67052/12236/22137/18817/67141/69716/19357/70799/12237/67177/75430	16
Sq 1	GO:0045786	negative regulation of cell cycle	40/393	445/23239	6.90543e-18	4.19468e-16	3.34059e-16	11799/12534/21973/268697/56150/229841/20877/100502766/67052/12236/22137/18817/269582/72391/67141/20878/57441/12581/14235/69716/66131/12189/19891/12449/14056/235559/12580/19357/70799/12237/67177/67153/24061/75430/13006/56371/12567/72440/53817/70103	40
Sq 1	GO:1905819	negative regulation of chromosome separation	16/393	44/23239	8.93927e-18	5.317e-16	4.23439e-16	11799/268697/56150/229841/20877/67052/12236/22137/18817/67141/69716/19357/70799/12237/67177/75430	16
Sq 1	GO:0033048	negative regulation of mitotic sister chromatid segregation	16/393	45/23239	1.36594e-17	7.95871e-16	6.33821e-16	11799/268697/56150/229841/20877/67052/12236/22137/18817/67141/69716/19357/70799/12237/67177/75430	16
Sq 1	GO:0008608	attachment of spindle microtubules to kinetochore	14/393	30/23239	1.41393e-17	8.07352e-16	6.42964e-16	268697/229841/72415/26934/67052/66977/73804/51944/54141/76464/13605/12237/67177/51810	14
Sq 1	GO:0000086	G2/M transition of mitotic cell cycle	22/393	112/23239	1.71606e-17	9.6066e-16	7.65057e-16	11799/12534/12428/268697/108000/12704/18817/269582/67141/16906/14235/12532/12189/12545/235559/12531/19357/12314/67153/12567/12313/59046	22
Sq 1	GO:0051225	spindle assembly	21/393	99/23239	1.75713e-17	9.64734e-16	7.68301e-16	72119/107995/71819/20877/16551/26934/100502766/18817/22154/12316/67141/54141/20878/219072/70799/24061/76123/13006/16211/51810/192176	21
Sq 1	GO:0044839	cell cycle G2/M phase transition	23/393	128/23239	2.54115e-17	1.36887e-15	1.09015e-15	11799/12534/12428/268697/108000/12704/18817/269582/67141/16906/14235/12532/12189/12545/235559/12531/19357/12314/67153/56371/12567/12313/59046	23
Sq 1	GO:0000375	RNA splicing, via transesterification reactions	30/393	246/23239	2.68784e-17	1.37032e-15	1.0913e-15	67678/20643/27756/68011/20641/101739/66373/19652/53379/76522/69878/20383/78651/68816/225027/75062/20638/17149/50783/51810/107686/110809/53817/67332/71514/19656/66125/60365/68278/20630	30
Sq 1	GO:0000377	RNA splicing, via transesterification reactions with bulged adenosine as nucleophile	30/393	246/23239	2.68784e-17	1.37032e-15	1.0913e-15	67678/20643/27756/68011/20641/101739/66373/19652/53379/76522/69878/20383/78651/68816/225027/75062/20638/17149/50783/51810/107686/110809/53817/67332/71514/19656/66125/60365/68278/20630	30
Sq 1	GO:0000398	mRNA splicing, via spliceosome	30/393	246/23239	2.68784e-17	1.37032e-15	1.0913e-15	67678/20643/27756/68011/20641/101739/66373/19652/53379/76522/69878/20383/78651/68816/225027/75062/20638/17149/50783/51810/107686/110809/53817/67332/71514/19656/66125/60365/68278/20630	30
Sq 1	GO:0033046	negative regulation of sister chromatid segregation	16/393	47/23239	3.0792e-17	1.5423e-15	1.22827e-15	11799/268697/56150/229841/20877/67052/12236/22137/18817/67141/69716/19357/70799/12237/67177/75430	16
Sq 1	GO:0000075	cell cycle checkpoint	26/393	176/23239	3.19553e-17	1.57297e-15	1.25269e-15	11799/12534/21973/268697/56150/229841/20877/67052/12236/22137/18817/269582/20878/69716/66131/12189/19891/235559/70799/12237/67177/67153/75430/56371/72440/53817	26
Sq 1	GO:2001251	negative regulation of chromosome organization	24/393	145/23239	3.68217e-17	1.7818e-15	1.419e-15	11799/21973/268697/56150/229841/20877/67052/12236/22137/18817/67141/70472/69716/12189/13433/243529/19357/70799/12237/67177/75430/14958/17216/51810	24
Sq 1	GO:1901992	positive regulation of mitotic cell cycle phase transition	19/393	78/23239	3.787e-17	1.80198e-15	1.43507e-15	11799/12534/68612/268697/229841/67141/16906/67849/12544/27214/12532/12545/67628/12531/67177/66156/28036/12567/59008	19
Sq 1	GO:1901989	positive regulation of cell cycle phase transition	20/393	91/23239	4.93444e-17	2.30948e-15	1.83924e-15	11799/12534/68612/268697/229841/67141/16906/67849/12544/27214/12532/12545/67628/14056/12531/67177/66156/28036/12567/59008	20
Sq 1	GO:0031577	spindle checkpoint	15/393	41/23239	8.62644e-17	3.97234e-15	3.16352e-15	11799/268697/56150/229841/20877/67052/12236/22137/18817/20878/69716/70799/12237/67177/75430	15
Sq 1	GO:0051985	negative regulation of chromosome segregation	16/393	50/23239	9.63055e-17	4.36432e-15	3.47569e-15	11799/268697/56150/229841/20877/67052/12236/22137/18817/67141/69716/19357/70799/12237/67177/75430	16
Sq 1	GO:0140013	meiotic nuclear division	25/393	174/23239	2.58572e-16	1.15347e-14	9.18611e-15	21973/14211/107995/66197/72415/12236/215387/66977/22137/18817/70099/19361/68549/12316/67141/20878/69716/19891/69928/71846/235559/78658/12531/56371/52683	25
Sq 1	GO:0071824	protein-DNA complex subunit organization	27/393	210/23239	2.85001e-16	1.25181e-14	9.96926e-15	12615/60411/66311/229841/19231/26886/19361/66929/15201/66336/12544/66471/69928/50927/66578/243529/107435/67177/53605/381280/59001/14958/56086/17216/15441/23996/70103	27
Sq 1	GO:1901988	negative regulation of cell cycle phase transition	24/393	159/23239	3.26919e-16	1.41417e-14	1.12623e-14	11799/12534/268697/56150/229841/20877/67052/12236/22137/18817/269582/67141/12581/69716/12189/19891/14056/235559/19357/70799/12237/67177/75430/56371	24
Sq 1	GO:0007094	mitotic spindle assembly checkpoint	14/393	37/23239	5.33331e-16	2.22935e-14	1.77542e-14	11799/268697/56150/229841/20877/67052/12236/22137/18817/69716/70799/12237/67177/75430	14
Sq 1	GO:0071173	spindle assembly checkpoint	14/393	37/23239	5.33331e-16	2.22935e-14	1.77542e-14	11799/268697/56150/229841/20877/67052/12236/22137/18817/69716/70799/12237/67177/75430	14
Sq 1	GO:0045839	negative regulation of mitotic nuclear division	16/393	55/23239	5.38791e-16	2.22935e-14	1.77542e-14	11799/268697/56150/229841/20877/67052/12236/22137/18817/67141/69716/19357/70799/12237/67177/75430	16
Sq 1	GO:0071174	mitotic spindle checkpoint	14/393	39/23239	1.27753e-15	5.21051e-14	4.14958e-14	11799/268697/56150/229841/20877/67052/12236/22137/18817/69716/70799/12237/67177/75430	14
Sq 1	GO:1901991	negative regulation of mitotic cell cycle phase transition	22/393	142/23239	3.27602e-15	1.31733e-13	1.0491e-13	11799/12534/268697/56150/229841/20877/67052/12236/22137/18817/269582/67141/69716/12189/19891/14056/235559/19357/70799/12237/67177/75430	22
Sq 1	GO:0051383	kinetochore organization	11/393	20/23239	4.1255e-15	1.63587e-13	1.30279e-13	14211/12615/60411/66311/229841/67052/66977/26886/70099/69928/67177	11
Sq 1	GO:0007093	mitotic cell cycle checkpoint	21/393	131/23239	6.9428e-15	2.7153e-13	2.16243e-13	11799/12534/21973/268697/56150/229841/20877/67052/12236/22137/18817/269582/69716/66131/12189/19891/235559/70799/12237/67177/75430	21
Sq 1	GO:0034508	centromere complex assembly	12/393	28/23239	1.10379e-14	4.25853e-13	3.39144e-13	12615/60411/66311/229841/26886/15201/66336/69928/50927/66578/381280/59001	12
Sq 1	GO:0030261	chromosome condensation	14/393	45/23239	1.28903e-14	4.90692e-13	3.9078e-13	12534/21973/108907/14211/68298/268697/54392/215387/70099/67849/78658/243529/14958/52683	14
Sq 1	GO:0051784	negative regulation of nuclear division	16/393	66/23239	1.30804e-14	4.91374e-13	3.91324e-13	11799/268697/56150/229841/20877/67052/12236/22137/18817/67141/69716/19357/70799/12237/67177/75430	16
Sq 1	GO:0065004	protein-DNA complex assembly	23/393	169/23239	1.3762e-14	5.10266e-13	4.06369e-13	12615/60411/66311/229841/26886/19361/66929/15201/66336/12544/69928/50927/66578/107435/67177/53605/381280/59001/14958/56086/17216/15441/23996	23
Sq 1	GO:0010639	negative regulation of organelle organization	33/393	391/23239	3.70494e-14	1.3561e-12	1.07998e-12	11799/21973/16765/268697/56150/229841/20877/100502766/67052/12236/22137/18817/80986/67141/70472/69716/12189/12449/13433/243529/19357/70799/12237/67177/12631/75430/18643/19240/14958/17216/16905/12257/51810	33
Sq 1	GO:0034502	protein localization to chromosome	17/393	84/23239	4.87733e-14	1.76263e-12	1.40373e-12	12534/12615/71988/20877/67052/12236/22137/18817/76464/67849/19891/14056/83815/19357/12237/67177/245474	17
Sq 1	GO:0006310	DNA recombination	27/393	265/23239	9.50991e-14	3.39385e-12	2.70282e-12	21973/97165/19362/15289/19361/15270/234396/16881/12544/107823/69716/12189/12545/19891/69928/98415/235559/243529/68240/272551/67241/22256/14958/67711/21423/15354/71514	27
Sq 1	GO:0051303	establishment of chromosome localization	16/393	75/23239	1.13836e-13	4.01236e-12	3.19539e-12	11799/52276/268697/108000/229841/67052/110033/66977/73804/54141/67849/83815/67177/67203/16211/51810	16
Sq 1	GO:0050000	chromosome localization	16/393	76/23239	1.41991e-13	4.94371e-12	3.93711e-12	11799/52276/268697/108000/229841/67052/110033/66977/73804/54141/67849/83815/67177/67203/16211/51810	16
Sq 1	GO:0061640	cytoskeleton-dependent cytokinesis	17/393	92/23239	2.37902e-13	8.18327e-12	6.51705e-12	11799/108907/12615/16765/71819/240641/68743/20877/26934/12704/16319/18817/80986/19348/13605/67177/12631	17
Sq 1	GO:0000281	mitotic cytokinesis	16/393	81/23239	4.07843e-13	1.38618e-11	1.10394e-11	11799/108907/12615/16765/71819/240641/68743/26934/12704/16319/18817/80986/19348/13605/67177/12631	16
Sq 1	GO:0051984	positive regulation of chromosome segregation	11/393	28/23239	4.67151e-13	1.56908e-11	1.24959e-11	268697/229841/68549/14156/19357/67177/66156/67241/51810/71514/59008	11
Sq 1	GO:0051310	metaphase plate congression	14/393	57/23239	4.94511e-13	1.64166e-11	1.3074e-11	52276/268697/108000/229841/67052/110033/66977/73804/54141/67849/83815/67177/16211/51810	14
Sq 1	GO:0071459	protein localization to chromosome, centromeric region	10/393	22/23239	9.21416e-13	3.02373e-11	2.40806e-11	12534/12615/20877/67052/12236/22137/76464/83815/12237/67177	10
Sq 1	GO:0090307	mitotic spindle assembly	14/393	60/23239	1.06467e-12	3.45413e-11	2.75083e-11	72119/107995/71819/20877/16551/26934/100502766/18817/70799/24061/13006/16211/51810/192176	14
Sq 1	GO:0000910	cytokinesis	20/393	151/23239	1.25302e-12	4.01952e-11	3.20109e-11	11799/108907/12615/16765/71819/233406/240641/68743/20877/26934/12704/16319/18817/80986/19348/20878/13605/12531/67177/12631	20
Sq 1	GO:0045930	negative regulation of mitotic cell cycle	24/393	233/23239	1.83428e-12	5.81876e-11	4.63398e-11	11799/12534/21973/268697/56150/229841/20877/67052/12236/22137/18817/269582/67141/69716/66131/12189/19891/14056/235559/19357/70799/12237/67177/75430	24
Sq 1	GO:0006275	regulation of DNA replication	17/393	108/23239	3.63397e-12	1.14011e-10	9.07967e-11	12534/12428/71988/67141/57441/72107/18538/27214/66131/12545/72151/98415/106344/67177/19718/24061/13006	17
Sq 1	GO:1902749	regulation of cell cycle G2/M phase transition	16/393	95/23239	5.40218e-12	1.67644e-10	1.33509e-10	12534/268697/108000/18817/269582/67141/16906/12532/12189/12545/235559/12531/19357/67153/56371/12567	16
Sq 1	GO:0007062	sister chromatid cohesion	13/393	55/23239	5.79868e-12	1.78013e-10	1.41767e-10	107995/71988/72415/110033/12236/68549/67849/72107/14156/19357/24061/13006/71514	13
Sq 1	GO:0050657	nucleic acid transport	19/393	148/23239	8.0993e-12	2.43405e-10	1.93845e-10	19384/229279/20492/223921/21681/53379/445007/20383/71805/225027/17149/67681/51810/110809/56488/53817/71514/18813/68278	19
Sq 1	GO:0050658	RNA transport	19/393	148/23239	8.0993e-12	2.43405e-10	1.93845e-10	19384/229279/20492/223921/21681/53379/445007/20383/71805/225027/17149/67681/51810/110809/56488/53817/71514/18813/68278	19
Sq 1	GO:0051236	establishment of RNA localization	19/393	151/23239	1.16099e-11	3.45274e-10	2.74972e-10	19384/229279/20492/223921/21681/53379/445007/20383/71805/225027/17149/67681/51810/110809/56488/53817/71514/18813/68278	19
Sq 1	GO:0006403	RNA localization	20/393	171/23239	1.30019e-11	3.82685e-10	3.04766e-10	19384/229279/20492/223921/21681/53379/445007/20383/71805/225027/17149/67681/245474/51810/110809/56488/53817/71514/18813/68278	20
Sq 1	GO:0007076	mitotic chromosome condensation	8/393	14/23239	1.7127e-11	4.98955e-10	3.97361e-10	108907/14211/68298/54392/215387/70099/67849/78658	8
Sq 1	GO:0051054	positive regulation of DNA metabolic process	23/393	237/23239	1.83293e-11	5.28588e-10	4.20961e-10	12534/20877/19361/72107/14235/107823/18538/27214/12189/12545/72151/13433/106344/67177/19718/53379/22256/18643/15519/11991/245474/21849/53817	23
Sq 1	GO:0006302	double-strand break repair	21/393	204/23239	4.62249e-11	1.31972e-09	1.05101e-09	71988/19362/19361/15270/16881/67849/14235/12544/107823/69716/110052/12189/12545/19891/98415/68240/19357/272551/67241/67711/71514	21
Sq 1	GO:0045132	meiotic chromosome segregation	15/393	95/23239	6.54983e-11	1.85146e-09	1.47448e-09	21973/14211/72415/12236/215387/66977/22137/18817/70099/68549/69716/69928/71846/78658/52683	15
Sq 1	GO:0010389	regulation of G2/M transition of mitotic cell cycle	14/393	80/23239	6.8139e-11	1.90723e-09	1.51889e-09	12534/268697/108000/269582/67141/16906/12532/12189/12545/235559/12531/19357/67153/12567	14
Sq 1	GO:0007080	mitotic metaphase plate congression	11/393	42/23239	7.53074e-11	2.0874e-09	1.66238e-09	52276/268697/229841/67052/110033/66977/73804/67849/67177/16211/51810	11
Sq 1	GO:0034501	protein localization to kinetochore	8/393	17/23239	1.32616e-10	3.64056e-09	2.89929e-09	12534/20877/67052/22137/76464/83815/12237/67177	8
Sq 1	GO:0034728	nucleosome organization	17/393	136/23239	1.58218e-10	4.30201e-09	3.42607e-09	12615/19231/66929/66336/66471/50927/66578/243529/107435/53605/381280/59001/14958/56086/17216/15441/70103	17
Sq 1	GO:0007143	female meiotic nuclear division	10/393	35/23239	2.15023e-10	5.79143e-09	4.61222e-09	21973/215387/22137/18817/68549/67141/20878/69716/12531/52683	10
Sq 1	GO:0031497	chromatin assembly	16/393	121/23239	2.34817e-10	6.26544e-09	4.98971e-09	12615/15289/66929/15201/66336/50927/66578/243529/107435/53605/381280/59001/14958/56086/17216/15441	16
Sq 1	GO:0015931	nucleobase-containing compound transport	19/393	180/23239	2.54716e-10	6.73347e-09	5.36245e-09	19384/229279/20492/223921/21681/53379/445007/20383/71805/225027/17149/67681/51810/110809/56488/53817/71514/18813/68278	19
Sq 1	GO:0051988	regulation of attachment of spindle microtubules to kinetochore	7/393	12/23239	2.76197e-10	7.23434e-09	5.76134e-09	268697/229841/26934/51944/54141/13605/51810	7
Sq 1	GO:0071897	DNA biosynthetic process	18/393	161/23239	2.94617e-10	7.64665e-09	6.08969e-09	68026/21877/20877/16881/72107/12581/18538/19891/72151/106344/19718/53379/21781/15519/11991/245474/51810/53817	18
Sq 1	GO:0006333	chromatin assembly or disassembly	17/393	144/23239	3.92653e-10	1.00993e-08	8.04295e-09	12615/15289/66929/15201/66336/50927/66578/243529/107435/53605/381280/59001/22385/14958/56086/17216/15441	17
Sq 1	GO:2001252	positive regulation of chromosome organization	18/393	175/23239	1.156e-09	2.94677e-08	2.34677e-08	268697/229841/20877/68549/14156/12189/13433/19357/67177/53379/66156/11991/16905/245474/51810/21849/71514/59008	18
Sq 1	GO:0000387	spliceosomal snRNP assembly	9/393	31/23239	1.49841e-09	3.7526e-08	2.98852e-08	20643/27756/20641/69878/20638/50783/107686/67332/20630	9
Sq 1	GO:0006270	DNA replication initiation	9/393	31/23239	1.49841e-09	3.7526e-08	2.98852e-08	17218/12544/12545/17215/17220/17219/17217/67177/17216	9
Sq 1	GO:0044786	cell cycle DNA replication	10/393	43/23239	1.99079e-09	4.94236e-08	3.93603e-08	19361/67141/16881/12544/18538/12545/20492/67177/24061/13006	10
Sq 1	GO:0043486	histone exchange	8/393	23/23239	2.44726e-09	6.02322e-08	4.79681e-08	19231/66336/66471/50927/66578/381280/59001/70103	8
Sq 1	GO:0051028	mRNA transport	14/393	105/23239	2.82722e-09	6.89889e-08	5.49418e-08	229279/20492/223921/21681/53379/445007/20383/71805/225027/17149/110809/56488/53817/68278	14
Sq 1	GO:0006913	nucleocytoplasmic transport	23/393	307/23239	3.09857e-09	7.43397e-08	5.92031e-08	12534/22166/234396/13605/19384/12189/16647/223921/53379/445007/19387/12631/20383/71805/15519/16211/16905/21849/56488/53817/192176/18813/68278	23
Sq 1	GO:0051169	nuclear transport	23/393	307/23239	3.09857e-09	7.43397e-08	5.92031e-08	12534/22166/234396/13605/19384/12189/16647/223921/53379/445007/19387/12631/20383/71805/15519/16211/16905/21849/56488/53817/192176/18813/68278	23
Sq 1	GO:1901976	regulation of cell cycle checkpoint	9/393	34/23239	3.72751e-09	8.86837e-08	7.06266e-08	268697/56150/67052/20878/19891/67177/67153/75430/53817	9
Sq 1	GO:0051785	positive regulation of nuclear division	12/393	76/23239	5.4203e-09	1.27892e-07	1.01852e-07	11799/68612/108907/229841/68549/67141/67849/19385/67177/66156/51810/59008	12
Sq 1	GO:0070507	regulation of microtubule cytoskeleton organization	18/393	194/23239	6.04496e-09	1.41462e-07	1.12658e-07	72119/16765/21335/16551/100502766/18817/66468/80986/54141/77744/19385/12449/66140/70799/24061/76123/13006/51810	18
Sq 1	GO:0032465	regulation of cytokinesis	12/393	77/23239	6.32411e-09	1.46791e-07	1.16903e-07	71819/233406/240641/20877/26934/12704/16319/18817/19348/20878/13605/12531	12
Sq 1	GO:0061982	meiosis I cell cycle process	14/393	113/23239	7.4772e-09	1.72157e-07	1.37103e-07	21973/66197/18817/19361/68549/67141/20878/12532/69716/19891/69928/71846/235559/12531	14
Sq 1	GO:0090329	regulation of DNA-dependent DNA replication	10/393	49/23239	7.79581e-09	1.78056e-07	1.41802e-07	67141/72107/66131/12545/72151/106344/67177/19718/24061/13006	10
Sq 1	GO:0031055	chromatin remodeling at centromere	6/393	11/23239	9.6852e-09	2.19454e-07	1.74771e-07	15201/66336/50927/66578/381280/59001	6
Sq 1	GO:0010971	positive regulation of G2/M transition of mitotic cell cycle	8/393	27/23239	1.04438e-08	2.3478e-07	1.86975e-07	12534/268697/67141/16906/12532/12545/12531/12567	8
Sq 1	GO:0006334	nucleosome assembly	13/393	99/23239	1.26276e-08	2.81655e-07	2.24306e-07	12615/66929/66336/50927/66578/107435/53605/381280/59001/14958/56086/17216/15441	13
Sq 1	GO:0032392	DNA geometric change	9/393	39/23239	1.3976e-08	3.09313e-07	2.46333e-07	21973/15289/19361/19891/17220/17219/17217/53379/17216	9
Sq 1	GO:0006401	RNA catabolic process	19/393	229/23239	1.44195e-08	3.16675e-07	2.52196e-07	14156/67678/27756/68209/66373/67153/17876/69639/78651/11991/22608/17149/50783/245474/51810/74326/77134/230908/60365	19
Sq 1	GO:0070192	chromosome organization involved in meiotic cell cycle	11/393	69/23239	2.13194e-08	4.64632e-07	3.70027e-07	14211/68298/12236/215387/70099/19361/68549/69716/71846/78658/52683	11
Sq 1	GO:0090224	regulation of spindle organization	9/393	41/23239	2.24255e-08	4.85036e-07	3.86277e-07	72119/21335/18817/54141/77744/24061/76123/13006/51810	9
Sq 1	GO:0034655	nucleobase-containing compound catabolic process	25/393	401/23239	2.58487e-08	5.54872e-07	4.41893e-07	14156/110074/67678/381101/27756/66422/68209/66373/15254/67153/17876/69639/78651/11991/22608/17149/50783/245474/51810/18746/74326/77134/230908/60365/16434	25
Sq 1	GO:1902751	positive regulation of cell cycle G2/M phase transition	8/393	30/23239	2.63383e-08	5.61162e-07	4.46902e-07	12534/268697/67141/16906/12532/12545/12531/12567	8
Sq 1	GO:0006338	chromatin remodeling	14/393	125/23239	2.78009e-08	5.87937e-07	4.68225e-07	97165/19231/15289/15201/66336/66471/50927/66578/381280/59001/22385/245688/15354/70103	14
Sq 1	GO:0051315	attachment of mitotic spindle microtubules to kinetochore	6/393	13/23239	3.49552e-08	7.33802e-07	5.8439e-07	229841/67052/66977/73804/67177/51810	6
Sq 1	GO:0007127	meiosis I	13/393	108/23239	3.66465e-08	7.63691e-07	6.08193e-07	21973/66197/18817/19361/68549/67141/20878/69716/19891/69928/71846/235559/12531	13
Sq 1	GO:0022618	ribonucleoprotein complex assembly	18/393	221/23239	4.6125e-08	9.54253e-07	7.59954e-07	67678/20643/27756/20641/101739/69878/15519/20638/50783/68219/107686/110809/53817/67332/19656/27041/20630/66448	18
Sq 1	GO:0031570	DNA integrity checkpoint	13/393	111/23239	5.10564e-08	1.04868e-06	8.35152e-07	12534/21973/18817/269582/66131/12189/19891/235559/67177/67153/56371/72440/53817	13
Sq 1	GO:2001020	regulation of response to DNA damage stimulus	17/393	200/23239	5.8668e-08	1.19495e-06	9.51643e-07	19362/15289/19361/67141/234396/12581/14235/107823/18538/110052/12189/19891/67153/230484/67711/21849/53817	17
Sq 1	GO:0051302	regulation of cell division	15/393	154/23239	5.90151e-08	1.19495e-06	9.51643e-07	71819/233406/240641/20877/26934/12704/16319/18817/19348/12316/20878/13605/19242/12531/22608	15
Sq 1	GO:0045840	positive regulation of mitotic nuclear division	10/393	60/23239	6.06169e-08	1.21874e-06	9.70589e-07	11799/68612/108907/229841/67849/19385/67177/66156/51810/59008	10
Sq 1	GO:0022613	ribonucleoprotein complex biogenesis	25/393	420/23239	6.35384e-08	1.26855e-06	1.01025e-06	19384/67678/20643/27756/20641/101739/69878/69639/78651/15519/20638/17089/50783/245474/68219/107686/110809/17975/53817/67332/19656/18813/27041/20630/66448	25
Sq 1	GO:0032886	regulation of microtubule-based process	18/393	228/23239	7.4246e-08	1.47203e-06	1.17231e-06	72119/16765/21335/16551/100502766/18817/66468/80986/54141/77744/19385/12449/66140/70799/24061/76123/13006/51810	18
Sq 1	GO:0000724	double-strand break repair via homologous recombination	13/393	115/23239	7.81492e-08	1.52819e-06	1.21703e-06	19362/19361/15270/12544/12189/12545/19891/98415/68240/272551/67241/67711/71514	13
Sq 1	GO:0000725	recombinational repair	13/393	115/23239	7.81492e-08	1.52819e-06	1.21703e-06	19362/19361/15270/12544/12189/12545/19891/98415/68240/272551/67241/67711/71514	13
Sq 1	GO:1901361	organic cyclic compound catabolic process	27/393	487/23239	8.02301e-08	1.55821e-06	1.24094e-06	14156/110074/67678/381101/27756/66422/68209/66373/15254/67153/17876/11816/22629/69639/78651/11991/22608/17149/50783/245474/51810/18746/74326/77134/230908/60365/16434	27
Sq 1	GO:0051382	kinetochore assembly	6/393	15/23239	9.90678e-08	1.91107e-06	1.52195e-06	12615/60411/66311/229841/26886/69928	6
Sq 1	GO:0071826	ribonucleoprotein complex subunit organization	18/393	234/23239	1.10033e-07	2.10834e-06	1.67906e-06	67678/20643/27756/20641/101739/69878/15519/20638/50783/68219/107686/110809/53817/67332/19656/27041/20630/66448	18
Sq 1	GO:0007098	centrosome cycle	13/393	119/23239	1.17536e-07	2.23709e-06	1.78159e-06	68026/16551/72415/100502766/18817/20878/19385/12189/12449/75786/219072/70799/67203	13
Sq 1	GO:0044270	cellular nitrogen compound catabolic process	25/393	438/23239	1.41668e-07	2.67855e-06	2.13316e-06	14156/110074/67678/381101/27756/66422/68209/66373/15254/67153/17876/69639/78651/11991/22608/17149/50783/245474/51810/18746/74326/77134/230908/60365/16434	25
Sq 1	GO:0090231	regulation of spindle checkpoint	6/393	16/23239	1.56251e-07	2.90426e-06	2.31291e-06	268697/56150/67052/20878/67177/75430	6
Sq 1	GO:0043044	ATP-dependent chromatin remodeling	8/393	37/23239	1.56657e-07	2.90426e-06	2.31291e-06	19231/66336/66471/50927/66578/381280/59001/70103	8
Sq 1	GO:0060236	regulation of mitotic spindle organization	8/393	37/23239	1.56657e-07	2.90426e-06	2.31291e-06	72119/21335/18817/77744/24061/76123/13006/51810	8
Sq 1	GO:0046700	heterocycle catabolic process	25/393	444/23239	1.83211e-07	3.37464e-06	2.68752e-06	14156/110074/67678/381101/27756/66422/68209/66373/15254/67153/17876/69639/78651/11991/22608/17149/50783/245474/51810/18746/74326/77134/230908/60365/16434	25
Sq 1	GO:0006606	protein import into nucleus	15/393	169/23239	2.0169e-07	3.69119e-06	2.93962e-06	12534/22166/13605/19384/12189/16647/445007/12631/71805/15519/16211/16905/21849/56488/192176	15
Sq 1	GO:1904666	regulation of ubiquitin protein ligase activity	6/393	17/23239	2.3804e-07	4.32869e-06	3.44731e-06	107995/56150/18817/67141/77891/56371	6
Sq 1	GO:0051170	import into nucleus	15/393	173/23239	2.73592e-07	4.94371e-06	3.93711e-06	12534/22166/13605/19384/12189/16647/445007/12631/71805/15519/16211/16905/21849/56488/192176	15
Sq 1	GO:0019439	aromatic compound catabolic process	25/393	458/23239	3.27708e-07	5.88432e-06	4.6862e-06	14156/110074/67678/381101/27756/66422/68209/66373/15254/67153/17876/69639/78651/11991/22608/17149/50783/245474/51810/18746/74326/77134/230908/60365/16434	25
Sq 1	GO:0034504	protein localization to nucleus	19/393	282/23239	3.85918e-07	6.87519e-06	5.47531e-06	12534/18817/22166/13605/19384/12189/16647/445007/19387/12631/71805/15519/16211/16905/51810/21849/56488/192176/20610	19
Sq 1	GO:0051445	regulation of meiotic cell cycle	9/393	56/23239	3.87708e-07	6.87519e-06	5.47531e-06	107995/22137/68549/12316/67141/12532/69716/12531/56371	9
Sq 1	GO:2000573	positive regulation of DNA biosynthetic process	10/393	73/23239	4.10932e-07	7.24205e-06	5.76747e-06	20877/72107/72151/106344/19718/53379/15519/11991/245474/53817	10
Sq 1	GO:0006336	DNA replication-independent nucleosome assembly	7/393	29/23239	4.24617e-07	7.4373e-06	5.92297e-06	66929/66336/50927/66578/107435/381280/59001	7
Sq 1	GO:0031023	microtubule organizing center organization	13/393	133/23239	4.34186e-07	7.55853e-06	6.01952e-06	68026/16551/72415/100502766/18817/20878/19385/12189/12449/75786/219072/70799/67203	13
Sq 1	GO:0051653	spindle localization	8/393	43/23239	5.38499e-07	9.31766e-06	7.42046e-06	108907/12615/67052/12316/54141/67203/76123/16211	8
Sq 1	GO:2000278	regulation of DNA biosynthetic process	12/393	114/23239	5.41993e-07	9.32162e-06	7.42361e-06	20877/72107/72151/106344/19718/53379/21781/15519/11991/245474/51810/53817	12
Sq 1	GO:0034724	DNA replication-independent nucleosome organization	7/393	30/23239	5.45832e-07	9.33143e-06	7.43143e-06	66929/66336/50927/66578/107435/381280/59001	7
Sq 1	GO:0032467	positive regulation of cytokinesis	7/393	31/23239	6.94831e-07	1.1808e-05	9.40372e-06	71819/240641/20877/26934/12704/13605/12531	7
Sq 1	GO:1903311	regulation of mRNA metabolic process	17/393	241/23239	8.40695e-07	1.42023e-05	1.13105e-05	268697/19652/53379/17876/20383/225027/11991/22608/17149/68219/51810/110809/74326/77134/19656/230908/60365	17
Sq 1	GO:0032508	DNA duplex unwinding	7/393	32/23239	8.76516e-07	1.46342e-05	1.16545e-05	21973/19361/19891/17220/17219/17217/17216	7
Sq 1	GO:0033260	nuclear DNA replication	7/393	32/23239	8.76516e-07	1.46342e-05	1.16545e-05	19361/16881/12544/18538/12545/20492/67177	7
Sq 1	GO:0007292	female gamete generation	13/393	142/23239	9.22742e-07	1.53164e-05	1.21978e-05	21973/268697/215387/22137/18817/68549/12316/67141/20878/69716/12531/17149/52683	13
Sq 1	GO:0045814	negative regulation of gene expression, epigenetic	10/393	80/23239	9.80383e-07	1.61792e-05	1.28849e-05	70472/15201/12544/13433/14056/243529/107435/59001/14958/21849	10
Sq 1	GO:0006611	protein export from nucleus	12/393	123/23239	1.23152e-06	2.02069e-05	1.60925e-05	22166/234396/19384/53379/445007/19387/20383/71805/56488/53817/18813/68278	12
Sq 1	GO:0006402	mRNA catabolic process	15/393	198/23239	1.53269e-06	2.50048e-05	1.99135e-05	67678/27756/66373/17876/69639/78651/11991/22608/17149/50783/51810/74326/77134/230908/60365	15
Sq 1	GO:0031145	anaphase-promoting complex-dependent catabolic process	5/393	13/23239	1.5521e-06	2.51776e-05	2.00511e-05	68612/107995/77891/56371/59008	5
Sq 1	GO:0017038	protein import	16/393	225/23239	1.58954e-06	2.56392e-05	2.04187e-05	12534/22166/13605/19384/12189/16647/445007/12631/11816/71805/15519/16211/16905/21849/56488/192176	16
Sq 1	GO:0000079	regulation of cyclin-dependent protein serine/threonine kinase activity	9/393	66/23239	1.63213e-06	2.61782e-05	2.0848e-05	12428/12442/66197/268697/54124/18817/12581/12449/12580	9
Sq 1	GO:0051656	establishment of organelle localization	24/393	468/23239	1.69979e-06	2.71112e-05	2.1591e-05	11799/52276/108907/12615/21335/71819/268697/108000/229841/100502766/67052/110033/66977/73804/54141/67849/19384/83815/67177/67203/76123/16211/51810/18813	24
Sq 1	GO:0044843	cell cycle G1/S phase transition	14/393	179/23239	2.34911e-06	3.72595e-05	2.9673e-05	12428/404710/106795/12581/12544/27214/19891/67628/14056/50927/12580/28036/21423/12567	14
Sq 1	GO:0090266	regulation of mitotic cell cycle spindle assembly checkpoint	5/393	14/23239	2.38089e-06	3.73485e-05	2.97439e-05	268697/56150/67052/67177/75430	5
Sq 1	GO:1903504	regulation of mitotic spindle checkpoint	5/393	14/23239	2.38089e-06	3.73485e-05	2.97439e-05	268697/56150/67052/67177/75430	5
Sq 1	GO:0006282	regulation of DNA repair	11/393	109/23239	2.45193e-06	3.82527e-05	3.0464e-05	19362/15289/19361/14235/107823/18538/110052/12189/19891/230484/21849	11
Sq 1	GO:0032506	cytokinetic process	7/393	37/23239	2.4928e-06	3.8679e-05	3.08034e-05	71819/240641/68743/20877/26934/19348/13605	7
Sq 1	GO:1904029	regulation of cyclin-dependent protein kinase activity	9/393	70/23239	2.70194e-06	4.16975e-05	3.32074e-05	12428/12442/66197/268697/54124/18817/12581/12449/12580	9
Sq 1	GO:0051293	establishment of spindle localization	7/393	38/23239	3.01154e-06	4.62254e-05	3.68133e-05	108907/12615/67052/54141/67203/76123/16211	7
Sq 1	GO:0009263	deoxyribonucleotide biosynthetic process	5/393	15/23239	3.52179e-06	5.37686e-05	4.28206e-05	20135/22171/20133/110074/21915	5
Sq 1	GO:0006284	base-excision repair	7/393	39/23239	3.61729e-06	5.49328e-05	4.37477e-05	234258/15289/16881/18538/19891/68240/22256	7
Sq 1	GO:0051168	nuclear export	12/393	137/23239	3.85022e-06	5.79634e-05	4.61613e-05	22166/234396/19384/53379/445007/19387/20383/71805/56488/53817/18813/68278	12
Sq 1	GO:0006342	chromatin silencing	9/393	73/23239	3.85746e-06	5.79634e-05	4.61613e-05	70472/15201/12544/13433/243529/107435/59001/14958/21849	9
Sq 1	GO:0090169	regulation of spindle assembly	6/393	27/23239	4.93385e-06	7.37494e-05	5.8733e-05	18817/54141/24061/76123/13006/51810	6
Sq 1	GO:0000082	G1/S transition of mitotic cell cycle	13/393	165/23239	4.96589e-06	7.38418e-05	5.88066e-05	404710/106795/12581/12544/27214/19891/67628/14056/50927/12580/28036/21423/12567	13
Sq 1	GO:0062033	positive regulation of mitotic sister chromatid segregation	5/393	16/23239	5.05159e-06	7.47268e-05	5.95115e-05	229841/67177/66156/51810/59008	5
Sq 1	GO:0051781	positive regulation of cell division	9/393	77/23239	6.03999e-06	8.88874e-05	7.07888e-05	71819/240641/20877/26934/12704/13605/19242/12531/22608	9
Sq 1	GO:0040001	establishment of mitotic spindle localization	6/393	28/23239	6.1903e-06	9.01699e-05	7.18101e-05	108907/12615/67052/67203/76123/16211	6
Sq 1	GO:0051307	meiotic chromosome separation	6/393	28/23239	6.1903e-06	9.01699e-05	7.18101e-05	21973/215387/22137/69928/78658/52683	6
Sq 1	GO:0006405	RNA export from nucleus	9/393	78/23239	6.72711e-06	9.74918e-05	7.76412e-05	19384/53379/445007/20383/71805/56488/53817/18813/68278	9
Sq 1	GO:0000077	DNA damage checkpoint	10/393	101/23239	8.35202e-06	0.000120429	9.59083e-05	12534/18817/269582/66131/12189/19891/67153/56371/72440/53817	10
Sq 1	GO:0000723	telomere maintenance	11/393	124/23239	8.62125e-06	0.000123687	9.85026e-05	20877/19361/18538/19891/53379/67241/15519/11991/16905/245474/51810	11
Sq 1	GO:0050792	regulation of viral process	13/393	176/23239	1.0031e-05	0.000142754	0.000113687	21973/107373/268373/98415/66949/66101/12631/11816/18643/13006/23825/21849/230908	13
Sq 1	GO:0032200	telomere organization	11/393	126/23239	1.00503e-05	0.000142754	0.000113687	20877/19361/18538/19891/53379/67241/15519/11991/16905/245474/51810	11
Sq 1	GO:0051438	regulation of ubiquitin-protein transferase activity	7/393	47/23239	1.3167e-05	0.000186099	0.000148206	107995/56150/18817/67141/77891/56371/56424	7
Sq 1	GO:0031935	regulation of chromatin silencing	6/393	32/23239	1.40628e-05	0.000197779	0.000157509	70472/12544/13433/243529/14958/21849	6
Sq 1	GO:1905820	positive regulation of chromosome separation	4/393	10/23239	1.5606e-05	0.000218408	0.000173937	229841/67177/66156/59008	4
Sq 1	GO:0009262	deoxyribonucleotide metabolic process	6/393	33/23239	1.69442e-05	0.000235979	0.00018793	20135/22171/20133/110074/66422/21915	6
Sq 1	GO:0071426	ribonucleoprotein complex export from nucleus	8/393	68/23239	1.89951e-05	0.000263258	0.000209655	19384/53379/445007/20383/71805/53817/18813/68278	8
Sq 1	GO:0071166	ribonucleoprotein complex localization	8/393	69/23239	2.11729e-05	0.000292022	0.000232563	19384/53379/445007/20383/71805/53817/18813/68278	8
Sq 1	GO:0045876	positive regulation of sister chromatid cohesion	4/393	11/23239	2.41963e-05	0.000332118	0.000264494	68549/14156/19357/71514	4
Sq 1	GO:0009141	nucleoside triphosphate metabolic process	16/393	280/23239	2.52859e-05	0.000345413	0.000275082	12534/268697/110074/19384/66422/21915/12866/71679/228033/11958/12257/13063/18746/12859/66152/16434	16
Sq 1	GO:0007063	regulation of sister chromatid cohesion	5/393	22/23239	2.80111e-05	0.000380818	0.000303278	68549/67849/14156/19357/71514	5
Sq 1	GO:0040020	regulation of meiotic nuclear division	6/393	36/23239	2.85497e-05	0.000386301	0.000307645	107995/22137/68549/67141/69716/56371	6
Sq 1	GO:1902750	negative regulation of cell cycle G2/M phase transition	7/393	53/23239	2.95803e-05	0.000398357	0.000317246	12534/18817/269582/12189/235559/19357/56371	7
Sq 1	GO:0031109	microtubule polymerization or depolymerization	10/393	118/23239	3.2859e-05	0.000440434	0.000350756	16765/66468/80986/73804/67141/66140/75786/70799/103733/67203	10
Sq 1	GO:0050684	regulation of mRNA processing	11/393	143/23239	3.30823e-05	0.000441355	0.000351489	268697/19652/53379/20383/225027/17149/68219/51810/110809/19656/60365	11
Sq 1	GO:0032781	positive regulation of ATPase activity	6/393	37/23239	3.3593e-05	0.000446084	0.000355255	108671/18643/51810/11933/68097/217737	6
Sq 1	GO:0000380	alternative mRNA splicing, via spliceosome	8/393	74/23239	3.5462e-05	0.000468722	0.000373284	20383/225027/17149/51810/110809/71514/19656/60365	8
Sq 1	GO:0007100	mitotic centrosome separation	4/393	12/23239	3.58102e-05	0.000471144	0.000375213	16551/20878/19385/67203	4
Sq 1	GO:0007018	microtubule-based movement	15/393	261/23239	4.22247e-05	0.000552989	0.000440393	71819/240641/229841/16551/100502766/209737/110033/19348/73804/67203/16211/68475/20655/51810/71514	15
Sq 1	GO:1903312	negative regulation of mRNA metabolic process	8/393	76/23239	4.3083e-05	0.000561653	0.000447293	53379/225027/11991/22608/51810/77134/19656/230908	8
Sq 1	GO:0007064	mitotic sister chromatid cohesion	5/393	24/23239	4.39695e-05	0.000570604	0.000454422	107995/72415/67849/72107/24061	5
Sq 1	GO:0051098	regulation of binding	19/393	392/23239	4.43252e-05	0.000572617	0.000456025	97165/16765/20877/18817/20878/22166/67849/110074/19384/98415/67177/11816/381280/14958/28036/21849/12313/20610/56424	19
Sq 1	GO:0044380	protein localization to cytoskeleton	7/393	57/23239	4.78776e-05	0.000615724	0.000490354	240641/68743/22137/54141/20878/70799/51810	7
Sq 1	GO:0009219	pyrimidine deoxyribonucleotide metabolic process	4/393	13/23239	5.10361e-05	0.000650482	0.000518035	22171/110074/66422/21915	4
Sq 1	GO:0051299	centrosome separation	4/393	13/23239	5.10361e-05	0.000650482	0.000518035	16551/20878/19385/67203	4
Sq 1	GO:0051443	positive regulation of ubiquitin-protein transferase activity	5/393	25/23239	5.42025e-05	0.000687769	0.00054773	107995/18817/77891/56371/56424	5
Sq 1	GO:0071478	cellular response to radiation	11/393	151/23239	5.45479e-05	0.000688816	0.000548564	52033/20877/19362/19361/15270/13605/18538/98415/12925/59001/72440	11
Sq 1	GO:0051651	maintenance of location in cell	9/393	101/23239	5.47675e-05	0.000688816	0.000548564	12316/22166/19387/11816/76123/18643/19240/12257/51810	9
Sq 1	GO:0040029	regulation of gene expression, epigenetic	15/393	271/23239	6.47189e-05	0.000810406	0.000645396	70472/15201/12544/12189/13433/14056/243529/107435/19652/53379/59001/14958/51810/21849/213742	15
Sq 1	GO:0000076	DNA replication checkpoint	4/393	14/23239	7.04981e-05	0.000877312	0.00069868	269582/66131/235559/67177	4
Sq 1	GO:0043903	regulation of symbiosis, encompassing mutualism through parasitism	13/393	212/23239	7.06766e-05	0.000877312	0.00069868	21973/107373/268373/98415/66949/66101/12631/11816/18643/13006/23825/21849/230908	13
Sq 1	GO:0048024	regulation of mRNA splicing, via spliceosome	9/393	105/23239	7.42784e-05	0.000917734	0.000730871	19652/53379/20383/225027/17149/51810/110809/19656/60365	9
Sq 1	GO:0048524	positive regulation of viral process	8/393	82/23239	7.4576e-05	0.000917734	0.000730871	21973/268373/98415/66101/12631/11816/18643/13006	8
Sq 1	GO:0045292	mRNA cis splicing, via spliceosome	5/393	27/23239	8.01008e-05	0.000977298	0.000778307	101739/20383/225027/110809/20630	5
Sq 1	GO:0071168	protein localization to chromatin	5/393	27/23239	8.01008e-05	0.000977298	0.000778307	71988/18817/67849/14056/19357	5
Sq 1	GO:0043489	RNA stabilization	6/393	43/23239	8.08767e-05	0.000982566	0.000782503	11991/22608/245474/51810/77134/230908	6
Sq 1	GO:0071479	cellular response to ionizing radiation	7/393	62/23239	8.28388e-05	0.00100214	0.00079809	19362/19361/15270/13605/98415/59001/72440	7
Sq 1	GO:1902275	regulation of chromatin organization	12/393	188/23239	9.11852e-05	0.00109845	0.000874794	17345/268697/70472/12544/12189/13433/243529/14958/16905/51810/21849/70103	12
Sq 1	GO:0000381	regulation of alternative mRNA splicing, via spliceosome	7/393	63/23239	9.18547e-05	0.00110187	0.000877515	20383/225027/17149/51810/110809/19656/60365	7
Sq 1	GO:0000212	meiotic spindle organization	4/393	15/23239	9.48532e-05	0.00113308	0.000902369	12316/67141/20878/103733	4
Sq 1	GO:0007131	reciprocal meiotic recombination	6/393	45/23239	0.000105022	0.00124415	0.000990821	21973/19361/69716/19891/69928/235559	6
Sq 1	GO:0035825	homologous recombination	6/393	45/23239	0.000105022	0.00124415	0.000990821	21973/19361/69716/19891/69928/235559	6
Sq 1	GO:0043484	regulation of RNA splicing	10/393	139/23239	0.000131318	0.00154923	0.00123378	19652/53379/20383/225027/17149/98758/51810/110809/19656/60365	10
Sq 1	GO:2000241	regulation of reproductive process	11/393	167/23239	0.000134767	0.00158337	0.00126098	107995/22137/68549/12316/67141/20878/12532/69716/53381/12531/56371	11
Sq 1	GO:0009314	response to radiation	18/393	393/23239	0.00014273	0.00167006	0.00133001	68026/52033/20877/19362/19361/15270/22166/13605/12581/18538/66131/12189/98415/235559/12925/230484/59001/72440	18
Sq 1	GO:0001556	oocyte maturation	5/393	31/23239	0.000159477	0.00184335	0.00146802	268697/67141/20878/69716/12531	5
Sq 1	GO:0051294	establishment of spindle orientation	5/393	31/23239	0.000159477	0.00184335	0.00146802	12615/67052/54141/67203/76123	5
Sq 1	GO:0070979	protein K11-linked ubiquitination	5/393	31/23239	0.000159477	0.00184335	0.00146802	68612/77891/67196/66156/59008	5
Sq 1	GO:0044794	positive regulation by host of viral process	4/393	17/23239	0.000161012	0.00185358	0.00147617	98415/12631/11816/13006	4
Sq 1	GO:0016569	covalent chromatin modification	19/393	433/23239	0.00016325	0.0018681	0.00148773	12428/268697/20877/18140/15201/107823/12189/13433/14056/107435/22367/59001/22385/21423/16905/21849/71514/66979/70103	19
Sq 1	GO:0006305	DNA alkylation	7/393	69/23239	0.000164235	0.0018681	0.00148773	15201/12189/13433/14056/66578/21849/75339	7
Sq 1	GO:0006306	DNA methylation	7/393	69/23239	0.000164235	0.0018681	0.00148773	15201/12189/13433/14056/66578/21849/75339	7
Sq 1	GO:0006406	mRNA export from nucleus	6/393	49/23239	0.000170341	0.00192223	0.00153084	53379/445007/20383/71805/53817/68278	6
Sq 1	GO:0071427	mRNA-containing ribonucleoprotein complex export from nucleus	6/393	49/23239	0.000170341	0.00192223	0.00153084	53379/445007/20383/71805/53817/68278	6
Sq 1	GO:0006979	response to oxidative stress	18/393	399/23239	0.000172068	0.00193407	0.00154027	17279/22166/16881/13605/13361/53381/14056/101739/17876/12631/11816/71805/11991/18477/14630/20655/71514/14776	18
Sq 1	GO:1903829	positive regulation of cellular protein localization	15/393	299/23239	0.000191797	0.00214737	0.00171014	12534/240641/67052/13605/19242/12189/83815/67177/12631/76123/15519/245474/21849/192176/17846	15
Sq 1	GO:0072698	protein localization to microtubule cytoskeleton	6/393	51/23239	0.000213235	0.00237736	0.0018933	240641/22137/54141/20878/70799/51810	6
Sq 1	GO:0009123	nucleoside monophosphate metabolic process	14/393	269/23239	0.000214004	0.00237736	0.0018933	12534/268697/22171/110074/381101/12866/71679/228033/11958/12257/13063/18746/12859/66152	14
Sq 1	GO:0031572	G2 DNA damage checkpoint	5/393	33/23239	0.000216666	0.00239761	0.00190942	12534/18817/269582/12189/56371	5
Sq 1	GO:0009060	aerobic respiration	7/393	73/23239	0.000234106	0.00258059	0.00205515	269951/13063/12859/67834/66152/15929/67680	7
Sq 1	GO:0051053	negative regulation of DNA metabolic process	10/393	150/23239	0.000244789	0.00268797	0.00214066	67141/57441/234396/66131/243529/24061/14958/13006/51810/21849	10
Sq 1	GO:0016572	histone phosphorylation	5/393	34/23239	0.000250525	0.00274042	0.00218243	12428/268697/20877/22367/22385	5
Sq 1	GO:2000104	negative regulation of DNA-dependent DNA replication	4/393	19/23239	0.000255292	0.00278191	0.00221547	67141/66131/24061/13006	4
Sq 1	GO:0043487	regulation of RNA stability	8/393	98/23239	0.000260533	0.00282822	0.00225236	17876/11991/22608/245474/51810/74326/77134/230908	8
Sq 1	GO:1902369	negative regulation of RNA catabolic process	6/393	53/23239	0.000264213	0.0028573	0.00227552	11991/22608/245474/51810/77134/230908	6
Sq 1	GO:0072594	establishment of protein localization to organelle	17/393	378/23239	0.000268565	0.00289341	0.00230427	12534/22166/13605/19384/12189/16647/445007/12631/71805/15519/16211/16905/245474/12257/21849/56488/192176	17
Sq 1	GO:0000018	regulation of DNA recombination	8/393	99/23239	0.000279326	0.00299803	0.00238759	19362/19361/234396/107823/19891/243529/22256/14958	8
Sq 1	GO:0010212	response to ionizing radiation	9/393	125/23239	0.000281254	0.00300742	0.00239507	19362/19361/15270/13605/12189/98415/235559/59001/72440	9
Sq 1	GO:0008156	negative regulation of DNA replication	5/393	35/23239	0.000288257	0.00305939	0.00243645	67141/57441/66131/24061/13006	5
Sq 1	GO:0051973	positive regulation of telomerase activity	5/393	35/23239	0.000288257	0.00305939	0.00243645	20877/53379/15519/11991/245474	5
Sq 1	GO:0042307	positive regulation of protein import into nucleus	6/393	54/23239	0.000293052	0.00309875	0.00246781	12534/13605/12189/15519/21849/192176	6
Sq 1	GO:0051101	regulation of DNA binding	9/393	126/23239	0.000298455	0.00314424	0.00250403	97165/22166/67849/67177/381280/14958/21849/12313/20610	9
Sq 1	GO:0022616	DNA strand elongation	4/393	20/23239	0.000314876	0.00329294	0.00262245	16881/14156/18538/98415	4
Sq 1	GO:1901673	regulation of mitotic spindle assembly	4/393	20/23239	0.000314876	0.00329294	0.00262245	18817/24061/13006/51810	4
Sq 1	GO:0031503	protein-containing complex localization	13/393	247/23239	0.000320456	0.00333906	0.00265918	11799/19384/53379/445007/20383/71805/68475/51810/53817/71514/18813/65945/68278	13
Sq 1	GO:0010833	telomere maintenance via telomere lengthening	7/393	77/23239	0.00032615	0.00338603	0.00269659	20877/19361/19891/53379/15519/245474/51810	7
Sq 1	GO:0045333	cellular respiration	10/393	157/23239	0.000352986	0.00365136	0.0029079	12534/268697/269951/13063/12859/67834/66152/15929/67680/68202	10
Sq 1	GO:1903320	regulation of protein modification by small protein conjugation or removal	12/393	219/23239	0.000376067	0.00386639	0.00307914	107995/56150/18817/67141/77891/12189/170930/15519/56371/12257/56424/17846	12
Sq 1	GO:0048255	mRNA stabilization	5/393	37/23239	0.000376482	0.00386639	0.00307914	11991/22608/51810/77134/230908	5
Sq 1	GO:0015985	energy coupled proton transport, down electrochemical gradient	4/393	21/23239	0.0003838	0.00391339	0.00311657	71679/228033/11958/12859	4
Sq 1	GO:0015986	ATP synthesis coupled proton transport	4/393	21/23239	0.0003838	0.00391339	0.00311657	71679/228033/11958/12859	4
Sq 1	GO:0031396	regulation of protein ubiquitination	11/393	189/23239	0.000393707	0.00400012	0.00318564	107995/56150/18817/67141/77891/12189/15519/56371/12257/56424/17846	11
Sq 1	GO:0022904	respiratory electron transport chain	7/393	80/23239	0.000412605	0.00417726	0.00332671	12534/268697/13063/12859/66152/67680/68202	7
Sq 1	GO:0045185	maintenance of protein location	8/393	105/23239	0.000416758	0.0042044	0.00334832	21335/22166/19387/18643/19240/12257/51810/192176	8
Sq 1	GO:0009205	purine ribonucleoside triphosphate metabolic process	13/393	254/23239	0.000418408	0.00420618	0.00334974	12534/268697/19384/12866/71679/228033/11958/12257/13063/18746/12859/66152/16434	13
Sq 1	GO:0043462	regulation of ATPase activity	6/393	58/23239	0.000433944	0.00434705	0.00346193	108671/18643/51810/11933/68097/217737	6
Sq 1	GO:0042306	regulation of protein import into nucleus	7/393	81/23239	0.000445175	0.00444397	0.00353912	12534/22166/13605/12189/15519/21849/192176	7
Sq 1	GO:0030010	establishment of cell polarity	9/393	134/23239	0.000469928	0.00467472	0.00372289	12615/240641/67052/54141/12631/67203/76123/15519/16905	9
Sq 1	GO:1904591	positive regulation of protein import	6/393	59/23239	0.000476275	0.00472141	0.00376007	12534/13605/12189/15519/21849/192176	6
Sq 1	GO:0006998	nuclear envelope organization	5/393	39/23239	0.000483705	0.00474228	0.00377669	18817/71805/16905/230908/72549	5
Sq 1	GO:0030866	cortical actin cytoskeleton organization	5/393	39/23239	0.000483705	0.00474228	0.00377669	71819/68743/26934/13605/109042	5
Sq 1	GO:0045005	DNA-dependent DNA replication maintenance of fidelity	5/393	39/23239	0.000483705	0.00474228	0.00377669	19361/18538/66131/69928/98415	5
Sq 1	GO:0009199	ribonucleoside triphosphate metabolic process	13/393	258/23239	0.000485025	0.00474228	0.00377669	12534/268697/19384/12866/71679/228033/11958/12257/13063/18746/12859/66152/16434	13
Sq 1	GO:0009221	pyrimidine deoxyribonucleotide biosynthetic process	3/393	10/23239	0.000527259	0.00508555	0.00405007	22171/110074/21915	3
Sq 1	GO:0032875	regulation of DNA endoreduplication	3/393	10/23239	0.000527259	0.00508555	0.00405007	67141/24061/13006	3
Sq 1	GO:0046500	S-adenosylmethionine metabolic process	3/393	10/23239	0.000527259	0.00508555	0.00405007	13433/232087/18537	3
Sq 1	GO:1902969	mitotic DNA replication	3/393	10/23239	0.000527259	0.00508555	0.00405007	19361/16881/12544	3
Sq 1	GO:0072350	tricarboxylic acid metabolic process	5/393	40/23239	0.000545214	0.00524103	0.00417389	269951/67834/15929/67680/11898	5
Sq 1	GO:0006301	postreplication repair	4/393	23/23239	0.000552879	0.00529688	0.00421836	68026/18538/12189/67711	4
Sq 1	GO:0044728	DNA methylation or demethylation	7/393	84/23239	0.00055536	0.00530285	0.00422312	15201/12189/13433/14056/66578/21849/75339	7
Sq 1	GO:0009144	purine nucleoside triphosphate metabolic process	13/393	263/23239	0.000580747	0.00552678	0.00440145	12534/268697/19384/12866/71679/228033/11958/12257/13063/18746/12859/66152/16434	13
Sq 1	GO:0022900	electron transport chain	7/393	86/23239	0.000640133	0.00605159	0.00481941	12534/268697/13063/12859/66152/67680/68202	7
Sq 1	GO:1904589	regulation of protein import	7/393	86/23239	0.000640133	0.00605159	0.00481941	12534/22166/13605/12189/15519/21849/192176	7
Sq 1	GO:1903900	regulation of viral life cycle	9/393	140/23239	0.000645805	0.00608506	0.00484606	21973/107373/268373/98415/66949/66101/13006/23825/21849	9
Sq 1	GO:0043388	positive regulation of DNA binding	6/393	63/23239	0.000678681	0.0063738	0.00507601	97165/22166/67849/14958/21849/12313	6
Sq 1	GO:0010972	negative regulation of G2/M transition of mitotic cell cycle	5/393	42/23239	0.000685634	0.00640231	0.00509872	12534/269582/12189/235559/19357	5
Sq 1	GO:0043488	regulation of mRNA stability	7/393	87/23239	0.000686202	0.00640231	0.00509872	17876/11991/22608/51810/74326/77134/230908	7
Sq 1	GO:0010608	posttranscriptional regulation of gene expression	19/393	487/23239	0.000696766	0.00647969	0.00516034	22171/13361/19652/53379/17876/11991/22608/17149/245474/68219/12567/51810/17975/53817/74326/77134/230908/18813/68537	19
Sq 1	GO:0034614	cellular response to reactive oxygen species	9/393	142/23239	0.000715166	0.00657207	0.00523391	22166/13605/13361/14056/12631/71805/11991/18477/20655	9
Sq 1	GO:0006266	DNA ligation	3/393	11/23239	0.000715907	0.00657207	0.00523391	21973/19361/16881	3
Sq 1	GO:0042023	DNA endoreduplication	3/393	11/23239	0.000715907	0.00657207	0.00523391	67141/24061/13006	3
Sq 1	GO:0070601	centromeric sister chromatid cohesion	3/393	11/23239	0.000715907	0.00657207	0.00523391	72415/12236/68549	3
Sq 1	GO:0051298	centrosome duplication	6/393	64/23239	0.000738374	0.00675659	0.00538086	100502766/12189/12449/75786/70799/67203	6
Sq 1	GO:0000245	spliceosomal complex assembly	5/393	43/23239	0.000765207	0.00692615	0.0055159	101739/110809/53817/19656/20630	5
Sq 1	GO:0045740	positive regulation of DNA replication	5/393	43/23239	0.000765207	0.00692615	0.0055159	12534/18538/27214/12545/67177	5
Sq 1	GO:1902808	positive regulation of cell cycle G1/S phase transition	5/393	43/23239	0.000765207	0.00692615	0.0055159	12544/27214/67628/14056/28036	5
Sq 1	GO:0000132	establishment of mitotic spindle orientation	4/393	25/23239	0.000769034	0.00692615	0.0055159	12615/67052/67203/76123	4
Sq 1	GO:0031100	animal organ regeneration	4/393	25/23239	0.000769034	0.00692615	0.0055159	12534/20878/14056/18746	4
Sq 1	GO:0016032	viral process	13/393	272/23239	0.0007934	0.00712313	0.00567277	21973/107373/268373/98415/66949/66101/12631/11816/18643/13006/23825/21849/230908	13
Sq 1	GO:0044774	mitotic DNA integrity checkpoint	6/393	65/23239	0.000802044	0.00717817	0.0057166	12534/21973/269582/66131/19891/235559	6
Sq 1	GO:0045069	regulation of viral genome replication	7/393	90/23239	0.000840345	0.00747467	0.00595273	21973/107373/268373/98415/66101/23825/21849	7
Sq 1	GO:0007163	establishment or maintenance of cell polarity	11/393	207/23239	0.00084041	0.00747467	0.00595273	12615/240641/67052/73804/54141/75786/12631/67203/76123/15519/16905	11
Sq 1	GO:2000779	regulation of double-strand break repair	6/393	66/23239	0.000869868	0.00771265	0.00614225	19362/19361/14235/107823/110052/19891	6
Sq 1	GO:0006312	mitotic recombination	4/393	26/23239	0.000896825	0.00787826	0.00627414	19361/234396/19891/67241	4
Sq 1	GO:0033158	regulation of protein import into nucleus, translocation	4/393	26/23239	0.000896825	0.00787826	0.00627414	12534/22166/12189/15519	4
Sq 1	GO:0044788	modulation by host of viral process	4/393	26/23239	0.000896825	0.00787826	0.00627414	98415/12631/11816/13006	4
Sq 1	GO:0044403	symbiont process	15/393	347/23239	0.000907968	0.00795168	0.00633262	21973/107373/268373/98415/66949/66101/12631/11816/18643/13006/23825/21849/53817/230908/14776	15
Sq 1	GO:0016570	histone modification	17/393	422/23239	0.000927699	0.00809964	0.00645044	12428/268697/20877/18140/107823/12189/13433/14056/107435/22367/59001/22385/21423/16905/71514/66979/70103	17
Sq 1	GO:0009265	2'-deoxyribonucleotide biosynthetic process	3/393	12/23239	0.000942606	0.00817379	0.0065095	22171/110074/21915	3
Sq 1	GO:0046385	deoxyribose phosphate biosynthetic process	3/393	12/23239	0.000942606	0.00817379	0.0065095	22171/110074/21915	3
Sq 1	GO:1902373	negative regulation of mRNA catabolic process	5/393	45/23239	0.000944781	0.00817379	0.0065095	11991/22608/51810/77134/230908	5
Sq 1	GO:1902806	regulation of cell cycle G1/S phase transition	8/393	120/23239	0.00100943	0.00870669	0.00693389	12581/12544/27214/19891/67628/14056/28036/21423	8
Sq 1	GO:0006376	mRNA splice site selection	4/393	27/23239	0.00103886	0.00890678	0.00709324	101739/110809/19656/20630	4
Sq 1	GO:0051446	positive regulation of meiotic cell cycle	4/393	27/23239	0.00103886	0.00890678	0.00709324	68549/67141/12532/12531	4
Sq 1	GO:0015980	energy derivation by oxidation of organic compounds	12/393	246/23239	0.0010475	0.00895393	0.00713079	12534/268697/15289/269951/109042/13063/12859/67834/66152/15929/67680/68202	12
Sq 1	GO:0006304	DNA modification	7/393	94/23239	0.001087	0.0092638	0.00737756	15201/12189/13433/14056/66578/21849/75339	7
Sq 1	GO:0000060	protein import into nucleus, translocation	5/393	47/23239	0.00115392	0.00977578	0.0077853	12534/22166/19384/12189/15519	5
Sq 1	GO:0030865	cortical cytoskeleton organization	5/393	47/23239	0.00115392	0.00977578	0.0077853	71819/68743/26934/13605/109042	5
Sq 1	GO:0009394	2'-deoxyribonucleotide metabolic process	4/393	28/23239	0.00119598	0.0100427	0.00799788	22171/110074/66422/21915	4
Sq 1	GO:0010458	exit from mitosis	4/393	28/23239	0.00119598	0.0100427	0.00799788	11799/68612/77891/67849	4
Sq 1	GO:0019692	deoxyribose phosphate metabolic process	4/393	28/23239	0.00119598	0.0100427	0.00799788	22171/110074/66422/21915	4
Sq 1	GO:0006271	DNA strand elongation involved in DNA replication	3/393	13/23239	0.00121008	0.0101017	0.00804483	16881/14156/18538	3
Sq 1	GO:0072425	signal transduction involved in G2 DNA damage checkpoint	3/393	13/23239	0.00121008	0.0101017	0.00804483	18817/12189/56371	3
Sq 1	GO:0051972	regulation of telomerase activity	5/393	48/23239	0.00127047	0.0105749	0.00842168	20877/53379/15519/11991/245474	5
Sq 1	GO:0097327	response to antineoplastic agent	6/393	71/23239	0.0012777	0.0106042	0.00844503	19361/13361/12189/11991/12567/51810	6
Sq 1	GO:0051642	centrosome localization	4/393	29/23239	0.001369	0.011329	0.00902225	12316/20878/67203/76123	4
Sq 1	GO:1903322	positive regulation of protein modification by small protein conjugation or removal	8/393	126/23239	0.00138275	0.0114097	0.00908655	107995/18817/77891/12189/170930/56371/56424/17846	8
Sq 1	GO:0048599	oocyte development	5/393	49/23239	0.00139548	0.0114815	0.00914374	268697/67141/20878/69716/12531	5
Sq 1	GO:0045835	negative regulation of meiotic nuclear division	3/393	14/23239	0.00152087	0.0124773	0.00993673	22137/67141/69716	3
Sq 1	GO:0046822	regulation of nucleocytoplasmic transport	8/393	128/23239	0.00152903	0.0125083	0.00996142	12534/22166/13605/12189/19387/15519/21849/192176	8
Sq 1	GO:0031297	replication fork processing	4/393	30/23239	0.00155875	0.0126787	0.0100972	19361/18538/69928/98415	4
Sq 1	GO:0061842	microtubule organizing center localization	4/393	30/23239	0.00155875	0.0126787	0.0100972	12316/20878/67203/76123	4
Sq 1	GO:0019058	viral life cycle	10/393	192/23239	0.00166011	0.0134648	0.0107232	21973/107373/268373/98415/66949/66101/11816/13006/23825/21849	10
Sq 1	GO:0032507	maintenance of protein location in cell	6/393	75/23239	0.0016979	0.0136935	0.0109053	22166/19387/18643/19240/12257/51810	6
Sq 1	GO:0046824	positive regulation of nucleocytoplasmic transport	6/393	75/23239	0.0016979	0.0136935	0.0109053	12534/13605/12189/15519/21849/192176	6
Sq 1	GO:0006099	tricarboxylic acid cycle	4/393	31/23239	0.00176605	0.0141631	0.0112793	269951/67834/15929/67680	4
Sq 1	GO:0044030	regulation of DNA methylation	4/393	31/23239	0.00176605	0.0141631	0.0112793	12189/13433/66578/75339	4
Sq 1	GO:0016999	antibiotic metabolic process	8/393	131/23239	0.00177117	0.0141644	0.0112803	53381/18477/269951/20655/13063/67834/15929/67680	8
Sq 1	GO:0000302	response to reactive oxygen species	10/393	194/23239	0.00179224	0.0142928	0.0113826	22166/16881/13605/13361/14056/12631/71805/11991/18477/20655	10
Sq 1	GO:0046785	microtubule polymerization	6/393	76/23239	0.00181765	0.014415	0.0114799	16765/67141/75786/70799/103733/67203	6
Sq 1	GO:0051702	interaction with symbiont	6/393	76/23239	0.00181765	0.014415	0.0114799	98415/12631/11816/13006/230908/14776	6
Sq 1	GO:0072527	pyrimidine-containing compound metabolic process	5/393	52/23239	0.00182501	0.0144333	0.0114945	21877/22171/110074/66422/21915	5
Sq 1	GO:1900180	regulation of protein localization to nucleus	8/393	132/23239	0.00185828	0.0146558	0.0116717	12534/22166/13605/12189/15519/16905/21849/192176	8
Sq 1	GO:0009143	nucleoside triphosphate catabolic process	3/393	15/23239	0.00187738	0.0147656	0.0117591	110074/66422/16434	3
Sq 1	GO:0046034	ATP metabolic process	11/393	229/23239	0.00188902	0.0148164	0.0117996	12534/268697/12866/71679/228033/11958/12257/13063/18746/12859/66152	11
Sq 1	GO:0031398	positive regulation of protein ubiquitination	7/393	104/23239	0.00195459	0.0152887	0.0121757	107995/18817/77891/12189/56371/56424/17846	7
Sq 1	GO:0009994	oocyte differentiation	5/393	53/23239	0.0019876	0.0154941	0.0123393	268697/67141/20878/69716/12531	5
Sq 1	GO:0044818	mitotic G2/M transition checkpoint	4/393	32/23239	0.00199171	0.0154941	0.0123393	12534/269582/12189/235559	4
Sq 1	GO:2000045	regulation of G1/S transition of mitotic cell cycle	7/393	106/23239	0.002179	0.016905	0.0134629	12544/27214/19891/67628/14056/28036/21423	7
Sq 1	GO:0006220	pyrimidine nucleotide metabolic process	4/393	33/23239	0.00223655	0.0172927	0.0137717	22171/110074/66422/21915	4
Sq 1	GO:0009411	response to UV	8/393	136/23239	0.00224108	0.0172927	0.0137717	68026/52033/20877/12581/18538/66131/12925/230484	8
Sq 1	GO:0000722	telomere maintenance via recombination	3/393	16/23239	0.00228182	0.0174654	0.0139092	19361/19891/67241	3
Sq 1	GO:0009147	pyrimidine nucleoside triphosphate metabolic process	3/393	16/23239	0.00228182	0.0174654	0.0139092	110074/66422/21915	3
Sq 1	GO:0060253	negative regulation of glial cell proliferation	3/393	16/23239	0.00228182	0.0174654	0.0139092	19242/269951/12257	3
Sq 1	GO:0051258	protein polymerization	12/393	270/23239	0.00229143	0.0174921	0.0139305	68612/16765/67141/77891/75786/70799/103733/12631/67203/18643/19240/15519	12
Sq 1	GO:0019079	viral genome replication	7/393	107/23239	0.00229841	0.0174985	0.0139356	21973/107373/268373/98415/66101/23825/21849	7
Sq 1	GO:0045070	positive regulation of viral genome replication	4/393	34/23239	0.00250135	0.0188977	0.0150499	21973/268373/98415/66101	4
Sq 1	GO:1900087	positive regulation of G1/S transition of mitotic cell cycle	4/393	34/23239	0.00250135	0.0188977	0.0150499	12544/27214/67628/28036	4
Sq 1	GO:0043902	positive regulation of multi-organism process	9/393	170/23239	0.00250205	0.0188977	0.0150499	21973/268373/20878/98415/66101/12631/11816/18643/13006	9
Sq 1	GO:0032204	regulation of telomere maintenance	6/393	81/23239	0.00251499	0.0189454	0.0150878	20877/53379/11991/16905/245474/51810	6
Sq 1	GO:0051099	positive regulation of binding	10/393	205/23239	0.00267917	0.0201065	0.0160126	97165/16765/22166/67849/19384/67177/11816/14958/21849/12313	10
Sq 1	GO:0090316	positive regulation of intracellular protein transport	8/393	140/23239	0.00268322	0.0201065	0.0160126	12534/240641/13605/12189/15519/21849/192176/17846	8
Sq 1	GO:0006346	methylation-dependent chromatin silencing	3/393	17/23239	0.00273628	0.0202507	0.0161274	15201/13433/21849	3
Sq 1	GO:0007096	regulation of exit from mitosis	3/393	17/23239	0.00273628	0.0202507	0.0161274	11799/68612/67849	3
Sq 1	GO:0070828	heterochromatin organization	3/393	17/23239	0.00273628	0.0202507	0.0161274	15201/59001/15441	3
Sq 1	GO:2000001	regulation of DNA damage checkpoint	3/393	17/23239	0.00273628	0.0202507	0.0161274	19891/67153/53817	3
Sq 1	GO:0042775	mitochondrial ATP synthesis coupled electron transport	5/393	57/23239	0.00274501	0.0202507	0.0161274	12534/268697/13063/12859/66152	5
Sq 1	GO:1903902	positive regulation of viral life cycle	5/393	57/23239	0.00274501	0.0202507	0.0161274	21973/268373/98415/66101/13006	5
Sq 1	GO:0006101	citrate metabolic process	4/393	35/23239	0.00278691	0.0205068	0.0163313	269951/67834/15929/67680	4
Sq 1	GO:0061013	regulation of mRNA catabolic process	7/393	111/23239	0.00282723	0.02075	0.016525	17876/11991/22608/51810/74326/77134/230908	7
Sq 1	GO:0019693	ribose phosphate metabolic process	16/393	430/23239	0.00288052	0.0210869	0.0167933	12534/268697/19384/15254/67153/12866/71679/228033/11958/12257/13063/18746/12859/21881/66152/16434	16
Sq 1	GO:0046605	regulation of centrosome cycle	5/393	58/23239	0.00296304	0.02161	0.0172099	16551/100502766/19385/12449/70799	5
Sq 1	GO:0043900	regulation of multi-organism process	15/393	392/23239	0.00296712	0.02161	0.0172099	21973/107373/268373/20878/98415/53381/66949/66101/12631/11816/18643/13006/23825/21849/230908	15
Sq 1	GO:0006091	generation of precursor metabolites and energy	14/393	354/23239	0.00301161	0.0218783	0.0174236	12534/268697/15289/12866/269951/109042/13063/18746/12859/67834/66152/15929/67680/68202	14
Sq 1	GO:1900182	positive regulation of protein localization to nucleus	6/393	85/23239	0.00320401	0.0232169	0.0184896	12534/13605/12189/15519/21849/192176	6
Sq 1	GO:0030952	establishment or maintenance of cytoskeleton polarity	3/393	18/23239	0.00324268	0.0233784	0.0186183	73804/75786/16905	3
Sq 1	GO:0033160	positive regulation of protein import into nucleus, translocation	3/393	18/23239	0.00324268	0.0233784	0.0186183	12534/12189/15519	3
Sq 1	GO:0043414	macromolecule methylation	12/393	282/23239	0.00326299	0.0234656	0.0186877	15201/107823/12189/13433/14056/66578/20638/16905/21849/67332/75339/18537	12
Sq 1	GO:0006457	protein folding	8/393	145/23239	0.00332856	0.023877	0.0190153	268373/53381/68816/15519/52653/56424/22027/67199	8
Sq 1	GO:1903313	positive regulation of mRNA metabolic process	6/393	86/23239	0.0033963	0.0242695	0.0193279	268697/19652/11991/68219/74326/19656	6
Sq 1	GO:0061351	neural precursor cell proliferation	9/393	178/23239	0.00340028	0.0242695	0.0193279	21335/26934/12316/20419/17279/224171/53605/67203/192176	9
Sq 1	GO:0042542	response to hydrogen peroxide	7/393	115/23239	0.00344465	0.0245249	0.0195313	22166/16881/13605/14056/12631/71805/20655	7
Sq 1	GO:0016458	gene silencing	11/393	248/23239	0.00348953	0.0247826	0.0197365	70472/15201/12544/13433/243529/107435/19652/53379/59001/14958/21849	11
Sq 1	GO:0060968	regulation of gene silencing	6/393	87/23239	0.00359705	0.0254828	0.0202942	70472/12544/13433/243529/14958/21849	6
Sq 1	GO:0042773	ATP synthesis coupled electron transport	5/393	61/23239	0.00369202	0.0260265	0.0207271	12534/268697/13063/12859/66152	5
Sq 1	GO:1905268	negative regulation of chromatin organization	5/393	61/23239	0.00369202	0.0260265	0.0207271	70472/12189/13433/243529/14958	5
Sq 1	GO:0072595	maintenance of protein localization in organelle	4/393	38/23239	0.00377586	0.0265519	0.0211456	22166/19387/12257/51810	4
Sq 1	GO:0031936	negative regulation of chromatin silencing	3/393	19/23239	0.00380282	0.0266758	0.0212442	70472/243529/14958	3
Sq 1	GO:0016925	protein sumoylation	4/393	39/23239	0.0041521	0.0289835	0.0230821	170930/56459/21849/20610	4
Sq 1	GO:0098754	detoxification	4/393	39/23239	0.0041521	0.0289835	0.0230821	13361/17750/18477/20655	4
Sq 1	GO:0009167	purine ribonucleoside monophosphate metabolic process	11/393	254/23239	0.00417544	0.0290753	0.0231552	12534/268697/12866/71679/228033/11958/12257/13063/18746/12859/66152	11
Sq 1	GO:0006278	RNA-dependent DNA biosynthetic process	5/393	63/23239	0.00424423	0.0293952	0.02341	20877/19891/15519/245474/51810	5
Sq 1	GO:0007004	telomere maintenance via telomerase	5/393	63/23239	0.00424423	0.0293952	0.02341	20877/19891/15519/245474/51810	5
Sq 1	GO:0006119	oxidative phosphorylation	6/393	90/23239	0.00425227	0.0293952	0.02341	12534/268697/12866/13063/12859/66152	6
Sq 1	GO:0009126	purine nucleoside monophosphate metabolic process	11/393	255/23239	0.00429953	0.0296501	0.023613	12534/268697/12866/71679/228033/11958/12257/13063/18746/12859/66152	11
Sq 1	GO:0009200	deoxyribonucleoside triphosphate metabolic process	3/393	20/23239	0.00441834	0.0301779	0.0240333	110074/66422/21915	3
Sq 1	GO:0019430	removal of superoxide radicals	3/393	20/23239	0.00441834	0.0301779	0.0240333	13361/18477/20655	3
Sq 1	GO:0022403	cell cycle phase	3/393	20/23239	0.00441834	0.0301779	0.0240333	107995/22137/110052	3
Sq 1	GO:0051447	negative regulation of meiotic cell cycle	3/393	20/23239	0.00441834	0.0301779	0.0240333	22137/67141/69716	3
Sq 1	GO:0033157	regulation of intracellular protein transport	10/393	221/23239	0.00456232	0.0310869	0.0247572	12534/240641/22166/13605/12189/19387/15519/21849/192176/17846	10
Sq 1	GO:0044419	interspecies interaction between organisms	15/393	411/23239	0.00458905	0.0311946	0.024843	21973/107373/268373/98415/66949/66101/12631/11816/18643/13006/23825/21849/53817/230908/14776	15
Sq 1	GO:0009161	ribonucleoside monophosphate metabolic process	11/393	258/23239	0.00468951	0.0317264	0.0252665	12534/268697/12866/71679/228033/11958/12257/13063/18746/12859/66152	11
Sq 1	GO:0034599	cellular response to oxidative stress	11/393	258/23239	0.00468951	0.0317264	0.0252665	17279/22166/13605/13361/14056/12631/71805/11991/18477/20655/71514	11
Sq 1	GO:0048477	oogenesis	6/393	92/23239	0.00473548	0.0319617	0.0254539	268697/12316/67141/20878/69716/12531	6
Sq 1	GO:0009259	ribonucleotide metabolic process	15/393	413/23239	0.00479522	0.0322886	0.0257142	12534/268697/19384/15254/67153/12866/71679/228033/11958/12257/13063/18746/12859/66152/16434	15
Sq 1	GO:0043161	proteasome-mediated ubiquitin-dependent protein catabolic process	14/393	374/23239	0.00488136	0.0327913	0.0261145	68612/107995/52033/18817/20878/77891/12449/170930/56371/59008/56424/22027/17846/26441	14
Sq 1	GO:0050685	positive regulation of mRNA processing	4/393	41/23239	0.00497886	0.0333677	0.0265736	268697/19652/68219/19656	4
Sq 1	GO:0018205	peptidyl-lysine modification	13/393	337/23239	0.00513422	0.0343283	0.0273386	107823/12189/13433/14056/107435/170930/59001/56459/21423/16905/21849/20610/66979	13
Sq 1	GO:0097237	cellular response to toxic substance	8/393	156/23239	0.00516921	0.0344815	0.0274606	22166/13605/13361/14056/12631/71805/18477/20655	8
Sq 1	GO:0032259	methylation	13/393	340/23239	0.00552012	0.0366605	0.029196	22171/15201/107823/12189/13433/14056/66578/20638/16905/21849/67332/75339/18537	13
Sq 1	GO:0043648	dicarboxylic acid metabolic process	6/393	95/23239	0.00553439	0.0366605	0.029196	13361/14630/67834/15929/67680/11898	6
Sq 1	GO:2001022	positive regulation of response to DNA damage stimulus	6/393	95/23239	0.00553439	0.0366605	0.029196	234396/14235/18538/12189/67711/21849	6
Sq 1	GO:0000413	protein peptidyl-prolyl isomerization	3/393	22/23239	0.00582148	0.0382957	0.0304982	268373/66101/68816	3
Sq 1	GO:0071450	cellular response to oxygen radical	3/393	22/23239	0.00582148	0.0382957	0.0304982	13361/18477/20655	3
Sq 1	GO:0071451	cellular response to superoxide	3/393	22/23239	0.00582148	0.0382957	0.0304982	13361/18477/20655	3
Sq 1	GO:0006575	cellular modified amino acid metabolic process	8/393	160/23239	0.0060028	0.0393977	0.0313758	22171/13361/53381/50887/14630/20655/18537/11898	8
Sq 1	GO:0009165	nucleotide biosynthetic process	11/393	269/23239	0.00636543	0.0416819	0.0331949	20135/22171/20133/110074/21915/71679/269951/228033/11958/18746/12859	11
Sq 1	GO:1903364	positive regulation of cellular protein catabolic process	7/393	129/23239	0.00643721	0.0420555	0.0334924	18817/20878/11816/170930/15519/20610/56424	7
Sq 1	GO:0006730	one-carbon metabolic process	3/393	23/23239	0.00661177	0.0428041	0.0340886	22171/13361/232087	3
Sq 1	GO:0009048	dosage compensation by inactivation of X chromosome	3/393	23/23239	0.00661177	0.0428041	0.0340886	12189/51810/213742	3
Sq 1	GO:0051457	maintenance of protein location in nucleus	3/393	23/23239	0.00661177	0.0428041	0.0340886	22166/19387/51810	3
Sq 1	GO:0098869	cellular oxidant detoxification	3/393	23/23239	0.00661177	0.0428041	0.0340886	13361/18477/20655	3
Sq 1	GO:0051851	modification by host of symbiont morphology or physiology	5/393	71/23239	0.0070478	0.0455237	0.0362545	98415/12631/11816/13006/230908	5
Sq 1	GO:0006298	mismatch repair	3/393	24/23239	0.00746279	0.047665	0.0379598	18538/19891/68240	3
Sq 1	GO:0032373	positive regulation of sterol transport	3/393	24/23239	0.00746279	0.047665	0.0379598	11816/18830/17846	3
Sq 1	GO:0032376	positive regulation of cholesterol transport	3/393	24/23239	0.00746279	0.047665	0.0379598	11816/18830/17846	3
Sq 1	GO:0048025	negative regulation of mRNA splicing, via spliceosome	3/393	24/23239	0.00746279	0.047665	0.0379598	53379/225027/19656	3
Sq 1	GO:1905809	negative regulation of synapse organization	3/393	24/23239	0.00746279	0.047665	0.0379598	19242/12631/11816	3
Sq 1	GO:0090342	regulation of cell aging	4/393	46/23239	0.00751099	0.0478658	0.0381197	67141/14235/56371/16905	4
Sq 1	GO:1901293	nucleoside phosphate biosynthetic process	11/393	276/23239	0.00765545	0.0486777	0.0387663	20135/22171/20133/110074/21915/71679/269951/228033/11958/18746/12859	11
Sq 1	GO:0010035	response to inorganic substance	16/393	478/23239	0.00780278	0.0495043	0.0394246	19361/22166/16881/13605/13361/14056/12925/12631/71805/17750/11991/18477/233908/12567/20655/11898	16
Sq 2A	GO:0042476	odontogenesis	5/32	112/23239	4.31367e-07	0.000505562	0.000335104	16450/22061/192897/16403/14451	5
Sq 2A	GO:0042475	odontogenesis of dentin-containing tooth	4/32	84/23239	5.28705e-06	0.00309821	0.0020536	16450/22061/192897/16403	4
Sq 2A	GO:0007409	axonogenesis	6/32	448/23239	2.94005e-05	0.00948014	0.00628376	18028/19280/11603/14451/19283/13518	6
Sq 2A	GO:0010464	regulation of mesenchymal cell proliferation	3/32	45/23239	3.23554e-05	0.00948014	0.00628376	22061/18028/14451	3
Sq 2A	GO:0061564	axon development	6/32	483/23239	4.47439e-05	0.0103198	0.00684032	18028/19280/11603/14451/19283/13518	6
Sq 2A	GO:0010463	mesenchymal cell proliferation	3/32	57/23239	6.59728e-05	0.0103198	0.00684032	22061/18028/14451	3
Sq 2A	GO:0031589	cell-substrate adhesion	5/32	322/23239	7.33287e-05	0.0103198	0.00684032	192897/16403/19283/12554/22417	5
Sq 2A	GO:0046847	filopodium assembly	3/32	60/23239	7.69401e-05	0.0103198	0.00684032	192897/16403/11603	3
Sq 2A	GO:0031943	regulation of glucocorticoid metabolic process	2/32	10/23239	8.20951e-05	0.0103198	0.00684032	11928/22417	2
Sq 2A	GO:0050678	regulation of epithelial cell proliferation	5/32	349/23239	0.000107099	0.0103198	0.00684032	22061/18028/12444/14451/12554	5
Sq 2A	GO:0032353	negative regulation of hormone biosynthetic process	2/32	12/23239	0.000120199	0.0103198	0.00684032	11928/22417	2
Sq 2A	GO:0032351	negative regulation of hormone metabolic process	2/32	13/23239	0.000141931	0.0103198	0.00684032	11928/22417	2
Sq 2A	GO:0036376	sodium ion export across plasma membrane	2/32	13/23239	0.000141931	0.0103198	0.00684032	11928/11603	2
Sq 2A	GO:0050679	positive regulation of epithelial cell proliferation	4/32	195/23239	0.00014381	0.0103198	0.00684032	22061/12444/14451/12554	4
Sq 2A	GO:0007160	cell-matrix adhesion	4/32	198/23239	0.000152497	0.0103198	0.00684032	192897/16403/12554/22417	4
Sq 2A	GO:0048736	appendage development	4/32	199/23239	0.000155475	0.0103198	0.00684032	22061/192897/16403/14451	4
Sq 2A	GO:0060173	limb development	4/32	199/23239	0.000155475	0.0103198	0.00684032	22061/192897/16403/14451	4
Sq 2A	GO:0034329	cell junction assembly	4/32	200/23239	0.000158495	0.0103198	0.00684032	192897/13518/12554/22417	4
Sq 2A	GO:0010810	regulation of cell-substrate adhesion	4/32	205/23239	0.000174237	0.0107477	0.00712394	16403/19283/12554/22417	4
Sq 2A	GO:0006704	glucocorticoid biosynthetic process	2/32	15/23239	0.000190733	0.0107713	0.00713958	11928/22417	2
Sq 2A	GO:1903035	negative regulation of response to wounding	3/32	82/23239	0.000195065	0.0107713	0.00713958	19280/11747/22417	3
Sq 2A	GO:0007044	cell-substrate junction assembly	3/32	83/23239	0.000202191	0.0107713	0.00713958	192897/13518/22417	3
Sq 2A	GO:0050673	epithelial cell proliferation	5/32	412/23239	0.000231994	0.0118216	0.00783576	22061/18028/12444/14451/12554	5
Sq 2A	GO:0090030	regulation of steroid hormone biosynthetic process	2/32	18/23239	0.000277209	0.013537	0.00897281	11928/22417	2
Sq 2A	GO:0034330	cell junction organization	4/32	248/23239	0.000359891	0.0168717	0.0111831	192897/13518/12554/22417	4
Sq 2A	GO:0008211	glucocorticoid metabolic process	2/32	23/23239	0.000456424	0.0193927	0.0128542	11928/22417	2
Sq 2A	GO:0097186	amelogenesis	2/32	23/23239	0.000456424	0.0193927	0.0128542	192897/16403	2
Sq 2A	GO:0009611	response to wounding	5/32	479/23239	0.000463308	0.0193927	0.0128542	192897/19280/13518/11747/22417	5
Sq 2A	GO:0010894	negative regulation of steroid biosynthetic process	2/32	25/23239	0.000540285	0.0211071	0.0139905	11928/22417	2
Sq 2A	GO:0045939	negative regulation of steroid metabolic process	2/32	25/23239	0.000540285	0.0211071	0.0139905	11928/22417	2
Sq 2A	GO:0048565	digestive tract development	3/32	120/23239	0.000597022	0.0212223	0.0140669	22061/192897/16403	3
Sq 2A	GO:1902806	regulation of cell cycle G1/S phase transition	3/32	120/23239	0.000597022	0.0212223	0.0140669	22061/12444/14451	3
Sq 2A	GO:1901987	regulation of cell cycle phase transition	4/32	284/23239	0.000599687	0.0212223	0.0140669	22061/12444/14451/68077	4
Sq 2A	GO:0043588	skin development	4/32	286/23239	0.000615664	0.0212223	0.0140669	22061/192897/16403/56338	4
Sq 2A	GO:0010811	positive regulation of cell-substrate adhesion	3/32	124/23239	0.000656819	0.021994	0.0145784	16403/12554/22417	3
Sq 2A	GO:0035335	peptidyl-tyrosine dephosphorylation	2/32	28/23239	0.000679006	0.0221054	0.0146522	19280/19283	2
Sq 2A	GO:0072001	renal system development	4/32	297/23239	0.000709	0.0224581	0.014886	22061/192897/16403/22417	4
Sq 2A	GO:0055123	digestive system development	3/32	133/23239	0.000805024	0.0248286	0.0164573	22061/192897/16403	3
Sq 2A	GO:0140115	export across plasma membrane	2/32	33/23239	0.000944387	0.02838	0.0188113	11928/11603	2
Sq 2A	GO:0002065	columnar/cuboidal epithelial cell differentiation	3/32	142/23239	0.000972974	0.0285081	0.0188962	16450/22061/22417	3
Sq 2A	GO:0022612	gland morphogenesis	3/32	146/23239	0.00105421	0.0296459	0.0196504	22061/18028/22417	3
Sq 2A	GO:2000171	negative regulation of dendrite development	2/32	35/23239	0.0010624	0.0296459	0.0196504	19280/19283	2
Sq 2A	GO:0097028	dendritic cell differentiation	2/32	36/23239	0.00112393	0.0306335	0.0203049	65963/66058	2
Sq 2A	GO:0001655	urogenital system development	4/32	340/23239	0.00117133	0.0309181	0.0204936	22061/192897/16403/22417	4
Sq 2A	GO:0002053	positive regulation of mesenchymal cell proliferation	2/32	37/23239	0.00118713	0.0309181	0.0204936	22061/14451	2
Sq 2A	GO:0046885	regulation of hormone biosynthetic process	2/32	38/23239	0.00125201	0.0318989	0.0211437	11928/22417	2
Sq 2A	GO:0045747	positive regulation of Notch signaling pathway	2/32	40/23239	0.00138675	0.0341037	0.0226051	16450/22061	2
Sq 2A	GO:0030902	hindbrain development	3/32	161/23239	0.00139674	0.0341037	0.0226051	18028/19280/14451	3
Sq 2A	GO:1903034	regulation of response to wounding	3/32	163/23239	0.00144708	0.0346117	0.0229418	19280/11747/22417	3
Sq 2A	GO:0043616	keratinocyte proliferation	2/32	42/23239	0.00152814	0.0358195	0.0237424	22061/12554	2
Sq 2A	GO:1902808	positive regulation of cell cycle G1/S phase transition	2/32	43/23239	0.00160131	0.0367986	0.0243914	22061/12444	2
Sq 2A	GO:0044770	cell cycle phase transition	4/32	381/23239	0.00177893	0.0400944	0.026576	22061/12444/14451/68077	4
Sq 2A	GO:0044843	cell cycle G1/S phase transition	3/32	179/23239	0.00189119	0.0414625	0.0274828	22061/12444/14451	3
Sq 2A	GO:0051055	negative regulation of lipid biosynthetic process	2/32	47/23239	0.00191039	0.0414625	0.0274828	11928/22417	2
Sq 2A	GO:0016331	morphogenesis of embryonic epithelium	3/32	181/23239	0.00195201	0.0415956	0.027571	16450/22061/22417	3
Sq 2A	GO:2001233	regulation of apoptotic signaling pathway	4/32	404/23239	0.00220175	0.0460796	0.0305431	22061/16403/14451/22417	4
Sq 2A	GO:0001954	positive regulation of cell-matrix adhesion	2/32	52/23239	0.00233333	0.0479765	0.0318005	12554/22417	2
Sq 2A	GO:0032350	regulation of hormone metabolic process	2/32	53/23239	0.00242275	0.0489563	0.0324499	11928/22417	2
Sq 2B	GO:0043620	regulation of DNA-templated transcription in response to stress	9/128	56/23239	2.13695e-11	6.17366e-08	3.96348e-08	11910/13653/16476/81489/17872/69068/11911/12608/15251	9
Sq 2B	GO:1903706	regulation of hemopoiesis	17/128	396/23239	6.71196e-11	9.69543e-08	6.22446e-08	14281/16476/22695/211770/18035/69068/21847/80859/15205/18712/12192/12193/15902/12608/17869/15251/100038882	17
Sq 2B	GO:0043618	regulation of transcription from RNA polymerase II promoter in response to stress	8/128	51/23239	3.54503e-10	3.41387e-07	2.1917e-07	11910/13653/16476/81489/17872/11911/12608/15251	8
Sq 2B	GO:1901342	regulation of vasculature development	15/128	332/23239	4.74162e-10	3.42463e-07	2.19861e-07	13653/11535/16600/15277/15507/11852/15901/11555/20620/12224/12226/18787/15251/14066/21825	15
Sq 2B	GO:0045444	fat cell differentiation	13/128	235/23239	6.28671e-10	3.54748e-07	2.27748e-07	22695/15370/15205/16600/12192/12609/12193/11555/15902/12224/12608/217166/56637	13
Sq 2B	GO:0009896	positive regulation of catabolic process	16/128	401/23239	7.36755e-10	3.54748e-07	2.27748e-07	22695/12227/15937/211770/99929/193740/15511/15277/12192/12193/11555/20620/16835/17869/15251/56637	16
Sq 2B	GO:1904018	positive regulation of vasculature development	12/128	198/23239	1.04843e-09	4.32703e-07	2.77795e-07	13653/11535/16600/15277/15507/11852/20620/12226/18787/15251/14066/21825	12
Sq 2B	GO:0009611	response to wounding	17/128	479/23239	1.24e-09	4.47795e-07	2.87484e-07	16476/22695/16007/11535/15982/16600/15200/12192/12193/11555/66961/18810/18787/20971/15251/14066/21825	17
Sq 2B	GO:0048660	regulation of smooth muscle cell proliferation	11/128	162/23239	1.61864e-09	5.19584e-07	3.33572e-07	13653/16476/211770/16600/15200/15902/12575/17869/15251/56637/21825	11
Sq 2B	GO:0048659	smooth muscle cell proliferation	11/128	167/23239	2.23316e-09	5.52438e-07	3.54665e-07	13653/16476/211770/16600/15200/15902/12575/17869/15251/56637/21825	11
Sq 2B	GO:0045637	regulation of myeloid cell differentiation	12/128	212/23239	2.28229e-09	5.52438e-07	3.54665e-07	14281/16476/22695/211770/18035/21847/12192/15902/12608/17869/15251/100038882	12
Sq 2B	GO:0007346	regulation of mitotic cell cycle	17/128	499/23239	2.29465e-09	5.52438e-07	3.54665e-07	12227/15937/193740/15511/15205/16600/13197/12192/12193/17691/20620/15902/12575/223775/12226/22390/17869	17
Sq 2B	GO:0030099	myeloid cell differentiation	15/128	392/23239	4.56836e-09	1.01183e-06	6.49596e-07	14281/16476/22695/16477/211770/18035/21847/20085/12192/216161/15902/12608/17869/15251/100038882	15
Sq 2B	GO:0045766	positive regulation of angiogenesis	11/128	180/23239	4.91647e-09	1.01183e-06	6.49596e-07	11535/16600/15277/15507/11852/20620/12226/18787/15251/14066/21825	11
Sq 2B	GO:0031331	positive regulation of cellular catabolic process	14/128	336/23239	5.25354e-09	1.01183e-06	6.49596e-07	22695/12227/211770/193740/15511/15277/12192/12193/11555/20620/16835/17869/15251/56637	14
Sq 2B	GO:0033002	muscle cell proliferation	12/128	231/23239	6.01167e-09	1.08548e-06	6.9688e-07	13653/16476/211770/16600/18712/15200/15902/12575/17869/15251/56637/21825	12
Sq 2B	GO:0050673	epithelial cell proliferation	15/128	412/23239	8.9061e-09	1.51351e-06	9.71675e-07	16476/22695/15370/74155/15205/55948/15901/16601/12192/15902/12608/17869/217166/14066/21825	15
Sq 2B	GO:0045765	regulation of angiogenesis	13/128	300/23239	1.19897e-08	1.92435e-06	1.23543e-06	11535/16600/15277/15507/11852/15901/11555/20620/12226/18787/15251/14066/21825	13
Sq 2B	GO:0001503	ossification	14/128	369/23239	1.71659e-08	2.61012e-06	1.6757e-06	16478/16477/16007/15081/21847/15901/216161/12609/11555/15903/15902/12608/15251/100038882	14
Sq 2B	GO:0042326	negative regulation of phosphorylation	15/128	445/23239	2.47715e-08	3.25609e-06	2.09041e-06	11910/19252/16476/74155/15937/12702/211770/17872/16600/15507/13197/23882/12575/17873/56637	15
Sq 2B	GO:0045786	negative regulation of cell cycle	15/128	445/23239	2.47715e-08	3.25609e-06	2.09041e-06	12227/15370/15937/16600/11852/13197/12192/12193/20620/15902/12575/12226/22390/17869/21825	15
Sq 2B	GO:0009991	response to extracellular stimulus	14/128	380/23239	2.47954e-08	3.25609e-06	2.09041e-06	11910/14281/16476/22695/21847/18712/11555/17691/12575/16835/18810/14828/11911/20525	14
Sq 2B	GO:0002683	negative regulation of immune system process	15/128	454/23239	3.22432e-08	4.05003e-06	2.60012e-06	19252/22695/211770/18035/20085/15205/12192/15902/16835/12608/17869/20971/217166/14605/21825	15
Sq 2B	GO:0009314	response to radiation	14/128	393/23239	3.76988e-08	4.42685e-06	2.84204e-06	13653/16476/20893/16478/16477/11852/13197/17691/15902/12575/56349/17869/15251/20393	14
Sq 2B	GO:0060537	muscle tissue development	15/128	460/23239	3.83078e-08	4.42685e-06	2.84204e-06	11910/14281/13653/12227/15370/15982/99929/18712/11555/17691/15902/12224/17869/56637/14605	15
Sq 2B	GO:0001933	negative regulation of protein phosphorylation	14/128	402/23239	4.99153e-08	5.54635e-06	3.56076e-06	11910/19252/16476/74155/12702/211770/17872/16600/15507/13197/23882/12575/17873/56637	14
Sq 2B	GO:0045639	positive regulation of myeloid cell differentiation	8/128	96/23239	6.00302e-08	6.42323e-06	4.12371e-06	14281/16476/211770/21847/12192/15902/15251/100038882	8
Sq 2B	GO:0050678	regulation of epithelial cell proliferation	13/128	349/23239	7.09162e-08	7.31703e-06	4.69753e-06	16476/22695/15370/74155/15205/55948/15901/16601/12192/17869/217166/14066/21825	13
Sq 2B	GO:0031667	response to nutrient levels	13/128	352/23239	7.83223e-08	7.80252e-06	5.00921e-06	11910/16476/22695/21847/18712/11555/17691/12575/16835/18810/14828/11911/20525	13
Sq 2B	GO:0006986	response to unfolded protein	8/128	103/23239	1.04232e-07	1.00376e-05	6.44411e-06	11910/17872/193740/15511/15507/14828/11911/21825	8
Sq 2B	GO:0030856	regulation of epithelial cell differentiation	9/128	145/23239	1.13358e-07	1.05642e-05	6.78224e-06	22695/74155/15205/55948/15901/12192/12226/18787/12608	9
Sq 2B	GO:0048661	positive regulation of smooth muscle cell proliferation	8/128	105/23239	1.21113e-07	1.09343e-05	7.0198e-06	13653/16476/15200/15902/17869/15251/56637/21825	8
Sq 2B	GO:0014706	striated muscle tissue development	14/128	439/23239	1.47144e-07	1.28818e-05	8.27009e-06	11910/14281/13653/12227/15370/15982/18712/11555/17691/15902/12224/17869/56637/14605	14
Sq 2B	GO:0001892	embryonic placenta development	8/128	112/23239	2.0001e-07	1.6995e-05	1.09108e-05	16477/16007/12702/11535/15205/12192/12608/15251	8
Sq 2B	GO:0042089	cytokine biosynthetic process	8/128	113/23239	2.14263e-07	1.74703e-05	1.12159e-05	13653/22695/74155/16600/15507/23882/12608/21825	8
Sq 2B	GO:0038066	p38MAPK cascade	6/128	47/23239	2.21447e-07	1.74703e-05	1.12159e-05	19252/22695/13197/12192/23882/17873	6
Sq 2B	GO:0042594	response to starvation	9/128	157/23239	2.23746e-07	1.74703e-05	1.12159e-05	11910/16476/22695/21847/17691/12575/14828/11911/20525	9
Sq 2B	GO:0043433	negative regulation of DNA-binding transcription factor activity	9/128	158/23239	2.36169e-07	1.7955e-05	1.15271e-05	20893/211770/18035/16600/18712/15901/15903/17691/15902	9
Sq 2B	GO:0002573	myeloid leukocyte differentiation	10/128	209/23239	2.51719e-07	1.86466e-05	1.19711e-05	14281/16476/16477/211770/21847/12192/216161/15902/12608/17869	10
Sq 2B	GO:0031668	cellular response to extracellular stimulus	10/128	211/23239	2.74899e-07	1.97534e-05	1.26816e-05	11910/14281/16476/21847/18712/17691/12575/14828/11911/20525	10
Sq 2B	GO:0042107	cytokine metabolic process	8/128	117/23239	2.80335e-07	1.97534e-05	1.26816e-05	13653/22695/74155/16600/15507/23882/12608/21825	8
Sq 2B	GO:0048511	rhythmic process	11/128	270/23239	3.11395e-07	2.14195e-05	1.37513e-05	13653/20893/21847/15901/16601/15903/17691/15902/11911/217166/56637	11
Sq 2B	GO:0071496	cellular response to external stimulus	11/128	275/23239	3.73733e-07	2.51096e-05	1.61204e-05	11910/14281/16476/21847/18712/17691/12575/14828/11911/20525/56637	11
Sq 2B	GO:0002761	regulation of myeloid leukocyte differentiation	8/128	122/23239	3.86854e-07	2.54005e-05	1.63071e-05	14281/16476/211770/21847/12192/15902/12608/17869	8
Sq 2B	GO:0001890	placenta development	9/128	168/23239	3.97338e-07	2.55091e-05	1.63768e-05	16477/16007/12702/11535/15205/12192/18787/12608/15251	9
Sq 2B	GO:0035966	response to topologically incorrect protein	8/128	124/23239	4.38258e-07	2.75245e-05	1.76707e-05	11910/17872/193740/15511/15507/14828/11911/21825	8
Sq 2B	GO:0030278	regulation of ossification	10/128	226/23239	5.17164e-07	3.17891e-05	2.04086e-05	16478/16007/15901/12609/11555/15903/15902/12608/15251/100038882	10
Sq 2B	GO:0035914	skeletal muscle cell differentiation	7/128	88/23239	5.71561e-07	3.44009e-05	2.20853e-05	11910/14281/13653/12227/15370/12224/17869	7
Sq 2B	GO:0045930	negative regulation of mitotic cell cycle	10/128	233/23239	6.83458e-07	4.02961e-05	2.58701e-05	12227/15937/16600/13197/12192/12193/20620/12575/12226/22390	10
Sq 2B	GO:0045598	regulation of fat cell differentiation	8/128	133/23239	7.48404e-07	4.32428e-05	2.77619e-05	22695/15205/12192/12193/15902/12224/12608/217166	8
Sq 2B	GO:0031669	cellular response to nutrient levels	9/128	184/23239	8.53196e-07	4.8331e-05	3.10285e-05	11910/16476/21847/18712/17691/12575/14828/11911/20525	9
Sq 2B	GO:0060711	labyrinthine layer development	6/128	59/23239	8.80411e-07	4.89136e-05	3.14025e-05	16477/16007/12702/11535/15205/12192	6
Sq 2B	GO:0002763	positive regulation of myeloid leukocyte differentiation	6/128	60/23239	9.73845e-07	5.29889e-05	3.40188e-05	14281/16476/211770/21847/12192/15902	6
Sq 2B	GO:0009267	cellular response to starvation	8/128	138/23239	9.90446e-07	5.29889e-05	3.40188e-05	11910/16476/21847/17691/12575/14828/11911/20525	8
Sq 2B	GO:0051348	negative regulation of transferase activity	10/128	244/23239	1.03953e-06	5.46038e-05	3.50556e-05	19252/22695/74155/211770/15507/13197/23882/12575/17873/56637	10
Sq 2B	GO:0006469	negative regulation of protein kinase activity	9/128	190/23239	1.11486e-06	5.75149e-05	3.69246e-05	19252/74155/211770/15507/13197/23882/12575/17873/56637	9
Sq 2B	GO:0007623	circadian rhythm	9/128	191/23239	1.16461e-06	5.80547e-05	3.72711e-05	20893/21847/15901/15903/17691/15902/11911/217166/56637	9
Sq 2B	GO:0010634	positive regulation of epithelial cell migration	8/128	141/23239	1.16551e-06	5.80547e-05	3.72711e-05	16476/15507/11852/15200/20620/18787/15251/21825	8
Sq 2B	GO:0001649	osteoblast differentiation	9/128	192/23239	1.21626e-06	5.95557e-05	3.82347e-05	16478/16477/16007/15081/15901/12609/15903/15902/12608	9
Sq 2B	GO:0007519	skeletal muscle tissue development	9/128	196/23239	1.44319e-06	6.9125e-05	4.43782e-05	11910/14281/13653/12227/15370/11555/12224/17869/14605	9
Sq 2B	GO:0042035	regulation of cytokine biosynthetic process	7/128	101/23239	1.45954e-06	6.9125e-05	4.43782e-05	13653/22695/74155/16600/15507/12608/21825	7
Sq 2B	GO:0051090	regulation of DNA-binding transcription factor activity	12/128	385/23239	1.52155e-06	7.08993e-05	4.55173e-05	20893/211770/18035/15982/16600/18712/15901/72388/15903/17691/15902/15894	12
Sq 2B	GO:1903708	positive regulation of hemopoiesis	9/128	204/23239	2.00858e-06	9.21079e-05	5.91332e-05	14281/16476/211770/21847/80859/12192/15902/15251/100038882	9
Sq 2B	GO:0060538	skeletal muscle organ development	9/128	205/23239	2.09115e-06	9.43958e-05	6.06021e-05	11910/14281/13653/12227/15370/11555/12224/17869/14605	9
Sq 2B	GO:0048146	positive regulation of fibroblast proliferation	6/128	69/23239	2.2394e-06	9.95326e-05	6.38999e-05	16476/14284/21815/12575/18787/17869	6
Sq 2B	GO:1900151	regulation of nuclear-transcribed mRNA catabolic process, deadenylation-dependent decay	4/128	18/23239	2.53086e-06	0.00010831	6.9535e-05	22695/12227/12192/12193	4
Sq 2B	GO:1900153	positive regulation of nuclear-transcribed mRNA catabolic process, deadenylation-dependent decay	4/128	18/23239	2.53086e-06	0.00010831	6.9535e-05	22695/12227/12192/12193	4
Sq 2B	GO:0033673	negative regulation of kinase activity	9/128	210/23239	2.54935e-06	0.00010831	6.9535e-05	19252/74155/211770/15507/13197/23882/12575/17873/56637	9
Sq 2B	GO:0034620	cellular response to unfolded protein	6/128	72/23239	2.87957e-06	0.000120566	7.74036e-05	11910/17872/193740/15511/14828/11911	6
Sq 2B	GO:0010631	epithelial cell migration	10/128	278/23239	3.35072e-06	0.000138289	8.87814e-05	16476/15370/16600/15507/11852/15200/20620/18787/15251/21825	10
Sq 2B	GO:0071900	regulation of protein serine/threonine kinase activity	12/128	418/23239	3.55164e-06	0.000143279	9.1985e-05	19252/211770/69068/55948/13197/56706/11555/23882/12575/17873/56637/21825	12
Sq 2B	GO:0090132	epithelium migration	10/128	280/23239	3.57082e-06	0.000143279	9.1985e-05	16476/15370/16600/15507/11852/15200/20620/18787/15251/21825	10
Sq 2B	GO:0007517	muscle organ development	12/128	419/23239	3.63945e-06	0.000144032	9.24687e-05	11910/14281/13653/12227/15370/18712/11555/15903/12224/17869/56637/14605	12
Sq 2B	GO:0090130	tissue migration	10/128	282/23239	3.80337e-06	0.000148485	9.53276e-05	16476/15370/16600/15507/11852/15200/20620/18787/15251/21825	10
Sq 2B	GO:0010632	regulation of epithelial cell migration	9/128	221/23239	3.87054e-06	0.000149093	9.57178e-05	16476/16600/15507/11852/15200/20620/18787/15251/21825	9
Sq 2B	GO:1902105	regulation of leukocyte differentiation	10/128	287/23239	4.44314e-06	0.000168168	0.000107964	14281/16476/211770/21847/80859/12192/12193/15902/12608/17869	10
Sq 2B	GO:0032496	response to lipopolysaccharide	11/128	355/23239	4.48216e-06	0.000168168	0.000107964	16476/22695/16478/16477/11535/211770/18035/216161/18787/12608/217166	11
Sq 2B	GO:0045682	regulation of epidermis development	6/128	78/23239	4.60802e-06	0.000170674	0.000109573	22695/74155/15205/55948/16667/12192	6
Sq 2B	GO:0071385	cellular response to glucocorticoid stimulus	5/128	46/23239	5.36033e-06	0.000193882	0.000124472	22695/16601/12192/12193/20393	5
Sq 2B	GO:0009612	response to mechanical stimulus	8/128	173/23239	5.36883e-06	0.000193882	0.000124472	14281/16476/16478/16477/18035/17869/56637/21825	8
Sq 2B	GO:0051101	regulation of DNA binding	7/128	126/23239	6.39455e-06	0.000228072	0.000146422	16476/15205/16600/15901/15903/15902/17869	7
Sq 2B	GO:0071384	cellular response to corticosteroid stimulus	5/128	48/23239	6.63724e-06	0.000233441	0.000149869	22695/16601/12192/12193/20393	5
Sq 2B	GO:0048608	reproductive structure development	12/128	445/23239	6.70669e-06	0.000233441	0.000149869	16477/16007/12702/11535/15081/99929/15205/12192/15894/18787/12608/15251	12
Sq 2B	GO:0002237	response to molecule of bacterial origin	11/128	373/23239	7.15933e-06	0.00024623	0.000158079	16476/22695/16478/16477/11535/211770/18035/216161/18787/12608/217166	11
Sq 2B	GO:0061458	reproductive system development	12/128	449/23239	7.33963e-06	0.000247211	0.000158709	16477/16007/12702/11535/15081/99929/15205/12192/15894/18787/12608/15251	12
Sq 2B	GO:0045646	regulation of erythrocyte differentiation	5/128	49/23239	7.35899e-06	0.000247211	0.000158709	22695/12192/15902/15251/100038882	5
Sq 2B	GO:0061614	pri-miRNA transcription by RNA polymerase II	5/128	51/23239	8.98595e-06	0.000298395	0.00019157	14281/16476/16600/12224/15251	5
Sq 2B	GO:0071774	response to fibroblast growth factor	6/128	88/23239	9.29555e-06	0.000305169	0.000195918	22695/15936/15370/12192/12193/21825	6
Sq 2B	GO:0045604	regulation of epidermal cell differentiation	5/128	52/23239	9.89822e-06	0.000321303	0.000206276	22695/74155/15205/55948/12192	5
Sq 2B	GO:0006006	glucose metabolic process	8/128	190/23239	1.06701e-05	0.000342484	0.000219874	11910/15277/17691/11911/17869/15251/12409/217166	8
Sq 2B	GO:0061077	chaperone-mediated protein folding	5/128	53/23239	1.08813e-05	0.000342484	0.000219874	81489/193740/15511/15507/14828	5
Sq 2B	GO:0050727	regulation of inflammatory response	10/128	318/23239	1.09064e-05	0.000342484	0.000219874	22695/15937/12702/18035/80859/20085/216161/11555/16835/18787	10
Sq 2B	GO:0032102	negative regulation of response to external stimulus	10/128	319/23239	1.12074e-05	0.000346692	0.000222576	19252/22695/15937/12702/211770/20085/11555/16835/18787/21825	10
Sq 2B	GO:0035967	cellular response to topologically incorrect protein	6/128	91/23239	1.12804e-05	0.000346692	0.000222576	11910/17872/193740/15511/14828/11911	6
Sq 2B	GO:2000377	regulation of reactive oxygen species metabolic process	8/128	192/23239	1.15148e-05	0.00035017	0.000224809	15937/16600/15277/13197/15894/12575/15251/21825	8
Sq 2B	GO:0009743	response to carbohydrate	8/128	194/23239	1.24151e-05	0.000373617	0.000239862	13653/12192/15894/223775/20462/15251/217166/21825	8
Sq 2B	GO:0045667	regulation of osteoblast differentiation	7/128	140/23239	1.27632e-05	0.000380133	0.000244045	16478/16007/15901/12609/15903/15902/12608	7
Sq 2B	GO:0043281	regulation of cysteine-type endopeptidase activity involved in apoptotic process	8/128	197/23239	1.38764e-05	0.000403545	0.000259076	16007/15370/15511/16600/55948/17869/14066/21825	8
Sq 2B	GO:0036003	positive regulation of transcription from RNA polymerase II promoter in response to stress	4/128	27/23239	1.39683e-05	0.000403545	0.000259076	11910/11911/12608/15251	4
Sq 2B	GO:0060713	labyrinthine layer morphogenesis	4/128	27/23239	1.39683e-05	0.000403545	0.000259076	16007/12702/11535/12192	4
Sq 2B	GO:0001667	ameboidal-type cell migration	11/128	403/23239	1.47549e-05	0.00042205	0.000270956	16476/15370/16600/15507/11852/15200/20620/18787/20971/15251/21825	11
Sq 2B	GO:0048568	embryonic organ development	12/128	488/23239	1.68428e-05	0.000477047	0.000306264	16477/16007/12702/11535/15205/12192/15903/15902/20462/12608/17869/15251	12
Sq 2B	GO:0045778	positive regulation of ossification	6/128	98/23239	1.72629e-05	0.000484199	0.000310855	16478/16007/12609/11555/12608/100038882	6
Sq 2B	GO:0045732	positive regulation of protein catabolic process	8/128	204/23239	1.78581e-05	0.000496077	0.000318481	15937/211770/99929/193740/15511/20620/16835/56637	8
Sq 2B	GO:0009913	epidermal cell differentiation	8/128	205/23239	1.84984e-05	0.000508969	0.000326758	22695/74155/15205/16600/55948/14284/16667/12192	8
Sq 2B	GO:0051085	chaperone cofactor-dependent protein refolding	4/128	29/23239	1.87433e-05	0.000510842	0.000327961	81489/193740/15511/14828	4
Sq 2B	GO:0071248	cellular response to metal ion	7/128	149/23239	1.91279e-05	0.000516454	0.000331563	14282/14281/16476/16478/16477/15902/17748	7
Sq 2B	GO:0031214	biomineral tissue development	7/128	150/23239	1.99733e-05	0.000534286	0.000343012	21847/216161/11555/11911/12608/15251/100038882	7
Sq 2B	GO:0045600	positive regulation of fat cell differentiation	5/128	61/23239	2.17777e-05	0.00057721	0.000370569	22695/12192/15902/12224/12608	5
Sq 2B	GO:0042060	wound healing	10/128	345/23239	2.19942e-05	0.000577647	0.000370849	16007/15982/15200/11555/18810/18787/20971/15251/14066/21825	10
Sq 2B	GO:0071479	cellular response to ionizing radiation	5/128	62/23239	2.35841e-05	0.000605417	0.000388678	13653/11852/13197/12575/56349	5
Sq 2B	GO:1903707	negative regulation of hemopoiesis	7/128	154/23239	2.36697e-05	0.000605417	0.000388678	22695/211770/18035/15205/12192/15902/17869	7
Sq 2B	GO:0070371	ERK1 and ERK2 cascade	10/128	348/23239	2.36802e-05	0.000605417	0.000388678	11910/19252/16476/16007/74155/16600/12192/12193/15894/17869	10
Sq 2B	GO:0034976	response to endoplasmic reticulum stress	8/128	213/23239	2.43507e-05	0.000617097	0.000396176	11910/16476/17872/14828/11911/12608/56637/21825	8
Sq 2B	GO:0010837	regulation of keratinocyte proliferation	4/128	31/23239	2.462e-05	0.000618498	0.000397075	22695/55948/16601/12192	4
Sq 2B	GO:0072593	reactive oxygen species metabolic process	9/128	279/23239	2.49857e-05	0.000622272	0.000399498	16007/15937/16600/15277/13197/15894/12575/15251/21825	9
Sq 2B	GO:0014812	muscle cell migration	6/128	105/23239	2.55774e-05	0.000631566	0.000405465	13653/211770/18787/56349/17869/14066	6
Sq 2B	GO:1990440	positive regulation of transcription from RNA polymerase II promoter in response to endoplasmic reticulum stress	3/128	11/23239	2.60758e-05	0.000638415	0.000409862	11910/11911/12608	3
Sq 2B	GO:0045860	positive regulation of protein kinase activity	11/128	430/23239	2.68048e-05	0.000647913	0.00041596	13653/16007/69068/13197/18003/11555/23882/12575/17873/20971/21825	11
Sq 2B	GO:0071241	cellular response to inorganic substance	8/128	216/23239	2.69123e-05	0.000647913	0.00041596	14282/14281/16476/16478/16477/15902/17748/21825	8
Sq 2B	GO:0007611	learning or memory	9/128	282/23239	2.71709e-05	0.000648734	0.000416487	13653/16476/12227/11555/11838/20620/16835/15251/20393	9
Sq 2B	GO:0060669	embryonic placenta morphogenesis	4/128	32/23239	2.80175e-05	0.000663464	0.000425944	16007/12702/11535/12192	4
Sq 2B	GO:0048145	regulation of fibroblast proliferation	6/128	107/23239	2.84663e-05	0.000668611	0.000429248	16476/14284/21815/12575/18787/17869	6
Sq 2B	GO:0019318	hexose metabolic process	8/128	219/23239	2.9696e-05	0.000691868	0.000444179	11910/15277/17691/11911/17869/15251/12409/217166	8
Sq 2B	GO:2000116	regulation of cysteine-type endopeptidase activity	8/128	220/23239	3.06758e-05	0.00070898	0.000455165	16007/15370/15511/16600/55948/17869/14066/21825	8
Sq 2B	GO:0048144	fibroblast proliferation	6/128	109/23239	3.16118e-05	0.000722169	0.000463632	16476/14284/21815/12575/18787/17869	6
Sq 2B	GO:1902895	positive regulation of pri-miRNA transcription by RNA polymerase II	4/128	33/23239	3.17464e-05	0.000722169	0.000463632	14281/16476/12224/15251	4
Sq 2B	GO:1902107	positive regulation of leukocyte differentiation	7/128	163/23239	3.40783e-05	0.000765828	0.000491661	14281/16476/211770/21847/80859/12192/15902	7
Sq 2B	GO:0061469	regulation of type B pancreatic cell proliferation	3/128	12/23239	3.46277e-05	0.000765828	0.000491661	15370/74155/217166	3
Sq 2B	GO:0097201	negative regulation of transcription from RNA polymerase II promoter in response to stress	3/128	12/23239	3.46277e-05	0.000765828	0.000491661	16476/81489/17872	3
Sq 2B	GO:0097193	intrinsic apoptotic signaling pathway	9/128	291/23239	3.4726e-05	0.000765828	0.000491661	15937/55948/15507/12575/11911/12608/17869/15251/56637	9
Sq 2B	GO:0051100	negative regulation of binding	7/128	164/23239	3.54365e-05	0.000775575	0.000497919	16476/15901/11555/15903/15902/17869/56637	7
Sq 2B	GO:0051084	'de novo' posttranslational protein folding	4/128	34/23239	3.58263e-05	0.000778213	0.000499612	81489/193740/15511/14828	4
Sq 2B	GO:0006458	'de novo' protein folding	4/128	35/23239	4.02772e-05	0.000868363	0.000557489	81489/193740/15511/14828	4
Sq 2B	GO:0043534	blood vessel endothelial cell migration	6/128	114/23239	4.07098e-05	0.000871189	0.000559303	15370/16600/15507/20620/15251/21825	6
Sq 2B	GO:0006094	gluconeogenesis	5/128	70/23239	4.25861e-05	0.000904641	0.000580779	11910/17691/11911/15251/217166	5
Sq 2B	GO:0007616	long-term memory	4/128	37/23239	5.03732e-05	0.00105455	0.000677022	13653/11838/16835/20393	4
Sq 2B	GO:0060674	placenta blood vessel development	4/128	37/23239	5.03732e-05	0.00105455	0.000677022	16477/16007/12702/15205	4
Sq 2B	GO:0002262	myeloid cell homeostasis	7/128	174/23239	5.1637e-05	0.00107323	0.000689014	22695/20085/12192/80885/15902/15251/100038882	7
Sq 2B	GO:0019319	hexose biosynthetic process	5/128	73/23239	5.2159e-05	0.00107634	0.000691008	11910/17691/11911/15251/217166	5
Sq 2B	GO:0009749	response to glucose	7/128	176/23239	5.55105e-05	0.00113668	0.000729749	13653/15894/223775/20462/15251/217166/21825	7
Sq 2B	GO:0042149	cellular response to glucose starvation	4/128	38/23239	5.60603e-05	0.00113668	0.000729749	17691/14828/11911/20525	4
Sq 2B	GO:0033674	positive regulation of kinase activity	11/128	467/23239	5.65728e-05	0.00113668	0.000729749	13653/16007/69068/13197/18003/11555/23882/12575/17873/20971/21825	11
Sq 2B	GO:0071216	cellular response to biotic stimulus	9/128	310/23239	5.6657e-05	0.00113668	0.000729749	22695/211770/18035/216161/14828/18787/12608/217166/56637	9
Sq 2B	GO:0009746	response to hexose	7/128	179/23239	6.17643e-05	0.0012306	0.000790046	13653/15894/223775/20462/15251/217166/21825	7
Sq 2B	GO:0071277	cellular response to calcium ion	5/128	76/23239	6.33151e-05	0.00125056	0.000802857	14282/14281/16476/16478/16477	5
Sq 2B	GO:0034284	response to monosaccharide	7/128	180/23239	6.39727e-05	0.00125056	0.000802857	13653/15894/223775/20462/15251/217166/21825	7
Sq 2B	GO:0050890	cognition	9/128	315/23239	6.40645e-05	0.00125056	0.000802857	13653/16476/12227/11555/11838/20620/16835/15251/20393	9
Sq 2B	GO:0051098	regulation of binding	10/128	392/23239	6.45042e-05	0.00125069	0.000802942	16476/15205/16600/15901/11555/15903/20620/15902/17869/56637	10
Sq 2B	GO:0010811	positive regulation of cell-substrate adhesion	6/128	124/23239	6.5178e-05	0.00125533	0.00080592	16007/18003/56349/20971/56637/21825	6
Sq 2B	GO:0010212	response to ionizing radiation	6/128	125/23239	6.81583e-05	0.00129546	0.000831683	13653/11852/13197/12575/56349/17869	6
Sq 2B	GO:1901343	negative regulation of vasculature development	6/128	125/23239	6.81583e-05	0.00129546	0.000831683	16600/11555/20620/12224/18787/21825	6
Sq 2B	GO:1900744	regulation of p38MAPK cascade	4/128	40/23239	6.88196e-05	0.00129948	0.000834263	19252/13197/23882/17873	4
Sq 2B	GO:0010035	response to inorganic substance	11/128	478/23239	6.96475e-05	0.00130657	0.000838817	14282/14281/16476/16478/16477/15370/11852/15902/17748/56349/21825	11
Sq 2B	GO:0045655	regulation of monocyte differentiation	3/128	15/23239	7.0755e-05	0.00131878	0.000846658	16476/12192/17869	3
Sq 2B	GO:0005996	monosaccharide metabolic process	8/128	249/23239	7.34442e-05	0.00136013	0.000873203	11910/15277/17691/11911/17869/15251/12409/217166	8
Sq 2B	GO:0046364	monosaccharide biosynthetic process	5/128	79/23239	7.62274e-05	0.00140268	0.000900521	11910/17691/11911/15251/217166	5
Sq 2B	GO:0051592	response to calcium ion	6/128	128/23239	7.77577e-05	0.00142178	0.000912785	14282/14281/16476/16478/16477/21825	6
Sq 2B	GO:0071407	cellular response to organic cyclic compound	11/128	485/23239	7.92529e-05	0.00143894	0.000923801	13653/22695/18035/99929/18712/16601/12192/12193/15903/11911/20393	11
Sq 2B	GO:0032436	positive regulation of proteasomal ubiquitin-dependent protein catabolic process	5/128	80/23239	8.0953e-05	0.00143894	0.000923801	211770/193740/15511/20620/56637	5
Sq 2B	GO:0043154	negative regulation of cysteine-type endopeptidase activity involved in apoptotic process	5/128	80/23239	8.0953e-05	0.00143894	0.000923801	15370/15511/16600/55948/21825	5
Sq 2B	GO:0030218	erythrocyte differentiation	6/128	129/23239	8.11865e-05	0.00143894	0.000923801	22695/20085/12192/15902/15251/100038882	6
Sq 2B	GO:1903364	positive regulation of cellular protein catabolic process	6/128	129/23239	8.11865e-05	0.00143894	0.000923801	211770/193740/15511/20620/16835/56637	6
Sq 2B	GO:0043616	keratinocyte proliferation	4/128	42/23239	8.35725e-05	0.0014722	0.000945152	22695/55948/16601/12192	4
Sq 2B	GO:0043523	regulation of neuron apoptotic process	8/128	256/23239	8.90722e-05	0.00155384	0.000997563	13653/16476/12227/17748/11911/12608/15251/56637	8
Sq 2B	GO:0052548	regulation of endopeptidase activity	9/128	329/23239	8.92825e-05	0.00155384	0.000997563	16007/15370/15511/16600/55948/18787/17869/14066/21825	9
Sq 2B	GO:0021915	neural tube development	7/128	190/23239	8.98256e-05	0.00155393	0.000997622	11535/15205/27428/12192/21815/20971/15251	7
Sq 2B	GO:1902893	regulation of pri-miRNA transcription by RNA polymerase II	4/128	43/23239	9.17528e-05	0.00157782	0.00101296	14281/16476/12224/15251	4
Sq 2B	GO:0034599	cellular response to oxidative stress	8/128	258/23239	9.40122e-05	0.00160711	0.00103176	14281/16476/15507/11852/56349/11911/15251/21825	8
Sq 2B	GO:0030216	keratinocyte differentiation	6/128	133/23239	9.61264e-05	0.00162403	0.00104263	22695/74155/55948/14284/16667/12192	6
Sq 2B	GO:0031099	regeneration	6/128	133/23239	9.61264e-05	0.00162403	0.00104263	16476/11535/15982/16600/18787/12608	6
Sq 2B	GO:0014910	regulation of smooth muscle cell migration	5/128	84/23239	0.00010215	0.00170835	0.00109676	13653/211770/18787/17869/14066	5
Sq 2B	GO:0043542	endothelial cell migration	7/128	194/23239	0.0001023	0.00170835	0.00109676	15370/16600/15507/11852/20620/15251/21825	7
Sq 2B	GO:0060644	mammary gland epithelial cell differentiation	3/128	17/23239	0.000104895	0.00173166	0.00111173	15902/12608/15251	3
Sq 2B	GO:0061158	3'-UTR-mediated mRNA destabilization	3/128	17/23239	0.000104895	0.00173166	0.00111173	22695/12192/12193	3
Sq 2B	GO:1904035	regulation of epithelial cell apoptotic process	5/128	85/23239	0.000108059	0.00176375	0.00113232	22695/12192/15894/18787/21825	5
Sq 2B	GO:2000117	negative regulation of cysteine-type endopeptidase activity	5/128	85/23239	0.000108059	0.00176375	0.00113232	15370/15511/16600/55948/21825	5
Sq 2B	GO:0070169	positive regulation of biomineral tissue development	4/128	45/23239	0.000109836	0.00177882	0.001142	11555/11911/12608/100038882	4
Sq 2B	GO:0010038	response to metal ion	8/128	264/23239	0.000110214	0.00177882	0.001142	14282/14281/16476/16478/16477/15902/17748/21825	8
Sq 2B	GO:0044344	cellular response to fibroblast growth factor stimulus	5/128	86/23239	0.000114227	0.00182322	0.00117051	22695/15370/12192/12193/21825	5
Sq 2B	GO:1903313	positive regulation of mRNA metabolic process	5/128	86/23239	0.000114227	0.00182322	0.00117051	22695/12227/12192/12193/20462	5
Sq 2B	GO:0050728	negative regulation of inflammatory response	6/128	138/23239	0.000117792	0.00186978	0.0012004	22695/15937/12702/20085/11555/16835	6
Sq 2B	GO:0061014	positive regulation of mRNA catabolic process	4/128	46/23239	0.000119786	0.00189105	0.00121406	22695/12227/12192/12193	4
Sq 2B	GO:0001656	metanephros development	5/128	87/23239	0.000120662	0.00189452	0.00121628	13653/15205/15903/15902/17869	5
Sq 2B	GO:0071560	cellular response to transforming growth factor beta stimulus	7/128	200/23239	0.000123625	0.00193055	0.00123942	14281/16476/12192/12193/14828/18787/21825	7
Sq 2B	GO:0060712	spongiotrophoblast layer development	3/128	18/23239	0.000125368	0.00194724	0.00125013	12702/11535/12192	3
Sq 2B	GO:0034101	erythrocyte homeostasis	6/128	140/23239	0.000127472	0.00196935	0.00126432	22695/20085/12192/15902/15251/100038882	6
Sq 2B	GO:0106106	cold-induced thermogenesis	6/128	141/23239	0.000132544	0.00202603	0.00130071	15901/11555/23882/11911/12608/217166	6
Sq 2B	GO:0120161	regulation of cold-induced thermogenesis	6/128	141/23239	0.000132544	0.00202603	0.00130071	15901/11555/23882/11911/12608/217166	6
Sq 2B	GO:0002065	columnar/cuboidal epithelial cell differentiation	6/128	142/23239	0.000137774	0.00209488	0.00134492	15205/27428/12224/18787/12608/15251	6
Sq 2B	GO:0000288	nuclear-transcribed mRNA catabolic process, deadenylation-dependent decay	4/128	48/23239	0.000141623	0.00212023	0.00136119	22695/12227/12192/12193	4
Sq 2B	GO:0043535	regulation of blood vessel endothelial cell migration	5/128	90/23239	0.000141643	0.00212023	0.00136119	16600/15507/20620/15251/21825	5
Sq 2B	GO:0070167	regulation of biomineral tissue development	5/128	90/23239	0.000141643	0.00212023	0.00136119	11555/11911/12608/15251/100038882	5
Sq 2B	GO:0007178	transmembrane receptor protein serine/threonine kinase signaling pathway	9/128	350/23239	0.000142422	0.00212092	0.00136163	14281/13653/16476/16007/15205/15901/21815/14828/21825	9
Sq 2B	GO:0010810	regulation of cell-substrate adhesion	7/128	205/23239	0.000144036	0.00212307	0.00136301	16007/18003/18787/56349/20971/56637/21825	7
Sq 2B	GO:0071559	response to transforming growth factor beta	7/128	205/23239	0.000144036	0.00212307	0.00136301	14281/16476/12192/12193/14828/18787/21825	7
Sq 2B	GO:0035994	response to muscle stretch	3/128	19/23239	0.000148275	0.00215551	0.00138384	14281/16476/18035	3
Sq 2B	GO:0014909	smooth muscle cell migration	5/128	91/23239	0.000149222	0.00215551	0.00138384	13653/211770/18787/17869/14066	5
Sq 2B	GO:0051384	response to glucocorticoid	5/128	91/23239	0.000149222	0.00215551	0.00138384	22695/16601/12192/12193/20393	5
Sq 2B	GO:2000060	positive regulation of ubiquitin-dependent protein catabolic process	5/128	91/23239	0.000149222	0.00215551	0.00138384	211770/193740/15511/20620/56637	5
Sq 2B	GO:1901214	regulation of neuron death	9/128	353/23239	0.000151822	0.00218216	0.00140094	14281/13653/16476/12227/17748/11911/12608/15251/56637	9
Sq 2B	GO:1902041	regulation of extrinsic apoptotic signaling pathway via death domain receptors	4/128	49/23239	0.000153557	0.00219604	0.00140985	11910/15894/18787/21825	4
Sq 2B	GO:0071322	cellular response to carbohydrate stimulus	6/128	145/23239	0.000154451	0.00219604	0.00140985	12192/15894/223775/20462/15251/217166	6
Sq 2B	GO:0006091	generation of precursor metabolites and energy	9/128	354/23239	0.000155068	0.00219604	0.00140985	15937/17708/15277/67876/17869/20463/15251/217166/56637	9
Sq 2B	GO:0071456	cellular response to hypoxia	5/128	93/23239	0.000165307	0.00232963	0.00149562	13653/12192/11555/17869/15251	5
Sq 2B	GO:0043392	negative regulation of DNA binding	4/128	50/23239	0.000166202	0.00233086	0.00149641	16476/15901/15903/15902	4
Sq 2B	GO:0030279	negative regulation of ossification	5/128	94/23239	0.000173831	0.00242607	0.00155754	15901/11555/15903/15902/15251	5
Sq 2B	GO:0035690	cellular response to drug	9/128	360/23239	0.000175787	0.00244158	0.00156749	13653/11852/16601/18787/56349/11911/17869/21825/14862	9
Sq 2B	GO:0051402	neuron apoptotic process	8/128	283/23239	0.000177475	0.00245324	0.00157498	13653/16476/12227/17748/11911/12608/15251/56637	8
Sq 2B	GO:0010595	positive regulation of endothelial cell migration	5/128	95/23239	0.000182685	0.00250132	0.00160584	15507/11852/20620/15251/21825	5
Sq 2B	GO:0031960	response to corticosteroid	5/128	95/23239	0.000182685	0.00250132	0.00160584	22695/16601/12192/12193/20393	5
Sq 2B	GO:0001678	cellular glucose homeostasis	6/128	151/23239	0.000192587	0.00262445	0.0016849	15277/15894/223775/20462/15251/217166	6
Sq 2B	GO:1990845	adaptive thermogenesis	6/128	152/23239	0.000199607	0.00266319	0.00170977	15901/11555/23882/11911/12608/217166	6
Sq 2B	GO:0031098	stress-activated protein kinase signaling cascade	8/128	288/23239	0.000199906	0.00266319	0.00170977	19252/22695/74155/211770/13197/12192/23882/17873	8
Sq 2B	GO:0045638	negative regulation of myeloid cell differentiation	5/128	97/23239	0.000201424	0.00266319	0.00170977	22695/211770/18035/12192/17869	5
Sq 2B	GO:1901800	positive regulation of proteasomal protein catabolic process	5/128	97/23239	0.000201424	0.00266319	0.00170977	211770/193740/15511/20620/56637	5
Sq 2B	GO:0042026	protein refolding	3/128	21/23239	0.000201883	0.00266319	0.00170977	193740/15511/14828	3
Sq 2B	GO:0042533	tumor necrosis factor biosynthetic process	3/128	21/23239	0.000201883	0.00266319	0.00170977	74155/15507/21825	3
Sq 2B	GO:0042534	regulation of tumor necrosis factor biosynthetic process	3/128	21/23239	0.000201883	0.00266319	0.00170977	74155/15507/21825	3
Sq 2B	GO:0010594	regulation of endothelial cell migration	6/128	153/23239	0.000206828	0.00271603	0.00174369	16600/15507/11852/20620/15251/21825	6
Sq 2B	GO:0032897	negative regulation of viral transcription	3/128	22/23239	0.00023282	0.00302981	0.00194513	16476/22695/66141	3
Sq 2B	GO:0043153	entrainment of circadian clock by photoperiod	3/128	22/23239	0.00023282	0.00302981	0.00194513	20893/17691/15902	3
Sq 2B	GO:0002042	cell migration involved in sprouting angiogenesis	4/128	55/23239	0.000240958	0.00312165	0.0020041	15370/16600/20620/21825	4
Sq 2B	GO:0043536	positive regulation of blood vessel endothelial cell migration	4/128	56/23239	0.000258394	0.00333259	0.00213952	15507/20620/15251/21825	4
Sq 2B	GO:0009648	photoperiodism	3/128	23/23239	0.000266668	0.00340886	0.00218849	20893/17691/15902	3
Sq 2B	GO:0071276	cellular response to cadmium ion	3/128	23/23239	0.000266668	0.00340886	0.00218849	14281/16476/17748	3
Sq 2B	GO:0030968	endoplasmic reticulum unfolded protein response	4/128	57/23239	0.000276718	0.00352176	0.00226097	11910/17872/14828/11911	4
Sq 2B	GO:0030316	osteoclast differentiation	5/128	104/23239	0.000278745	0.00353199	0.00226754	14281/16477/21847/216161/12608	5
Sq 2B	GO:0006733	oxidoreduction coenzyme metabolic process	6/128	162/23239	0.000281522	0.0035516	0.00228013	15937/15277/67876/17869/15251/12409	6
Sq 2B	GO:0042752	regulation of circadian rhythm	5/128	105/23239	0.000291403	0.00364443	0.00233972	20893/21847/17691/15902/217166	5
Sq 2B	GO:2000379	positive regulation of reactive oxygen species metabolic process	5/128	105/23239	0.000291403	0.00364443	0.00233972	16600/13197/15894/12575/21825	5
Sq 2B	GO:0045927	positive regulation of growth	8/128	305/23239	0.000294285	0.00366461	0.00235268	55948/18712/16667/15200/11555/18787/20393/56637	8
Sq 2B	GO:0044342	type B pancreatic cell proliferation	3/128	24/23239	0.000303539	0.00376363	0.00241625	15370/74155/217166	3
Sq 2B	GO:1901215	negative regulation of neuron death	7/128	233/23239	0.000314843	0.0038871	0.00249552	16476/12227/17748/11911/12608/15251/56637	7
Sq 2B	GO:0070997	neuron death	9/128	392/23239	0.000329298	0.0040471	0.00259824	14281/13653/16476/12227/17748/11911/12608/15251/56637	9
Sq 2B	GO:0030282	bone mineralization	5/128	108/23239	0.000332005	0.0040471	0.00259824	21847/216161/11555/15251/100038882	5
Sq 2B	GO:1904019	epithelial cell apoptotic process	5/128	108/23239	0.000332005	0.0040471	0.00259824	22695/12192/15894/18787/21825	5
Sq 2B	GO:0032922	circadian regulation of gene expression	4/128	60/23239	0.000337283	0.00409416	0.00262845	20893/15902/11911/217166	4
Sq 2B	GO:0009649	entrainment of circadian clock	3/128	25/23239	0.000343546	0.00413544	0.00265495	20893/17691/15902	3
Sq 2B	GO:0045648	positive regulation of erythrocyte differentiation	3/128	25/23239	0.000343546	0.00413544	0.00265495	15902/15251/100038882	3
Sq 2B	GO:0008637	apoptotic mitochondrial changes	5/128	109/23239	0.000346447	0.00415305	0.00266626	16476/15937/15277/55948/56637	5
Sq 2B	GO:0048872	homeostasis of number of cells	8/128	313/23239	0.000349867	0.00417671	0.00268145	22695/20085/12192/80885/15902/15251/14605/100038882	8
Sq 2B	GO:0016525	negative regulation of angiogenesis	5/128	110/23239	0.00036136	0.00427856	0.00274683	16600/11555/20620/18787/21825	5
Sq 2B	GO:1903052	positive regulation of proteolysis involved in cellular protein catabolic process	5/128	110/23239	0.00036136	0.00427856	0.00274683	211770/193740/15511/20620/56637	5
Sq 2B	GO:0045862	positive regulation of proteolysis	8/128	316/23239	0.000372798	0.00438098	0.00281259	16007/211770/193740/15511/20620/17869/14066/56637	8
Sq 2B	GO:0006979	response to oxidative stress	9/128	399/23239	0.000374559	0.00438098	0.00281259	14281/16476/17708/15507/11852/56349/11911/15251/21825	9
Sq 2B	GO:0045785	positive regulation of cell adhesion	9/128	399/23239	0.000374559	0.00438098	0.00281259	16007/80859/15205/18003/15894/56349/20971/56637/21825	9
Sq 2B	GO:0002064	epithelial cell development	7/128	241/23239	0.000385774	0.00448779	0.00288116	55948/15901/14284/27428/15894/12224/15251	7
Sq 2B	GO:0060716	labyrinthine layer blood vessel development	3/128	26/23239	0.000386798	0.00448779	0.00288116	16477/16007/15205	3
Sq 2B	GO:0010508	positive regulation of autophagy	5/128	112/23239	0.000392636	0.0045373	0.00291294	15277/11555/20620/15251/56637	5
Sq 2B	GO:0052547	regulation of peptidase activity	9/128	403/23239	0.000402651	0.0046345	0.00297534	16007/15370/15511/16600/55948/18787/17869/14066/21825	9
Sq 2B	GO:1901216	positive regulation of neuron death	5/128	113/23239	0.00040902	0.00466265	0.00299342	14281/13653/16476/11911/56637	5
Sq 2B	GO:2000181	negative regulation of blood vessel morphogenesis	5/128	113/23239	0.00040902	0.00466265	0.00299342	16600/11555/20620/18787/21825	5
Sq 2B	GO:2001233	regulation of apoptotic signaling pathway	9/128	404/23239	0.000409939	0.00466265	0.00299342	11910/15937/15507/15894/18787/17869/15251/56637/21825	9
Sq 2B	GO:0001701	in utero embryonic development	10/128	494/23239	0.000416874	0.00472294	0.00303212	16477/16007/12702/11535/15205/13710/15200/12192/12608/15251	10
Sq 2B	GO:0008544	epidermis development	8/128	322/23239	0.000422342	0.00474765	0.00304799	22695/74155/15205/16600/55948/14284/16667/12192	8
Sq 2B	GO:0031589	cell-substrate adhesion	8/128	322/23239	0.000422342	0.00474765	0.00304799	16007/18003/18787/56349/20971/57278/56637/21825	8
Sq 2B	GO:2000278	regulation of DNA biosynthetic process	5/128	114/23239	0.000425915	0.00476926	0.00306186	19252/16600/12575/17869/56637	5
Sq 2B	GO:0034605	cellular response to heat	4/128	64/23239	0.000432077	0.00479731	0.00307987	69068/193740/15511/14828	4
Sq 2B	GO:0061157	mRNA destabilization	3/128	27/23239	0.000433402	0.00479731	0.00307987	22695/12192/12193	3
Sq 2B	GO:1900745	positive regulation of p38MAPK cascade	3/128	27/23239	0.000433402	0.00479731	0.00307987	13197/23882/17873	3
Sq 2B	GO:0010951	negative regulation of endopeptidase activity	6/128	176/23239	0.000438156	0.00483142	0.00310177	15370/15511/16600/55948/18787/21825	6
Sq 2B	GO:0001659	temperature homeostasis	6/128	177/23239	0.000451511	0.00495975	0.00318416	15901/11555/23882/11911/12608/217166	6
Sq 2B	GO:0051591	response to cAMP	4/128	65/23239	0.000458462	0.00501703	0.00322093	16476/16478/16477/12192	4
Sq 2B	GO:0014020	primary neural tube formation	5/128	116/23239	0.000461279	0.00502881	0.00322849	11535/27428/21815/20971/15251	5
Sq 2B	GO:0050768	negative regulation of neurogenesis	8/128	327/23239	0.000467607	0.00507864	0.00326048	15982/15205/15901/15903/20620/15902/16835/56637	8
Sq 2B	GO:0036294	cellular response to decreased oxygen levels	5/128	117/23239	0.000479769	0.00519121	0.00333275	13653/12192/11555/17869/15251	5
Sq 2B	GO:0030224	monocyte differentiation	3/128	28/23239	0.000483462	0.00519228	0.00333344	16476/12192/17869	3
Sq 2B	GO:1903131	mononuclear cell differentiation	3/128	28/23239	0.000483462	0.00519228	0.00333344	16476/12192/17869	3
Sq 2B	GO:0032434	regulation of proteasomal ubiquitin-dependent protein catabolic process	5/128	119/23239	0.000518417	0.00554707	0.00356121	211770/193740/15511/20620/56637	5
Sq 2B	GO:0062012	regulation of small molecule metabolic process	8/128	333/23239	0.000527048	0.00561861	0.00360714	13653/15937/17691/16835/17869/20463/15251/217166	8
Sq 2B	GO:0042036	negative regulation of cytokine biosynthetic process	3/128	29/23239	0.000537084	0.00567601	0.00364399	22695/74155/16600	3
Sq 2B	GO:0050779	RNA destabilization	3/128	29/23239	0.000537084	0.00567601	0.00364399	22695/12192/12193	3
Sq 2B	GO:0045665	negative regulation of neuron differentiation	7/128	255/23239	0.000540291	0.00567601	0.00364399	15982/15205/15901/15903/20620/15902/56637	7
Sq 2B	GO:0051403	stress-activated MAPK cascade	7/128	255/23239	0.000540291	0.00567601	0.00364399	19252/22695/211770/13197/12192/23882/17873	7
Sq 2B	GO:0032611	interleukin-1 beta production	4/128	68/23239	0.000544497	0.00569947	0.00365906	13653/74155/15507/106869	4
Sq 2B	GO:0050878	regulation of body fluid levels	8/128	337/23239	0.000569974	0.0059446	0.00381643	11535/55948/11555/18787/15251/14066/12740/21825	8
Sq 2B	GO:0045669	positive regulation of osteoblast differentiation	4/128	69/23239	0.000575561	0.00598128	0.00383998	16478/16007/12609/12608	4
Sq 2B	GO:0035767	endothelial cell chemotaxis	3/128	30/23239	0.000594367	0.00615458	0.00395124	15370/15507/21825	3
Sq 2B	GO:0030336	negative regulation of cell migration	7/128	261/23239	0.000620005	0.00637802	0.00409469	19252/211770/16600/11852/18787/56637/21825	7
Sq 2B	GO:0051052	regulation of DNA metabolic process	9/128	428/23239	0.000620362	0.00637802	0.00409469	19252/16476/15937/16600/15903/12575/17869/50708/56637	9
Sq 2B	GO:0045616	regulation of keratinocyte differentiation	3/128	31/23239	0.000655411	0.00671448	0.00431069	22695/74155/12192	3
Sq 2B	GO:0001558	regulation of cell growth	9/128	432/23239	0.000662793	0.00676611	0.00434384	16007/15982/55948/16667/15200/12575/56437/20393/56637	9
Sq 2B	GO:0050729	positive regulation of inflammatory response	5/128	126/23239	0.00067234	0.0068394	0.00439089	18035/80859/20085/16835/18787	5
Sq 2B	GO:0045577	regulation of B cell differentiation	3/128	32/23239	0.000720314	0.00730171	0.0046877	12192/12193/15902	3
Sq 2B	GO:0051961	negative regulation of nervous system development	8/128	350/23239	0.000729435	0.00736832	0.00473046	15982/15205/15901/15903/20620/15902/16835/56637	8
Sq 2B	GO:0008625	extrinsic apoptotic signaling pathway via death domain receptors	4/128	74/23239	0.000750002	0.00754967	0.00484688	11910/15894/18787/21825	4
Sq 2B	GO:1901652	response to peptide	8/128	353/23239	0.000770909	0.00773318	0.0049647	13653/15370/12702/18035/12192/11555/20393/56637	8
Sq 2B	GO:0071453	cellular response to oxygen levels	5/128	130/23239	0.000774374	0.00774106	0.00496976	13653/12192/11555/17869/15251	5
Sq 2B	GO:0070373	negative regulation of ERK1 and ERK2 cascade	4/128	75/23239	0.000788908	0.00780793	0.00501269	11910/19252/74155/16600	4
Sq 2B	GO:1903578	regulation of ATP metabolic process	4/128	75/23239	0.000788908	0.00780793	0.00501269	15937/17869/20463/15251	4
Sq 2B	GO:0045686	negative regulation of glial cell differentiation	3/128	33/23239	0.000789171	0.00780793	0.00501269	15205/15902/16835	3
Sq 2B	GO:0001841	neural tube formation	5/128	131/23239	0.000801595	0.00790378	0.00507422	11535/27428/21815/20971/15251	5
Sq 2B	GO:0003007	heart morphogenesis	7/128	274/23239	0.000824821	0.00810512	0.00520349	16476/16007/15205/18712/15902/15251/21825	7
Sq 2B	GO:0042116	macrophage activation	4/128	76/23239	0.000829219	0.00812073	0.0052135	16476/216161/16835/21825	4
Sq 2B	GO:2000146	negative regulation of cell motility	7/128	275/23239	0.000842553	0.00822343	0.00527944	19252/211770/16600/11852/18787/56637/21825	7
Sq 2B	GO:0007162	negative regulation of cell adhesion	7/128	276/23239	0.000860586	0.0083575	0.00536551	19252/16600/11555/18787/12608/20971/21825	7
Sq 2B	GO:0006984	ER-nucleus signaling pathway	3/128	34/23239	0.000862075	0.0083575	0.00536551	14828/11911/56637	3
Sq 2B	GO:0043525	positive regulation of neuron apoptotic process	4/128	77/23239	0.000870962	0.00841541	0.00540269	13653/16476/11911/56637	4
Sq 2B	GO:0031348	negative regulation of defense response	6/128	201/23239	0.000879087	0.00846561	0.00543492	22695/15937/12702/20085/11555/16835	6
Sq 2B	GO:0034248	regulation of cellular amide metabolic process	8/128	361/23239	0.000890861	0.00855049	0.00548941	22695/12227/16007/17872/16667/12192/12193/21825	8
Sq 2B	GO:0006096	glycolytic process	4/128	78/23239	0.000914164	0.00869233	0.00558047	15937/15277/17869/15251	4
Sq 2B	GO:0071674	mononuclear cell migration	4/128	78/23239	0.000914164	0.00869233	0.00558047	19252/20085/18787/21825	4
Sq 2B	GO:0071222	cellular response to lipopolysaccharide	7/128	279/23239	0.000916519	0.00869233	0.00558047	22695/211770/18035/216161/18787/12608/217166	7
Sq 2B	GO:0071333	cellular response to glucose stimulus	5/128	135/23239	0.000917674	0.00869233	0.00558047	15894/223775/20462/15251/217166	5
Sq 2B	GO:0046686	response to cadmium ion	3/128	35/23239	0.000939119	0.00883751	0.00567368	14281/16476/17748	3
Sq 2B	GO:2000171	negative regulation of dendrite development	3/128	35/23239	0.000939119	0.00883751	0.00567368	15901/20620/56637	3
Sq 2B	GO:0006757	ATP generation from ADP	4/128	79/23239	0.000958854	0.00899393	0.0057741	15937/15277/17869/15251	4
Sq 2B	GO:0042176	regulation of protein catabolic process	8/128	366/23239	0.000973147	0.00907141	0.00582384	15937/211770/99929/193740/15511/20620/16835/56637	8
Sq 2B	GO:0001666	response to hypoxia	6/128	205/23239	0.000973394	0.00907141	0.00582384	13653/14284/12192/11555/17869/15251	6
Sq 2B	GO:0007050	cell cycle arrest	5/128	137/23239	0.000980194	0.00907622	0.00582693	13197/15902/12575/17869/21825	5
Sq 2B	GO:0071331	cellular response to hexose stimulus	5/128	137/23239	0.000980194	0.00907622	0.00582693	15894/223775/20462/15251/217166	5
Sq 2B	GO:0071326	cellular response to monosaccharide stimulus	5/128	138/23239	0.00101261	0.00932883	0.00598911	15894/223775/20462/15251/217166	5
Sq 2B	GO:1901987	regulation of cell cycle phase transition	7/128	284/23239	0.00101608	0.00932883	0.00598911	15937/69068/16600/12192/12193/15902/12575	7
Sq 2B	GO:0035886	vascular smooth muscle cell differentiation	3/128	36/23239	0.00102039	0.00932883	0.00598911	11535/15205/12224	3
Sq 2B	GO:0048710	regulation of astrocyte differentiation	3/128	36/23239	0.00102039	0.00932883	0.00598911	15205/15902/16835	3
Sq 2B	GO:0007613	memory	5/128	139/23239	0.00104583	0.0095312	0.00611903	13653/11838/20620/16835/20393	5
Sq 2B	GO:0043588	skin development	7/128	286/23239	0.00105821	0.00961375	0.00617202	22695/74155/55948/14284/16667/12192/12740	7
Sq 2B	GO:0007389	pattern specification process	9/128	462/23239	0.00106277	0.00962492	0.00617919	12227/20893/15205/23872/27428/21815/11838/20462/15251	9
Sq 2B	GO:0071214	cellular response to abiotic stimulus	7/128	287/23239	0.00107979	0.00968789	0.00621962	13653/11852/13197/12192/12575/56349/56637	7
Sq 2B	GO:0071219	cellular response to molecule of bacterial origin	7/128	287/23239	0.00107979	0.00968789	0.00621962	22695/211770/18035/216161/18787/12608/217166	7
Sq 2B	GO:0104004	cellular response to environmental stimulus	7/128	287/23239	0.00107979	0.00968789	0.00621962	13653/11852/13197/12192/12575/56349/56637	7
Sq 2B	GO:0042866	pyruvate biosynthetic process	4/128	82/23239	0.00110213	0.00985773	0.00632866	15937/15277/17869/15251	4
Sq 2B	GO:0010721	negative regulation of cell development	8/128	375/23239	0.00113656	0.0101031	0.00648621	15982/15205/15901/15903/20620/15902/16835/56637	8
Sq 2B	GO:0060562	epithelial tube morphogenesis	8/128	375/23239	0.00113656	0.0101031	0.00648621	11535/15205/11852/27428/21815/17869/20971/15251	8
Sq 2B	GO:0034614	cellular response to reactive oxygen species	5/128	142/23239	0.00115032	0.0101559	0.00652011	14281/16476/11852/56349/21825	5
Sq 2B	GO:1901991	negative regulation of mitotic cell cycle phase transition	5/128	142/23239	0.00115032	0.0101559	0.00652011	15937/16600/12192/12193/12575	5
Sq 2B	GO:0003151	outflow tract morphogenesis	4/128	83/23239	0.00115305	0.0101559	0.00652011	16476/15205/15251/21825	4
Sq 2B	GO:0006898	receptor-mediated endocytosis	6/128	213/23239	0.00118522	0.0104076	0.00668165	11535/66141/11555/11838/16835/18787	6
Sq 2B	GO:0032103	positive regulation of response to external stimulus	7/128	292/23239	0.0011929	0.0104433	0.0067046	18035/80859/20085/15507/16835/18787/21825	7
Sq 2B	GO:0043405	regulation of MAP kinase activity	7/128	293/23239	0.0012166	0.0106186	0.00681714	19252/211770/13197/23882/17873/56637/21825	7
Sq 2B	GO:0046496	nicotinamide nucleotide metabolic process	5/128	144/23239	0.00122415	0.0106523	0.00683879	15937/15277/17869/15251/12409	5
Sq 2B	GO:0044770	cell cycle phase transition	8/128	381/23239	0.00125719	0.0108777	0.00698345	15937/69068/16600/12192/12193/20620/15902/12575	8
Sq 2B	GO:0006457	protein folding	5/128	145/23239	0.00126235	0.0108777	0.00698345	81489/193740/15511/15507/14828	5
Sq 2B	GO:2000058	regulation of ubiquitin-dependent protein catabolic process	5/128	145/23239	0.00126235	0.0108777	0.00698345	211770/193740/15511/20620/56637	5
Sq 2B	GO:0060326	cell chemotaxis	7/128	295/23239	0.00126511	0.0108777	0.00698345	19252/15370/20085/15507/15200/18787/21825	7
Sq 2B	GO:0042692	muscle cell differentiation	8/128	382/23239	0.00127825	0.010958	0.00703505	11535/15081/15982/15205/11465/17691/12224/56637	8
Sq 2B	GO:0006110	regulation of glycolytic process	3/128	39/23239	0.00129046	0.0109651	0.00703958	15937/17869/15251	3
Sq 2B	GO:0030811	regulation of nucleotide catabolic process	3/128	39/23239	0.00129046	0.0109651	0.00703958	15937/17869/15251	3
Sq 2B	GO:0090049	regulation of cell migration involved in sprouting angiogenesis	3/128	39/23239	0.00129046	0.0109651	0.00703958	16600/20620/21825	3
Sq 2B	GO:0019362	pyridine nucleotide metabolic process	5/128	146/23239	0.00130143	0.010988	0.00705428	15937/15277/17869/15251/12409	5
Sq 2B	GO:0032612	interleukin-1 production	4/128	86/23239	0.00131567	0.010988	0.00705428	13653/74155/15507/106869	4
Sq 2B	GO:0046031	ADP metabolic process	4/128	86/23239	0.00131567	0.010988	0.00705428	15937/15277/17869/15251	4
Sq 2B	GO:0051917	regulation of fibrinolysis	2/128	10/23239	0.00131597	0.010988	0.00705428	18787/21825	2
Sq 2B	GO:0060710	chorio-allantoic fusion	2/128	10/23239	0.00131597	0.010988	0.00705428	16007/12192	2
Sq 2B	GO:0072203	cell proliferation involved in metanephros development	2/128	10/23239	0.00131597	0.010988	0.00705428	13653/17869	2
Sq 2B	GO:0042110	T cell activation	9/128	480/23239	0.00138452	0.011527	0.00740034	13653/80859/15205/12192/12193/23882/15894/12608/20971	9
Sq 2B	GO:0071364	cellular response to epidermal growth factor stimulus	3/128	40/23239	0.00138951	0.0115353	0.00740566	22695/12192/12193	3
Sq 2B	GO:1900542	regulation of purine nucleotide metabolic process	4/128	88/23239	0.00143259	0.0118589	0.0076134	15937/17869/20463/15251	4
Sq 2B	GO:0046782	regulation of viral transcription	3/128	41/23239	0.00149321	0.0123254	0.00791289	16476/22695/66141	3
Sq 2B	GO:0071478	cellular response to radiation	5/128	151/23239	0.00151037	0.0123962	0.00795836	13653/11852/13197/12575/56349	5
Sq 2B	GO:0072524	pyridine-containing compound metabolic process	5/128	151/23239	0.00151037	0.0123962	0.00795836	15937/15277/17869/15251/12409	5
Sq 2B	GO:0001838	embryonic epithelial tube formation	5/128	153/23239	0.0016005	0.0128968	0.00827974	11535/27428/21815/20971/15251	5
Sq 2B	GO:0034198	cellular response to amino acid starvation	3/128	42/23239	0.00160164	0.0128968	0.00827974	11910/12575/11911	3
Sq 2B	GO:0003263	cardioblast proliferation	2/128	11/23239	0.00160261	0.0128968	0.00827974	15205/18712	2
Sq 2B	GO:0010739	positive regulation of protein kinase A signaling	2/128	11/23239	0.00160261	0.0128968	0.00827974	69068/11555	2
Sq 2B	GO:0043619	regulation of transcription from RNA polymerase II promoter in response to oxidative stress	2/128	11/23239	0.00160261	0.0128968	0.00827974	11911/15251	2
Sq 2B	GO:0097084	vascular smooth muscle cell development	2/128	11/23239	0.00160261	0.0128968	0.00827974	11535/15205	2
Sq 2B	GO:0097709	connective tissue replacement	2/128	11/23239	0.00160261	0.0128968	0.00827974	23849/15251	2
Sq 2B	GO:0009135	purine nucleoside diphosphate metabolic process	4/128	91/23239	0.00162127	0.0129747	0.00832974	15937/15277/17869/15251	4
Sq 2B	GO:0009179	purine ribonucleoside diphosphate metabolic process	4/128	91/23239	0.00162127	0.0129747	0.00832974	15937/15277/17869/15251	4
Sq 2B	GO:0018108	peptidyl-tyrosine phosphorylation	7/128	309/23239	0.00164856	0.0131204	0.00842328	74155/12702/15205/15200/18003/15894/22390	7
Sq 2B	GO:0051271	negative regulation of cellular component movement	7/128	309/23239	0.00164856	0.0131204	0.00842328	19252/211770/16600/11852/18787/56637/21825	7
Sq 2B	GO:0001570	vasculogenesis	4/128	92/23239	0.00168783	0.0132865	0.0085299	16477/11535/99929/12192	4
Sq 2B	GO:0006140	regulation of nucleotide metabolic process	4/128	92/23239	0.00168783	0.0132865	0.0085299	15937/17869/20463/15251	4
Sq 2B	GO:0019359	nicotinamide nucleotide biosynthetic process	4/128	92/23239	0.00168783	0.0132865	0.0085299	15937/15277/17869/15251	4
Sq 2B	GO:0048525	negative regulation of viral process	4/128	92/23239	0.00168783	0.0132865	0.0085299	16476/22695/66141/100038882	4
Sq 2B	GO:0046034	ATP metabolic process	6/128	229/23239	0.00171322	0.01339	0.00859639	15937/17708/15277/17869/20463/15251	6
Sq 2B	GO:1903362	regulation of cellular protein catabolic process	6/128	229/23239	0.00171322	0.01339	0.00859639	211770/193740/15511/20620/16835/56637	6
Sq 2B	GO:0070849	response to epidermal growth factor	3/128	43/23239	0.00171489	0.01339	0.00859639	22695/12192/12193	3
Sq 2B	GO:0034655	nucleobase-containing compound catabolic process	8/128	401/23239	0.00173483	0.0135092	0.0086729	22695/12227/15937/15277/12192/12193/17869/15251	8
Sq 2B	GO:0018212	peptidyl-tyrosine modification	7/128	312/23239	0.0017414	0.0135239	0.00868235	74155/12702/15205/15200/18003/15894/22390	7
Sq 2B	GO:0036293	response to decreased oxygen levels	6/128	230/23239	0.00175131	0.0135645	0.00870838	13653/14284/12192/11555/17869/15251	6
Sq 2B	GO:0006165	nucleoside diphosphate phosphorylation	4/128	93/23239	0.00175625	0.0135664	0.0087096	15937/15277/17869/15251	4
Sq 2B	GO:0046916	cellular transition metal ion homeostasis	4/128	94/23239	0.00182658	0.0140466	0.00901792	17748/17869/14325/15251	4
Sq 2B	GO:0019083	viral transcription	3/128	44/23239	0.00183301	0.0140466	0.00901792	16476/22695/66141	3
Sq 2B	GO:0090279	regulation of calcium ion import	3/128	44/23239	0.00183301	0.0140466	0.00901792	15205/11555/18787	3
Sq 2B	GO:1901988	negative regulation of cell cycle phase transition	5/128	159/23239	0.00189465	0.0141223	0.0090665	15937/16600/12192/12193/12575	5
Sq 2B	GO:0007006	mitochondrial membrane organization	4/128	95/23239	0.00189884	0.0141223	0.0090665	15937/15277/17869/56637	4
Sq 2B	GO:0009185	ribonucleoside diphosphate metabolic process	4/128	95/23239	0.00189884	0.0141223	0.0090665	15937/15277/17869/15251	4
Sq 2B	GO:0019363	pyridine nucleotide biosynthetic process	4/128	95/23239	0.00189884	0.0141223	0.0090665	15937/15277/17869/15251	4
Sq 2B	GO:0046683	response to organophosphorus	4/128	95/23239	0.00189884	0.0141223	0.0090665	16476/16478/16477/12192	4
Sq 2B	GO:0046939	nucleotide phosphorylation	4/128	95/23239	0.00189884	0.0141223	0.0090665	15937/15277/17869/15251	4
Sq 2B	GO:0010959	regulation of metal ion transport	8/128	407/23239	0.0019031	0.0141223	0.0090665	15205/11555/17691/15894/18787/11911/56437/20393	8
Sq 2B	GO:0006417	regulation of translation	7/128	317/23239	0.00190511	0.0141223	0.0090665	22695/12227/17872/16667/12192/12193/21825	7
Sq 2B	GO:0003264	regulation of cardioblast proliferation	2/128	12/23239	0.00191621	0.0141223	0.0090665	15205/18712	2
Sq 2B	GO:0008298	intracellular mRNA localization	2/128	12/23239	0.00191621	0.0141223	0.0090665	22695/12192	2
Sq 2B	GO:0014745	negative regulation of muscle adaptation	2/128	12/23239	0.00191621	0.0141223	0.0090665	74155/16600	2
Sq 2B	GO:0042541	hemoglobin biosynthetic process	2/128	12/23239	0.00191621	0.0141223	0.0090665	16600/15251	2
Sq 2B	GO:0060211	regulation of nuclear-transcribed mRNA poly(A) tail shortening	2/128	12/23239	0.00191621	0.0141223	0.0090665	22695/12227	2
Sq 2B	GO:0060213	positive regulation of nuclear-transcribed mRNA poly(A) tail shortening	2/128	12/23239	0.00191621	0.0141223	0.0090665	22695/12227	2
Sq 2B	GO:1904994	regulation of leukocyte adhesion to vascular endothelial cell	2/128	12/23239	0.00191621	0.0141223	0.0090665	16600/15894	2
Sq 2B	GO:0072175	epithelial tube formation	5/128	160/23239	0.00194727	0.0143147	0.00919003	11535/27428/21815/20971/15251	5
Sq 2B	GO:0032007	negative regulation of TOR signaling	3/128	45/23239	0.0019561	0.014343	0.00920823	17691/15251/56637	3
Sq 2B	GO:0071897	DNA biosynthetic process	5/128	161/23239	0.00200096	0.0146349	0.00939558	19252/16600/12575/17869/56637	5
Sq 2B	GO:0043393	regulation of protein binding	6/128	237/23239	0.00203627	0.0148555	0.00953723	15205/15901/11555/20620/17869/56637	6
Sq 2B	GO:0032963	collagen metabolic process	4/128	97/23239	0.00204926	0.0149126	0.0095739	74155/15901/18787/15251	4
Sq 2B	GO:0046890	regulation of lipid biosynthetic process	5/128	162/23239	0.00205572	0.014922	0.00957994	13653/16007/17691/16835/217166	5
Sq 2B	GO:1990928	response to amino acid starvation	3/128	46/23239	0.00208421	0.0150909	0.00968838	11910/12575/11911	3
Sq 2B	GO:0009266	response to temperature stimulus	5/128	163/23239	0.00211157	0.0152127	0.00976658	69068/193740/15511/11555/14828	5
Sq 2B	GO:1903034	regulation of response to wounding	5/128	163/23239	0.00211157	0.0152127	0.00976658	16600/15200/11555/18787/21825	5
Sq 2B	GO:0019216	regulation of lipid metabolic process	7/128	324/23239	0.00215411	0.0154806	0.00993856	13653/16007/80885/17691/15902/16835/217166	7
Sq 2B	GO:0072525	pyridine-containing compound biosynthetic process	4/128	99/23239	0.00220772	0.0154844	0.00994096	15937/15277/17869/15251	4
Sq 2B	GO:0010466	negative regulation of peptidase activity	6/128	241/23239	0.00221411	0.0154844	0.00994096	15370/15511/16600/55948/18787/21825	6
Sq 2B	GO:0006111	regulation of gluconeogenesis	3/128	47/23239	0.00221743	0.0154844	0.00994096	17691/15251/217166	3
Sq 2B	GO:0043470	regulation of carbohydrate catabolic process	3/128	47/23239	0.00221743	0.0154844	0.00994096	15937/17869/15251	3
Sq 2B	GO:0120163	negative regulation of cold-induced thermogenesis	3/128	47/23239	0.00221743	0.0154844	0.00994096	15901/11911/217166	3
Sq 2B	GO:0043271	negative regulation of ion transport	5/128	165/23239	0.00222657	0.0154844	0.00994096	15205/15894/11911/56437/21825	5
Sq 2B	GO:0040013	negative regulation of locomotion	7/128	326/23239	0.00222968	0.0154844	0.00994096	19252/211770/16600/11852/18787/56637/21825	7
Sq 2B	GO:0003334	keratinocyte development	2/128	13/23239	0.00225646	0.0154844	0.00994096	55948/14284	2
Sq 2B	GO:0006983	ER overload response	2/128	13/23239	0.00225646	0.0154844	0.00994096	14828/56637	2
Sq 2B	GO:0010755	regulation of plasminogen activation	2/128	13/23239	0.00225646	0.0154844	0.00994096	18787/21825	2
Sq 2B	GO:0010918	positive regulation of mitochondrial membrane potential	2/128	13/23239	0.00225646	0.0154844	0.00994096	17869/56637	2
Sq 2B	GO:0031953	negative regulation of protein autophosphorylation	2/128	13/23239	0.00225646	0.0154844	0.00994096	16476/74155	2
Sq 2B	GO:0042535	positive regulation of tumor necrosis factor biosynthetic process	2/128	13/23239	0.00225646	0.0154844	0.00994096	15507/21825	2
Sq 2B	GO:0045906	negative regulation of vasoconstriction	2/128	13/23239	0.00225646	0.0154844	0.00994096	11535/15251	2
Sq 2B	GO:0051549	positive regulation of keratinocyte migration	2/128	13/23239	0.00225646	0.0154844	0.00994096	15200/18787	2
Sq 2B	GO:0060670	branching involved in labyrinthine layer morphogenesis	2/128	13/23239	0.00225646	0.0154844	0.00994096	12702/11535	2
Sq 2B	GO:0061418	regulation of transcription from RNA polymerase II promoter in response to hypoxia	2/128	13/23239	0.00225646	0.0154844	0.00994096	13653/15251	2
Sq 2B	GO:0072216	positive regulation of metanephros development	2/128	13/23239	0.00225646	0.0154844	0.00994096	13653/17869	2
Sq 2B	GO:0097011	cellular response to granulocyte macrophage colony-stimulating factor stimulus	2/128	13/23239	0.00225646	0.0154844	0.00994096	22695/12193	2
Sq 2B	GO:0071383	cellular response to steroid hormone stimulus	5/128	166/23239	0.00228575	0.0156482	0.0100461	22695/16601/12192/12193/20393	5
Sq 2B	GO:0061136	regulation of proteasomal protein catabolic process	5/128	167/23239	0.00234608	0.0159764	0.0102568	211770/193740/15511/20620/56637	5
Sq 2B	GO:0030195	negative regulation of blood coagulation	3/128	48/23239	0.00235581	0.0159764	0.0102568	11555/18787/21825	3
Sq 2B	GO:0051196	regulation of coenzyme metabolic process	3/128	48/23239	0.00235581	0.0159764	0.0102568	15937/17869/15251	3
Sq 2B	GO:0071675	regulation of mononuclear cell migration	3/128	48/23239	0.00235581	0.0159764	0.0102568	19252/18787/21825	3
Sq 2B	GO:0070372	regulation of ERK1 and ERK2 cascade	7/128	330/23239	0.00238695	0.0161497	0.0103681	11910/19252/16476/16007/74155/16600/15894	7
Sq 2B	GO:0007612	learning	5/128	168/23239	0.00240755	0.0162509	0.0104331	16476/12227/11555/15251/20393	5
Sq 2B	GO:0015980	energy derivation by oxidation of organic compounds	6/128	246/23239	0.00245261	0.0165166	0.0106036	17708/67876/17869/15251/217166/56637	6
Sq 2B	GO:0010332	response to gamma radiation	3/128	49/23239	0.00249944	0.0167538	0.0107559	13653/12575/17869	3
Sq 2B	GO:1900047	negative regulation of hemostasis	3/128	49/23239	0.00249944	0.0167538	0.0107559	11555/18787/21825	3
Sq 2B	GO:0010769	regulation of cell morphogenesis involved in differentiation	7/128	333/23239	0.00251043	0.0167885	0.0107782	15982/15901/18003/11838/56349/20393/56637	7
Sq 2B	GO:0043409	negative regulation of MAPK cascade	5/128	170/23239	0.002534	0.0168794	0.0108366	11910/19252/74155/16600/56637	5
Sq 2B	GO:0008306	associative learning	4/128	103/23239	0.00254962	0.0168794	0.0108366	12227/11555/15251/20393	4
Sq 2B	GO:1903825	organic acid transmembrane transport	4/128	103/23239	0.00254962	0.0168794	0.0108366	67760/17869/17254/21825	4
Sq 2B	GO:1905039	carboxylic acid transmembrane transport	4/128	103/23239	0.00254962	0.0168794	0.0108366	67760/17869/17254/21825	4
Sq 2B	GO:0021537	telencephalon development	6/128	248/23239	0.00255324	0.0168794	0.0108366	12227/15205/15902/20462/15251/56637	6
Sq 2B	GO:0010977	negative regulation of neuron projection development	5/128	171/23239	0.002599	0.0170293	0.0109328	15982/15205/15901/20620/56637	5
Sq 2B	GO:0010839	negative regulation of keratinocyte proliferation	2/128	14/23239	0.00262307	0.0170293	0.0109328	55948/16601	2
Sq 2B	GO:0030950	establishment or maintenance of actin cytoskeleton polarity	2/128	14/23239	0.00262307	0.0170293	0.0109328	74194/11852	2
Sq 2B	GO:0045647	negative regulation of erythrocyte differentiation	2/128	14/23239	0.00262307	0.0170293	0.0109328	22695/12192	2
Sq 2B	GO:0045651	positive regulation of macrophage differentiation	2/128	14/23239	0.00262307	0.0170293	0.0109328	211770/15902	2
Sq 2B	GO:0070262	peptidyl-serine dephosphorylation	2/128	14/23239	0.00262307	0.0170293	0.0109328	19252/17872	2
Sq 2B	GO:0071850	mitotic cell cycle arrest	2/128	14/23239	0.00262307	0.0170293	0.0109328	13197/12575	2
Sq 2B	GO:0097012	response to granulocyte macrophage colony-stimulating factor	2/128	14/23239	0.00262307	0.0170293	0.0109328	22695/12193	2
Sq 2B	GO:0014014	negative regulation of gliogenesis	3/128	50/23239	0.00264837	0.0170784	0.0109643	15205/15902/16835	3
Sq 2B	GO:0050819	negative regulation of coagulation	3/128	50/23239	0.00264837	0.0170784	0.0109643	11555/18787/21825	3
Sq 2B	GO:2001169	regulation of ATP biosynthetic process	3/128	50/23239	0.00264837	0.0170784	0.0109643	15937/17869/15251	3
Sq 2B	GO:0006109	regulation of carbohydrate metabolic process	5/128	172/23239	0.0026652	0.0171106	0.010985	15937/17691/17869/15251/217166	5
Sq 2B	GO:0043524	negative regulation of neuron apoptotic process	5/128	172/23239	0.0026652	0.0171106	0.010985	16476/12227/17748/12608/15251	5
Sq 2B	GO:0000956	nuclear-transcribed mRNA catabolic process	4/128	105/23239	0.00273348	0.0174327	0.0111918	22695/12227/12192/12193	4
Sq 2B	GO:0009408	response to heat	4/128	105/23239	0.00273348	0.0174327	0.0111918	69068/193740/15511/14828	4
Sq 2B	GO:0032091	negative regulation of protein binding	4/128	105/23239	0.00273348	0.0174327	0.0111918	15901/11555/17869/56637	4
Sq 2B	GO:0035148	tube formation	5/128	174/23239	0.00280127	0.0177954	0.0114246	11535/27428/21815/20971/15251	5
Sq 2B	GO:0046902	regulation of mitochondrial membrane permeability	3/128	51/23239	0.00280267	0.0177954	0.0114246	15937/15277/56637	3
Sq 2B	GO:0050730	regulation of peptidyl-tyrosine phosphorylation	6/128	253/23239	0.00281839	0.017856	0.0114635	74155/12702/15205/15200/18003/15894	6
Sq 2B	GO:0006090	pyruvate metabolic process	4/128	106/23239	0.00282874	0.0178823	0.0114804	15937/15277/17869/15251	4
Sq 2B	GO:0009167	purine ribonucleoside monophosphate metabolic process	6/128	254/23239	0.00287381	0.0180488	0.0115873	15937/17708/15277/17869/20463/15251	6
Sq 2B	GO:0009205	purine ribonucleoside triphosphate metabolic process	6/128	254/23239	0.00287381	0.0180488	0.0115873	15937/17708/15277/17869/20463/15251	6
Sq 2B	GO:1901990	regulation of mitotic cell cycle phase transition	6/128	254/23239	0.00287381	0.0180488	0.0115873	15937/16600/12192/12193/15902/12575	6
Sq 2B	GO:0043467	regulation of generation of precursor metabolites and energy	4/128	107/23239	0.00292624	0.0183223	0.0117629	15937/17869/20463/15251	4
Sq 2B	GO:0009126	purine nucleoside monophosphate metabolic process	6/128	255/23239	0.00293004	0.0183223	0.0117629	15937/17708/15277/17869/20463/15251	6
Sq 2B	GO:1903202	negative regulation of oxidative stress-induced cell death	3/128	52/23239	0.0029624	0.0184195	0.0118253	15507/11911/15251	3
Sq 2B	GO:2000351	regulation of endothelial cell apoptotic process	3/128	52/23239	0.0029624	0.0184195	0.0118253	15894/18787/21825	3
Sq 2B	GO:0042593	glucose homeostasis	6/128	256/23239	0.00298709	0.0184195	0.0118253	15277/15894/223775/20462/15251/217166	6
Sq 2B	GO:0044270	cellular nitrogen compound catabolic process	8/128	438/23239	0.00298871	0.0184195	0.0118253	22695/12227/15937/15277/12192/12193/17869/15251	8
Sq 2B	GO:0044772	mitotic cell cycle phase transition	7/128	344/23239	0.00300576	0.0184195	0.0118253	15937/16600/12192/12193/20620/15902/12575	7
Sq 2B	GO:0043901	negative regulation of multi-organism process	5/128	177/23239	0.0030147	0.0184195	0.0118253	16476/22695/211770/66141/100038882	5
Sq 2B	GO:0048715	negative regulation of oligodendrocyte differentiation	2/128	15/23239	0.00301573	0.0184195	0.0118253	15205/15902	2
Sq 2B	GO:0051547	regulation of keratinocyte migration	2/128	15/23239	0.00301573	0.0184195	0.0118253	15200/18787	2
Sq 2B	GO:0060576	intestinal epithelial cell development	2/128	15/23239	0.00301573	0.0184195	0.0118253	12224/15251	2
Sq 2B	GO:1900451	positive regulation of glutamate receptor signaling pathway	2/128	15/23239	0.00301573	0.0184195	0.0118253	11555/11838	2
Sq 2B	GO:1901722	regulation of cell proliferation involved in kidney development	2/128	15/23239	0.00301573	0.0184195	0.0118253	13653/17869	2
Sq 2B	GO:0033500	carbohydrate homeostasis	6/128	257/23239	0.00304497	0.0185589	0.0119148	15277/15894/223775/20462/15251/217166	6
Sq 2B	GO:0009108	coenzyme biosynthetic process	5/128	178/23239	0.00308839	0.0187103	0.012012	15937/15277/67876/17869/15251	5
Sq 2B	GO:0009161	ribonucleoside monophosphate metabolic process	6/128	258/23239	0.00310368	0.0187103	0.012012	15937/17708/15277/17869/20463/15251	6
Sq 2B	GO:0009199	ribonucleoside triphosphate metabolic process	6/128	258/23239	0.00310368	0.0187103	0.012012	15937/17708/15277/17869/20463/15251	6
Sq 2B	GO:0048662	negative regulation of smooth muscle cell proliferation	3/128	53/23239	0.00312762	0.0187103	0.012012	211770/16600/12575	3
Sq 2B	GO:0090303	positive regulation of wound healing	3/128	53/23239	0.00312762	0.0187103	0.012012	15200/18787/21825	3
Sq 2B	GO:1900408	negative regulation of cellular response to oxidative stress	3/128	53/23239	0.00312762	0.0187103	0.012012	15507/11911/15251	3
Sq 2B	GO:0001843	neural tube closure	4/128	109/23239	0.0031281	0.0187103	0.012012	11535/27428/21815/20971	4
Sq 2B	GO:0014074	response to purine-containing compound	4/128	109/23239	0.0031281	0.0187103	0.012012	16476/16478/16477/12192	4
Sq 2B	GO:2000106	regulation of leukocyte apoptotic process	4/128	109/23239	0.0031281	0.0187103	0.012012	80885/17869/15251/14605	4
Sq 2B	GO:0007219	Notch signaling pathway	5/128	179/23239	0.00316336	0.0188432	0.0120973	20893/18035/69068/20085/15205	5
Sq 2B	GO:0044843	cell cycle G1/S phase transition	5/128	179/23239	0.00316336	0.0188432	0.0120973	69068/16600/20620/15902/12575	5
Sq 2B	GO:0048814	regulation of dendrite morphogenesis	4/128	110/23239	0.0032325	0.019176	0.012311	15901/11838/20393/56637	4
Sq 2B	GO:0060606	tube closure	4/128	110/23239	0.0032325	0.019176	0.012311	11535/27428/21815/20971	4
Sq 2B	GO:0046700	heterocycle catabolic process	8/128	444/23239	0.00324569	0.0192148	0.0123359	22695/12227/15937/15277/12192/12193/17869/15251	8
Sq 2B	GO:0007005	mitochondrion organization	8/128	445/23239	0.00329014	0.0194381	0.0124792	16476/15937/15277/55948/17869/20463/15251/56637	8
Sq 2B	GO:0035019	somatic stem cell population maintenance	3/128	54/23239	0.0032984	0.0194471	0.012485	21847/15205/12193	3
Sq 2B	GO:0016331	morphogenesis of embryonic epithelium	5/128	181/23239	0.00331725	0.0194787	0.0125053	11535/27428/21815/20971/15251	5
Sq 2B	GO:0043491	protein kinase B signaling	5/128	181/23239	0.00331725	0.0194787	0.0125053	16600/15200/12192/14066/21825	5
Sq 2B	GO:0001952	regulation of cell-matrix adhesion	4/128	111/23239	0.00333926	0.0194891	0.012512	18787/20971/56637/21825	4
Sq 2B	GO:0009132	nucleoside diphosphate metabolic process	4/128	111/23239	0.00333926	0.0194891	0.012512	15937/15277/17869/15251	4
Sq 2B	GO:0061013	regulation of mRNA catabolic process	4/128	111/23239	0.00333926	0.0194891	0.012512	22695/12227/12192/12193	4
Sq 2B	GO:0009144	purine nucleoside triphosphate metabolic process	6/128	263/23239	0.00341002	0.019862	0.0127514	15937/17708/15277/17869/20463/15251	6
Sq 2B	GO:0048711	positive regulation of astrocyte differentiation	2/128	16/23239	0.00343416	0.0199223	0.0127901	15205/15902	2
Sq 2B	GO:0090051	negative regulation of cell migration involved in sprouting angiogenesis	2/128	16/23239	0.00343416	0.0199223	0.0127901	16600/21825	2
Sq 2B	GO:0008630	intrinsic apoptotic signaling pathway in response to DNA damage	4/128	112/23239	0.00344839	0.0199647	0.0128174	15937/55948/12575/17869	4
Sq 2B	GO:0002548	monocyte chemotaxis	3/128	55/23239	0.00347479	0.0199671	0.0128189	19252/20085/18787	3
Sq 2B	GO:0006879	cellular iron ion homeostasis	3/128	55/23239	0.00347479	0.0199671	0.0128189	17869/14325/15251	3
Sq 2B	GO:0072577	endothelial cell apoptotic process	3/128	55/23239	0.00347479	0.0199671	0.0128189	15894/18787/21825	3
Sq 2B	GO:0050773	regulation of dendrite development	5/128	183/23239	0.00347645	0.0199671	0.0128189	15901/11838/20620/20393/56637	5
Sq 2B	GO:1901653	cellular response to peptide	6/128	266/23239	0.00360433	0.0206605	0.0132641	15370/12702/12192/11555/20393/56637	6
Sq 2B	GO:0031102	neuron projection regeneration	3/128	56/23239	0.00365686	0.0208788	0.0134042	16476/11535/16600	3
Sq 2B	GO:1902883	negative regulation of response to oxidative stress	3/128	56/23239	0.00365686	0.0208788	0.0134042	15507/11911/15251	3
Sq 2B	GO:0002040	sprouting angiogenesis	4/128	114/23239	0.00367389	0.0209347	0.0134401	15370/16600/20620/21825	4
Sq 2B	GO:0009123	nucleoside monophosphate metabolic process	6/128	269/23239	0.00380676	0.0215895	0.0138604	15937/17708/15277/17869/20463/15251	6
Sq 2B	GO:0060485	mesenchyme development	6/128	269/23239	0.00380676	0.0215895	0.0138604	15205/12192/17869/15251/56637/21825	6
Sq 2B	GO:0016051	carbohydrate biosynthetic process	5/128	187/23239	0.00381123	0.0215895	0.0138604	11910/17691/11911/15251/217166	5
Sq 2B	GO:0019080	viral gene expression	3/128	57/23239	0.00384464	0.0216937	0.0139273	16476/22695/66141	3
Sq 2B	GO:0032651	regulation of interleukin-1 beta production	3/128	57/23239	0.00384464	0.0216937	0.0139273	13653/74155/15507	3
Sq 2B	GO:1902176	negative regulation of oxidative stress-induced intrinsic apoptotic signaling pathway	2/128	17/23239	0.00387806	0.0217971	0.0139937	15507/15251	2
Sq 2B	GO:1903599	positive regulation of autophagy of mitochondrion	2/128	17/23239	0.00387806	0.0217971	0.0139937	15277/15251	2
Sq 2B	GO:0003158	endothelium development	4/128	116/23239	0.0039092	0.0219043	0.0140626	11852/15901/15894/12226	4
Sq 2B	GO:0019439	aromatic compound catabolic process	8/128	458/23239	0.0039123	0.0219043	0.0140626	22695/12227/15937/15277/12192/12193/17869/15251	8
Sq 2B	GO:0016032	viral process	6/128	272/23239	0.00401752	0.0224499	0.0144128	16476/22695/66141/15894/17869/100038882	6
Sq 2B	GO:0071902	positive regulation of protein serine/threonine kinase activity	6/128	274/23239	0.00416275	0.023204	0.014897	69068/13197/11555/23882/17873/21825	6
Sq 2B	GO:0030307	positive regulation of cell growth	5/128	191/23239	0.00416853	0.023204	0.014897	55948/16667/15200/20393/56637	5
Sq 2B	GO:0001822	kidney development	6/128	275/23239	0.00423681	0.0234935	0.0150828	13653/99929/15205/15903/15902/17869	6
Sq 2B	GO:0044262	cellular carbohydrate metabolic process	6/128	275/23239	0.00423681	0.0234935	0.0150828	15937/15277/17691/15251/217166/56637	6
Sq 2B	GO:0050866	negative regulation of cell activation	5/128	192/23239	0.00426146	0.023585	0.0151416	11555/15902/16835/12608/20971	5
Sq 2B	GO:0003002	regionalization	7/128	368/23239	0.00434429	0.0237858	0.0152705	12227/20893/15205/23872/21815/11838/20462	7
Sq 2B	GO:0010869	regulation of receptor biosynthetic process	2/128	18/23239	0.00434715	0.0237858	0.0152705	15251/217166	2
Sq 2B	GO:0020027	hemoglobin metabolic process	2/128	18/23239	0.00434715	0.0237858	0.0152705	16600/15251	2
Sq 2B	GO:0030952	establishment or maintenance of cytoskeleton polarity	2/128	18/23239	0.00434715	0.0237858	0.0152705	74194/11852	2
Sq 2B	GO:1901028	regulation of mitochondrial outer membrane permeabilization involved in apoptotic signaling pathway	2/128	18/23239	0.00434715	0.0237858	0.0152705	15937/56637	2
Sq 2B	GO:1902043	positive regulation of extrinsic apoptotic signaling pathway via death domain receptors	2/128	18/23239	0.00434715	0.0237858	0.0152705	11910/21825	2
Sq 2B	GO:0046434	organophosphate catabolic process	5/128	193/23239	0.00435587	0.0237885	0.0152722	15937/15277/16835/17869/15251	5
Sq 2B	GO:1903037	regulation of leukocyte cell-cell adhesion	6/128	277/23239	0.00438784	0.0239179	0.0153553	80859/15205/16600/15894/12608/20971	6
Sq 2B	GO:0048565	digestive tract development	4/128	120/23239	0.00441004	0.0239485	0.0153749	15205/15902/12224/15251	4
Sq 2B	GO:1902806	regulation of cell cycle G1/S phase transition	4/128	120/23239	0.00441004	0.0239485	0.0153749	69068/16600/15902/12575	4
Sq 2B	GO:0014911	positive regulation of smooth muscle cell migration	3/128	60/23239	0.00444288	0.02395	0.0153759	13653/17869/14066	3
Sq 2B	GO:0048008	platelet-derived growth factor receptor signaling pathway	3/128	60/23239	0.00444288	0.02395	0.0153759	215418/99929/14066	3
Sq 2B	GO:0051926	negative regulation of calcium ion transport	3/128	60/23239	0.00444288	0.02395	0.0153759	15205/15894/56437	3
Sq 2B	GO:0000302	response to reactive oxygen species	5/128	194/23239	0.00445176	0.02395	0.0153759	14281/16476/11852/56349/21825	5
Sq 2B	GO:0070507	regulation of microtubule cytoskeleton organization	5/128	194/23239	0.00445176	0.02395	0.0153759	193740/15511/20620/20393/56637	5
Sq 2B	GO:0050679	positive regulation of epithelial cell proliferation	5/128	195/23239	0.00454915	0.0244284	0.015683	16476/15370/15901/17869/14066	5
Sq 2B	GO:0009141	nucleoside triphosphate metabolic process	6/128	280/23239	0.0046218	0.024671	0.0158388	15937/17708/15277/17869/20463/15251	6
Sq 2B	GO:0030858	positive regulation of epithelial cell differentiation	3/128	61/23239	0.00465409	0.024671	0.0158388	55948/12226/18787	3
Sq 2B	GO:0045668	negative regulation of osteoblast differentiation	3/128	61/23239	0.00465409	0.024671	0.0158388	15901/15903/15902	3
Sq 2B	GO:0070059	intrinsic apoptotic signaling pathway in response to endoplasmic reticulum stress	3/128	61/23239	0.00465409	0.024671	0.0158388	11911/12608/56637	3
Sq 2B	GO:0090398	cellular senescence	3/128	61/23239	0.00465409	0.024671	0.0158388	20620/15902/12575	3
Sq 2B	GO:0090559	regulation of membrane permeability	3/128	61/23239	0.00465409	0.024671	0.0158388	15937/15277/56637	3
Sq 2B	GO:2000736	regulation of stem cell differentiation	3/128	61/23239	0.00465409	0.024671	0.0158388	15205/12193/56637	3
Sq 2B	GO:0006754	ATP biosynthetic process	4/128	122/23239	0.00467596	0.0247415	0.015884	15937/15277/17869/15251	4
Sq 2B	GO:0070482	response to oxygen levels	6/128	281/23239	0.0047018	0.0248327	0.0159426	13653/14284/12192/11555/17869/15251	6
Sq 2B	GO:0048871	multicellular organismal homeostasis	8/128	473/23239	0.00473933	0.0249853	0.0160405	55948/15901/11555/23882/11911/12608/217166/12740	8
Sq 2B	GO:1903050	regulation of proteolysis involved in cellular protein catabolic process	5/128	197/23239	0.00474847	0.0249878	0.0160422	211770/193740/15511/20620/56637	5
Sq 2B	GO:0009166	nucleotide catabolic process	4/128	123/23239	0.00481288	0.0252001	0.0161784	15937/15277/17869/15251	4
Sq 2B	GO:0008209	androgen metabolic process	2/128	19/23239	0.00484113	0.0252001	0.0161784	11535/99929	2
Sq 2B	GO:0046827	positive regulation of protein export from nucleus	2/128	19/23239	0.00484113	0.0252001	0.0161784	55948/56637	2
Sq 2B	GO:0046886	positive regulation of hormone biosynthetic process	2/128	19/23239	0.00484113	0.0252001	0.0161784	13653/15251	2
Sq 2B	GO:0050774	negative regulation of dendrite morphogenesis	2/128	19/23239	0.00484113	0.0252001	0.0161784	15901/56637	2
Sq 2B	GO:0051546	keratinocyte migration	2/128	19/23239	0.00484113	0.0252001	0.0161784	15200/18787	2
Sq 2B	GO:0007160	cell-matrix adhesion	5/128	198/23239	0.00485042	0.025203	0.0161803	18787/20971/57278/56637/21825	5
Sq 2B	GO:0030808	regulation of nucleotide biosynthetic process	3/128	63/23239	0.00509452	0.0262822	0.0168732	15937/17869/15251	3
Sq 2B	GO:0043388	positive regulation of DNA binding	3/128	63/23239	0.00509452	0.0262822	0.0168732	15205/16600/17869	3
Sq 2B	GO:0045661	regulation of myoblast differentiation	3/128	63/23239	0.00509452	0.0262822	0.0168732	12192/15903/12226	3
Sq 2B	GO:1900371	regulation of purine nucleotide biosynthetic process	3/128	63/23239	0.00509452	0.0262822	0.0168732	15937/17869/15251	3
Sq 2B	GO:0031345	negative regulation of cell projection organization	5/128	201/23239	0.0051656	0.0266015	0.0170781	15982/15205/15901/20620/56637	5
Sq 2B	GO:0009416	response to light stimulus	6/128	287/23239	0.00520338	0.0267483	0.0171724	20893/17691/15902/12575/15251/20393	6
Sq 2B	GO:0022407	regulation of cell-cell adhesion	7/128	382/23239	0.00530975	0.0270704	0.0173792	80859/15205/16600/11555/15894/12608/20971	7
Sq 2B	GO:0007566	embryo implantation	3/128	64/23239	0.00532382	0.0270704	0.0173792	15081/16601/75909	3
Sq 2B	GO:0051193	regulation of cofactor metabolic process	3/128	64/23239	0.00532382	0.0270704	0.0173792	15937/17869/15251	3
Sq 2B	GO:0000028	ribosomal small subunit assembly	2/128	20/23239	0.00535973	0.0270704	0.0173792	20085/57294	2
Sq 2B	GO:0042730	fibrinolysis	2/128	20/23239	0.00535973	0.0270704	0.0173792	18787/21825	2
Sq 2B	GO:0045649	regulation of macrophage differentiation	2/128	20/23239	0.00535973	0.0270704	0.0173792	211770/15902	2
Sq 2B	GO:0045838	positive regulation of membrane potential	2/128	20/23239	0.00535973	0.0270704	0.0173792	17869/56637	2
Sq 2B	GO:0061323	cell proliferation involved in heart morphogenesis	2/128	20/23239	0.00535973	0.0270704	0.0173792	15205/18712	2
Sq 2B	GO:1901673	regulation of mitotic spindle assembly	2/128	20/23239	0.00535973	0.0270704	0.0173792	193740/15511	2
Sq 2B	GO:2000136	regulation of cell proliferation involved in heart morphogenesis	2/128	20/23239	0.00535973	0.0270704	0.0173792	15205/18712	2
Sq 2B	GO:0001936	regulation of endothelial cell proliferation	4/128	127/23239	0.00538748	0.0271157	0.0174083	16476/15370/14066/21825	4
Sq 2B	GO:0010469	regulation of signaling receptor activity	4/128	127/23239	0.00538748	0.0271157	0.0174083	74155/11555/11838/18787	4
Sq 2B	GO:0046822	regulation of nucleocytoplasmic transport	4/128	128/23239	0.00553798	0.0278247	0.0178635	15937/55948/12575/56637	4
Sq 2B	GO:0042108	positive regulation of cytokine biosynthetic process	3/128	65/23239	0.00555924	0.027883	0.0179009	13653/15507/21825	3
Sq 2B	GO:0051099	positive regulation of binding	5/128	205/23239	0.00560809	0.0280793	0.0180269	15205/16600/20620/17869/56637	5
Sq 2B	GO:1901361	organic cyclic compound catabolic process	8/128	487/23239	0.00562684	0.0281244	0.0180559	22695/12227/15937/15277/12192/12193/17869/15251	8
Sq 2B	GO:0010821	regulation of mitochondrion organization	4/128	129/23239	0.00569126	0.0283484	0.0181996	15937/15277/15251/56637	4
Sq 2B	GO:0045995	regulation of embryonic development	4/128	129/23239	0.00569126	0.0283484	0.0181996	15205/16600/21815/14828	4
Sq 2B	GO:0000079	regulation of cyclin-dependent protein serine/threonine kinase activity	3/128	66/23239	0.00580082	0.0287454	0.0184545	55948/56706/12575	3
Sq 2B	GO:0048168	regulation of neuronal synaptic plasticity	3/128	66/23239	0.00580082	0.0287454	0.0184545	13653/11838/56637	3
Sq 2B	GO:1903036	positive regulation of response to wounding	3/128	66/23239	0.00580082	0.0287454	0.0184545	15200/18787/21825	3
Sq 2B	GO:0007163	establishment or maintenance of cell polarity	5/128	207/23239	0.00583909	0.0287785	0.0184758	15205/74194/11852/22390/56637	5
Sq 2B	GO:0016052	carbohydrate catabolic process	4/128	130/23239	0.00584735	0.0287785	0.0184758	15937/15277/17869/15251	4
Sq 2B	GO:0055076	transition metal ion homeostasis	4/128	130/23239	0.00584735	0.0287785	0.0184758	17748/17869/14325/15251	4
Sq 2B	GO:0061041	regulation of wound healing	4/128	130/23239	0.00584735	0.0287785	0.0184758	15200/11555/18787/21825	4
Sq 2B	GO:0000289	nuclear-transcribed mRNA poly(A) tail shortening	2/128	21/23239	0.00590266	0.0288541	0.0185243	22695/12227	2
Sq 2B	GO:0010866	regulation of triglyceride biosynthetic process	2/128	21/23239	0.00590266	0.0288541	0.0185243	17691/16835	2
Sq 2B	GO:0072111	cell proliferation involved in kidney development	2/128	21/23239	0.00590266	0.0288541	0.0185243	13653/17869	2
Sq 2B	GO:1901522	positive regulation of transcription from RNA polymerase II promoter involved in cellular response to chemical stimulus	2/128	21/23239	0.00590266	0.0288541	0.0185243	11911/15251	2
Sq 2B	GO:0007093	mitotic cell cycle checkpoint	4/128	131/23239	0.00600628	0.0292616	0.0187859	15937/20620/12575/22390	4
Sq 2B	GO:0071887	leukocyte apoptotic process	4/128	131/23239	0.00600628	0.0292616	0.0187859	80885/17869/15251/14605	4
Sq 2B	GO:0061045	negative regulation of wound healing	3/128	67/23239	0.00604861	0.0294182	0.0188865	11555/18787/21825	3
Sq 2B	GO:0072001	renal system development	6/128	297/23239	0.00612513	0.0297403	0.0190933	13653/99929/15205/15903/15902/17869	6
Sq 2B	GO:0009206	purine ribonucleoside triphosphate biosynthetic process	4/128	132/23239	0.00616805	0.0298825	0.0191845	15937/15277/17869/15251	4
Sq 2B	GO:0051346	negative regulation of hydrolase activity	7/128	393/23239	0.00617509	0.0298825	0.0191845	15370/17872/15511/16600/55948/18787/21825	7
Sq 2B	GO:1903670	regulation of sprouting angiogenesis	3/128	68/23239	0.00630264	0.0304412	0.0195432	16600/20620/21825	3
Sq 2B	GO:0009145	purine nucleoside triphosphate biosynthetic process	4/128	133/23239	0.0063327	0.0304412	0.0195432	15937/15277/17869/15251	4
Sq 2B	GO:0017148	negative regulation of translation	4/128	133/23239	0.0063327	0.0304412	0.0195432	22695/12227/12192/12193	4
Sq 2B	GO:0055123	digestive system development	4/128	133/23239	0.0063327	0.0304412	0.0195432	15205/15902/12224/15251	4
Sq 2B	GO:0007015	actin filament organization	7/128	396/23239	0.0064284	0.0306407	0.0196713	74194/11852/15901/27428/18003/15894/20971	7
Sq 2B	GO:0008406	gonad development	5/128	212/23239	0.00644582	0.0306407	0.0196713	15081/99929/15894/18787/12608	5
Sq 2B	GO:0032868	response to insulin	5/128	212/23239	0.00644582	0.0306407	0.0196713	13653/12702/12192/20393/56637	5
Sq 2B	GO:0014912	negative regulation of smooth muscle cell migration	2/128	22/23239	0.00646965	0.0306407	0.0196713	211770/18787	2
Sq 2B	GO:0060575	intestinal epithelial cell differentiation	2/128	22/23239	0.00646965	0.0306407	0.0196713	12224/15251	2
Sq 2B	GO:0060749	mammary gland alveolus development	2/128	22/23239	0.00646965	0.0306407	0.0196713	15902/15251	2
Sq 2B	GO:0061377	mammary gland lobule development	2/128	22/23239	0.00646965	0.0306407	0.0196713	15902/15251	2
Sq 2B	GO:0072215	regulation of metanephros development	2/128	22/23239	0.00646965	0.0306407	0.0196713	13653/17869	2
Sq 2B	GO:2001026	regulation of endothelial cell chemotaxis	2/128	22/23239	0.00646965	0.0306407	0.0196713	15507/21825	2
Sq 2B	GO:0009201	ribonucleoside triphosphate biosynthetic process	4/128	135/23239	0.0066707	0.0314896	0.0202163	15937/15277/17869/15251	4
Sq 2B	GO:1901292	nucleoside phosphate catabolic process	4/128	135/23239	0.0066707	0.0314896	0.0202163	15937/15277/17869/15251	4
Sq 2B	GO:0046677	response to antibiotic	6/128	303/23239	0.00673233	0.0317287	0.0203698	13653/11852/15901/15903/56349/15251	6
Sq 2B	GO:1904029	regulation of cyclin-dependent protein kinase activity	3/128	70/23239	0.00682961	0.0321202	0.0206211	55948/56706/12575	3
Sq 2B	GO:0043434	response to peptide hormone	6/128	304/23239	0.00683763	0.0321202	0.0206211	13653/15370/12702/12192/20393/56637	6
Sq 2B	GO:0045137	development of primary sexual characteristics	5/128	216/23239	0.00696209	0.0326517	0.0209624	15081/99929/15894/18787/12608	5
Sq 2B	GO:0010738	regulation of protein kinase A signaling	2/128	23/23239	0.00706041	0.0327934	0.0210534	69068/11555	2
Sq 2B	GO:0032800	receptor biosynthetic process	2/128	23/23239	0.00706041	0.0327934	0.0210534	15251/217166	2
Sq 2B	GO:0035455	response to interferon-alpha	2/128	23/23239	0.00706041	0.0327934	0.0210534	66141/17869	2
Sq 2B	GO:0045943	positive regulation of transcription by RNA polymerase I	2/128	23/23239	0.00706041	0.0327934	0.0210534	17872/11911	2
Sq 2B	GO:0061436	establishment of skin barrier	2/128	23/23239	0.00706041	0.0327934	0.0210534	55948/12740	2
Sq 2B	GO:1903204	negative regulation of oxidative stress-induced neuron death	2/128	23/23239	0.00706041	0.0327934	0.0210534	11911/15251	2
Sq 2B	GO:0010822	positive regulation of mitochondrion organization	3/128	71/23239	0.00710262	0.0328312	0.0210776	15277/15251/56637	3
Sq 2B	GO:0045670	regulation of osteoclast differentiation	3/128	71/23239	0.00710262	0.0328312	0.0210776	14281/21847/12608	3
Sq 2B	GO:0097755	positive regulation of blood vessel diameter	3/128	71/23239	0.00710262	0.0328312	0.0210776	11535/11555/15251	3
Sq 2B	GO:0043270	positive regulation of ion transport	6/128	307/23239	0.0071607	0.0330468	0.021216	11555/11838/18787/11911/12608/20393	6
Sq 2B	GO:1903320	regulation of protein modification by small protein conjugation or removal	5/128	219/23239	0.00736781	0.0339483	0.0217948	13653/211770/11555/14828/100038882	5
Sq 2B	GO:0002066	columnar/cuboidal epithelial cell development	3/128	72/23239	0.00738203	0.0339597	0.0218021	27428/12224/15251	3
Sq 2B	GO:0007159	leukocyte cell-cell adhesion	6/128	310/23239	0.00749471	0.0344232	0.0220997	80859/15205/16600/15894/12608/20971	6
Sq 2B	GO:1990823	response to leukemia inhibitory factor	6/128	311/23239	0.0076085	0.0348071	0.0223461	12702/16600/15277/216161/15894/12224	6
Sq 2B	GO:1990830	cellular response to leukemia inhibitory factor	6/128	311/23239	0.0076085	0.0348071	0.0223461	12702/16600/15277/216161/15894/12224	6
Sq 2B	GO:0051145	smooth muscle cell differentiation	3/128	73/23239	0.00766787	0.0348071	0.0223461	11535/15205/12224	3
Sq 2B	GO:2000573	positive regulation of DNA biosynthetic process	3/128	73/23239	0.00766787	0.0348071	0.0223461	16600/17869/56637	3
Sq 2B	GO:0010575	positive regulation of vascular endothelial growth factor production	2/128	24/23239	0.00767467	0.0348071	0.0223461	11911/15251	2
Sq 2B	GO:0032352	positive regulation of hormone metabolic process	2/128	24/23239	0.00767467	0.0348071	0.0223461	13653/15251	2
Sq 2B	GO:0090280	positive regulation of calcium ion import	2/128	24/23239	0.00767467	0.0348071	0.0223461	11555/18787	2
Sq 2B	GO:2000737	negative regulation of stem cell differentiation	2/128	24/23239	0.00767467	0.0348071	0.0223461	15205/12193	2
Sq 2B	GO:0006732	coenzyme metabolic process	6/128	312/23239	0.00772354	0.0349739	0.0224532	15937/15277/67876/17869/15251/12409	6
Sq 2B	GO:0001935	endothelial cell proliferation	4/128	141/23239	0.0077559	0.0350654	0.022512	16476/15370/14066/21825	4
Sq 2B	GO:0010948	negative regulation of cell cycle process	5/128	222/23239	0.00778976	0.0351635	0.0225749	15937/16600/12192/12193/12575	5
Sq 2B	GO:0044419	interspecies interaction between organisms	7/128	411/23239	0.00781293	0.0352131	0.0226068	16476/22695/20085/66141/15894/17869/100038882	7
Sq 2B	GO:0032652	regulation of interleukin-1 production	3/128	74/23239	0.00796017	0.0357095	0.0229255	13653/74155/15507	3
Sq 2B	GO:0060563	neuroepithelial cell differentiation	3/128	74/23239	0.00796017	0.0357095	0.0229255	15205/18787/12608	3
Sq 2B	GO:0071347	cellular response to interleukin-1	3/128	74/23239	0.00796017	0.0357095	0.0229255	13653/18787/12608	3
Sq 2B	GO:2001234	negative regulation of apoptotic signaling pathway	5/128	224/23239	0.00808023	0.0361919	0.0232352	15937/15507/15894/18787/15251	5
Sq 2B	GO:0009127	purine nucleoside monophosphate biosynthetic process	4/128	143/23239	0.00814191	0.0362994	0.0233042	15937/15277/17869/15251	4
Sq 2B	GO:0009168	purine ribonucleoside monophosphate biosynthetic process	4/128	143/23239	0.00814191	0.0362994	0.0233042	15937/15277/17869/15251	4
Sq 2B	GO:0014013	regulation of gliogenesis	4/128	143/23239	0.00814191	0.0362994	0.0233042	15205/15902/16835/17869	4
Sq 2B	GO:0019229	regulation of vasoconstriction	3/128	75/23239	0.00825897	0.0364398	0.0233943	11535/15894/15251	3
Sq 2B	GO:0030500	regulation of bone mineralization	3/128	75/23239	0.00825897	0.0364398	0.0233943	11555/15251/100038882	3
Sq 2B	GO:1903201	regulation of oxidative stress-induced cell death	3/128	75/23239	0.00825897	0.0364398	0.0233943	15507/11911/15251	3
Sq 2B	GO:0006817	phosphate ion transport	2/128	25/23239	0.00831216	0.0364398	0.0233943	11911/12608	2
Sq 2B	GO:0030194	positive regulation of blood coagulation	2/128	25/23239	0.00831216	0.0364398	0.0233943	18787/21825	2
Sq 2B	GO:0031639	plasminogen activation	2/128	25/23239	0.00831216	0.0364398	0.0233943	18787/21825	2
Sq 2B	GO:0035809	regulation of urine volume	2/128	25/23239	0.00831216	0.0364398	0.0233943	11535/11555	2
Sq 2B	GO:0072012	glomerulus vasculature development	2/128	25/23239	0.00831216	0.0364398	0.0233943	13653/15205	2
Sq 2B	GO:1900048	positive regulation of hemostasis	2/128	25/23239	0.00831216	0.0364398	0.0233943	18787/21825	2
Sq 2B	GO:1903671	negative regulation of sprouting angiogenesis	2/128	25/23239	0.00831216	0.0364398	0.0233943	16600/21825	2
Sq 2B	GO:1904646	cellular response to amyloid-beta	2/128	25/23239	0.00831216	0.0364398	0.0233943	11555/56637	2
Sq 2B	GO:0010675	regulation of cellular carbohydrate metabolic process	4/128	145/23239	0.00854034	0.037375	0.0239948	15937/17691/15251/217166	4
Sq 2B	GO:0030193	regulation of blood coagulation	3/128	76/23239	0.0085643	0.037375	0.0239948	11555/18787/21825	3
Sq 2B	GO:0061178	regulation of insulin secretion involved in cellular response to glucose stimulus	3/128	76/23239	0.0085643	0.037375	0.0239948	223775/15251/217166	3
Sq 2B	GO:0009952	anterior/posterior pattern specification	5/128	228/23239	0.00868362	0.0376682	0.0241829	12227/20893/15205/23872/11838	5
Sq 2B	GO:0032886	regulation of microtubule-based process	5/128	228/23239	0.00868362	0.0376682	0.0241829	193740/15511/20620/20393/56637	5
Sq 2B	GO:0048545	response to steroid hormone	5/128	228/23239	0.00868362	0.0376682	0.0241829	22695/16601/12192/12193/20393	5
Sq 2B	GO:0097191	extrinsic apoptotic signaling pathway	5/128	228/23239	0.00868362	0.0376682	0.0241829	11910/15894/18787/56637/21825	5
Sq 2B	GO:0009142	nucleoside triphosphate biosynthetic process	4/128	146/23239	0.00874425	0.0378334	0.024289	15937/15277/17869/15251	4
Sq 2B	GO:0061180	mammary gland epithelium development	3/128	77/23239	0.0088762	0.0378334	0.024289	15902/12608/15251	3
Sq 2B	GO:0070228	regulation of lymphocyte apoptotic process	3/128	77/23239	0.0088762	0.0378334	0.024289	17869/15251/14605	3
Sq 2B	GO:1900046	regulation of hemostasis	3/128	77/23239	0.0088762	0.0378334	0.024289	11555/18787/21825	3
Sq 2B	GO:0009156	ribonucleoside monophosphate biosynthetic process	4/128	147/23239	0.00895132	0.0378334	0.024289	15937/15277/17869/15251	4
Sq 2B	GO:0032680	regulation of tumor necrosis factor production	4/128	147/23239	0.00895132	0.0378334	0.024289	22695/74155/15507/21825	4
Sq 2B	GO:0002029	desensitization of G protein-coupled receptor signaling pathway	2/128	26/23239	0.0089726	0.0378334	0.024289	11535/11555	2
Sq 2B	GO:0002082	regulation of oxidative phosphorylation	2/128	26/23239	0.0089726	0.0378334	0.024289	17869/20463	2
Sq 2B	GO:0003085	negative regulation of systemic arterial blood pressure	2/128	26/23239	0.0089726	0.0378334	0.024289	15937/11555	2
Sq 2B	GO:0007263	nitric oxide mediated signal transduction	2/128	26/23239	0.0089726	0.0378334	0.024289	17748/21825	2
Sq 2B	GO:0022401	negative adaptation of signaling pathway	2/128	26/23239	0.0089726	0.0378334	0.024289	11535/11555	2
Sq 2B	GO:0043457	regulation of cellular respiration	2/128	26/23239	0.0089726	0.0378334	0.024289	17869/15251	2
Sq 2B	GO:0061437	renal system vasculature development	2/128	26/23239	0.0089726	0.0378334	0.024289	13653/15205	2
Sq 2B	GO:0061440	kidney vasculature development	2/128	26/23239	0.0089726	0.0378334	0.024289	13653/15205	2
Sq 2B	GO:0070233	negative regulation of T cell apoptotic process	2/128	26/23239	0.0089726	0.0378334	0.024289	15251/14605	2
Sq 2B	GO:0090025	regulation of monocyte chemotaxis	2/128	26/23239	0.0089726	0.0378334	0.024289	19252/18787	2
Sq 2B	GO:2000178	negative regulation of neural precursor cell proliferation	2/128	26/23239	0.0089726	0.0378334	0.024289	12227/15902	2
Sq 2B	GO:2000311	regulation of AMPA receptor activity	2/128	26/23239	0.0089726	0.0378334	0.024289	11555/11838	2
Sq 2B	GO:0010506	regulation of autophagy	5/128	230/23239	0.00899672	0.0378334	0.024289	15277/11555/20620/15251/56637	5
Sq 2B	GO:0051188	cofactor biosynthetic process	5/128	230/23239	0.00899672	0.0378334	0.024289	15937/15277/67876/17869/15251	5
Sq 2B	GO:0071375	cellular response to peptide hormone stimulus	5/128	230/23239	0.00899672	0.0378334	0.024289	15370/12702/12192/20393/56637	5
Sq 2B	GO:0003206	cardiac chamber morphogenesis	4/128	148/23239	0.00916157	0.0383591	0.0246265	16007/15205/15902/15251	4
Sq 2B	GO:0003231	cardiac ventricle development	4/128	148/23239	0.00916157	0.0383591	0.0246265	16007/15205/15902/15251	4
Sq 2B	GO:0008360	regulation of cell shape	4/128	148/23239	0.00916157	0.0383591	0.0246265	74194/11852/27428/15894	4
Sq 2B	GO:0048708	astrocyte differentiation	3/128	78/23239	0.00919468	0.038442	0.0246798	15205/15902/16835	3
Sq 2B	GO:0001819	positive regulation of cytokine production	7/128	425/23239	0.00929373	0.0388	0.0249096	13653/15507/18787/11911/12608/15251/21825	7
Sq 2B	GO:1903522	regulation of blood circulation	5/128	232/23239	0.00931754	0.0388433	0.0249374	11535/15200/11555/15894/15251	5
Sq 2B	GO:0032640	tumor necrosis factor production	4/128	149/23239	0.00937502	0.0389704	0.025019	22695/74155/15507/21825	4
Sq 2B	GO:1903555	regulation of tumor necrosis factor superfamily cytokine production	4/128	149/23239	0.00937502	0.0389704	0.025019	22695/74155/15507/21825	4
Sq 2B	GO:0034249	negative regulation of cellular amide metabolic process	4/128	150/23239	0.00959169	0.0397938	0.0255476	22695/12227/12192/12193	4
Sq 2B	GO:0033561	regulation of water loss via skin	2/128	27/23239	0.00965574	0.0397938	0.0255476	55948/12740	2
Sq 2B	GO:0033687	osteoblast proliferation	2/128	27/23239	0.00965574	0.0397938	0.0255476	16477/16007	2
Sq 2B	GO:0090169	regulation of spindle assembly	2/128	27/23239	0.00965574	0.0397938	0.0255476	193740/15511	2
Sq 2B	GO:0097345	mitochondrial outer membrane permeabilization	2/128	27/23239	0.00965574	0.0397938	0.0255476	15937/56637	2
Sq 2B	GO:1904645	response to amyloid-beta	2/128	27/23239	0.00965574	0.0397938	0.0255476	11555/56637	2
Sq 2B	GO:0046777	protein autophosphorylation	5/128	235/23239	0.00981345	0.0403861	0.0259279	16476/74155/18712/223775/56637	5
Sq 2B	GO:0050818	regulation of coagulation	3/128	80/23239	0.00985152	0.0404851	0.0259914	11555/18787/21825	3
Sq 2B	GO:0007569	cell aging	4/128	152/23239	0.0100347	0.0410628	0.0263623	20620/15902/12575/18787	4
Sq 2B	GO:0051896	regulation of protein kinase B signaling	4/128	152/23239	0.0100347	0.0410628	0.0263623	16600/15200/14066/21825	4
Sq 2B	GO:0071706	tumor necrosis factor superfamily cytokine production	4/128	152/23239	0.0100347	0.0410628	0.0263623	22695/74155/15507/21825	4
Sq 2B	GO:0008593	regulation of Notch signaling pathway	3/128	81/23239	0.0101899	0.0416389	0.0267322	18035/69068/15205	3
Sq 2B	GO:0023058	adaptation of signaling pathway	2/128	28/23239	0.0103613	0.0419241	0.0269152	11535/11555	2
Sq 2B	GO:0034390	smooth muscle cell apoptotic process	2/128	28/23239	0.0103613	0.0419241	0.0269152	11911/56637	2
Sq 2B	GO:0034391	regulation of smooth muscle cell apoptotic process	2/128	28/23239	0.0103613	0.0419241	0.0269152	11911/56637	2
Sq 2B	GO:0050820	positive regulation of coagulation	2/128	28/23239	0.0103613	0.0419241	0.0269152	18787/21825	2
Sq 2B	GO:0071480	cellular response to gamma radiation	2/128	28/23239	0.0103613	0.0419241	0.0269152	13653/12575	2
Sq 2B	GO:1902042	negative regulation of extrinsic apoptotic signaling pathway via death domain receptors	2/128	28/23239	0.0103613	0.0419241	0.0269152	15894/18787	2
Sq 2B	GO:1902175	regulation of oxidative stress-induced intrinsic apoptotic signaling pathway	2/128	28/23239	0.0103613	0.0419241	0.0269152	15507/15251	2
Sq 2B	GO:0009124	nucleoside monophosphate biosynthetic process	4/128	154/23239	0.0104909	0.042389	0.0272137	15937/15277/17869/15251	4
Sq 2B	GO:1903035	negative regulation of response to wounding	3/128	82/23239	0.010535	0.042508	0.0272901	11555/18787/21825	3
Sq 2B	GO:0010498	proteasomal protein catabolic process	7/128	436/23239	0.0105943	0.0426876	0.0274054	211770/193740/15511/20620/14828/217166/56637	7
Sq 2B	GO:1903311	regulation of mRNA metabolic process	5/128	241/23239	0.0108592	0.0436939	0.0280515	22695/12227/12192/12193/20462	5
Sq 2B	GO:0031349	positive regulation of defense response	6/128	336/23239	0.010877	0.0437047	0.0280584	18035/80859/20085/16835/18787/217166	6
Sq 2B	GO:0035296	regulation of tube diameter	4/128	156/23239	0.0109602	0.0439169	0.0281946	11535/11555/15894/15251	4
Sq 2B	GO:0097746	regulation of blood vessel diameter	4/128	156/23239	0.0109602	0.0439169	0.0281946	11535/11555/15894/15251	4
Sq 2B	GO:0002931	response to ischemia	2/128	29/23239	0.011089	0.0441878	0.0283686	13653/15277	2
Sq 2B	GO:0045672	positive regulation of osteoclast differentiation	2/128	29/23239	0.011089	0.0441878	0.0283686	14281/21847	2
Sq 2B	GO:0060914	heart formation	2/128	29/23239	0.011089	0.0441878	0.0283686	15205/18712	2
Sq 2B	GO:0061756	leukocyte adhesion to vascular endothelial cell	2/128	29/23239	0.011089	0.0441878	0.0283686	16600/15894	2
Sq 2B	GO:0007565	female pregnancy	4/128	157/23239	0.0111999	0.0442014	0.0283773	16477/15081/16601/75909	4
Sq 2B	GO:0007596	blood coagulation	4/128	157/23239	0.0111999	0.0442014	0.0283773	11555/18787/14066/21825	4
Sq 2B	GO:0045333	cellular respiration	4/128	157/23239	0.0111999	0.0442014	0.0283773	17708/67876/17869/15251	4
Sq 2B	GO:0071356	cellular response to tumor necrosis factor	4/128	157/23239	0.0111999	0.0442014	0.0283773	22695/18035/12192/12193	4
Sq 2B	GO:0014015	positive regulation of gliogenesis	3/128	84/23239	0.0112454	0.0442014	0.0283773	15205/15902/17869	3
Sq 2B	GO:0035773	insulin secretion involved in cellular response to glucose stimulus	3/128	84/23239	0.0112454	0.0442014	0.0283773	223775/15251/217166	3
Sq 2B	GO:0045844	positive regulation of striated muscle tissue development	3/128	84/23239	0.0112454	0.0442014	0.0283773	18712/11555/56637	3
Sq 2B	GO:0048636	positive regulation of muscle organ development	3/128	84/23239	0.0112454	0.0442014	0.0283773	18712/11555/56637	3
Sq 2B	GO:0070509	calcium ion import	3/128	84/23239	0.0112454	0.0442014	0.0283773	15205/11555/18787	3
Sq 2B	GO:0072091	regulation of stem cell proliferation	3/128	84/23239	0.0112454	0.0442014	0.0283773	18712/12192/15251	3
Sq 2B	GO:0021543	pallium development	4/128	158/23239	0.0114429	0.0449167	0.0288365	12227/20462/15251/56637	4
Sq 2B	GO:0001655	urogenital system development	6/128	340/23239	0.0114798	0.0450001	0.0288901	13653/99929/15205/15903/15902/17869	6
Sq 2B	GO:1901863	positive regulation of muscle tissue development	3/128	85/23239	0.0116108	0.0454519	0.0291801	18712/11555/56637	3
Sq 2B	GO:0007599	hemostasis	4/128	159/23239	0.0116893	0.0456358	0.0292982	11555/18787/14066/21825	4
Sq 2B	GO:0034404	nucleobase-containing small molecule biosynthetic process	4/128	159/23239	0.0116893	0.0456358	0.0292982	15937/15277/17869/15251	4
Sq 2B	GO:0001774	microglial cell activation	2/128	30/23239	0.0118386	0.0457244	0.029355	16476/16835	2
Sq 2B	GO:0002269	leukocyte activation involved in inflammatory response	2/128	30/23239	0.0118386	0.0457244	0.029355	16476/16835	2
Sq 2B	GO:0010614	negative regulation of cardiac muscle hypertrophy	2/128	30/23239	0.0118386	0.0457244	0.029355	74155/56637	2
Sq 2B	GO:0036475	neuron death in response to oxidative stress	2/128	30/23239	0.0118386	0.0457244	0.029355	11911/15251	2
Sq 2B	GO:0044319	wound healing, spreading of cells	2/128	30/23239	0.0118386	0.0457244	0.029355	16007/15200	2
Sq 2B	GO:0090505	epiboly involved in wound healing	2/128	30/23239	0.0118386	0.0457244	0.029355	16007/15200	2
Sq 2B	GO:1902110	positive regulation of mitochondrial membrane permeability involved in apoptotic process	2/128	30/23239	0.0118386	0.0457244	0.029355	15937/56637	2
Sq 2B	GO:1903203	regulation of oxidative stress-induced neuron death	2/128	30/23239	0.0118386	0.0457244	0.029355	11911/15251	2
Sq 2B	GO:0003281	ventricular septum development	3/128	86/23239	0.0119829	0.0459741	0.0295154	16007/15205/15902	3
Sq 2B	GO:0045685	regulation of glial cell differentiation	3/128	86/23239	0.0119829	0.0459741	0.0295154	15205/15902/16835	3
Sq 2B	GO:0060411	cardiac septum morphogenesis	3/128	86/23239	0.0119829	0.0459741	0.0295154	16007/15205/15902	3
Sq 2B	GO:1900407	regulation of cellular response to oxidative stress	3/128	86/23239	0.0119829	0.0459741	0.0295154	15507/11911/15251	3
Sq 2B	GO:1903524	positive regulation of blood circulation	3/128	86/23239	0.0119829	0.0459741	0.0295154	11535/11555/15894	3
Sq 2B	GO:0045861	negative regulation of proteolysis	6/128	344/23239	0.0121058	0.0463843	0.0297787	15370/15511/16600/55948/18787/21825	6
Sq 2B	GO:0072330	monocarboxylic acid biosynthetic process	5/128	248/23239	0.0121728	0.0465306	0.0298727	15937/15277/17869/15251/217166	5
Sq 2B	GO:0007179	transforming growth factor beta receptor signaling pathway	4/128	161/23239	0.0121923	0.0465306	0.0298727	14281/16476/14828/21825	4
Sq 2B	GO:0050817	coagulation	4/128	161/23239	0.0121923	0.0465306	0.0298727	11555/18787/14066/21825	4
Sq 2B	GO:0043488	regulation of mRNA stability	3/128	87/23239	0.0123618	0.047115	0.0302478	22695/12192/12193	3
Sq 2B	GO:2001236	regulation of extrinsic apoptotic signaling pathway	4/128	162/23239	0.012449	0.0473848	0.030421	11910/15894/18787/21825	4
Sq 2B	GO:0044403	symbiont process	6/128	347/23239	0.0125909	0.0475587	0.0305327	16476/22695/66141/15894/17869/100038882	6
Sq 2B	GO:0010574	regulation of vascular endothelial growth factor production	2/128	31/23239	0.0126099	0.0475587	0.0305327	11911/15251	2
Sq 2B	GO:0034142	toll-like receptor 4 signaling pathway	2/128	31/23239	0.0126099	0.0475587	0.0305327	18035/217166	2
Sq 2B	GO:0043537	negative regulation of blood vessel endothelial cell migration	2/128	31/23239	0.0126099	0.0475587	0.0305327	16600/21825	2
Sq 2B	GO:0044030	regulation of DNA methylation	2/128	31/23239	0.0126099	0.0475587	0.0305327	17869/56637	2
Sq 2B	GO:0090504	epiboly	2/128	31/23239	0.0126099	0.0475587	0.0305327	16007/15200	2
Sq 2B	GO:2000352	negative regulation of endothelial cell apoptotic process	2/128	31/23239	0.0126099	0.0475587	0.0305327	15894/18787	2
Sq 2B	GO:0019827	stem cell population maintenance	4/128	163/23239	0.012709	0.0478078	0.0306926	21847/15205/16600/12193	4
Sq 2B	GO:0051017	actin filament bundle assembly	4/128	163/23239	0.012709	0.0478078	0.0306926	74194/11852/15901/20971	4
Sq 2B	GO:0030509	BMP signaling pathway	4/128	164/23239	0.0129725	0.0486723	0.0312476	13653/16007/15205/15901	4
Sq 2B	GO:0030879	mammary gland development	4/128	164/23239	0.0129725	0.0486723	0.0312476	13710/15902/12608/15251	4
Sq 2B	GO:0001938	positive regulation of endothelial cell proliferation	3/128	89/23239	0.0131401	0.0491732	0.0315692	16476/15370/14066	3
Sq 2B	GO:0070555	response to interleukin-1	3/128	89/23239	0.0131401	0.0491732	0.0315692	13653/18787/12608	3
Sq 2B	GO:0000082	G1/S transition of mitotic cell cycle	4/128	165/23239	0.0132395	0.0494812	0.0317669	16600/20620/15902/12575	4
Sq 2B	GO:0002026	regulation of the force of heart contraction	2/128	32/23239	0.0134025	0.0498326	0.0319925	11535/11555	2
Sq 2B	GO:0014741	negative regulation of muscle hypertrophy	2/128	32/23239	0.0134025	0.0498326	0.0319925	74155/56637	2
Sq 2B	GO:1902686	mitochondrial outer membrane permeabilization involved in programmed cell death	2/128	32/23239	0.0134025	0.0498326	0.0319925	15937/56637	2
Sq 2B	GO:1903146	regulation of autophagy of mitochondrion	2/128	32/23239	0.0134025	0.0498326	0.0319925	15277/15251	2
Sq 3	GO:0031424	keratinization	11/238	34/23239	2.39753e-14	6.52128e-11	5.89288e-11	16688/16687/20753/20754/20758/16666/72383/21816/14027/20760/19041	11
Sq 3	GO:0008544	epidermis development	21/238	322/23239	2.08353e-11	2.8336e-08	2.56055e-08	16688/16687/16661/20753/72432/73720/16952/64661/20754/20758/16666/72383/54200/21816/13167/109620/14027/20760/19041/26941/28114	21
Sq 3	GO:0009913	epidermal cell differentiation	17/238	205/23239	4.357e-11	3.95035e-08	3.56969e-08	16688/16687/16661/20753/72432/16952/20754/20758/16666/72383/54200/21816/109620/14027/20760/19041/26941	17
Sq 3	GO:0030216	keratinocyte differentiation	14/238	133/23239	9.90711e-11	6.73684e-08	6.08766e-08	16688/16687/16661/20753/16952/20754/20758/16666/72383/21816/109620/14027/20760/19041	14
Sq 3	GO:0043588	skin development	19/238	286/23239	1.42576e-10	7.75613e-08	7.00873e-08	16688/16687/16661/20753/16952/20754/20758/16666/72383/16480/16678/21816/13167/109620/14027/20760/19041/28114/26569	19
Sq 3	GO:0018149	peptide cross-linking	10/238	60/23239	5.05932e-10	2.29356e-07	2.07255e-07	20753/16952/20754/20758/16678/21816/109620/74176/14027/20760	10
Sq 3	GO:0045104	intermediate filament cytoskeleton organization	9/238	48/23239	1.26238e-09	4.90527e-07	4.43258e-07	16688/16687/16661/16664/16666/109620/14027/19041/18772	9
Sq 3	GO:0045103	intermediate filament-based process	9/238	49/23239	1.53273e-09	5.21128e-07	4.70911e-07	16688/16687/16661/16664/16666/109620/14027/19041/18772	9
Sq 3	GO:0052547	regulation of peptidase activity	20/238	403/23239	7.3583e-09	2.22384e-06	2.00955e-06	64058/72432/209294/14038/78242/66824/20248/70186/66957/71907/18788/66222/227753/11752/13638/20724/20732/66494/75083/69076	20
Sq 3	GO:0045109	intermediate filament organization	6/238	26/23239	2.10113e-07	5.71507e-05	5.16435e-05	16688/16687/16661/16664/109620/18772	6
Sq 3	GO:0052548	regulation of endopeptidase activity	16/238	329/23239	3.22167e-07	7.9663e-05	7.19865e-05	64058/72432/66824/20248/70186/66957/71907/18788/66222/227753/11752/13638/20724/66494/75083/69076	16
Sq 3	GO:0019682	glyceraldehyde-3-phosphate metabolic process	5/238	16/23239	4.30381e-07	9.75531e-05	8.81527e-05	21351/66171/21991/110208/18648	5
Sq 3	GO:0006081	cellular aldehyde metabolic process	8/238	68/23239	4.68495e-07	9.80236e-05	8.85778e-05	621603/11674/21351/66171/21991/110208/15926/18648	8
Sq 3	GO:0006720	isoprenoid metabolic process	8/238	73/23239	8.15284e-07	0.000158398	0.000143134	19660/12904/19659/110196/17855/319554/14137/77974	8
Sq 3	GO:0006739	NADP metabolic process	6/238	34/23239	1.14609e-06	0.000207824	0.000187798	54683/21351/66171/110208/15926/18648	6
Sq 3	GO:0010466	negative regulation of peptidase activity	13/238	241/23239	1.33813e-06	0.000227481	0.000205561	72432/209294/14038/78242/20248/66957/71907/18788/66222/11752/20724/20732/69076	13
Sq 3	GO:0006066	alcohol metabolic process	14/238	287/23239	1.72217e-06	0.000275548	0.000248995	19659/54200/110196/17855/66569/20775/13360/13121/67800/18799/14137/21991/66190/77974	14
Sq 3	GO:0045861	negative regulation of proteolysis	15/238	344/23239	2.93138e-06	0.000442964	0.000400279	72432/209294/14038/78242/20248/66957/71907/18788/66222/11752/20724/15925/20732/67903/69076	15
Sq 3	GO:0006732	coenzyme metabolic process	14/238	312/23239	4.54271e-06	0.00063588	0.000574605	14873/54683/66198/17855/11674/21351/67800/66171/21991/110208/15926/17434/109857/18648	14
Sq 3	GO:1901615	organic hydroxy compound metabolic process	17/238	452/23239	4.67559e-06	0.00063588	0.000574605	19659/54200/110196/17855/66569/20775/13360/13121/67800/18799/16204/14137/21991/213696/15452/66190/77974	17
Sq 3	GO:0006098	pentose-phosphate shunt	4/238	12/23239	4.97826e-06	0.000644803	0.000582668	21351/66171/110208/18648	4
Sq 3	GO:0090199	regulation of release of cytochrome c from mitochondria	6/238	45/23239	6.31767e-06	0.000781094	0.000705826	66824/70186/56295/66494/381038/69076	6
Sq 3	GO:0019693	ribose phosphate metabolic process	16/238	430/23239	1.02325e-05	0.0011951	0.00107994	66198/54200/17855/18102/11674/21351/67800/66588/22272/66171/21991/110208/17434/15452/78330/18648	16
Sq 3	GO:0051186	cofactor metabolic process	17/238	481/23239	1.0545e-05	0.0011951	0.00107994	14873/54683/66198/14857/17855/11674/21351/21672/67800/66171/21991/110208/15926/213696/17434/109857/18648	17
Sq 3	GO:0016126	sterol biosynthetic process	6/238	51/23239	1.3271e-05	0.00144388	0.00130475	110196/17855/20775/13360/13121/14137	6
Sq 3	GO:0008299	isoprenoid biosynthetic process	5/238	31/23239	1.47682e-05	0.00154498	0.00139611	19659/110196/17855/319554/14137	5
Sq 3	GO:0006721	terpenoid metabolic process	6/238	53/23239	1.66307e-05	0.00167539	0.00151395	19660/12904/19659/110196/14137/77974	6
Sq 3	GO:0051156	glucose 6-phosphate metabolic process	4/238	17/23239	2.29899e-05	0.0022333	0.0020181	21351/66171/110208/18648	4
Sq 3	GO:0001836	release of cytochrome c from mitochondria	6/238	58/23239	2.80963e-05	0.00263524	0.0023813	66824/70186/56295/66494/381038/69076	6
Sq 3	GO:0008203	cholesterol metabolic process	8/238	119/23239	3.17652e-05	0.00288005	0.00260252	54200/110196/17855/20775/13360/13121/67800/14137	8
Sq 3	GO:0090201	negative regulation of release of cytochrome c from mitochondria	4/238	19/23239	3.68423e-05	0.00323261	0.00292111	56295/66494/381038/69076	4
Sq 3	GO:1902652	secondary alcohol metabolic process	8/238	123/23239	4.02784e-05	0.00342366	0.00309375	54200/110196/17855/20775/13360/13121/67800/14137	8
Sq 3	GO:0051346	negative regulation of hydrolase activity	14/238	393/23239	5.8937e-05	0.00477975	0.00431916	72432/16952/209294/14038/78242/20248/66957/71907/18788/66222/11752/20724/20732/69076	14
Sq 3	GO:0016125	sterol metabolic process	8/238	130/23239	5.97469e-05	0.00477975	0.00431916	54200/110196/17855/20775/13360/13121/67800/14137	8
Sq 3	GO:0035634	response to stilbenoid	4/238	22/23239	6.78718e-05	0.00527461	0.00476634	17068/14857/14858/319554	4
Sq 3	GO:0006695	cholesterol biosynthetic process	5/238	43/23239	7.57021e-05	0.00571971	0.00516855	110196/17855/13360/13121/14137	5
Sq 3	GO:1902653	secondary alcohol biosynthetic process	5/238	44/23239	8.46995e-05	0.00622656	0.00562655	110196/17855/13360/13121/14137	5
Sq 3	GO:0010951	negative regulation of endopeptidase activity	9/238	176/23239	8.78677e-05	0.00628948	0.00568341	72432/20248/66957/71907/18788/66222/11752/20724/69076	9
Sq 3	GO:0090407	organophosphate biosynthetic process	15/238	473/23239	0.000118292	0.00812336	0.00734057	16592/110196/14913/17855/18102/11674/319554/66588/18799/21991/15926/67469/17434/15452/18648	15
Sq 3	GO:0002934	desmosome organization	3/238	10/23239	0.0001207	0.00812336	0.00734057	64058/16480/109620	3
Sq 3	GO:0046496	nicotinamide nucleotide metabolic process	8/238	144/23239	0.000122448	0.00812336	0.00734057	54683/11674/21351/66171/21991/110208/15926/18648	8
Sq 3	GO:0008637	apoptotic mitochondrial changes	7/238	109/23239	0.00013288	0.00852283	0.00770155	66824/70186/11740/56295/66494/381038/69076	7
Sq 3	GO:0019362	pyridine nucleotide metabolic process	8/238	146/23239	0.000134736	0.00852283	0.00770155	54683/11674/21351/66171/21991/110208/15926/18648	8
Sq 3	GO:0072524	pyridine-containing compound metabolic process	8/238	151/23239	0.000169968	0.0104476	0.00944082	54683/11674/21351/66171/21991/110208/15926/18648	8
Sq 3	GO:0010823	negative regulation of mitochondrion organization	5/238	51/23239	0.000172846	0.0104476	0.00944082	11740/56295/66494/381038/69076	5
Sq 3	GO:0046165	alcohol biosynthetic process	7/238	122/23239	0.000267015	0.0155584	0.0140591	110196/17855/13360/13121/18799/14137/66190	7
Sq 3	GO:0006733	oxidoreduction coenzyme metabolic process	8/238	162/23239	0.000274559	0.0155584	0.0140591	54683/11674/21351/66171/21991/110208/15926/18648	8
Sq 3	GO:0046890	regulation of lipid biosynthetic process	8/238	162/23239	0.000274559	0.0155584	0.0140591	16592/16952/110196/13167/13360/67800/66844/15926	8
Sq 3	GO:0002698	negative regulation of immune effector process	7/238	126/23239	0.000325159	0.0180496	0.0163103	72432/16952/11846/16854/20248/105352/77125	7
Sq 3	GO:0070293	renal absorption	3/238	14/23239	0.000355185	0.0184827	0.0167016	11828/227753/26941	3
Sq 3	GO:0086069	bundle of His cell to Purkinje myocyte communication	3/238	14/23239	0.000355185	0.0184827	0.0167016	13506/16480/109620	3
Sq 3	GO:0098911	regulation of ventricular cardiac muscle cell action potential	3/238	14/23239	0.000355185	0.0184827	0.0167016	13506/16480/109620	3
Sq 3	GO:0009259	ribonucleotide metabolic process	13/238	413/23239	0.00036014	0.0184827	0.0167016	66198/54200/17855/18102/11674/67800/66588/22272/21991/17434/15452/78330/18648	13
Sq 3	GO:0010821	regulation of mitochondrion organization	7/238	129/23239	0.0003751	0.0188939	0.0170732	66824/70186/11740/56295/66494/381038/69076	7
Sq 3	GO:0006163	purine nucleotide metabolic process	13/238	428/23239	0.000504027	0.0249264	0.0225245	66198/54200/14913/17855/18102/11674/67800/22272/21991/17434/15452/78330/18648	13
Sq 3	GO:0045216	cell-cell junction organization	7/238	142/23239	0.000667011	0.0323977	0.0292758	64058/16480/14619/109620/69693/18772/14609	7
Sq 3	GO:0050777	negative regulation of immune response	7/238	146/23239	0.000786077	0.037511	0.0338964	72432/16952/11846/16854/20248/105352/77125	7
Sq 3	GO:0010950	positive regulation of endopeptidase activity	7/238	148/23239	0.000851595	0.0399369	0.0360885	64058/66824/70186/227753/13638/66494/75083	7
Sq 3	GO:0042060	wound healing	11/238	345/23239	0.000912474	0.0420666	0.038013	16687/16952/12306/109620/18788/14027/21672/19041/11752/20969/14609	11
Sq 3	GO:0009150	purine ribonucleotide metabolic process	12/238	403/23239	0.000977096	0.044295	0.0400266	66198/54200/17855/18102/11674/67800/22272/21991/17434/15452/78330/18648	12
Sq 3	GO:2001233	regulation of apoptotic signaling pathway	12/238	404/23239	0.000998071	0.0445041	0.0402156	16854/66824/70186/11740/21672/227753/56295/26941/66494/12759/381038/69076	12
Sq 3	GO:0001523	retinoid metabolic process	4/238	44/23239	0.00105589	0.0463228	0.0418591	19660/12904/19659/77974	4
Sq 3	GO:0072330	monocarboxylic acid biosynthetic process	9/238	248/23239	0.00108627	0.0468992	0.0423798	16592/16952/19659/66469/11674/228151/21991/54325/18648	9
Sq 3	GO:0072521	purine-containing compound metabolic process	13/238	468/23239	0.00114366	0.0484561	0.0437868	66198/54200/14913/17855/18102/11674/67800/22272/21991/17434/15452/78330/18648	13
Sq 3	GO:0010952	positive regulation of peptidase activity	7/238	156/23239	0.00115796	0.0484561	0.0437868	64058/66824/70186/227753/13638/66494/75083	7
Co 1	GO:0009123	nucleoside monophosphate metabolic process	38/973	269/23239	5.29872e-11	1.15501e-07	9.06537e-08	209558/11931/23959/16574/66972/54391/80752/103172/11964/14430/50799/17721/56248/11966/68943/17709/17719/69692/17710/14467/70556/12867/66416/17720/56490/68197/17706/20848/17705/66925/17717/66945/71207/20185/11957/12857/17711/20930	38
Co 1	GO:0009161	ribonucleoside monophosphate metabolic process	37/973	258/23239	6.09535e-11	1.15501e-07	9.06537e-08	209558/11931/23959/16574/66972/54391/80752/103172/11964/14430/50799/17721/56248/11966/68943/17709/17719/17710/14467/70556/12867/66416/17720/56490/68197/17706/20848/17705/66925/17717/66945/71207/20185/11957/12857/17711/20930	37
Co 1	GO:0046034	ATP metabolic process	34/973	229/23239	1.4087e-10	1.15501e-07	9.06537e-08	209558/11931/16574/66972/80752/103172/11964/14430/50799/17721/56248/11966/68943/17709/17719/17710/14467/70556/12867/66416/17720/56490/68197/17706/20848/17705/66925/17717/66945/20185/11957/12857/17711/20930	34
Co 1	GO:0009167	purine ribonucleoside monophosphate metabolic process	36/973	254/23239	1.54854e-10	1.15501e-07	9.06537e-08	209558/11931/23959/16574/66972/80752/103172/11964/14430/50799/17721/56248/11966/68943/17709/17719/17710/14467/70556/12867/66416/17720/56490/68197/17706/20848/17705/66925/17717/66945/71207/20185/11957/12857/17711/20930	36
Co 1	GO:0009126	purine nucleoside monophosphate metabolic process	36/973	255/23239	1.7322e-10	1.15501e-07	9.06537e-08	209558/11931/23959/16574/66972/80752/103172/11964/14430/50799/17721/56248/11966/68943/17709/17719/17710/14467/70556/12867/66416/17720/56490/68197/17706/20848/17705/66925/17717/66945/71207/20185/11957/12857/17711/20930	36
Co 1	GO:0009141	nucleoside triphosphate metabolic process	38/973	280/23239	1.74999e-10	1.15501e-07	9.06537e-08	209558/11931/16574/57319/66972/80752/103172/11964/14430/50799/17721/56248/11966/68943/17709/17719/17710/14467/70556/12867/66416/17720/56451/56490/68197/17706/67414/76055/20848/17705/66925/17717/66945/20185/11957/12857/17711/20930	38
Co 1	GO:0009259	ribonucleotide metabolic process	48/973	413/23239	1.7988e-10	1.15501e-07	9.06537e-08	209558/104158/11941/11931/23959/66355/18160/50790/16574/66972/54391/80752/11512/103172/11964/14430/26897/50799/17721/56248/11966/68943/17709/17719/17710/14467/70556/12867/66416/17720/102247/56451/56490/68197/17706/67414/20848/17705/66925/17717/66945/71207/20185/11957/12857/70025/17711/20930	48
Co 1	GO:0006163	purine nucleotide metabolic process	49/973	428/23239	1.96344e-10	1.15501e-07	9.06537e-08	209558/104158/11941/11931/23959/66355/18160/50790/16574/66972/23962/80752/11512/103172/11964/14430/26897/50799/17721/56248/11966/68943/17709/17719/17710/14467/70556/12867/66416/17720/102247/56451/56490/68197/17706/67414/76055/20848/17705/66925/17717/66945/71207/20185/11957/12857/70025/17711/20930	49
Co 1	GO:0061138	morphogenesis of a branching epithelium	33/973	220/23239	1.99559e-10	1.15501e-07	9.06537e-08	15364/16147/18109/98711/13614/21817/15376/20346/13036/58198/217325/20496/22339/20682/12550/16776/15415/18667/18510/20733/19206/13982/12387/16974/19303/13138/20807/64138/22418/19143/18590/94275/17702	33
Co 1	GO:0009150	purine ribonucleotide metabolic process	47/973	403/23239	2.48195e-10	1.29285e-07	1.01473e-07	209558/104158/11941/11931/23959/66355/18160/50790/16574/66972/80752/11512/103172/11964/14430/26897/50799/17721/56248/11966/68943/17709/17719/17710/14467/70556/12867/66416/17720/102247/56451/56490/68197/17706/67414/20848/17705/66925/17717/66945/71207/20185/11957/12857/70025/17711/20930	47
Co 1	GO:0009144	purine nucleoside triphosphate metabolic process	36/973	263/23239	4.15118e-10	1.96577e-07	1.54289e-07	209558/11931/16574/66972/80752/103172/11964/14430/50799/17721/56248/11966/68943/17709/17719/17710/14467/70556/12867/66416/17720/56490/68197/17706/67414/76055/20848/17705/66925/17717/66945/20185/11957/12857/17711/20930	36
Co 1	GO:0072521	purine-containing compound metabolic process	51/973	468/23239	4.85187e-10	2.10612e-07	1.65304e-07	209558/104158/11941/11931/23959/66355/18160/22262/50790/16574/66972/23962/80752/11512/103172/11964/14430/26897/50799/17721/56248/11966/68943/17709/17719/17710/14467/56318/70556/12867/66416/17720/102247/56451/56490/68197/17706/67414/76055/20848/17705/66925/17717/66945/71207/20185/11957/12857/70025/17711/20930	51
Co 1	GO:0009205	purine ribonucleoside triphosphate metabolic process	35/973	254/23239	6.04905e-10	2.42381e-07	1.90239e-07	209558/11931/16574/66972/80752/103172/11964/14430/50799/17721/56248/11966/68943/17709/17719/17710/14467/70556/12867/66416/17720/56490/68197/17706/67414/20848/17705/66925/17717/66945/20185/11957/12857/17711/20930	35
Co 1	GO:0019693	ribose phosphate metabolic process	48/973	430/23239	7.08521e-10	2.63621e-07	2.0691e-07	209558/104158/11941/11931/23959/66355/18160/50790/16574/66972/54391/80752/11512/103172/11964/14430/26897/50799/17721/56248/11966/68943/17709/17719/17710/14467/70556/12867/66416/17720/102247/56451/56490/68197/17706/67414/20848/17705/66925/17717/66945/71207/20185/11957/12857/70025/17711/20930	48
Co 1	GO:0009199	ribonucleoside triphosphate metabolic process	35/973	258/23239	9.266e-10	3.21777e-07	2.52556e-07	209558/11931/16574/66972/80752/103172/11964/14430/50799/17721/56248/11966/68943/17709/17719/17710/14467/70556/12867/66416/17720/56490/68197/17706/67414/20848/17705/66925/17717/66945/20185/11957/12857/17711/20930	35
Co 1	GO:0001763	morphogenesis of a branching structure	33/973	239/23239	1.77089e-09	5.76535e-07	4.52509e-07	15364/16147/18109/98711/13614/21817/15376/20346/13036/58198/217325/20496/22339/20682/12550/16776/15415/18667/18510/20733/19206/13982/12387/16974/19303/13138/20807/64138/22418/19143/18590/94275/17702	33
Co 1	GO:0016042	lipid catabolic process	37/973	293/23239	2.32572e-09	7.12629e-07	5.59325e-07	104158/14073/26458/242864/114664/17751/104816/225845/14667/18010/57319/74182/665270/15211/320024/16890/66853/94184/20597/19063/11430/93747/15212/52430/27226/320204/67732/11364/18476/193742/56050/110826/66117/70025/13177/66350/18783	37
Co 1	GO:0006119	oxidative phosphorylation	19/973	90/23239	4.73173e-09	1.36931e-06	1.07474e-06	66972/103172/17721/68943/17709/17719/17710/14467/70556/12867/66416/17720/68197/66925/17717/66945/12857/17711/20930	19
Co 1	GO:0048754	branching morphogenesis of an epithelial tube	26/973	183/23239	5.12821e-08	1.40594e-05	1.10349e-05	15364/16147/18109/98711/13614/15376/13036/58198/20496/22339/20682/16776/15415/18667/18510/19206/13982/12387/16974/19303/13138/20807/64138/22418/94275/17702	26
Co 1	GO:0048732	gland development	46/973	466/23239	7.21956e-08	1.88033e-05	1.47583e-05	15364/11941/18208/17701/16452/81879/12583/21817/20346/26365/20496/22339/20682/12550/16776/12808/18667/19165/18510/14461/19206/13982/12387/16974/21416/14228/15410/11364/16001/102247/353310/13138/20807/54135/16468/19156/22418/17863/54725/18590/230709/14775/16798/16911/17069/17702	46
Co 1	GO:0048568	embryonic organ development	47/973	488/23239	1.0914e-07	2.70718e-05	2.1248e-05	16691/11941/20671/18208/329421/17701/16147/16669/18109/98711/13614/11668/58198/217325/22339/13819/20682/12808/15415/18510/13844/14461/20733/19206/13395/15257/12387/16974/21416/15414/13396/19647/15410/15412/112405/20807/15413/72999/11819/15416/14368/30791/22418/17863/19143/18590/75302	47
Co 1	GO:0006091	generation of precursor metabolites and energy	38/973	354/23239	1.18071e-07	2.79559e-05	2.1942e-05	17751/66972/14583/103172/16195/14430/50799/110078/17721/68943/17709/11430/21416/17719/17710/14467/320204/12856/70556/76824/12867/66416/11364/17720/56451/56490/216558/68197/102093/20848/66925/17717/66945/20185/12857/11429/17711/20930	38
Co 1	GO:0042773	ATP synthesis coupled electron transport	14/973	61/23239	1.66152e-07	3.76298e-05	2.95347e-05	17721/68943/17709/17719/17710/12867/66416/17720/68197/66925/17717/66945/12857/17711	14
Co 1	GO:0044242	cellular lipid catabolic process	25/973	189/23239	3.73063e-07	8.09702e-05	6.35516e-05	104158/14073/26458/242864/17751/14667/18010/57319/74182/15211/16890/66853/94184/20597/11430/93747/15212/52430/320204/11364/193742/110826/70025/13177/18783	25
Co 1	GO:0048705	skeletal system morphogenesis	30/973	260/23239	5.45804e-07	0.000113724	8.92591e-05	17701/22421/16147/17002/18109/98711/11647/20289/11749/22339/20682/15415/13395/12006/12387/16974/15414/15410/15412/18984/15413/72999/15416/77087/17261/30791/230709/109181/75302/17702	30
Co 1	GO:0060348	bone development	27/973	220/23239	5.91997e-07	0.00011522	9.04332e-05	17701/16147/17002/216892/11647/29809/20289/80752/11749/20682/13395/19219/12006/16974/15412/18984/20807/72999/77087/17261/54725/18590/230709/109181/75302/75547/17702	27
Co 1	GO:0006749	glutathione metabolic process	12/973	49/23239	5.97222e-07	0.00011522	9.04332e-05	26570/68312/14872/14866/56615/14778/68044/14782/14863/14775/625249/18024	12
Co 1	GO:0006979	response to oxidative stress	39/973	399/23239	9.06161e-07	0.000168578	0.000132313	26570/20856/16452/16819/19663/17751/11668/12955/211329/56615/13819/53618/19229/14778/76467/14782/50493/68943/11757/18453/12387/17718/17210/26926/112405/19272/19156/19224/11502/14775/67130/69635/625249/18024/19765/11820/26415/108655/109815	39
Co 1	GO:0022904	respiratory electron transport chain	15/973	80/23239	9.92373e-07	0.000172627	0.000135491	50799/17721/68943/17709/17719/17710/12867/66416/17720/68197/66925/17717/66945/12857/17711	15
Co 1	GO:0001655	urogenital system development	35/973	340/23239	9.94205e-07	0.000172627	0.000135491	19126/20671/11847/72077/12307/98711/13642/58198/17075/22339/20682/16776/14013/15415/18510/13844/14461/240025/14537/19206/13982/12387/14228/13797/16001/16779/20677/226154/53421/19156/22418/18027/18590/230709/94275	35
Co 1	GO:0002064	epithelial cell development	28/973	241/23239	1.12528e-06	0.000189083	0.000148407	12739/11941/329421/22421/16147/12638/81879/20682/12550/18667/240025/20733/16456/13982/12387/22350/17356/319448/286940/16779/102247/50918/22418/19143/108829/16150/14775/22589	28
Co 1	GO:1902903	regulation of supramolecular fiber organization	35/973	343/23239	1.21896e-06	0.000198424	0.000155738	11687/544963/13614/12955/14745/63986/83679/68041/12985/243725/19229/20742/69710/13860/207278/19219/56441/19303/14228/22351/20312/19241/78798/19230/50918/234407/211673/101706/16798/75547/11840/216965/11820/11853/11867	35
Co 1	GO:0048562	embryonic organ morphogenesis	33/973	315/23239	1.36684e-06	0.000215754	0.00016934	11941/20671/18208/329421/17701/16147/18109/98711/13614/11668/58198/20682/15415/18510/13844/14461/13395/15257/12387/16974/21416/15414/13396/15410/15412/20807/15413/72999/15416/14368/30791/22418/75302	33
Co 1	GO:0071407	cellular response to organic cyclic compound	44/973	485/23239	1.41464e-06	0.000216731	0.000170107	18600/15364/68312/16535/12638/16452/11647/11512/12550/18667/21848/19206/13982/12387/17344/22350/16974/23989/17718/14228/224903/353310/22378/110147/67040/20848/16438/66354/15502/76507/54633/13207/20185/72512/77006/16439/16798/75547/14827/224902/11820/11461/108655/17702	44
Co 1	GO:0030324	lung development	26/973	217/23239	1.50711e-06	0.000224301	0.000176048	20390/20522/15364/26570/12638/18109/98711/15376/13036/22339/13819/20682/16776/18667/19165/11886/12387/13138/319939/20807/64138/22418/18590/101706/319817/108655	26
Co 1	GO:0043254	regulation of protein complex assembly	41/973	440/23239	1.64268e-06	0.000237687	0.000186555	11687/544963/17342/12955/74202/63986/27054/53624/83679/12985/22339/12484/234839/243725/19229/20742/19165/68705/68943/13982/13860/30949/207278/19219/12387/14228/22351/22375/19241/20807/19230/50918/211673/101706/16798/16784/16911/11840/11853/11867/215351	41
Co 1	GO:0048871	multicellular organismal homeostasis	43/973	473/23239	1.76252e-06	0.000248134	0.000194755	20390/19126/231507/242864/16147/12638/53945/16452/16819/11668/14538/16182/12349/13036/26365/20289/11512/22339/13819/20682/12550/19229/114304/14461/68465/19219/12387/16974/105171/66834/16001/20807/13052/77087/75608/12725/20848/227331/14775/67299/18783/16412/240028	43
Co 1	GO:0030323	respiratory tube development	26/973	220/23239	1.95412e-06	0.000267869	0.000210244	20390/20522/15364/26570/12638/18109/98711/15376/13036/22339/13819/20682/16776/18667/19165/11886/12387/13138/319939/20807/64138/22418/18590/101706/319817/108655	26
Co 1	GO:0055076	transition metal ion homeostasis	19/973	130/23239	2.04522e-06	0.000273168	0.000214403	72027/67547/12870/71753/53945/17002/16819/17751/74051/13819/11964/213053/12010/20530/11804/14977/112405/11840/11820	19
Co 1	GO:0007033	vacuole organization	21/973	155/23239	2.12538e-06	0.000273836	0.000214927	229722/17751/19332/57436/15211/11303/93739/19063/76524/68943/15212/68365/56486/110147/75608/71900/114128/13033/18704/11840/74781	21
Co 1	GO:0060541	respiratory system development	28/973	249/23239	2.15536e-06	0.000273836	0.000214927	20390/20522/15364/26570/12638/18109/98711/15376/13036/22339/13819/20682/16776/18667/19165/11886/13395/12387/16974/13138/319939/20807/64138/22418/18590/101706/319817/108655	28
Co 1	GO:0043401	steroid hormone mediated signaling pathway	18/973	119/23239	2.28269e-06	0.000283107	0.000222204	18600/15364/16452/18667/13982/17344/23989/14228/224903/22378/67040/15502/13207/20185/77006/16798/75547/224902	18
Co 1	GO:0022900	electron transport chain	15/973	86/23239	2.57726e-06	0.000312209	0.000245045	50799/17721/68943/17709/17719/17710/12867/66416/17720/68197/66925/17717/66945/12857/17711	15
Co 1	GO:0000041	transition metal ion transport	15/973	87/23239	2.995e-06	0.000354567	0.000278291	72027/67547/12870/53945/17751/214922/74051/213053/12010/20530/14977/14228/30791/67300/18704	15
Co 1	GO:0048736	appendage development	24/973	199/23239	3.35995e-06	0.000380478	0.000298628	26570/17701/22421/16147/18109/98711/20289/58198/20682/14013/19165/19206/13395/12387/16974/13396/20677/11819/14368/30791/22418/319817/22589/17702	24
Co 1	GO:0060173	limb development	24/973	199/23239	3.35995e-06	0.000380478	0.000298628	26570/17701/22421/16147/18109/98711/20289/58198/20682/14013/19165/19206/13395/12387/16974/13396/20677/11819/14368/30791/22418/319817/22589/17702	24
Co 1	GO:0006575	cellular modified amino acid metabolic process	21/973	160/23239	3.55847e-06	0.000387332	0.000304008	26570/68312/14872/26943/30805/218865/14866/56615/54381/14778/68044/18510/14782/18453/11364/112405/70266/14863/14775/625249/18024	21
Co 1	GO:0060562	epithelial tube morphogenesis	36/973	375/23239	3.5692e-06	0.000387332	0.000304008	15364/20671/18208/16147/18109/98711/13614/15376/13036/13642/58198/20496/22339/20682/16776/12808/15415/18667/18510/20733/19206/13982/12387/16974/19303/13138/20677/20807/64138/14368/22418/19143/16911/94275/13800/17702	36
Co 1	GO:0030518	intracellular steroid hormone receptor signaling pathway	17/973	112/23239	4.12916e-06	0.000438955	0.000344526	18600/15364/16452/18667/13982/17344/23989/14228/224903/22378/67040/15502/13207/20185/77006/16798/224902	17
Co 1	GO:0032956	regulation of actin cytoskeleton organization	33/973	332/23239	4.30382e-06	0.000448372	0.000351916	11687/329421/216831/544963/13614/14745/63986/69550/12985/243725/19229/20742/18484/69710/16456/13860/207278/19219/56441/19303/22351/20312/19241/19230/50918/211673/12488/16798/75547/11840/216965/11853/11867	33
Co 1	GO:0030522	intracellular receptor signaling pathway	24/973	203/23239	4.76095e-06	0.00048627	0.000381662	18600/11687/15364/16452/18667/21848/13982/17344/23989/14228/224903/22378/67040/20848/66354/15502/13207/20185/75302/77006/59079/16798/432940/224902	24
Co 1	GO:0015980	energy derivation by oxidation of organic compounds	27/973	246/23239	5.14873e-06	0.000515765	0.000404811	17751/66972/14583/16195/50799/110078/17721/68943/17709/21416/17719/17710/76824/12867/66416/11364/17720/56451/216558/68197/102093/66925/17717/66945/12857/11429/17711	27
Co 1	GO:0046486	glycerolipid metabolic process	32/973	320/23239	5.27794e-06	0.000518732	0.000407141	11687/104158/21835/242864/12266/50790/225845/212862/74182/26943/30805/16890/66853/16195/12660/75320/13982/21416/27226/78928/77116/102247/72999/76500/193742/329777/18590/68563/14775/380921/18704/18783	32
Co 1	GO:0009101	glycoprotein biosynthetic process	27/973	249/23239	6.45697e-06	0.000622858	0.000488867	14348/72077/17751/20440/14344/14538/14583/68947/53618/64294/56175/14537/12387/21416/57783/231050/56374/76055/69038/223827/108150/211673/13135/109181/68563/13200/54128	27
P	GO:0070633	transepithelial transport	7/973	20/23239	1.05968e-05	0.00100361	0.000787712	20522/12638/13614/76560/20496/13052/16438	7
Co 1	GO:0001894	tissue homeostasis	25/973	228/23239	1.15731e-05	0.00107651	0.000844924	20390/19126/16147/14538/12349/13036/26365/20289/22339/13819/20682/19229/114304/14461/19219/12387/16974/20807/13052/77087/75608/12725/227331/18783/16412	25
Co 1	GO:0051961	negative regulation of nervous system development	33/973	350/23239	1.30677e-05	0.00119421	0.000937305	15364/18208/22421/19716/18109/17751/14745/15376/20346/13642/11512/20682/12484/14972/12010/64294/13844/14766/12387/13209/16974/227292/69743/77116/14964/76893/20848/64138/22418/69064/14567/11820/16412	33
Co 1	GO:0009100	glycoprotein metabolic process	30/973	305/23239	1.42015e-05	0.00127544	0.00100106	14348/72077/16147/17751/20440/14344/14538/53627/14583/68947/110173/53618/64294/56175/14537/12387/21416/57783/231050/56374/76055/69038/223827/108150/211673/13135/109181/68563/13200/54128	30
Co 1	GO:0071577	zinc ion transmembrane transport	7/973	21/23239	1.53213e-05	0.00135269	0.00106169	72027/67547/214922/213053/14977/30791/18704	7
Co 1	GO:0002053	positive regulation of mesenchymal cell proliferation	9/973	37/23239	1.64425e-05	0.00142748	0.0011204	16147/18109/22339/20682/12387/16974/22418/18590/108655	9
Co 1	GO:0072503	cellular divalent inorganic cation homeostasis	41/973	484/23239	1.67911e-05	0.00143385	0.0011254	232983/72027/67547/11941/56838/20856/64177/68312/11931/12307/13057/16452/17096/17751/13614/14745/21817/66972/11749/12484/67972/19229/16195/213053/19165/14461/13982/19219/14977/16974/110213/15212/20312/14886/76055/16438/22418/68944/16439/14688/11820	41
Co 1	GO:0061180	mammary gland epithelium development	13/973	77/23239	1.71431e-05	0.00144029	0.00113045	18208/17701/16452/20496/18667/19206/13982/16974/353310/22418/14775/16798/17702	13
Co 1	GO:1901615	organic hydroxy compound metabolic process	39/973	452/23239	1.77173e-05	0.00146491	0.00114978	53315/11687/104158/11941/26570/26458/242864/12638/18160/98711/17751/11668/16832/20698/216134/665270/15186/16890/13819/19229/54381/12660/11303/109754/18510/76524/11804/19286/77116/18984/72999/76500/22418/56050/71207/67963/17069/13595/11820	39
Co 1	GO:0072593	reactive oxygen species metabolic process	28/973	279/23239	1.88033e-05	0.00151839	0.00119175	241275/11847/18109/13057/16452/13614/12955/16409/54391/19229/14778/50493/68943/13982/67184/19219/11757/17709/14678/70556/18984/68197/12725/20848/17717/14775/18024/109815	28
Co 1	GO:0061351	neural precursor cell proliferation	21/973	178/23239	1.89471e-05	0.00151839	0.00119175	15364/22421/19716/17096/58198/22339/12484/14824/14461/20733/14766/12387/17356/16974/20312/14678/13797/64138/14368/22418/67299	21
Co 1	GO:0002697	regulation of immune effector process	36/973	405/23239	1.9599e-05	0.00154684	0.00121408	16803/209558/12628/13136/12266/140474/13482/17096/21946/16182/16409/26365/12484/209200/14972/12010/14461/12509/360013/110213/320795/20911/14964/80985/54633/22418/17863/54725/16362/71890/16396/230709/72512/319817/12946/108655	36
Co 1	GO:0042775	mitochondrial ATP synthesis coupled electron transport	11/973	57/23239	2.06374e-05	0.00160448	0.00125932	68943/17719/17710/12867/66416/68197/66925/17717/66945/12857/17711	11
Co 1	GO:0050768	negative regulation of neurogenesis	31/973	327/23239	2.1278e-05	0.00162996	0.00127931	15364/18208/22421/19716/18109/17751/14745/15376/20346/13642/11512/20682/12484/14972/12010/64294/13844/14766/12387/13209/227292/69743/14964/76893/20848/64138/22418/69064/14567/11820/16412	31
Co 1	GO:0006644	phospholipid metabolic process	32/973	343/23239	2.17058e-05	0.00163863	0.00128612	11687/242864/74442/67216/17096/104816/225845/212862/57319/74182/665270/26943/14792/20597/19229/12660/75320/15212/71910/27226/78928/77116/102247/76500/329777/18590/68563/380921/18704/11840/66350/18783	32
Co 1	GO:0090407	organophosphate biosynthetic process	40/973	473/23239	2.20468e-05	0.0016406	0.00128767	11687/74442/67216/18160/50790/225845/212862/216134/23962/54391/11512/103172/14792/19229/12660/14430/50799/75320/56248/17709/69692/15212/78928/14467/102247/56451/56490/68197/17706/20848/17705/76500/329777/18590/20185/68563/11957/18704/70025/20930	40
Co 1	GO:0072001	renal system development	29/973	297/23239	2.25029e-05	0.00165096	0.0012958	19126/20671/11847/72077/12307/98711/13642/58198/17075/22339/20682/16776/14013/15415/18510/240025/14537/19206/12387/13797/16779/20677/226154/53421/22418/18027/18590/230709/94275	29
Co 1	GO:0006829	zinc ion transport	8/973	30/23239	2.3596e-05	0.0017071	0.00133987	72027/67547/17751/214922/213053/14977/30791/18704	8
Co 1	GO:0060349	bone morphogenesis	16/973	116/23239	2.69951e-05	0.00192626	0.00151188	17701/16147/17002/11647/20289/11749/20682/13395/12006/16974/18984/72999/17261/230709/109181/17702	16
Co 1	GO:0007040	lysosome organization	11/973	59/23239	2.90011e-05	0.00201422	0.00158091	17751/19332/15211/11303/19063/76524/15212/68365/71900/114128/11840	11
Co 1	GO:0080171	lytic vacuole organization	11/973	59/23239	2.90011e-05	0.00201422	0.00158091	17751/19332/15211/11303/19063/76524/15212/68365/71900/114128/11840	11
Co 1	GO:0030149	sphingolipid catabolic process	7/973	23/23239	3.0014e-05	0.00205714	0.0016146	14667/18010/57319/15211/94184/20597/15212	7
Co 1	GO:0001837	epithelial to mesenchymal transition	17/973	130/23239	3.0934e-05	0.00209266	0.00164248	17701/14538/15376/22339/20682/53378/67898/12006/12387/16974/353310/13138/67040/22418/13207/71890/17702	17
Co 1	GO:0010976	positive regulation of neuron projection development	32/973	350/23239	3.23189e-05	0.00215367	0.00169036	18208/17096/14745/18010/20698/208647/22339/12484/243725/19229/14824/12808/18519/52163/17344/228880/16974/20312/16001/54214/20807/19230/67414/71900/22418/216344/14567/16150/11840/18024/29875/16412	32
Co 1	GO:0045333	cellular respiration	19/973	157/23239	3.26626e-05	0.00215367	0.00169036	66972/50799/17721/68943/17709/17719/17710/76824/12867/66416/17720/56451/68197/66925/17717/66945/12857/11429/17711	19
Co 1	GO:0046916	cellular transition metal ion homeostasis	14/973	94/23239	3.56574e-05	0.00232174	0.00182228	72027/67547/12870/71753/53945/17751/11964/213053/20530/11804/14977/112405/11840/11820	14
Co 1	GO:0034329	cell junction assembly	22/973	200/23239	3.62148e-05	0.00232892	0.00182792	12739/21961/22339/12550/19229/244895/15257/12387/17356/19303/56233/353310/20807/54135/19272/109333/109711/22330/16150/29875/11853/16412	22
Co 1	GO:0051348	negative regulation of transferase activity	25/973	244/23239	3.66826e-05	0.00233024	0.00182895	17096/15376/26365/103172/20597/209200/97998/66259/19165/13844/18519/106504/13682/11757/16974/320795/22375/14467/16001/11819/114715/15502/71890/16798/11461	25
Co 1	GO:0071900	regulation of protein serine/threonine kinase activity	36/973	418/23239	3.82682e-05	0.00240168	0.00188502	232983/17002/16452/17096/13614/14745/224116/26365/22339/12484/20597/19229/21987/13844/18519/106504/52163/16974/19303/16001/12453/13866/11819/67397/114715/15502/23994/22418/18590/11502/16798/75547/216965/94275/29875/11461	36
Co 1	GO:0006639	acylglycerol metabolic process	16/973	120/23239	4.12602e-05	0.00255863	0.00200821	104158/21835/12266/50790/225845/30805/16890/66853/16195/13982/21416/102247/72999/193742/14775/380921	16
Co 1	GO:0006631	fatty acid metabolic process	33/973	371/23239	4.2339e-05	0.00259464	0.00203647	11687/104158/11685/14073/26458/68312/12266/50790/13614/68801/11690/20698/68041/16890/20250/26897/18484/68465/11430/93747/52430/320204/11364/102247/18984/72999/19224/193742/54486/110826/70025/13177/18783	33
Co 1	GO:0031346	positive regulation of cell projection organization	38/973	454/23239	4.38288e-05	0.0026547	0.00208361	18208/329421/17096/16819/14745/18010/20698/208647/22339/12484/243725/19229/14824/12808/103742/69710/18519/52163/13860/17344/228880/16974/20312/16001/54214/20807/19230/67414/54633/71900/22418/216344/14567/16150/11840/18024/29875/16412	38
Co 1	GO:0034330	cell junction organization	25/973	248/23239	4.80157e-05	0.00287487	0.00225642	12739/26365/21961/22339/12550/19229/244895/224912/15257/12387/17356/19303/56233/353310/20807/13052/54135/19272/109333/109711/22330/16150/29875/11853/16412	25
Co 1	GO:0008360	regulation of cell shape	18/973	148/23239	4.8861e-05	0.00289224	0.00227005	74202/14745/27054/22339/19229/69710/17909/71960/13860/22350/15212/19303/269587/27418/57342/67938/230709/11853	18
Co 1	GO:0006638	neutral lipid metabolic process	16/973	122/23239	5.062e-05	0.00296269	0.00232535	104158/21835/12266/50790/225845/30805/16890/66853/16195/13982/21416/102247/72999/193742/14775/380921	16
Co 1	GO:0010721	negative regulation of cell development	33/973	375/23239	5.22564e-05	0.00302448	0.00237385	15364/18208/22421/12638/19716/18109/17751/14745/15376/20346/13642/11512/20682/12484/14972/12010/64294/13844/14766/12387/13209/227292/69743/14964/76893/20848/64138/22418/69064/14567/11820/108655/16412	33
Co 1	GO:0045454	cell redox homeostasis	11/973	63/23239	5.47758e-05	0.00313546	0.00246095	14782/50493/11757/18453/66861/14775/66866/14827/18024/105245/109815	11
Co 1	GO:0060993	kidney morphogenesis	14/973	98/23239	5.71768e-05	0.00323732	0.0025409	72077/12307/58198/22339/20682/16776/15415/18510/14537/19206/12387/20677/230709/94275	14
Co 1	GO:0009755	hormone-mediated signaling pathway	19/973	164/23239	5.97712e-05	0.00331222	0.00259968	18600/15364/16452/18667/68465/13982/17344/23989/14228/224903/22378/67040/15502/13207/20185/77006/16798/75547/224902	19
Co 1	GO:0030879	mammary gland development	19/973	164/23239	5.97712e-05	0.00331222	0.00259968	11941/18208/17701/16452/12583/20496/22339/20682/18667/19206/13982/16974/16001/102247/353310/22418/14775/16798/17702	19
Co 1	GO:0032970	regulation of actin filament-based process	33/973	378/23239	6.10275e-05	0.00334623	0.00262638	11687/329421/216831/544963/13614/14745/63986/69550/12985/243725/19229/20742/18484/69710/16456/13860/207278/19219/56441/19303/22351/20312/19241/19230/50918/211673/12488/16798/75547/11840/216965/11853/11867	33
Co 1	GO:0032535	regulation of cellular component size	34/973	395/23239	6.28941e-05	0.00340073	0.00266916	11687/11941/18208/329421/22421/544963/13614/63986/20346/12985/20496/22339/243725/19229/97998/20742/13860/207278/56441/22350/22351/19241/54214/20807/19230/50918/12725/22418/216344/14567/211673/16798/11840/11867	34
Co 1	GO:0070085	glycosylation	21/973	193/23239	6.33272e-05	0.00340073	0.00266916	14348/72077/17751/20440/14344/14538/14583/53618/231050/56374/76055/69038/223827/108150/69064/211673/13135/109181/68563/13200/54128	21
Co 1	GO:0007015	actin filament organization	34/973	396/23239	6.611e-05	0.00351395	0.00275802	11687/68178/544963/14745/63986/12985/243725/19229/12808/20742/76467/69710/13860/207278/19219/56441/22350/19303/22351/20312/19241/234214/20807/19230/50918/71890/211673/109711/12488/16798/11840/13800/11853/11867	34
Co 1	GO:0071383	cellular response to steroid hormone stimulus	19/973	166/23239	7.0522e-05	0.00368395	0.00289144	18600/15364/16452/18667/13982/17344/23989/17718/14228/224903/22378/67040/15502/13207/20185/77006/16798/75547/224902	19
Co 1	GO:0042743	hydrogen peroxide metabolic process	10/973	54/23239	7.07227e-05	0.00368395	0.00289144	241275/13057/14778/50493/68943/19219/11757/17709/20848/14775	10
Co 1	GO:0046466	membrane lipid catabolic process	7/973	26/23239	7.21411e-05	0.00372063	0.00292023	14667/18010/57319/15211/94184/20597/15212	7
Co 1	GO:0050678	regulation of epithelial cell proliferation	31/973	349/23239	7.33282e-05	0.00374477	0.00293918	15364/22421/16147/13057/13642/26365/22339/20682/12550/14824/18667/14461/19206/13982/13395/12387/16974/21416/13396/353310/13866/13052/11819/19272/20848/22418/14775/66117/69683/94275/108655	31
Co 1	GO:0006486	protein glycosylation	20/973	181/23239	7.56546e-05	0.00378928	0.00297411	14348/72077/17751/20440/14344/14538/14583/53618/231050/56374/76055/69038/223827/108150/211673/13135/109181/68563/13200/54128	20
Co 1	GO:0043413	macromolecule glycosylation	20/973	181/23239	7.56546e-05	0.00378928	0.00297411	14348/72077/17751/20440/14344/14538/14583/53618/231050/56374/76055/69038/223827/108150/211673/13135/109181/68563/13200/54128	20
Co 1	GO:0050727	regulation of inflammatory response	29/973	318/23239	7.79203e-05	0.00386559	0.00303401	232983/16803/209558/12628/242864/13136/23959/12266/16452/17096/21946/11690/21817/50905/12484/13982/19219/12509/57783/20312/68197/22418/14775/625249/12946/432940/11820/18783/109815	29
Co 1	GO:0060441	epithelial tube branching involved in lung morphogenesis	8/973	35/23239	7.87863e-05	0.00387168	0.00303879	15364/98711/15376/13036/20682/12387/13138/64138	8
Co 1	GO:0060070	canonical Wnt signaling pathway	26/973	272/23239	8.3489e-05	0.00406443	0.00319008	20671/75607/22421/17342/53627/20682/12550/77578/13395/21885/12006/12387/16974/21416/27373/241639/353310/20677/226154/74493/14368/22418/71890/16798/67772/432940	26
Co 1	GO:0010464	regulation of mesenchymal cell proliferation	9/973	45/23239	8.67087e-05	0.00411476	0.00322958	16147/18109/22339/20682/12387/16974/22418/18590/108655	9
Co 1	GO:0035136	forelimb morphogenesis	9/973	45/23239	8.67087e-05	0.00411476	0.00322958	17701/22421/98711/58198/14013/12387/16974/22589/17702	9
Co 1	GO:0051090	regulation of DNA-binding transcription factor activity	33/973	385/23239	8.68927e-05	0.00411476	0.00322958	15364/17002/16452/13614/16182/15376/20698/12985/22339/19206/223453/68943/13982/11757/12387/17344/16974/21416/20312/16001/112405/20807/14368/22418/71890/16396/16150/72512/77006/59079/432940/11820/17702	33
Co 1	GO:0048762	mesenchymal cell differentiation	22/973	213/23239	9.34773e-05	0.0043867	0.00344302	17701/98711/13614/14538/15376/20346/11749/22339/20682/16776/53378/67898/12006/12387/16974/353310/13138/67040/22418/13207/71890/17702	22
Co 1	GO:0060688	regulation of morphogenesis of a branching structure	11/973	67/23239	9.81454e-05	0.00456464	0.00358267	58198/22339/20682/12550/15415/18510/13982/12387/22418/18590/94275	11
Co 1	GO:0061448	connective tissue development	26/973	275/23239	9.99736e-05	0.00460852	0.00361711	15364/17701/22421/16147/18109/13614/108012/225845/15376/20289/208647/11749/20682/12006/12387/16974/105171/15410/18984/20807/17261/22418/230709/109181/77006/17702	26
Co 1	GO:0030041	actin filament polymerization	19/973	171/23239	0.000105231	0.00480832	0.00377394	11687/544963/63986/12985/243725/19229/12808/20742/76467/13860/207278/22351/19241/19230/50918/211673/16798/11840/11867	19
Co 1	GO:0008154	actin polymerization or depolymerization	21/973	201/23239	0.000113612	0.0050799	0.00398709	11687/544963/63986/12985/243725/19229/12808/20742/76467/13860/207278/56441/22351/19241/19230/50918/211673/16798/11840/13800/11867	21
Co 1	GO:0010463	mesenchymal cell proliferation	10/973	57/23239	0.000113927	0.0050799	0.00398709	17701/16147/18109/22339/20682/12387/16974/22418/18590/108655	10
Co 1	GO:0043405	regulation of MAP kinase activity	27/973	293/23239	0.0001141	0.0050799	0.00398709	232983/16452/17096/13614/14745/224116/26365/22339/12484/20597/19229/21987/13844/106504/19303/16001/13866/67397/114715/15502/22418/18590/11502/75547/216965/94275/29875	27
Co 1	GO:0010631	epithelial cell migration	26/973	278/23239	0.00011931	0.00512173	0.00401992	22421/13482/19279/20346/13036/13642/26365/22339/20682/19229/14461/19303/320795/56233/241639/20807/11819/114715/22418/109333/11502/14775/18704/18024/69683/16412	26
Co 1	GO:0016999	antibiotic metabolic process	16/973	131/23239	0.000119865	0.00512173	0.00401992	241275/11484/13057/20440/14778/50493/68943/19219/11757/17709/56451/20848/66925/66945/14775/11429	16
Co 1	GO:0035107	appendage morphogenesis	19/973	173/23239	0.000122872	0.00512173	0.00401992	17701/22421/16147/18109/98711/58198/20682/14013/19165/19206/13395/12387/16974/13396/20677/14368/22418/22589/17702	19
Co 1	GO:0035108	limb morphogenesis	19/973	173/23239	0.000122872	0.00512173	0.00401992	17701/22421/16147/18109/98711/58198/20682/14013/19165/19206/13395/12387/16974/13396/20677/14368/22418/22589/17702	19
Co 1	GO:0051260	protein homooligomerization	31/973	359/23239	0.00012298	0.00512173	0.00401992	12739/20510/64177/241638/16819/11668/12955/20514/224116/11690/21817/53624/14583/11749/56615/12550/70356/14778/67880/18484/17025/56248/56318/11364/66834/75608/14660/15108/16784/11820/11853	31
Co 1	GO:0051353	positive regulation of oxidoreductase activity	9/973	47/23239	0.000123697	0.00512173	0.00401992	13057/13614/54391/19229/13982/14678/12856/18984/20193	9
Co 1	GO:0051489	regulation of filopodium assembly	9/973	47/23239	0.000123697	0.00512173	0.00401992	329421/19329/216363/243725/103742/69710/17909/228880/20807	9
Co 1	GO:0030449	regulation of complement activation	5/973	13/23239	0.00012372	0.00512173	0.00401992	12628/13136/12266/12509/12946	5
Co 1	GO:0072659	protein localization to plasma membrane	25/973	263/23239	0.000123889	0.00512173	0.00401992	232670/11931/216831/16668/58998/11512/12550/16776/20742/13844/18412/19206/16456/22350/17356/16974/54214/56374/50918/52588/67300/16150/74998/11461/16412	25
Co 1	GO:0009062	fatty acid catabolic process	13/973	93/23239	0.000130684	0.0053601	0.00420702	104158/14073/26458/16890/11430/93747/52430/320204/11364/193742/110826/70025/13177	13
Co 1	GO:0090132	epithelium migration	26/973	280/23239	0.00013399	0.00538737	0.00422842	22421/13482/19279/20346/13036/13642/26365/22339/20682/19229/14461/19303/320795/56233/241639/20807/11819/114715/22418/109333/11502/14775/18704/18024/69683/16412	26
Co 1	GO:0022612	gland morphogenesis	17/973	146/23239	0.000134938	0.00538737	0.00422842	18208/21817/20346/26365/20496/20682/12550/16776/18667/19206/13982/16974/16001/13138/22418/18590/17702	17
Co 1	GO:0090596	sensory organ morphogenesis	27/973	296/23239	0.000135107	0.00538737	0.00422842	11941/19126/18208/329421/17701/16147/12307/11830/13614/11668/58198/58998/22339/20682/18510/13844/14461/13395/15257/12387/16974/69743/13396/72999/20848/14368/22418	27
Co 1	GO:0006665	sphingolipid metabolic process	15/973	119/23239	0.000135633	0.00538737	0.00422842	74442/216892/68801/14667/18010/57319/20698/26943/15211/94184/20597/76524/15212/76893/19156	15
Co 1	GO:0048608	reproductive structure development	36/973	445/23239	0.00013652	0.00538737	0.00422842	16691/15364/22421/12638/16669/98711/56739/20346/217325/13030/22339/13819/20682/12550/18667/14461/20733/14766/13982/19219/11757/12387/16974/21416/319448/14228/16001/112405/11819/19156/22418/19143/108829/224902/22589/18783	36
Co 1	GO:0050673	epithelial cell proliferation	34/973	412/23239	0.000142331	0.00557445	0.00437526	15364/22421/16147/13057/13642/26365/22339/20682/12550/14824/18667/14461/19206/13982/13395/12387/16974/21416/13396/241639/353310/13866/13052/11819/19272/20848/22418/80748/59287/14775/66117/69683/94275/108655	34
Co 1	GO:0006643	membrane lipid metabolic process	18/973	161/23239	0.00014635	0.00565972	0.00444218	74442/216892/68801/14667/18010/57319/20698/26943/15211/94184/20597/76524/15212/78928/76893/19156/329777/68563	18
Co 1	GO:0051186	cofactor metabolic process	38/973	481/23239	0.000146681	0.00565972	0.00444218	241275/104158/26570/68312/50790/13057/14872/16832/216134/54391/14866/56615/14430/26897/14778/67880/68044/19063/17025/14782/50493/68943/19219/11757/17709/19286/15199/102247/56451/56490/233016/20848/14863/20185/14775/70025/625249/18024	38
Co 1	GO:0019221	cytokine-mediated signaling pathway	29/973	330/23239	0.000148762	0.00569779	0.00447206	232983/18600/16691/16668/68713/16452/17751/16182/20698/20309/54123/26365/58203/12484/19229/16195/68465/15979/15257/20312/80876/22083/80985/20848/22418/16362/16880/16150/432940	29
Co 1	GO:0090130	tissue migration	26/973	282/23239	0.00015026	0.00571317	0.00448413	22421/13482/19279/20346/13036/13642/26365/22339/20682/19229/14461/19303/320795/56233/241639/20807/11819/114715/22418/109333/11502/14775/18704/18024/69683/16412	26
Co 1	GO:0009225	nucleotide-sugar metabolic process	7/973	29/23239	0.000153368	0.00578909	0.00454372	14583/53618/218138/14430/216558/22122/54128	7
Co 1	GO:0051216	cartilage development	21/973	206/23239	0.000160659	0.00597765	0.00469171	17701/22421/16147/18109/13614/20289/208647/11749/20682/12006/12387/16974/15410/18984/20807/17261/22418/230709/109181/77006/17702	21
Co 1	GO:2000027	regulation of animal organ morphogenesis	21/973	206/23239	0.000160659	0.00597765	0.00469171	15364/20671/17701/22421/13614/26365/58198/22339/20682/12550/15415/18510/13982/12387/16974/69743/18984/14368/22418/18590/94275	21
Co 1	GO:0061458	reproductive system development	36/973	449/23239	0.000162765	0.00601309	0.00471953	16691/15364/22421/12638/16669/98711/56739/20346/217325/13030/22339/13819/20682/12550/18667/14461/20733/14766/13982/19219/11757/12387/16974/21416/319448/14228/16001/112405/11819/19156/22418/19143/108829/224902/22589/18783	36
Co 1	GO:0046847	filopodium assembly	10/973	60/23239	0.000177589	0.00651452	0.00511309	329421/19329/216363/243725/103742/69710/17909/228880/22350/20807	10
Co 1	GO:2000177	regulation of neural precursor cell proliferation	14/973	109/23239	0.000183657	0.00658483	0.00516828	19716/17096/58198/22339/12484/14461/20733/14766/12387/17356/20312/14678/64138/22418	14
Co 1	GO:0110053	regulation of actin filament organization	24/973	254/23239	0.000183765	0.00658483	0.00516828	11687/544963/14745/63986/12985/243725/19229/20742/69710/13860/207278/19219/56441/19303/22351/20312/19241/19230/50918/211673/16798/11840/11853/11867	24
Co 1	GO:0070838	divalent metal ion transport	36/973	452/23239	0.000185336	0.00658483	0.00516828	23844/72027/67547/11941/20856/64177/68312/11931/53945/13057/17096/17751/214922/228071/66972/11749/67972/19229/213053/19165/14977/12387/110213/20312/14467/14678/80708/76055/16438/30791/17863/68944/230709/18704/16439/20193	36
Co 1	GO:0010310	regulation of hydrogen peroxide metabolic process	5/973	14/23239	0.000185827	0.00658483	0.00516828	241275/68943/19219/17709/20848	5
Co 1	GO:2000257	regulation of protein activation cascade	5/973	14/23239	0.000185827	0.00658483	0.00516828	12628/13136/12266/12509/12946	5
Co 1	GO:0030832	regulation of actin filament length	19/973	179/23239	0.000192385	0.00677117	0.00531453	11687/329421/544963/63986/12985/243725/19229/20742/13860/207278/56441/22351/19241/19230/50918/211673/16798/11840/11867	19
Co 1	GO:0045665	negative regulation of neuron differentiation	24/973	255/23239	0.000195002	0.0068172	0.00535066	18208/19716/14745/15376/20346/13642/11512/20682/12484/14972/12010/64294/13844/13209/227292/69743/14964/76893/64138/22418/69064/14567/11820/16412	24
Co 1	GO:0001503	ossification	31/973	369/23239	0.000200957	0.00692825	0.00543782	11687/20661/16147/17002/68713/11732/11647/20289/80752/320799/22339/20682/19229/16195/19206/13521/13395/19219/12006/12387/17344/16974/21416/56233/17261/22418/13207/230709/75302/57259/17702	31
Co 1	GO:0006641	triglyceride metabolic process	13/973	97/23239	0.000201218	0.00692825	0.00543782	21835/12266/50790/225845/30805/16890/66853/16195/13982/21416/102247/72999/14775	13
Co 1	GO:0060249	anatomical structure homeostasis	32/973	386/23239	0.000203278	0.00692825	0.00543782	20390/19126/16147/12307/14538/12349/13036/26365/20289/22339/13819/20682/19229/114304/19165/14461/19219/12387/16974/20312/20807/74493/13052/77087/75608/12725/227331/16784/216965/22589/18783/16412	32
Co 1	GO:0031056	regulation of histone modification	17/973	151/23239	0.000203498	0.00692825	0.00543782	22339/14461/18519/68943/12387/22378/22083/110147/246198/16468/66354/17863/230709/20185/80748/75302/22589	17
Co 1	GO:1901214	regulation of neuron death	30/973	353/23239	0.000207278	0.00701111	0.00550285	26570/16452/17751/72930/13642/12985/56876/211329/22339/19229/19063/68943/13982/11757/12387/56233/20312/17210/26926/112405/80890/75608/20848/64138/16438/22418/16150/14775/12017/19765	30
Co 1	GO:0050679	positive regulation of epithelial cell proliferation	20/973	195/23239	0.000210063	0.00703478	0.00552143	15364/22421/16147/13057/22339/20682/14824/14461/13982/13395/12387/21416/13396/353310/13866/13052/20848/22418/69683/108655	20
Co 1	GO:0072511	divalent inorganic cation transport	36/973	455/23239	0.000210679	0.00703478	0.00552143	23844/72027/67547/11941/20856/64177/68312/11931/53945/13057/17096/17751/214922/228071/66972/11749/67972/19229/213053/19165/14977/12387/110213/20312/14467/14678/80708/76055/16438/30791/17863/68944/230709/18704/16439/20193	36
Co 1	GO:0010559	regulation of glycoprotein biosynthetic process	8/973	40/23239	0.00021387	0.00705094	0.00553411	17751/64294/56175/12387/21416/56374/76055/211673	8
Co 1	GO:0060603	mammary gland duct morphogenesis	8/973	40/23239	0.00021387	0.00705094	0.00553411	18208/20496/18667/19206/13982/16974/22418/17702	8
Co 1	GO:0030278	regulation of ossification	22/973	226/23239	0.000220441	0.00713435	0.00559959	17002/11732/80752/320799/22339/20682/19229/16195/19206/13395/19219/12006/12387/17344/16974/56233/22418/13207/230709/75302/57259/17702	22
Co 1	GO:0022408	negative regulation of cell-cell adhesion	19/973	181/23239	0.000222213	0.00713435	0.00559959	20390/11847/56838/16147/140474/16452/26365/17075/22339/12484/12550/20733/353310/13866/50918/16362/71890/16396/319817	19
Co 1	GO:0072329	monocarboxylic acid catabolic process	14/973	111/23239	0.000222925	0.00713435	0.00559959	104158/14073/26458/16890/11430/93747/52430/320204/11364/193742/56050/110826/70025/13177	14
Co 1	GO:1905330	regulation of morphogenesis of an epithelium	14/973	111/23239	0.000222925	0.00713435	0.00559959	22421/58198/22339/20682/12550/15415/18510/13982/12387/16974/14368/22418/18590/94275	14
Co 1	GO:0045778	positive regulation of ossification	13/973	98/23239	0.000223248	0.00713435	0.00559959	17002/80752/320799/22339/16195/13395/19219/12387/16974/22418/75302/57259/17702	13
Co 1	GO:0098727	maintenance of cell number	18/973	167/23239	0.000232044	0.00733829	0.00575965	15364/22421/58198/20682/14013/18510/14461/77578/12387/13209/21416/23989/20677/22070/22083/20848/108829/66999	18
Co 1	GO:0034599	cellular response to oxidative stress	24/973	258/23239	0.000232447	0.00733829	0.00575965	26570/16452/16819/17751/211329/56615/13819/53618/76467/14782/68943/11757/18453/12387/17210/19272/19156/14775/69635/18024/19765/26415/108655/109815	24
Co 1	GO:0033619	membrane protein proteolysis	9/973	51/23239	0.000237753	0.00740391	0.00581115	71753/13036/19165/56175/80708/13138/27059/11502/59287	9
Co 1	GO:0043297	apical junction assembly	9/973	51/23239	0.000237753	0.00740391	0.00581115	12739/12550/17356/20807/109333/22330/16150/11853/16412	9
Co 1	GO:1900407	regulation of cellular response to oxidative stress	12/973	86/23239	0.00023879	0.00740391	0.00581115	26570/211329/53618/68943/18453/12387/17210/19156/14775/18024/19765/108655	12
Co 1	GO:0060350	endochondral bone morphogenesis	11/973	74/23239	0.0002446	0.00753917	0.00591732	16147/11647/20289/11749/20682/13395/12006/18984/17261/230709/109181	11
Co 1	GO:0071496	cellular response to external stimulus	25/973	275/23239	0.000247951	0.00756251	0.00593564	72027/229722/15376/57436/20289/20682/234839/93739/21848/223453/19219/12387/21416/319481/56486/13138/20807/110147/66354/76507/233833/18704/16784/14827/18024	25
Co 1	GO:0009952	anterior/posterior pattern specification	22/973	228/23239	0.000249712	0.00756251	0.00593564	20671/17701/68713/15376/12808/15415/19165/29871/12006/15257/12387/16974/15414/15410/13797/15412/20807/15413/11819/15416/22418/17702	22
Co 1	GO:0048545	response to steroid hormone	22/973	228/23239	0.000249712	0.00756251	0.00593564	18600/15364/16452/12583/11647/18667/13982/17344/23989/17718/14228/224903/22378/67040/15502/13207/20185/11502/77006/16798/75547/224902	22
Co 1	GO:0035264	multicellular organism growth	21/973	213/23239	0.000255113	0.00762039	0.00598106	15364/20856/231507/16147/217325/20496/19206/22350/21416/19647/102247/74493/77087/20848/231051/230709/20185/227331/319817/11820/22589	21
Co 1	GO:0055074	calcium ion homeostasis	37/973	477/23239	0.00025549	0.00762039	0.00598106	232983/11941/56838/20856/64177/68312/11931/12307/13057/16452/17096/13614/14745/21817/66972/11749/12484/67972/19229/16195/19165/21848/14461/13982/19219/16974/110213/15212/20312/14886/76055/16438/22418/68944/16439/14688/11820	37
Co 1	GO:0050773	regulation of dendrite development	19/973	183/23239	0.000256012	0.00762039	0.00598106	216831/241638/14745/19329/56876/243725/14824/12808/52163/17344/228880/217692/67414/54633/71900/216344/15529/11840/29875	19
Co 1	GO:0006874	cellular calcium ion homeostasis	36/973	460/23239	0.00025988	0.00769157	0.00603693	232983/11941/56838/20856/64177/68312/11931/12307/13057/16452/17096/13614/14745/21817/66972/11749/12484/67972/19229/16195/19165/14461/13982/19219/16974/110213/15212/20312/14886/76055/16438/22418/68944/16439/14688/11820	36
Co 1	GO:0070997	neuron death	32/973	392/23239	0.000267795	0.00787645	0.00618204	26570/16452/17751/72930/13642/12985/56876/211329/22339/19229/19063/68943/13982/11757/12387/56233/20312/78928/17210/26926/112405/80890/75608/20848/64138/16438/22418/16150/14775/12017/19765/11820	32
Co 1	GO:0043129	surfactant homeostasis	5/973	15/23239	0.000269151	0.00787645	0.00618204	20390/13036/22339/13819/18783	5
Co 1	GO:0031669	cellular response to nutrient levels	19/973	184/23239	0.000274536	0.00792567	0.00622067	72027/229722/15376/57436/93739/21848/223453/21416/319481/56486/20807/110147/66354/76507/233833/18704/16784/14827/18024	19
Co 1	GO:1903201	regulation of oxidative stress-induced cell death	11/973	75/23239	0.000275956	0.00792567	0.00622067	26570/211329/68943/18453/12387/17210/19156/14775/18024/19765/108655	11
Co 1	GO:0006790	sulfur compound metabolic process	24/973	261/23239	0.000276108	0.00792567	0.00622067	53315/104158/26570/68312/50790/14872/12583/104923/68947/75612/14866/56615/26897/14778/68044/14782/56318/102247/56451/14863/14775/70025/625249/18024	24
Co 1	GO:0030100	regulation of endocytosis	25/973	277/23239	0.000276919	0.00792567	0.00622067	20390/16803/11687/66805/12266/13057/19332/13642/19329/12475/22339/19063/12010/14461/53378/360013/16976/80708/77116/27418/22418/216344/12488/11840/16412	25
Co 1	GO:0042326	negative regulation of phosphorylation	35/973	445/23239	0.000286619	0.00815845	0.00640338	75607/19279/17096/15376/26365/20597/97998/14013/66259/19165/13844/18519/106504/11757/22350/16974/227292/320795/22375/57783/52468/66861/16001/13138/11819/50918/20848/114715/15502/16362/16396/20185/12017/16798/11461	35
Co 1	GO:0090190	positive regulation of branching involved in ureteric bud morphogenesis	6/973	23/23239	0.000290063	0.00821162	0.00644511	58198/22339/20682/15415/18510/94275	6
Co 1	GO:1990778	protein localization to cell periphery	28/973	327/23239	0.00029423	0.00828456	0.00650235	232670/11931/216831/16668/58998/11512/12550/16776/20742/13844/18412/19206/16456/22350/17356/16974/269587/54214/13138/56374/50918/52588/67300/101706/16150/74998/11461/16412	28
Co 1	GO:0015988	energy coupled proton transmembrane transport, against electrochemical gradient	7/973	32/23239	0.000296407	0.008301	0.00651526	11964/11966/17719/11974/66144/114143/17711	7
Co 1	GO:0030833	regulation of actin filament polymerization	17/973	156/23239	0.000300609	0.00837366	0.00657229	11687/544963/63986/12985/243725/19229/20742/13860/207278/22351/19241/19230/50918/211673/16798/11840/11867	17
Co 1	GO:0045666	positive regulation of neuron differentiation	35/973	447/23239	0.000311596	0.00863354	0.00677626	18208/17096/14745/18010/15376/20698/58198/208647/22339/12484/243725/19229/14824/12808/14461/18519/52163/17344/228880/16974/20312/16001/54214/20807/19230/67414/71900/22418/216344/14567/16150/11840/18024/29875/16412	35
Co 1	GO:1901136	carbohydrate derivative catabolic process	14/973	115/23239	0.000323509	0.00891619	0.00699811	23959/21946/14667/18010/15211/75612/110173/66848/14430/71665/12659/15212/71207/70025	14
Co 1	GO:0030326	embryonic limb morphogenesis	16/973	143/23239	0.000332165	0.00903876	0.00709431	17701/22421/16147/18109/98711/58198/14013/19165/19206/13395/12387/16974/13396/14368/22418/17702	16
Co 1	GO:0035113	embryonic appendage morphogenesis	16/973	143/23239	0.000332165	0.00903876	0.00709431	17701/22421/16147/18109/98711/58198/14013/19165/19206/13395/12387/16974/13396/14368/22418/17702	16
Co 1	GO:0048872	homeostasis of number of cells	27/973	313/23239	0.000333162	0.00903876	0.00709431	26570/242864/53945/16452/17096/216892/26365/22339/13819/20682/12484/14013/12010/14461/17356/320795/15414/20807/20848/17863/20185/230257/59287/16150/227331/319817/50794	27
Co 1	GO:0003158	endothelium development	14/973	116/23239	0.000354004	0.00955444	0.00749906	20671/22421/53945/26365/22339/16456/12387/22350/17356/15413/11819/50918/16150/14775	14
Co 1	GO:0022407	regulation of cell-cell adhesion	31/973	382/23239	0.000366879	0.00977339	0.0076709	20390/11687/11847/56838/16147/140474/13482/16452/17096/14538/13642/26365/17075/22339/12484/12550/234839/16195/20733/17909/17356/20312/353310/13866/50918/22418/17863/16362/71890/16396/319817	31
Co 1	GO:1902600	proton transmembrane transport	12/973	90/23239	0.000367146	0.00977339	0.0076709	11964/11966/17719/12856/17706/12725/17705/11974/66144/11957/114143/17711	12
Co 1	GO:0010656	negative regulation of muscle cell apoptotic process	9/973	54/23239	0.000371498	0.00977339	0.0076709	12638/16452/13614/19229/18510/16974/16001/16880/18024	9
Co 1	GO:0035019	somatic stem cell population maintenance	9/973	54/23239	0.000371498	0.00977339	0.0076709	15364/22421/58198/20682/18510/14461/77578/21416/20677	9
Co 1	GO:0035272	exocrine system development	9/973	54/23239	0.000371498	0.00977339	0.0076709	81879/21817/20346/20682/12550/16776/16001/13138/18590	9
Co 1	GO:0042640	anagen	5/973	16/23239	0.00037804	0.00989552	0.00776676	19165/12387/241639/22418/17702	5
Co 1	GO:2000243	positive regulation of reproductive process	11/973	78/23239	0.000391066	0.0101853	0.00799421	17701/18791/12638/20346/665270/20682/19219/12387/16001/22418/17702	11
Co 1	GO:0016358	dendrite development	25/973	284/23239	0.000403219	0.0104093	0.00817005	22421/216831/241638/50790/14745/20346/19329/56876/243725/14824/12808/13844/52163/17344/228880/217692/67414/54633/71900/216344/15529/11840/11820/29875/16412	25
Co 1	GO:0045446	endothelial cell differentiation	13/973	104/23239	0.000403664	0.0104093	0.00817005	20671/22421/26365/22339/16456/12387/22350/17356/15413/11819/50918/16150/14775	13
Co 1	GO:0009636	response to toxic substance	28/973	334/23239	0.000413918	0.010583	0.00830637	20522/104158/26570/68312/16819/17751/11668/12955/12583/14866/243725/19229/12799/17025/68943/13860/11757/16001/19156/20318/14863/11502/14775/16439/18024/26415/11461/108655	28
Co 1	GO:0002683	negative regulation of immune system process	35/973	454/23239	0.000415009	0.010583	0.00830637	20390/18600/11687/209558/11847/56838/16147/140474/17096/21946/26365/20682/12484/19229/14461/19219/12509/12387/22350/110213/320795/20312/13866/22083/15416/16362/16396/14775/319817/59079/12946/18024/57259/50794/109815	35
Co 1	GO:0001933	negative regulation of protein phosphorylation	32/973	402/23239	0.000416495	0.010583	0.00830637	75607/19279/17096/26365/20597/97998/14013/66259/19165/13844/18519/106504/22350/16974/227292/320795/22375/57783/52468/66861/16001/13138/11819/50918/114715/15502/16362/16396/20185/12017/16798/11461	32
Co 1	GO:0090184	positive regulation of kidney development	8/973	44/23239	0.000425092	0.0107491	0.00843668	19126/58198/22339/20682/15415/18510/18590/94275	8
Co 1	GO:0001667	ameboidal-type cell migration	32/973	403/23239	0.000434787	0.0109411	0.0085874	20671/22421/13482/19279/20346/13036/13642/26365/21961/11749/22339/20682/94184/19229/16776/14461/16974/19303/320795/56233/241639/20807/11819/114715/22418/109333/11502/14775/18704/18024/69683/16412	32
Co 1	GO:0051341	regulation of oxidoreductase activity	11/973	79/23239	0.000437416	0.0109543	0.00859779	11847/13057/13614/54391/19229/13982/14678/320204/12856/18984/20193	11
Co 1	GO:0008064	regulation of actin polymerization or depolymerization	18/973	176/23239	0.000441782	0.0110107	0.00864206	11687/544963/63986/12985/243725/19229/20742/13860/207278/56441/22351/19241/19230/50918/211673/16798/11840/11867	18
Co 1	GO:0051258	protein polymerization	24/973	270/23239	0.00045345	0.0111845	0.00877848	11687/544963/63986/83679/68041/12985/243725/19229/12808/20742/76467/13860/207278/14228/22351/19241/19230/50918/211673/101706/16798/625249/11840/11867	24
Co 1	GO:2001233	regulation of apoptotic signaling pathway	32/973	404/23239	0.000453786	0.0111845	0.00877848	17701/16452/22035/117198/13036/26943/22339/18611/97998/64294/19165/21987/67211/68943/67184/18453/59009/12387/110213/20312/14678/17210/22070/67397/15502/14775/69635/14827/18024/94275/19765/109815	32
Co 1	GO:0031349	positive regulation of defense response	28/973	336/23239	0.000455197	0.0111845	0.00877848	16803/242864/17002/12266/13057/16452/17096/54445/11690/21817/54123/12475/50905/110651/58203/12484/13982/19219/57783/54633/22418/54725/16362/72512/59079/432940/11820/18783	28
Co 1	GO:0008203	cholesterol metabolic process	14/973	119/23239	0.00046066	0.0112656	0.00884212	104158/12638/17751/16890/11303/109754/76524/11804/18984/72999/56050/67963/13595/11820	14
Co 1	GO:0031032	actomyosin structure organization	19/973	192/23239	0.000469813	0.0113188	0.00888385	16691/16669/13614/14745/243725/19229/69710/16456/71960/226751/19219/360013/19303/269587/20807/75547/11853/108655/16412	19
Co 1	GO:2000377	regulation of reactive oxygen species metabolic process	19/973	192/23239	0.000469813	0.0113188	0.00888385	241275/11847/18109/13057/16452/12955/16409/19229/68943/13982/19219/17709/14678/70556/68197/12725/20848/18024/109815	19
Co 1	GO:0006066	alcohol metabolic process	25/973	287/23239	0.000471279	0.0113188	0.00888385	104158/242864/12638/98711/17751/11668/20698/665270/16890/19229/12660/11303/109754/76524/11804/19286/77116/18984/72999/76500/56050/71207/67963/13595/11820	25
Co 1	GO:0032469	endoplasmic reticulum calcium ion homeostasis	6/973	25/23239	0.000473698	0.0113188	0.00888385	21817/19165/110213/16438/68944/11820	6
Co 1	GO:0061213	positive regulation of mesonephros development	6/973	25/23239	0.000473698	0.0113188	0.00888385	58198/22339/20682/15415/18510/94275	6
Co 1	GO:1903018	regulation of glycoprotein metabolic process	8/973	45/23239	0.000498256	0.0117943	0.00925709	17751/64294/56175/12387/21416/56374/76055/211673	8
Co 1	GO:0001701	in utero embryonic development	37/973	494/23239	0.000498408	0.0117943	0.00925709	16691/20671/17701/16147/11931/16669/98711/13614/19253/15376/320541/217325/22339/13819/12550/14824/14013/14461/20733/19206/12387/19647/112405/20807/22083/11819/77087/30791/17863/19143/13135/16798/12946/67772/17069/108655/16412	37
Co 1	GO:0042471	ear morphogenesis	15/973	134/23239	0.000501289	0.0117943	0.00925709	11941/18208/329421/17701/13614/58198/20682/18510/13844/14461/13395/13396/72999/14368/22418	15
Co 1	GO:0019827	stem cell population maintenance	17/973	163/23239	0.000502657	0.0117943	0.00925709	15364/22421/58198/20682/18510/14461/77578/12387/13209/21416/23989/20677/22070/22083/20848/108829/66999	17
Co 1	GO:0050808	synapse organization	33/973	424/23239	0.000507375	0.0118461	0.00929769	11941/18208/26570/22421/216831/241638/13642/19329/219228/12550/243725/13844/53378/52163/12387/228880/72289/217692/77116/16001/16779/112405/13138/13866/67414/56724/75608/22418/54725/18027/11840/11820/11461	33
Co 1	GO:0044282	small molecule catabolic process	26/973	305/23239	0.00050941	0.0118461	0.00929769	104158/12035/11847/14073/26458/22262/17751/12583/319625/15186/16890/14430/12091/69976/11430/93747/52430/320204/11364/77116/14660/193742/56050/110826/70025/13177	26
Co 1	GO:0048875	chemical homeostasis within a tissue	5/973	17/23239	0.000517173	0.0119137	0.00935082	20390/13036/22339/13819/18783	5
Co 1	GO:0060416	response to growth hormone	5/973	17/23239	0.000517173	0.0119137	0.00935082	16452/230514/19303/20848/16362	5
Co 1	GO:0032271	regulation of protein polymerization	20/973	209/23239	0.000520707	0.0119137	0.00935082	11687/544963/63986/83679/12985/243725/19229/20742/13860/207278/14228/22351/19241/19230/50918/211673/101706/16798/11840/11867	20
Co 1	GO:0006012	galactose metabolic process	4/973	10/23239	0.000523757	0.0119137	0.00935082	319625/14430/12091/69976	4
Co 1	GO:0090009	primitive streak formation	4/973	10/23239	0.000523757	0.0119137	0.00935082	15376/16974/20807/22418	4
Co 1	GO:0030178	negative regulation of Wnt signaling pathway	16/973	149/23239	0.000526862	0.0119323	0.00936536	15364/20671/20682/12550/21885/12006/16974/21416/27373/241639/226154/14368/22418/71890/16798/67772	16
Co 1	GO:0034333	adherens junction assembly	11/973	81/23239	0.000543994	0.012267	0.00962804	22339/19229/244895/15257/12387/19303/353310/19272/109711/22330/29875	11
Co 1	GO:0051604	protein maturation	25/973	290/23239	0.000549209	0.0122856	0.00964266	12628/70574/232670/18791/13136/16147/12266/13036/68947/50528/12550/19165/18519/19206/12509/56441/20677/56374/52588/64138/56529/230709/12874/59287/12946	25
Co 1	GO:0036473	cell death in response to oxidative stress	12/973	94/23239	0.000549538	0.0122856	0.00964266	26570/16452/211329/68943/18453/12387/17210/19156/14775/18024/19765/108655	12
Co 1	GO:0033673	negative regulation of kinase activity	20/973	210/23239	0.000553423	0.0123196	0.00966934	17096/15376/26365/20597/97998/66259/19165/13844/18519/106504/11757/16974/320795/22375/16001/11819/114715/15502/16798/11461	20
Co 1	GO:0030099	myeloid cell differentiation	31/973	392/23239	0.000567775	0.0125853	0.00987788	16452/17096/17342/70564/12349/29809/16409/26365/80752/12985/22339/13819/19229/15415/12010/19165/14461/11757/12387/20807/22083/15416/20848/17863/109711/20185/230257/75302/57259/50794/11820	31
Co 1	GO:0003382	epithelial cell morphogenesis	8/973	46/23239	0.000581293	0.0127762	0.0100277	12739/16147/12550/240025/20733/286940/19143/108829	8
Co 1	GO:0030520	intracellular estrogen receptor signaling pathway	8/973	46/23239	0.000581293	0.0127762	0.0100277	18600/13982/224903/22378/67040/13207/77006/16798	8
Co 1	GO:0007005	mitochondrion organization	34/973	445/23239	0.000584133	0.0127847	0.0100344	72930/22035/57436/320528/103172/13819/12484/57813/12799/93739/18412/68943/71960/67184/11757/16882/12856/56486/70556/17210/76824/26926/68197/67414/13052/66091/20848/14775/66117/15108/192287/67145/20930/74781	34
Co 1	GO:0001822	kidney development	24/973	275/23239	0.00058988	0.0128424	0.0100797	19126/11847/72077/12307/98711/13642/58198/17075/22339/20682/16776/15415/18510/240025/14537/19206/12387/16779/20677/226154/53421/18590/230709/94275	24
Co 1	GO:0006754	ATP biosynthetic process	14/973	122/23239	0.000593541	0.0128424	0.0100797	103172/14430/50799/56248/17709/14467/56490/68197/17706/20848/17705/20185/11957/20930	14
Co 1	GO:0090189	regulation of branching involved in ureteric bud morphogenesis	6/973	26/23239	0.000594165	0.0128424	0.0100797	58198/22339/20682/15415/18510/94275	6
Co 1	GO:1902882	regulation of response to oxidative stress	12/973	95/23239	0.000605467	0.0130325	0.0102289	26570/211329/53618/68943/18453/12387/17210/19156/14775/18024/19765/108655	12
Co 1	GO:0016331	morphogenesis of embryonic epithelium	18/973	181/23239	0.000617621	0.0132395	0.0103913	98711/11668/58198/217325/20682/16776/12808/18510/20733/19206/12387/16974/20677/14368/22418/19143/16911/13800	18
Co 1	GO:0035115	embryonic forelimb morphogenesis	7/973	36/23239	0.000635398	0.0135647	0.0106466	17701/22421/98711/14013/12387/16974/17702	7
Co 1	GO:0090183	regulation of kidney development	9/973	58/23239	0.000640741	0.0136229	0.0106923	19126/58198/22339/20682/15415/18510/12387/18590/94275	9
Co 1	GO:1902652	secondary alcohol metabolic process	14/973	123/23239	0.000644501	0.0136472	0.0107114	104158/12638/17751/16890/11303/109754/76524/11804/18984/72999/56050/67963/13595/11820	14
Co 1	GO:0051235	maintenance of location	26/973	310/23239	0.000649819	0.0137041	0.010756	68312/94040/12266/13057/17096/14667/66972/320528/15211/11512/11749/66853/19229/68943/15212/20312/19241/13138/19230/16438/233833/11520/68137/16439/16798/66915	26
Co 1	GO:0106027	neuron projection organization	12/973	96/23239	0.000666094	0.0139907	0.0109809	22421/216831/241638/243725/13844/228880/217692/77116/16001/67414/11840/11820	12
Co 1	GO:0048706	embryonic skeletal system development	15/973	138/23239	0.000684293	0.0142944	0.0112193	16147/18109/98711/20289/15415/12387/15414/15410/15412/15413/15416/30791/22418/75302/208618	15
Co 1	GO:1904018	positive regulation of vasculature development	19/973	198/23239	0.000686404	0.0142944	0.0112193	15364/12266/20698/13036/13642/26365/22339/19229/14461/19303/56233/20312/20848/22418/18704/20193/18024/69683/16412	19
Co 1	GO:0001573	ganglioside metabolic process	5/973	18/23239	0.000691531	0.0142944	0.0112193	14667/18010/15211/76524/15212	5
Co 1	GO:0097242	amyloid-beta clearance	5/973	18/23239	0.000691531	0.0142944	0.0112193	17380/12266/16976/16001/20807	5
Co 1	GO:0042733	embryonic digit morphogenesis	10/973	71/23239	0.000718585	0.0147949	0.0116122	17701/22421/16147/18109/58198/12387/16974/14368/22418/17702	10
Co 1	GO:0060324	face development	9/973	59/23239	0.000728411	0.0149382	0.0117246	17701/20289/13395/16974/21416/15410/20807/77087/22418	9
Co 1	GO:0061311	cell surface receptor signaling pathway involved in heart development	6/973	27/23239	0.000737102	0.0150571	0.011818	20671/17701/12387/16974/22418/17702	6
Co 1	GO:0099173	postsynapse organization	18/973	184/23239	0.000749692	0.0151672	0.0119044	26570/22421/216831/241638/243725/13844/228880/217692/77116/16001/112405/67414/56724/75608/22418/54725/11840/11461	18
Co 1	GO:0006636	unsaturated fatty acid biosynthetic process	7/973	37/23239	0.000755659	0.0151672	0.0119044	11687/13614/20698/20250/19224/54486/18783	7
Co 1	GO:0006692	prostanoid metabolic process	7/973	37/23239	0.000755659	0.0151672	0.0119044	13614/20698/11430/19224/193742/54486/18783	7
Co 1	GO:0006693	prostaglandin metabolic process	7/973	37/23239	0.000755659	0.0151672	0.0119044	13614/20698/11430/19224/193742/54486/18783	7
Co 1	GO:0009124	nucleoside monophosphate biosynthetic process	16/973	154/23239	0.00075705	0.0151672	0.0119044	54391/103172/14430/50799/56248/17709/69692/14467/56490/68197/17706/20848/17705/20185/11957/20930	16
Co 1	GO:0045785	positive regulation of cell adhesion	31/973	399/23239	0.000760914	0.0151862	0.0119193	11687/56838/16147/13482/16452/14538/21817/13642/26365/22339/12484/12550/234839/19229/16195/17909/14766/19219/17356/20312/241639/13138/13866/11906/50918/22418/17863/16362/11502/29875/16412	31
Co 1	GO:0030521	androgen receptor signaling pathway	8/973	48/23239	0.000780862	0.0155248	0.0121851	17344/23989/14228/67040/15502/13207/20185/224902	8
Co 1	GO:0060828	regulation of canonical Wnt signaling pathway	20/973	216/23239	0.000789627	0.0155844	0.0122318	20671/75607/20682/12550/13395/21885/12006/21416/27373/241639/353310/20677/226154/74493/14368/22418/71890/16798/67772/432940	20
Co 1	GO:0070302	regulation of stress-activated protein kinase signaling cascade	21/973	232/23239	0.000793623	0.0155844	0.0122318	22421/17096/13614/26365/22339/19229/29820/14013/21987/59009/22350/100532/16001/15502/22418/16396/230709/20185/69683/216965/11820	21
Co 1	GO:0031333	negative regulation of protein complex assembly	15/973	140/23239	0.000795306	0.0155844	0.0122318	12955/53624/20742/19165/13860/30949/19219/14228/22351/19241/19230/50918/211673/16784/16911	15
Co 1	GO:0003306	Wnt signaling pathway involved in heart development	4/973	11/23239	0.000795822	0.0155844	0.0122318	20671/12387/16974/22418	4
Co 1	GO:0031532	actin cytoskeleton reorganization	12/973	98/23239	0.000802673	0.0156596	0.0122909	63986/12985/19229/16456/13860/226751/22350/217692/13052/27418/57342/12488	12
Co 1	GO:0043409	negative regulation of MAPK cascade	17/973	170/23239	0.000812062	0.0157837	0.0123883	75607/19279/17096/26365/20597/14013/66259/13844/106504/22350/57783/16001/13138/114715/15502/16396/20185	17
Co 1	GO:0001942	hair follicle development	13/973	112/23239	0.000825222	0.0159799	0.0125422	76560/20682/16776/29820/19165/12387/241639/14368/22418/18590/101706/230709/17702	13
Co 1	GO:0062012	regulation of small molecule metabolic process	27/973	333/23239	0.000863639	0.0166618	0.0130775	26570/50790/68801/15376/66972/68041/27999/14583/19229/18519/68943/30949/19219/17709/21416/320204/70556/11364/18984/56490/68197/72999/20848/67300/230709/20185/18783	27
Co 1	GO:0030111	regulation of Wnt signaling pathway	24/973	283/23239	0.000882838	0.0169694	0.0133189	15364/20671/75607/58198/20682/12550/240025/13395/21885/12006/16974/21416/27373/241639/353310/20677/226154/74493/14368/22418/71890/16798/67772/432940	24
Co 1	GO:1905332	positive regulation of morphogenesis of an epithelium	7/973	38/23239	0.000893219	0.0170843	0.0134091	58198/22339/20682/15415/18510/12387/94275	7
Co 1	GO:0060444	branching involved in mammary gland duct morphogenesis	6/973	28/23239	0.000905216	0.0170843	0.0134091	20496/18667/13982/16974/22418/17702	6
Co 1	GO:0060445	branching involved in salivary gland morphogenesis	6/973	28/23239	0.000905216	0.0170843	0.0134091	21817/20346/12550/16776/13138/18590	6
Co 1	GO:0061217	regulation of mesonephros development	6/973	28/23239	0.000905216	0.0170843	0.0134091	58198/22339/20682/15415/18510/94275	6
Co 1	GO:1902175	regulation of oxidative stress-induced intrinsic apoptotic signaling pathway	6/973	28/23239	0.000905216	0.0170843	0.0134091	68943/18453/17210/14775/18024/19765	6
Co 1	GO:1902904	negative regulation of supramolecular fiber organization	15/973	142/23239	0.000921225	0.0173237	0.013597	12955/63986/68041/243725/20742/69710/13860/14228/22351/19241/78798/19230/50918/211673/216965	15
Co 1	GO:0043406	positive regulation of MAP kinase activity	20/973	219/23239	0.000937256	0.0175617	0.0137838	232983/16452/13614/14745/224116/26365/22339/12484/19229/21987/19303/13866/67397/22418/18590/11502/75547/216965/94275/29875	20
Co 1	GO:0016570	histone modification	32/973	422/23239	0.000946449	0.0176704	0.0138691	18600/16452/18599/22339/209200/14461/18519/76073/68943/12387/228880/107986/320795/56233/109263/13831/22378/22083/110147/246198/16468/231051/225895/66354/17863/108829/230709/20185/225131/80748/75302/22589	32
Co 1	GO:1902275	regulation of chromatin organization	18/973	188/23239	0.000962924	0.0179138	0.0140601	18600/22339/14461/18519/68943/12387/22378/22083/110147/246198/16468/66354/17863/230709/20185/80748/75302/22589	18
Co 1	GO:0002040	sprouting angiogenesis	13/973	114/23239	0.000975016	0.0180101	0.0141357	13642/26365/22339/19229/14461/56233/20807/114715/57342/18704/20193/432940/16412	13
Co 1	GO:0098773	skin epidermis development	13/973	114/23239	0.000975016	0.0180101	0.0141357	76560/20682/16776/29820/19165/12387/241639/14368/22418/18590/101706/230709/17702	13
Co 1	GO:0072073	kidney epithelium development	15/973	143/23239	0.000990256	0.018227	0.0143059	19126/11847/12307/13642/58198/17075/22339/20682/16776/15415/18510/19206/12387/16779/94275	15
Co 1	GO:0051289	protein homotetramerization	11/973	87/23239	0.00100126	0.0183246	0.0143826	64177/11668/14583/70356/14778/67880/56318/11364/66834/14660/15108	11
Co 1	GO:0060485	mesenchyme development	23/973	269/23239	0.00100259	0.0183246	0.0143826	17701/98711/13614/14538/15376/20346/20289/11749/22339/20682/16776/53378/67898/12006/12387/16974/353310/13138/67040/22418/13207/71890/17702	23
Co 1	GO:0050878	regulation of body fluid levels	27/973	337/23239	0.00103146	0.0187319	0.0147022	11941/216350/26570/71753/12638/11830/12266/13057/17096/13614/12583/15376/26365/11512/22339/12550/13844/19219/20312/14678/68365/102247/20807/246198/14368/18590/18024	27
Co 1	GO:0035137	hindlimb morphogenesis	8/973	50/23239	0.00103207	0.0187319	0.0147022	17701/22421/58198/14013/19206/12387/16974/17702	8
Co 1	GO:0060537	muscle tissue development	34/973	460/23239	0.00103697	0.0187354	0.014705	20671/16147/13614/74182/13642/20289/22339/20682/77578/71960/12387/16974/21416/286940/56233/11364/112405/234214/20807/67040/13052/11819/16468/66354/17261/22418/13207/17904/230709/14775/75547/17069/108655/16412	34
Co 1	GO:0043583	ear development	21/973	237/23239	0.00104194	0.0187354	0.014705	11941/18208/329421/17701/16535/18109/98711/13614/58198/20682/12550/14972/18510/13844/14461/13395/13396/72999/14368/22418/109181	21
Co 1	GO:0001666	response to hypoxia	19/973	205/23239	0.00104305	0.0187354	0.014705	18791/11931/13482/13614/12955/22339/13819/12484/68655/68943/18453/110213/112405/20677/16438/66925/16439/18024/14688	19
Co 1	GO:0035148	tube formation	17/973	174/23239	0.00105297	0.0188102	0.0147637	21817/58198/22339/20682/12550/12808/18510/20733/19206/12387/16974/20677/14368/22418/19143/16911/13800	17
Co 1	GO:0022404	molting cycle process	13/973	115/23239	0.00105805	0.0188102	0.0147637	76560/20682/16776/29820/19165/12387/241639/14368/22418/18590/101706/230709/17702	13
Co 1	GO:0022405	hair cycle process	13/973	115/23239	0.00105805	0.0188102	0.0147637	76560/20682/16776/29820/19165/12387/241639/14368/22418/18590/101706/230709/17702	13
Co 1	GO:0006469	negative regulation of protein kinase activity	18/973	190/23239	0.00108767	0.019271	0.0151253	17096/26365/20597/97998/66259/19165/13844/18519/106504/16974/320795/22375/16001/11819/114715/15502/16798/11461	18
Co 1	GO:0097061	dendritic spine organization	11/973	88/23239	0.00110185	0.0194561	0.0152706	22421/216831/241638/243725/13844/228880/217692/77116/16001/67414/11840	11
Co 1	GO:0045165	cell fate commitment	23/973	271/23239	0.0011071	0.0194827	0.0152915	20671/22421/16147/17342/15376/13819/20682/20668/19165/14461/19206/12387/21416/69743/22083/110147/11819/20848/22418/67299/16798/16911/16412	23
Co 1	GO:0016125	sterol metabolic process	14/973	130/23239	0.00111581	0.0195699	0.01536	104158/12638/17751/16890/11303/109754/76524/11804/18984/72999/56050/67963/13595/11820	14
Co 1	GO:0031098	stress-activated protein kinase signaling cascade	24/973	288/23239	0.00112398	0.0196471	0.0154205	22421/17096/13614/12955/26365/22339/19229/29820/14013/21987/19219/59009/22350/100532/16001/15502/22418/16396/230709/20185/69683/216965/11820/26415	24
Co 1	GO:0051403	stress-activated MAPK cascade	22/973	255/23239	0.00113665	0.0198021	0.0155422	22421/13614/12955/26365/22339/19229/29820/14013/21987/19219/59009/22350/100532/16001/15502/22418/16396/20185/69683/216965/11820/26415	22
Co 1	GO:2000047	regulation of cell-cell adhesion mediated by cadherin	4/973	12/23239	0.00115431	0.0200426	0.015731	17075/17356/22418/71890	4
Co 1	GO:0043900	regulation of multi-organism process	30/973	392/23239	0.0011645	0.0201229	0.015794	20390/16803/11847/18791/17002/13057/68713/21946/665270/23962/69550/26365/50528/209200/66848/18412/12659/18453/20312/80876/80985/75608/66354/54633/13207/109333/54486/16396/230709/72512	30
Co 1	GO:0006120	mitochondrial electron transport, NADH to ubiquinone	5/973	20/23239	0.00116714	0.0201229	0.015794	68943/17719/66416/68197/17717	5
Co 1	GO:0048863	stem cell differentiation	20/973	223/23239	0.00117052	0.0201229	0.015794	20671/17701/22421/98711/13614/20346/17075/11749/20682/16776/76626/67898/13982/16974/15412/20807/16468/20848/18024/17702	20
Co 1	GO:0009880	embryonic pattern specification	9/973	63/23239	0.00118216	0.0202561	0.0158986	22421/16147/15376/20346/12808/19206/12387/16974/22418	9
Co 1	GO:0002218	activation of innate immune response	15/973	146/23239	0.0012241	0.0208205	0.0163415	16803/17002/13057/17096/54445/54123/12475/110651/13982/57783/54633/16362/72512/59079/432940	15
Co 1	GO:0009142	nucleoside triphosphate biosynthetic process	15/973	146/23239	0.0012241	0.0208205	0.0163415	103172/14430/50799/56248/17709/14467/56451/56490/68197/17706/20848/17705/20185/11957/20930	15
Co 1	GO:0046456	icosanoid biosynthetic process	7/973	40/23239	0.00122708	0.0208205	0.0163415	11687/13614/11690/20698/19224/54486/18783	7
Co 1	GO:0019216	regulation of lipid metabolic process	26/973	324/23239	0.00123709	0.0208576	0.0163706	21835/12266/50790/17096/68801/15376/105348/68041/26365/66853/19229/13982/21416/320204/77116/16001/18984/56490/54135/72999/19156/18590/230709/66117/11840/18783	26
Co 1	GO:0001657	ureteric bud development	12/973	103/23239	0.00124929	0.0208576	0.0163706	11847/12307/58198/17075/22339/20682/16776/15415/18510/19206/12387/94275	12
Co 1	GO:0072163	mesonephric epithelium development	12/973	103/23239	0.00124929	0.0208576	0.0163706	11847/12307/58198/17075/22339/20682/16776/15415/18510/19206/12387/94275	12
Co 1	GO:0072164	mesonephric tubule development	12/973	103/23239	0.00124929	0.0208576	0.0163706	11847/12307/58198/17075/22339/20682/16776/15415/18510/19206/12387/94275	12
Co 1	GO:1900006	positive regulation of dendrite development	12/973	103/23239	0.00124929	0.0208576	0.0163706	14745/243725/14824/12808/52163/17344/228880/67414/71900/216344/11840/29875	12
Co 1	GO:0071902	positive regulation of protein serine/threonine kinase activity	23/973	274/23239	0.00128141	0.0213254	0.0167378	232983/17002/16452/13614/14745/224116/26365/22339/12484/19229/21987/52163/19303/13866/67397/23994/22418/18590/11502/75547/216965/94275/29875	23
Co 1	GO:0009206	purine ribonucleoside triphosphate biosynthetic process	14/973	132/23239	0.00129431	0.0214047	0.0168001	103172/14430/50799/56248/17709/14467/56490/68197/17706/20848/17705/20185/11957/20930	14
Co 1	GO:0097193	intrinsic apoptotic signaling pathway	24/973	291/23239	0.00129439	0.0214047	0.0168001	17701/16452/117198/26943/67211/68943/67184/18453/15257/110213/17210/66861/26926/22070/67397/16438/66354/15502/13207/66940/14775/18024/19765/109815	24
Co 1	GO:0035265	organ growth	19/973	209/23239	0.00131048	0.0215541	0.0169173	13614/211652/11749/20682/13982/12387/21416/18984/234214/110147/13052/16468/19156/230709/16798/75547/17069/108655/17702	19
Co 1	GO:0009156	ribonucleoside monophosphate biosynthetic process	15/973	147/23239	0.0013117	0.0215541	0.0169173	54391/103172/14430/50799/56248/17709/14467/56490/68197/17706/20848/17705/20185/11957/20930	15
Co 1	GO:0001658	branching involved in ureteric bud morphogenesis	9/973	64/23239	0.0013254	0.0215577	0.0169201	58198/22339/20682/16776/15415/18510/19206/12387/94275	9
Co 1	GO:0051193	regulation of cofactor metabolic process	9/973	64/23239	0.0013254	0.0215577	0.0169201	241275/26570/68943/19219/17709/56490/20848/20185/18024	9
Co 1	GO:0036475	neuron death in response to oxidative stress	6/973	30/23239	0.00132847	0.0215577	0.0169201	26570/211329/68943/12387/17210/19765	6
Co 1	GO:1903203	regulation of oxidative stress-induced neuron death	6/973	30/23239	0.00132847	0.0215577	0.0169201	26570/211329/68943/12387/17210/19765	6
Co 1	GO:0060996	dendritic spine development	13/973	118/23239	0.00134337	0.0216079	0.0169596	22421/216831/241638/50790/14745/243725/14824/13844/52163/228880/217692/67414/11840	13
Co 1	GO:0090090	negative regulation of canonical Wnt signaling pathway	13/973	118/23239	0.00134337	0.0216079	0.0169596	20671/20682/12550/21885/12006/21416/241639/226154/14368/22418/71890/16798/67772	13
Co 1	GO:1901570	fatty acid derivative biosynthetic process	8/973	52/23239	0.00134401	0.0216079	0.0169596	11687/50790/13614/11690/20698/19224/54486/18783	8
Co 1	GO:0043542	endothelial cell migration	18/973	194/23239	0.00137883	0.0220995	0.0173453	22421/13482/13642/26365/22339/19229/14461/19303/56233/20807/11819/114715/22418/14775/18704/18024/69683/16412	18
Co 1	GO:0009145	purine nucleoside triphosphate biosynthetic process	14/973	133/23239	0.00139214	0.0222027	0.0174263	103172/14430/50799/56248/17709/14467/56490/68197/17706/20848/17705/20185/11957/20930	14
Co 1	GO:0045861	negative regulation of proteolysis	27/973	344/23239	0.00139379	0.0222027	0.0174263	78709/18791/17002/20704/12955/17940/66753/67701/22339/110651/12550/66259/93739/19165/17025/20733/53378/59009/12509/18984/56374/64138/225131/14775/77006/12946/11820	27
Co 1	GO:0007162	negative regulation of cell adhesion	23/973	276/23239	0.00141029	0.0223969	0.0175788	20390/11847/56838/16147/140474/16452/14538/76509/53624/26365/17075/22339/12484/12550/240025/20733/353310/13866/50918/16362/71890/16396/319817	23
Co 1	GO:0006509	membrane protein ectodomain proteolysis	7/973	41/23239	0.001427	0.0224569	0.0176259	19165/56175/80708/13138/27059/11502/59287	7
Co 1	GO:0007431	salivary gland development	7/973	41/23239	0.001427	0.0224569	0.0176259	81879/21817/20346/12550/16776/13138/18590	7
Co 1	GO:0110111	negative regulation of animal organ morphogenesis	7/973	41/23239	0.001427	0.0224569	0.0176259	26365/58198/18510/12387/16974/69743/22418	7
Co 1	GO:0016569	covalent chromatin modification	32/973	433/23239	0.00143816	0.0225644	0.0177102	18600/16452/18599/22339/209200/14461/18519/76073/68943/12387/228880/107986/320795/56233/109263/13831/22378/22083/110147/246198/16468/231051/225895/66354/17863/108829/230709/20185/225131/80748/75302/22589	32
Co 1	GO:0014909	smooth muscle cell migration	11/973	91/23239	0.0014547	0.0226406	0.0177701	18791/14745/16195/18667/19219/19241/57342/18590/67299/18024/29875	11
Co 1	GO:0016054	organic acid catabolic process	19/973	211/23239	0.00146475	0.0226406	0.0177701	104158/12035/11847/14073/26458/12583/15186/16890/11430/93747/52430/320204/11364/14660/193742/56050/110826/70025/13177	19
Co 1	GO:0031668	cellular response to extracellular stimulus	19/973	211/23239	0.00146475	0.0226406	0.0177701	72027/229722/15376/57436/93739/21848/223453/21416/319481/56486/20807/110147/66354/76507/233833/18704/16784/14827/18024	19
Co 1	GO:0046395	carboxylic acid catabolic process	19/973	211/23239	0.00146475	0.0226406	0.0177701	104158/12035/11847/14073/26458/12583/15186/16890/11430/93747/52430/320204/11364/14660/193742/56050/110826/70025/13177	19
Co 1	GO:1901617	organic hydroxy compound biosynthetic process	19/973	211/23239	0.00146475	0.0226406	0.0177701	11687/104158/26570/26458/12638/16832/20698/216134/15186/13819/19229/109754/19286/18984/72999/76500/22418/56050/13595	19
Co 1	GO:1905269	positive regulation of chromatin organization	12/973	105/23239	0.00147781	0.0227096	0.0178242	22339/18519/68943/12387/22378/22083/16468/66354/17863/20185/80748/75302	12
Co 1	GO:0097164	ammonium ion metabolic process	16/973	164/23239	0.00148057	0.0227096	0.0178242	11941/70129/74442/18160/212862/57319/20698/15186/30805/218865/13819/20597/12660/27226/11364/102247	16
Co 1	GO:0060425	lung morphogenesis	9/973	65/23239	0.00148229	0.0227096	0.0178242	15364/98711/15376/13036/20682/12387/13138/20807/64138	9
Co 1	GO:0045766	positive regulation of angiogenesis	17/973	180/23239	0.00152677	0.0232418	0.0182419	15364/12266/20698/13036/22339/19229/14461/19303/56233/20312/20848/22418/18704/20193/18024/69683/16412	17
Co 1	GO:0016485	protein processing	20/973	228/23239	0.00153041	0.0232418	0.0182419	12628/70574/18791/13136/16147/12266/13036/68947/50528/12550/19165/19206/12509/56374/64138/56529/230709/12874/59287/12946	20
Co 1	GO:0097191	extrinsic apoptotic signaling pathway	20/973	228/23239	0.00153041	0.0232418	0.0182419	16691/20661/16668/16452/16819/22035/22339/18611/97998/64294/19165/67184/59009/15257/20312/56486/17210/14775/69635/14827	20
Co 1	GO:0051480	regulation of cytosolic calcium ion concentration	28/973	364/23239	0.00154945	0.0234624	0.0184151	232983/11941/56838/64177/68312/12307/13057/16452/17096/13614/14745/21817/12484/67972/19229/16195/14461/13982/19219/16974/110213/20312/14886/76055/16438/22418/16439/14688	28
Co 1	GO:0001823	mesonephros development	12/973	106/23239	0.00160439	0.0239279	0.0187805	11847/12307/58198/17075/22339/20682/16776/15415/18510/19206/12387/94275	12
Co 1	GO:0009201	ribonucleoside triphosphate biosynthetic process	14/973	135/23239	0.0016064	0.0239279	0.0187805	103172/14430/50799/56248/17709/14467/56490/68197/17706/20848/17705/20185/11957/20930	14
Co 1	GO:0051494	negative regulation of cytoskeleton organization	15/973	150/23239	0.00160668	0.0239279	0.0187805	63986/68041/243725/20742/69710/18519/13860/14228/22351/19241/78798/19230/50918/211673/216965	15
Co 1	GO:0060560	developmental growth involved in morphogenesis	22/973	262/23239	0.00160827	0.0239279	0.0187805	18208/98711/20346/58198/20496/22339/20682/12808/13982/12387/16974/16779/54214/20807/22418/54725/216344/14567/22330/11820/29875/16412	22
Co 1	GO:0010561	negative regulation of glycoprotein biosynthetic process	4/973	13/23239	0.00161234	0.0239279	0.0187805	64294/56175/56374/76055	4
Co 1	GO:0046479	glycosphingolipid catabolic process	4/973	13/23239	0.00161234	0.0239279	0.0187805	14667/18010/15211/15212	4
Co 1	GO:0071679	commissural neuron axon guidance	4/973	13/23239	0.00161234	0.0239279	0.0187805	22339/13844/19206/13138	4
Co 1	GO:0060135	maternal process involved in female pregnancy	7/973	42/23239	0.00165144	0.0243692	0.0191268	13030/12550/18667/13982/11757/11819/18783	7
Co 1	GO:0061028	establishment of endothelial barrier	7/973	42/23239	0.00165144	0.0243692	0.0191268	22421/16456/12387/22350/17356/50918/16150	7
Co 1	GO:0007517	muscle organ development	31/973	419/23239	0.00166295	0.0244697	0.0192057	20671/17701/13614/12955/74182/13642/20289/16776/77578/71960/12387/16974/21416/286940/56233/112405/11906/67040/13052/11819/16468/66354/17261/22418/13207/17904/14359/14775/17069/53599/108655	31
Co 1	GO:0042176	regulation of protein catabolic process	28/973	366/23239	0.00167918	0.0245758	0.019289	20671/66753/20682/12550/19229/93739/19165/17025/53378/67184/22350/22123/80708/27373/112405/19186/209086/22418/19025/71890/16396/27059/225131/11502/114128/14775/77006/16798	28
Co 1	GO:2001242	regulation of intrinsic apoptotic signaling pathway	16/973	166/23239	0.00167959	0.0245758	0.019289	17701/117198/26943/67211/68943/67184/18453/110213/17210/22070/67397/15502/14775/18024/19765/109815	16
Co 1	GO:0034332	adherens junction organization	13/973	121/23239	0.00168992	0.0246577	0.0193533	22339/12550/19229/244895/15257/12387/17356/19303/353310/19272/109711/22330/29875	13
Co 1	GO:0072522	purine-containing compound biosynthetic process	20/973	230/23239	0.00169869	0.0247164	0.0193993	23959/18160/50790/23962/11512/103172/14430/50799/56248/17709/14467/56490/68197/17706/20848/17705/20185/11957/70025/20930	20
Co 1	GO:1901342	regulation of vasculature development	26/973	332/23239	0.00174563	0.0253286	0.0198798	15364/12266/20698/13036/13642/26365/22339/19229/14461/19219/12509/12387/19303/22375/56233/20312/112405/14886/20848/114715/22418/18704/20193/18024/69683/16412	26
Co 1	GO:0014706	striated muscle tissue development	32/973	439/23239	0.00179015	0.0259024	0.0203302	20671/13614/74182/13642/20289/22339/77578/71960/12387/16974/21416/286940/56233/11364/112405/234214/20807/67040/13052/11819/16468/66354/17261/22418/13207/17904/230709/14775/75547/17069/108655/16412	32
Co 1	GO:0003002	regionalization	28/973	368/23239	0.00181816	0.0262348	0.0205911	20671/17701/22421/68713/13614/15376/20346/12808/15415/19165/18510/29871/19206/14766/12006/15257/12387/16974/15414/15410/13797/15412/20807/15413/11819/15416/22418/17702	28
Co 1	GO:0042537	benzene-containing compound metabolic process	5/973	22/23239	0.00184931	0.0263919	0.0207144	68312/14866/50493/70266/14863	5
Co 1	GO:0044851	hair cycle phase	5/973	22/23239	0.00184931	0.0263919	0.0207144	19165/12387/241639/22418/17702	5
Co 1	GO:0051797	regulation of hair follicle development	5/973	22/23239	0.00184931	0.0263919	0.0207144	12387/241639/22418/101706/17702	5
Co 1	GO:0071711	basement membrane organization	5/973	22/23239	0.00184931	0.0263919	0.0207144	20733/241639/13138/16782/16412	5
Co 1	GO:0001676	long-chain fatty acid metabolic process	11/973	94/23239	0.00189515	0.0268988	0.0211122	11687/11685/26458/68312/20698/16890/26897/18484/19224/70025/18783	11
Co 1	GO:0040014	regulation of multicellular organism growth	11/973	94/23239	0.00189515	0.0268988	0.0211122	15364/20856/231507/19206/22350/102247/74493/20848/230709/20185/11820	11
Co 1	GO:0120192	tight junction assembly	7/973	43/23239	0.00190238	0.0269279	0.0211351	12739/12550/17356/20807/54135/16150/16412	7
Co 1	GO:0009260	ribonucleotide biosynthetic process	19/973	216/23239	0.00191928	0.0270935	0.0212651	18160/50790/54391/11512/103172/14430/50799/56248/17709/14467/56490/68197/17706/20848/17705/20185/11957/70025/20930	19
Co 1	GO:0045765	regulation of angiogenesis	24/973	300/23239	0.00194532	0.0273454	0.0214628	15364/12266/20698/13036/26365/22339/19229/14461/12509/12387/19303/22375/56233/20312/112405/14886/20848/114715/22418/18704/20193/18024/69683/16412	24
Co 1	GO:0002042	cell migration involved in sprouting angiogenesis	8/973	55/23239	0.00194762	0.0273454	0.0214628	13642/22339/14461/56233/20807/114715/18704/16412	8
Co 1	GO:0009267	cellular response to starvation	14/973	138/23239	0.00197873	0.0277076	0.021747	72027/229722/57436/93739/223453/21416/319481/56486/110147/76507/233833/18704/16784/18024	14
Co 1	GO:0034764	positive regulation of transmembrane transport	19/973	217/23239	0.00202319	0.0282541	0.022176	75607/68312/11931/16535/12638/12266/12349/76560/13844/68465/68943/20312/14467/12856/76055/16150/20193/11840/18024	19
Co 1	GO:0072009	nephron epithelium development	12/973	109/23239	0.00203866	0.028394	0.0222858	19126/12307/58198/22339/20682/16776/15415/18510/19206/12387/16779/94275	12
Co 1	GO:0002224	toll-like receptor signaling pathway	11/973	95/23239	0.00206404	0.0286709	0.0225031	16803/17002/13057/17096/54445/54123/12475/110651/13982/57783/16362	11
Co 1	GO:0031330	negative regulation of cellular catabolic process	20/973	234/23239	0.00208269	0.0288011	0.0226053	17751/66753/22339/93739/19165/17025/53378/223453/68943/12006/320204/17210/77116/110147/75608/20848/19025/225131/114128/77006	20
Co 1	GO:1903707	negative regulation of hemopoiesis	15/973	154/23239	0.00208447	0.0288011	0.0226053	16147/17096/21946/26365/19229/14461/12387/13866/22083/15416/16362/319817/18024/57259/50794	15
Co 1	GO:0042063	gliogenesis	24/973	302/23239	0.0021229	0.0292545	0.0229611	11484/15364/18109/17096/17751/16409/20682/16195/12799/14766/12387/17356/16974/21416/15212/20312/16779/13138/20677/13866/76893/20848/12017/11820	24
Co 1	GO:0019377	glycolipid catabolic process	4/973	14/23239	0.00218295	0.029535	0.0231814	14667/18010/15211/15212	4
Co 1	GO:0033623	regulation of integrin activation	4/973	14/23239	0.00218295	0.029535	0.0231814	74202/12484/234839/19219	4
Co 1	GO:0046337	phosphatidylethanolamine metabolic process	4/973	14/23239	0.00218295	0.029535	0.0231814	11687/242864/12660/75320	4
Co 1	GO:0060049	regulation of protein glycosylation	4/973	14/23239	0.00218295	0.029535	0.0231814	17751/56374/76055/211673	4
Co 1	GO:0060396	growth hormone receptor signaling pathway	4/973	14/23239	0.00218295	0.029535	0.0231814	16452/230514/19303/20848	4
Co 1	GO:0071378	cellular response to growth hormone stimulus	4/973	14/23239	0.00218295	0.029535	0.0231814	16452/230514/19303/20848	4
Co 1	GO:1905941	positive regulation of gonad development	4/973	14/23239	0.00218295	0.029535	0.0231814	12638/20346/20682/19219	4
Co 1	GO:0046677	response to antibiotic	24/973	303/23239	0.00221675	0.0299078	0.023474	12638/16452/16819/11668/12955/12583/11647/11512/19229/17025/68943/13860/11757/16001/19156/76507/20318/11502/14775/16439/18024/26415/108655/18783	24
Co 1	GO:0007617	mating behavior	6/973	33/23239	0.00222708	0.0299078	0.023474	14824/18667/11804/15212/69064/11820	6
Co 1	GO:0010657	muscle cell apoptotic process	11/973	96/23239	0.00224495	0.0299078	0.023474	12638/16452/13614/19229/68655/18510/16974/16001/16880/18024/14688	11
Co 1	GO:0031058	positive regulation of histone modification	11/973	96/23239	0.00224495	0.0299078	0.023474	22339/18519/68943/22378/22083/16468/66354/17863/20185/80748/75302	11
Co 1	GO:0035710	CD4-positive, alpha-beta T cell activation	11/973	96/23239	0.00224495	0.0299078	0.023474	11847/16182/26365/19219/59009/20848/17863/16362/20185/319817/108655	11
Co 1	GO:2001243	negative regulation of intrinsic apoptotic signaling pathway	11/973	96/23239	0.00224495	0.0299078	0.023474	117198/67211/68943/67184/110213/17210/22070/15502/14775/18024/109815	11
Co 1	GO:0045017	glycerolipid biosynthetic process	14/973	140/23239	0.00226463	0.0299475	0.0235051	11687/21835/12266/50790/212862/12660/75320/21416/78928/102247/329777/18590/68563/18704	14
Co 1	GO:0045667	regulation of osteoblast differentiation	14/973	140/23239	0.00226463	0.0299475	0.0235051	17002/80752/320799/22339/16195/19206/13395/19219/12006/12387/17344/56233/13207/17702	14
Co 1	GO:0045669	positive regulation of osteoblast differentiation	9/973	69/23239	0.00226536	0.0299475	0.0235051	17002/80752/320799/22339/16195/13395/19219/12387/17702	9
Co 1	GO:0023019	signal transduction involved in regulation of gene expression	5/973	23/23239	0.00228243	0.0299475	0.0235051	20671/17701/15376/17075/17702	5
Co 1	GO:0033622	integrin activation	5/973	23/23239	0.00228243	0.0299475	0.0235051	74202/12484/234839/19219/20312	5
Co 1	GO:0042044	fluid transport	5/973	23/23239	0.00228243	0.0299475	0.0235051	12638/11830/13614/108052/16438	5
Co 1	GO:0051091	positive regulation of DNA-binding transcription factor activity	20/973	236/23239	0.00230069	0.0301112	0.0236336	15364/17002/16452/13614/16182/20698/12985/22339/68943/13982/11757/12387/16974/20312/20807/22418/16150/72512/77006/11820	20
Co 1	GO:0048638	regulation of developmental growth	29/973	392/23239	0.00230881	0.0301419	0.0236576	15364/18208/20856/231507/12266/13614/20346/211652/22339/19206/19219/22350/21416/102247/54214/18984/20807/74493/13052/16468/20848/22418/216344/14567/230709/20185/16798/11820/108655	29
Co 1	GO:0002221	pattern recognition receptor signaling pathway	13/973	126/23239	0.00243009	0.0315669	0.0247761	16803/17002/13057/17096/54445/54123/12475/110651/13982/57783/16362/59079/432940	13
Co 1	GO:0050729	positive regulation of inflammatory response	13/973	126/23239	0.00243009	0.0315669	0.0247761	16803/242864/12266/16452/11690/21817/50905/12484/19219/57783/22418/11820/18783	13
Co 1	GO:0072080	nephron tubule development	11/973	97/23239	0.00243851	0.0315975	0.0248001	19126/12307/58198/22339/20682/16776/15415/18510/19206/12387/94275	11
Co 1	GO:0010001	glial cell differentiation	19/973	221/23239	0.00248753	0.0320514	0.0251564	11484/15364/18109/17751/16409/20682/16195/12799/12387/17356/16974/21416/16779/13138/20677/13866/20848/12017/11820	19
Co 1	GO:0008631	intrinsic apoptotic signaling pathway in response to oxidative stress	7/973	45/23239	0.002492	0.0320514	0.0251564	16452/68943/18453/17210/14775/18024/19765	7
Co 1	GO:0060323	head morphogenesis	7/973	45/23239	0.002492	0.0320514	0.0251564	17701/16147/20289/13395/16974/21416/77087	7
Co 1	GO:0060675	ureteric bud morphogenesis	9/973	70/23239	0.00250501	0.0321181	0.0252088	58198/22339/20682/16776/15415/18510/19206/12387/94275	9
Co 1	GO:0008654	phospholipid biosynthetic process	15/973	157/23239	0.00251568	0.0321181	0.0252088	11687/74442/67216/225845/212862/14792/12660/75320/15212/78928/102247/329777/18590/68563/18704	15
Co 1	GO:0042594	response to starvation	15/973	157/23239	0.00251568	0.0321181	0.0252088	72027/229722/57436/93739/223453/21416/319481/56486/11364/110147/76507/233833/18704/16784/18024	15
Co 1	GO:0042472	inner ear morphogenesis	12/973	112/23239	0.00256472	0.0326641	0.0256373	11941/18208/329421/20682/18510/13844/14461/13395/13396/72999/14368/22418	12
Co 1	GO:0045216	cell-cell junction organization	14/973	142/23239	0.00258379	0.0328267	0.0257649	12739/26365/12550/224912/17356/56233/20807/13052/54135/109333/22330/16150/11853/16412	14
Co 1	GO:0002920	regulation of humoral immune response	6/973	34/23239	0.00260993	0.0329979	0.0258993	12628/13136/12266/216892/12509/12946	6
Co 1	GO:0035116	embryonic hindlimb morphogenesis	6/973	34/23239	0.00260993	0.0329979	0.0258993	17701/22421/14013/12387/16974/17702	6
Co 1	GO:0002262	myeloid cell homeostasis	16/973	174/23239	0.00271418	0.0340526	0.0267271	26570/16452/17096/22339/13819/12484/14013/12010/14461/15414/20807/20848/20185/230257/59287/50794	16
Co 1	GO:0002011	morphogenesis of an epithelial sheet	8/973	58/23239	0.00274672	0.0340526	0.0267271	22421/76509/16974/15412/13138/20807/22418/17702	8
Co 1	GO:0033209	tumor necrosis factor-mediated signaling pathway	8/973	58/23239	0.00274672	0.0340526	0.0267271	16691/16668/16452/20698/19229/15257/16150/432940	8
Co 1	GO:0060443	mammary gland morphogenesis	8/973	58/23239	0.00274672	0.0340526	0.0267271	18208/20496/18667/19206/13982/16974/22418/17702	8
Co 1	GO:0046390	ribose phosphate biosynthetic process	19/973	223/23239	0.00275134	0.0340526	0.0267271	18160/50790/54391/11512/103172/14430/50799/56248/17709/14467/56490/68197/17706/20848/17705/20185/11957/70025/20930	19
Co 1	GO:0009127	purine nucleoside monophosphate biosynthetic process	14/973	143/23239	0.00275673	0.0340526	0.0267271	103172/14430/50799/56248/17709/14467/56490/68197/17706/20848/17705/20185/11957/20930	14
Co 1	GO:0009168	purine ribonucleoside monophosphate biosynthetic process	14/973	143/23239	0.00275673	0.0340526	0.0267271	103172/14430/50799/56248/17709/14467/56490/68197/17706/20848/17705/20185/11957/20930	14
Co 1	GO:0050684	regulation of mRNA processing	14/973	143/23239	0.00275673	0.0340526	0.0267271	14007/72289/224903/22083/67040/66354/56215/218543/13207/21841/230257/101214/224902/231386	14
Co 1	GO:0072171	mesonephric tubule morphogenesis	9/973	71/23239	0.00276433	0.0340526	0.0267271	58198/22339/20682/16776/15415/18510/19206/12387/94275	9
Co 1	GO:0001516	prostaglandin biosynthetic process	5/973	24/23239	0.00278488	0.0340526	0.0267271	13614/20698/19224/54486/18783	5
Co 1	GO:0006882	cellular zinc ion homeostasis	5/973	24/23239	0.00278488	0.0340526	0.0267271	72027/67547/17751/213053/14977	5
Co 1	GO:0046457	prostanoid biosynthetic process	5/973	24/23239	0.00278488	0.0340526	0.0267271	13614/20698/19224/54486/18783	5
Co 1	GO:0070050	neuron cellular homeostasis	5/973	24/23239	0.00278488	0.0340526	0.0267271	12307/19165/20312/12725/216965	5
Co 1	GO:1904030	negative regulation of cyclin-dependent protein kinase activity	5/973	24/23239	0.00278488	0.0340526	0.0267271	66259/18519/11819/16798/11461	5
Co 1	GO:0002758	innate immune response-activating signal transduction	13/973	128/23239	0.0027923	0.0340634	0.0267356	16803/17002/13057/17096/54445/54123/12475/110651/13982/57783/16362/59079/432940	13
Co 1	GO:0040013	negative regulation of locomotion	25/973	326/23239	0.00279903	0.0340658	0.0267374	18600/56838/19279/17342/20440/20346/117600/12550/20733/14766/19219/228880/17356/105171/20312/13138/20807/76893/11819/19272/20848/114715/22418/64652/18024	25
Co 1	GO:0048193	Golgi vesicle transport	21/973	257/23239	0.00281139	0.0340879	0.0267548	20661/16668/26422/27054/71116/74051/208647/93739/20742/67898/360013/68365/11842/54214/50797/67397/67456/68137/66366/21766/11840	21
Co 1	GO:0009152	purine ribonucleotide biosynthetic process	18/973	207/23239	0.00282034	0.0340879	0.0267548	18160/50790/11512/103172/14430/50799/56248/17709/14467/56490/68197/17706/20848/17705/20185/11957/70025/20930	18
Co 1	GO:0045214	sarcomere organization	7/973	46/23239	0.00283495	0.0340879	0.0267548	16691/16669/13614/20807/75547/108655/16412	7
Co 1	GO:0048536	spleen development	7/973	46/23239	0.00283495	0.0340879	0.0267548	53945/320795/15412/16468/209086/17863/319817	7
Co 1	GO:0120193	tight junction organization	7/973	46/23239	0.00283495	0.0340879	0.0267548	12739/12550/17356/20807/54135/16150/16412	7
Co 1	GO:0046394	carboxylic acid biosynthetic process	26/973	344/23239	0.00284011	0.0340879	0.0267548	11687/12035/26458/98711/13614/11668/68801/11690/104923/16832/20698/68041/20250/14430/19219/56490/72999/20848/19224/14660/67300/56050/54486/20185/70025/18783	26
Co 1	GO:0051271	negative regulation of cellular component movement	24/973	309/23239	0.0028572	0.0341596	0.0268111	18600/56838/19279/17342/20346/117600/12550/20733/14766/19219/228880/17356/20312/13138/20807/76893/11819/19272/20848/114715/22418/64652/109711/18024	24
Co 1	GO:0034440	lipid oxidation	11/973	99/23239	0.00286609	0.0341596	0.0268111	26458/68465/11430/93747/52430/27226/320204/11364/18984/110826/13177	11
Co 1	GO:1905475	regulation of protein localization to membrane	16/973	175/23239	0.00287441	0.0341596	0.0268111	26570/216831/20742/13844/18412/228880/22350/13138/13866/56374/56724/67300/14567/74998/11461/16412	16
Co 1	GO:0098974	postsynaptic actin cytoskeleton organization	4/973	15/23239	0.00287888	0.0341596	0.0268111	243725/217692/11840/11461	4
Co 1	GO:0099188	postsynaptic cytoskeleton organization	4/973	15/23239	0.00287888	0.0341596	0.0268111	243725/217692/11840/11461	4
Co 1	GO:2001234	negative regulation of apoptotic signaling pathway	19/973	224/23239	0.00289178	0.0342348	0.0268701	117198/22339/18611/19165/67211/68943/67184/59009/12387/110213/20312/14678/17210/22070/15502/14775/69635/18024/109815	19
Co 1	GO:0032103	positive regulation of response to external stimulus	23/973	292/23239	0.00290271	0.0342862	0.0269105	232983/16803/242864/12266/13057/16452/13614/14745/11690/21817/50905/22339/12484/19229/19219/57783/20312/27226/16001/66354/22418/11820/18783	23
Co 1	GO:1903311	regulation of mRNA metabolic process	20/973	241/23239	0.00293122	0.0344827	0.0270646	14007/22339/12006/72289/224903/22083/67040/229096/66354/233833/56215/218543/13207/14359/21841/230257/227331/101214/224902/231386	20
Co 1	GO:2000146	negative regulation of cell motility	22/973	275/23239	0.00293258	0.0344827	0.0270646	18600/56838/19279/17342/20346/117600/12550/20733/14766/19219/228880/17356/20312/13138/20807/76893/11819/19272/20848/114715/64652/18024	22
Co 1	GO:0016053	organic acid biosynthetic process	26/973	345/23239	0.00295312	0.0346459	0.0271928	11687/12035/26458/98711/13614/11668/68801/11690/104923/16832/20698/68041/20250/14430/19219/56490/72999/20848/19224/14660/67300/56050/54486/20185/70025/18783	26
Co 1	GO:1904375	regulation of protein localization to cell periphery	13/973	129/23239	0.00298928	0.0349914	0.0274639	216831/20742/13844/18412/22350/269587/13138/56374/67300/101706/74998/11461/16412	13
Co 1	GO:0006164	purine nucleotide biosynthetic process	19/973	225/23239	0.00303817	0.0354774	0.0278454	18160/50790/23962/11512/103172/14430/50799/56248/17709/14467/56490/68197/17706/20848/17705/20185/11957/70025/20930	19
Co 1	GO:0031060	regulation of histone methylation	9/973	72/23239	0.00304442	0.0354774	0.0278454	12387/22083/110147/246198/16468/66354/17863/75302/22589	9
Co 1	GO:0048286	lung alveolus development	8/973	59/23239	0.00306332	0.0355515	0.0279036	20390/26570/22339/18667/19165/319939/18590/319817	8
Co 1	GO:1901293	nucleoside phosphate biosynthetic process	22/973	276/23239	0.00306444	0.0355515	0.0279036	18160/50790/23962/54391/11512/103172/14430/50799/56248/17709/69692/14467/56451/56490/68197/17706/20848/17705/20185/11957/70025/20930	22
Co 1	GO:0016055	Wnt signaling pathway	30/973	418/23239	0.00307373	0.0355801	0.027926	15364/20671/75607/22421/17342/53627/58198/20682/12550/240025/77578/13395/21885/12006/12387/16974/21416/27373/241639/353310/20677/22083/226154/74493/14368/22418/71890/16798/67772/432940	30
Co 1	GO:0016311	dephosphorylation	27/973	364/23239	0.00309074	0.0356977	0.0280183	319468/19279/16452/72930/19253/11647/56876/320024/338367/20597/72281/68943/227292/71910/78887/14678/56318/52468/19244/77116/232314/19272/114715/52036/16150/223989/29875	27
Co 1	GO:0033559	unsaturated fatty acid metabolic process	11/973	100/23239	0.00310145	0.0357421	0.0280531	11687/11685/68312/13614/20698/20250/11430/19224/193742/54486/18783	11
Co 1	GO:0030856	regulation of epithelial cell differentiation	14/973	145/23239	0.00313117	0.036005	0.0282595	19126/12638/18109/26365/58198/22339/20682/18510/19206/12387/101706/16150/108655/17702	14
Co 1	GO:0010717	regulation of epithelial to mesenchymal transition	10/973	86/23239	0.00314162	0.0360456	0.0282913	14538/15376/22339/53378/12006/12387/21416/353310/13138/71890	10
Co 1	GO:0001659	temperature homeostasis	16/973	177/23239	0.00321839	0.0368453	0.028919	231507/242864/16452/16819/11668/16182/22339/13819/68465/105171/66834/16001/20848/14775/67299/240028	16
Co 1	GO:0198738	cell-cell signaling by wnt	30/973	420/23239	0.00329459	0.0376349	0.0295387	15364/20671/75607/22421/17342/53627/58198/20682/12550/240025/77578/13395/21885/12006/12387/16974/21416/27373/241639/353310/20677/22083/226154/74493/14368/22418/71890/16798/67772/432940	30
Co 1	GO:0009060	aerobic respiration	9/973	73/23239	0.00334641	0.037996	0.0298221	17719/17710/76824/12867/56451/66925/66945/12857/11429	9
Co 1	GO:0035809	regulation of urine volume	5/973	25/23239	0.00336267	0.037996	0.0298221	13614/11512/19219/14678/246198	5
Co 1	GO:0035812	renal sodium excretion	5/973	25/23239	0.00336267	0.037996	0.0298221	16790/13614/19219/14678/246198	5
Co 1	GO:0043171	peptide catabolic process	5/973	25/23239	0.00336267	0.037996	0.0298221	16790/13036/54381/68044/240028	5
Co 1	GO:0055069	zinc ion homeostasis	5/973	25/23239	0.00336267	0.037996	0.0298221	72027/67547/17751/213053/14977	5
Co 1	GO:0030336	negative regulation of cell migration	21/973	261/23239	0.00337097	0.0380074	0.0298311	18600/56838/19279/17342/20346/117600/12550/14766/19219/228880/17356/20312/13138/20807/76893/11819/19272/20848/114715/64652/18024	21
Co 1	GO:0048660	regulation of smooth muscle cell proliferation	15/973	162/23239	0.00339698	0.0382179	0.0299963	18160/13057/16452/13614/21817/22339/13982/12387/21416/20312/14678/16001/17261/239273/19765	15
Co 1	GO:0070664	negative regulation of leukocyte proliferation	10/973	87/23239	0.00341959	0.0383893	0.0301308	20390/209558/11847/16147/17096/26365/12484/320795/13866/16396	10
Co 1	GO:0006914	autophagy	27/973	367/23239	0.00345631	0.0386351	0.0303237	229722/17751/213393/27054/57436/320528/93739/18412/223453/68943/110213/72145/56486/17210/110147/56374/75608/19025/67300/230709/225131/13033/233204/18704/69635/16784/74781	27
Co 1	GO:0061919	process utilizing autophagic mechanism	27/973	367/23239	0.00345631	0.0386351	0.0303237	229722/17751/213393/27054/57436/320528/93739/18412/223453/68943/110213/72145/56486/17210/110147/56374/75608/19025/67300/230709/225131/13033/233204/18704/69635/16784/74781	27
Co 1	GO:0009895	negative regulation of catabolic process	22/973	279/23239	0.00349026	0.0389309	0.030556	17751/66753/22339/93739/19165/17025/53378/223453/68943/12006/320204/17210/77116/110147/75608/20848/19025/71890/225131/114128/66117/77006	22
Co 1	GO:0046640	regulation of alpha-beta T cell proliferation	6/973	36/23239	0.00352103	0.0390627	0.0306594	11847/26365/12484/59009/16362/16396	6
Co 1	GO:0051181	cofactor transport	6/973	36/23239	0.00352103	0.0390627	0.0306594	20522/26570/70129/16819/328258/19063	6
Co 1	GO:0009615	response to virus	21/973	262/23239	0.00352457	0.0390627	0.0306594	68713/16819/54445/117198/54123/26943/23962/69550/58203/209200/15979/80876/67040/13052/80985/54633/16362/16396/230709/72512/11840	21
Co 1	GO:0035303	regulation of dephosphorylation	15/973	163/23239	0.00360052	0.0396932	0.0311543	16452/72930/56876/338367/20597/72281/68943/78887/14678/77116/114715/52036/16150/223989/29875	15
Co 1	GO:0045807	positive regulation of endocytosis	15/973	163/23239	0.00360052	0.0396932	0.0311543	20390/16803/66805/12266/13057/12475/22339/19063/12010/14461/360013/22418/216344/11840/16412	15
Co 1	GO:0010035	response to inorganic substance	33/973	478/23239	0.00360432	0.0396932	0.0311543	11687/16691/12870/64177/53945/16819/17751/12955/11690/66972/12550/19229/50799/12010/103742/17025/67898/19206/68943/11757/112405/19156/76507/14567/11502/14775/17711/18024/22589/29875/26415/108655/18783	33
Co 1	GO:0061053	somite development	11/973	102/23239	0.00361869	0.0397674	0.0312125	16147/68713/15376/20289/12808/19165/19206/12006/16974/19647/22418	11
Co 1	GO:0042303	molting cycle	13/973	132/23239	0.00364917	0.0398363	0.0312666	76560/20682/16776/29820/19165/12387/241639/14368/22418/18590/101706/230709/17702	13
Co 1	GO:0042633	hair cycle	13/973	132/23239	0.00364917	0.0398363	0.0312666	76560/20682/16776/29820/19165/12387/241639/14368/22418/18590/101706/230709/17702	13
Co 1	GO:0002062	chondrocyte differentiation	12/973	117/23239	0.00368308	0.0398363	0.0312666	22421/16147/20289/208647/11749/20682/12006/12387/18984/17261/109181/17702	12
Co 1	GO:0099175	regulation of postsynapse organization	12/973	117/23239	0.00368308	0.0398363	0.0312666	26570/22421/216831/241638/243725/228880/217692/112405/67414/56724/75608/22418	12
Co 1	GO:0006825	copper ion transport	4/973	16/23239	0.00371249	0.0398363	0.0312666	12870/74051/20530/14228	4
Co 1	GO:0006878	cellular copper ion homeostasis	4/973	16/23239	0.00371249	0.0398363	0.0312666	20530/11804/11840/11820	4
Co 1	GO:0046514	ceramide catabolic process	4/973	16/23239	0.00371249	0.0398363	0.0312666	14667/18010/15211/15212	4
Co 1	GO:0060099	regulation of phagocytosis, engulfment	4/973	16/23239	0.00371249	0.0398363	0.0312666	16803/11687/12266/14461	4
Co 1	GO:1903019	negative regulation of glycoprotein metabolic process	4/973	16/23239	0.00371249	0.0398363	0.0312666	64294/56175/56374/76055	4
Co 1	GO:2001053	regulation of mesenchymal cell apoptotic process	4/973	16/23239	0.00371249	0.0398363	0.0312666	17701/20682/18510/17702	4
Co 1	GO:0001708	cell fate specification	10/973	88/23239	0.00371673	0.0398363	0.0312666	20671/16147/15376/20682/19165/19206/12387/110147/16911/16412	10
Co 1	GO:0060998	regulation of dendritic spine development	10/973	88/23239	0.00371673	0.0398363	0.0312666	216831/241638/14745/243725/14824/52163/228880/217692/67414/11840	10
Co 1	GO:0043112	receptor metabolic process	17/973	196/23239	0.00373479	0.0399477	0.031354	13614/13642/22339/53618/209200/19165/69710/53378/71770/22350/16976/77116/27418/67300/16396/11840/16412	17
Co 1	GO:0010171	body morphogenesis	8/973	61/23239	0.00378108	0.04036	0.0316776	17701/16147/20289/13395/16974/21416/13138/77087	8
Co 1	GO:0006898	receptor-mediated endocytosis	18/973	213/23239	0.00382236	0.0405513	0.0318278	13642/12475/22339/19063/12010/53378/71770/22350/16974/16976/66102/77116/27418/67300/216344/12488/11840/16412	18
Co 1	GO:0034976	response to endoplasmic reticulum stress	18/973	213/23239	0.00382236	0.0405513	0.0318278	11687/20856/66753/26943/208647/18453/110213/66861/223455/26926/67397/16438/68944/77006/14827/18024/20316/109815	18
Co 1	GO:0045089	positive regulation of innate immune response	18/973	213/23239	0.00382236	0.0405513	0.0318278	16803/17002/13057/17096/54445/54123/12475/110651/58203/13982/57783/54633/22418/54725/16362/72512/59079/432940	18
Co 1	GO:0032872	regulation of stress-activated MAPK cascade	19/973	230/23239	0.00386605	0.0408484	0.032061	22421/13614/26365/22339/19229/29820/14013/21987/59009/22350/100532/16001/15502/22418/16396/20185/69683/216965/11820	19
Co 1	GO:0036293	response to decreased oxygen levels	19/973	230/23239	0.00386605	0.0408484	0.032061	18791/11931/13482/13614/12955/22339/13819/12484/68655/68943/18453/110213/112405/20677/16438/66925/16439/18024/14688	19
Co 1	GO:0048593	camera-type eye morphogenesis	13/973	133/23239	0.00389368	0.041057	0.0322247	19126/16147/12307/11830/11668/58998/22339/20682/13844/15257/12387/16974/69743	13
Co 1	GO:0061326	renal tubule development	11/973	103/23239	0.00390198	0.0410615	0.0322282	19126/12307/58198/22339/20682/16776/15415/18510/19206/12387/94275	11
Co 1	GO:0008584	male gonad development	12/973	118/23239	0.00394796	0.0414615	0.0325422	15364/12638/56739/20346/20682/14766/13982/319448/22418/108829/224902/22589	12
Co 1	GO:0032507	maintenance of protein location in cell	9/973	75/23239	0.00402073	0.0421408	0.0330754	94040/320528/11512/68943/19241/13138/19230/233833/68137	9
Co 1	GO:0072330	monocarboxylic acid biosynthetic process	20/973	248/23239	0.004052	0.0422582	0.0331675	11687/26458/98711/13614/11668/68801/16832/20698/68041/20250/14430/56490/72999/20848/19224/56050/54486/20185/70025/18783	20
Co 1	GO:0033002	muscle cell proliferation	19/973	231/23239	0.00405225	0.0422582	0.0331675	18160/13057/16452/13614/21817/22339/13982/12387/21416/20312/14678/16001/13052/16468/20848/17261/239273/19765/108655	19
Co 1	GO:0007435	salivary gland morphogenesis	6/973	37/23239	0.00405627	0.0422582	0.0331675	21817/20346/12550/16776/13138/18590	6
Co 1	GO:0007160	cell-matrix adhesion	17/973	198/23239	0.00413935	0.0430377	0.0337792	56838/140474/76509/22339/19229/244895/12387/19303/241639/13138/20807/19272/27418/109711/11502/29875/16412	17
Co 1	GO:0030010	establishment of cell polarity	13/973	134/23239	0.00415127	0.0430756	0.033809	22421/217325/19229/232288/224912/360013/241639/16001/22418/211673/101706/67299/74998	13
Co 1	GO:0060042	retina morphogenesis in camera-type eye	8/973	62/23239	0.00418544	0.0433438	0.0340196	19126/16147/12307/58998/20682/15257/16974/69743	8
Co 1	GO:0007043	cell-cell junction assembly	11/973	104/23239	0.0042027	0.0434362	0.034092	12739/12550/17356/56233/20807/54135/109333/22330/16150/11853/16412	11
Co 1	GO:0061564	axon development	33/973	483/23239	0.00421884	0.0435167	0.0341552	18208/22421/19716/16574/16452/11658/20346/13642/22339/12808/12799/13844/19206/13395/217692/13723/16001/16779/54214/13138/13866/20807/76893/22418/216344/14567/22330/67299/11820/13800/11461/108655/16412	33
Co 1	GO:0046546	development of primary male sexual characteristics	12/973	119/23239	0.00422792	0.0435242	0.0341611	15364/12638/56739/20346/20682/14766/13982/319448/22418/108829/224902/22589	12
Co 1	GO:0046661	male sex differentiation	14/973	150/23239	0.00425204	0.0436862	0.0342883	15364/12638/56739/20346/20682/14766/13982/12387/319448/14228/22418/108829/224902/22589	14
Co 1	GO:0010639	negative regulation of organelle organization	28/973	391/23239	0.00427094	0.0437939	0.0343728	63986/68041/243725/20742/69710/18519/68943/13982/13860/30949/16882/14228/22351/19241/78798/110147/19230/67414/74493/246198/50918/16468/75608/24010/211673/14775/216965/22589	28
Co 1	GO:0055072	iron ion homeostasis	10/973	90/23239	0.0043722	0.0447441	0.0351186	12870/71753/53945/17002/16819/74051/13819/11964/12010/112405	10
Co 1	GO:0072089	stem cell proliferation	13/973	135/23239	0.00442245	0.0451662	0.0354499	15364/20671/19716/17075/22339/12484/14013/12387/16974/20312/241639/22418/67299	13
Co 1	GO:0007626	locomotory behavior	20/973	250/23239	0.00443078	0.0451662	0.0354499	11941/12307/13482/78286/15376/15211/12799/19063/76524/11804/13860/105171/15212/11906/15416/12725/230709/227331/98685/11820	20
Co 1	GO:0007249	I-kappaB kinase/NF-kappaB signaling	16/973	183/23239	0.00445954	0.0453705	0.0356103	17002/21817/29820/18412/68943/13982/21885/12387/57783/20312/52829/22418/16362/16150/77006/75547	16
Co 1	GO:0048659	smooth muscle cell proliferation	15/973	167/23239	0.00451701	0.0453812	0.0356186	18160/13057/16452/13614/21817/22339/13982/12387/21416/20312/14678/16001/17261/239273/19765	15
Co 1	GO:2000241	regulation of reproductive process	15/973	167/23239	0.00451701	0.0453812	0.0356186	17701/18791/12638/20346/665270/20682/13982/12659/19219/12387/16001/22418/66404/54486/17702	15
Co 1	GO:0014812	muscle cell migration	11/973	105/23239	0.00452156	0.0453812	0.0356186	18791/14745/16195/18667/19219/19241/57342/18590/67299/18024/29875	11
Co 1	GO:0045185	maintenance of protein location	11/973	105/23239	0.00452156	0.0453812	0.0356186	94040/320528/11512/68943/19241/13138/19230/233833/68137/16798/66915	11
Co 1	GO:0048024	regulation of mRNA splicing, via spliceosome	11/973	105/23239	0.00452156	0.0453812	0.0356186	14007/72289/67040/66354/56215/218543/13207/21841/230257/101214/231386	11
Co 1	GO:0048259	regulation of receptor-mediated endocytosis	11/973	105/23239	0.00452156	0.0453812	0.0356186	13642/22339/19063/12010/53378/16976/77116/27418/216344/12488/11840	11
Co 1	GO:0048704	embryonic skeletal system morphogenesis	11/973	105/23239	0.00452156	0.0453812	0.0356186	18109/98711/15415/12387/15414/15410/15412/15413/15416/30791/75302	11
Co 1	GO:0017145	stem cell division	7/973	50/23239	0.00457957	0.0458749	0.0360061	20671/22421/16974/15412/209086/17863/67299	7
Co 1	GO:0051607	defense response to virus	18/973	217/23239	0.00464149	0.0461504	0.0362224	68713/54445/54123/26943/23962/69550/58203/209200/15979/80876/67040/13052/80985/54633/16362/16396/230709/72512	18
Co 1	GO:0000578	embryonic axis specification	6/973	38/23239	0.00464934	0.0461504	0.0362224	22421/15376/12808/19206/12387/22418	6
Co 1	GO:0033628	regulation of cell adhesion mediated by integrin	6/973	38/23239	0.00464934	0.0461504	0.0362224	13482/17096/12484/234839/241639/11502	6
Co 1	GO:0043588	skin development	22/973	286/23239	0.00467958	0.0461504	0.0362224	22421/76560/20682/16776/29820/19165/240025/12387/21416/105171/286940/241639/20807/19224/14368/22418/19143/18590/101706/230709/16798/17702	22
Co 1	GO:0002523	leukocyte migration involved in inflammatory response	4/973	17/23239	0.00469567	0.0461504	0.0362224	16803/16409/12484/20312	4
Co 1	GO:0036065	fucosylation	4/973	17/23239	0.00469567	0.0461504	0.0362224	14348/14344/53618/69064	4
Co 1	GO:0055070	copper ion homeostasis	4/973	17/23239	0.00469567	0.0461504	0.0362224	20530/11804/11840/11820	4
Co 1	GO:0097152	mesenchymal cell apoptotic process	4/973	17/23239	0.00469567	0.0461504	0.0362224	17701/20682/18510/17702	4
Co 1	GO:1905153	regulation of membrane invagination	4/973	17/23239	0.00469567	0.0461504	0.0362224	16803/11687/12266/14461	4
Co 1	GO:2000696	regulation of epithelial cell differentiation involved in kidney development	4/973	17/23239	0.00469567	0.0461504	0.0362224	19126/58198/18510/12387	4
Co 1	GO:0010660	regulation of muscle cell apoptotic process	10/973	91/23239	0.00473238	0.0464237	0.0364368	12638/16452/13614/19229/68655/18510/16974/16001/16880/18024	10
Co 1	GO:0003338	metanephros morphogenesis	5/973	27/23239	0.00476837	0.0464605	0.0364658	12307/58198/20682/18510/12387	5
Co 1	GO:0060008	Sertoli cell differentiation	5/973	27/23239	0.00476837	0.0464605	0.0364658	12638/20682/319448/224902/22589	5
Co 1	GO:0060343	trabecula formation	5/973	27/23239	0.00476837	0.0464605	0.0364658	53945/22339/112405/20807/17702	5
Co 1	GO:0009165	nucleotide biosynthetic process	21/973	269/23239	0.00477181	0.0464605	0.0364658	18160/50790/23962/54391/11512/103172/14430/50799/56248/17709/69692/14467/56490/68197/17706/20848/17705/20185/11957/70025/20930	21
Co 1	GO:0031589	cell-substrate adhesion	24/973	322/23239	0.00479424	0.0465299	0.0365202	11687/56838/140474/16452/20440/14538/76509/22339/19229/16776/244895/12387/19303/241639/13138/20807/19272/50918/27418/57342/109711/11502/29875/16412	24
Co 1	GO:1903317	regulation of protein maturation	9/973	77/23239	0.00479681	0.0465299	0.0365202	12628/13136/12266/12550/12509/20677/56374/64138/12946	9
Co 1	GO:0048588	developmental cell growth	20/973	252/23239	0.00483841	0.0468463	0.0367685	18208/13614/20346/22339/20682/12808/12387/16779/54214/234214/20807/22418/216344/14567/22330/75547/11820/29875/108655/16412	20
Co 1	GO:0035270	endocrine system development	13/973	137/23239	0.00500758	0.0483942	0.0379835	15364/12638/15376/20682/18510/14461/21416/15410/16001/20677/20807/22418/17069	13
Co 1	GO:0001838	embryonic epithelial tube formation	14/973	153/23239	0.00506768	0.048794	0.0382973	58198/20682/12808/18510/20733/19206/12387/16974/20677/14368/22418/19143/16911/13800	14
Co 1	GO:0046631	alpha-beta T cell activation	14/973	153/23239	0.00506768	0.048794	0.0382973	11847/16147/16182/26365/12484/19219/59009/20848/17863/16362/16396/20185/319817/108655	14
Co 1	GO:0001885	endothelial cell development	8/973	64/23239	0.00509326	0.0488504	0.0383415	22421/16456/12387/22350/17356/50918/16150/14775	8
Co 1	GO:0006650	glycerophospholipid metabolic process	18/973	219/23239	0.00510217	0.0488504	0.0383415	11687/242864/212862/74182/26943/12660/75320/27226/78928/77116/102247/76500/329777/18590/68563/380921/18704/18783	18
Co 1	GO:1901222	regulation of NIK/NF-kappaB signaling	10/973	92/23239	0.00511547	0.0488504	0.0383415	13614/16182/20698/12475/56233/68197/80985/319817/109910/11820	10
Co 1	GO:0042982	amyloid precursor protein metabolic process	7/973	51/23239	0.00512043	0.0488504	0.0383415	17096/64294/19165/56175/27373/59287/11820	7
Co 1	GO:0060351	cartilage development involved in endochondral bone morphogenesis	7/973	51/23239	0.00512043	0.0488504	0.0383415	16147/11749/20682/12006/18984/230709/109181	7
Co 2	GO:0070059	intrinsic apoptotic signaling pathway in response to endoplasmic reticulum stress	8/178	61/23239	2.108e-08	5.06975e-05	4.38465e-05	69065/66825/58801/13666/22393/64209/13198/17974	8
Co 2	GO:0097193	intrinsic apoptotic signaling pathway	13/178	291/23239	4.16834e-07	0.000501243	0.000433507	69065/66825/58801/13666/72565/56312/12048/108705/22393/64209/20201/13198/17974	13
Co 2	GO:0006986	response to unfolded protein	8/178	103/23239	1.29518e-06	0.000897826	0.000776499	69065/13666/22393/170731/64209/13198/17974/226418	8
Co 2	GO:0097530	granulocyte migration	9/178	145/23239	1.83908e-06	0.000897826	0.000776499	54448/20311/330122/57349/19271/68050/16181/11501/20201	9
Co 2	GO:0042326	negative regulation of phosphorylation	15/178	445/23239	1.86658e-06	0.000897826	0.000776499	72373/319520/76400/232431/12579/56398/19271/18546/50523/80794/79566/17974/547253/330177/73608	15
Co 2	GO:0001933	negative regulation of protein phosphorylation	14/178	402/23239	2.85911e-06	0.00114603	0.000991159	72373/319520/76400/232431/56398/19271/18546/50523/80794/79566/17974/547253/330177/73608	14
Co 2	GO:0071900	regulation of protein serine/threonine kinase activity	14/178	418/23239	4.48069e-06	0.00125845	0.00108839	319520/22422/12579/99470/21802/19271/12452/16181/192656/11501/50523/80794/26397/330177	14
Co 2	GO:0030968	endoplasmic reticulum unfolded protein response	6/178	57/23239	4.87115e-06	0.00125845	0.00108839	13666/22393/64209/13198/17974/226418	6
Co 2	GO:0071621	granulocyte chemotaxis	8/178	123/23239	4.92693e-06	0.00125845	0.00108839	54448/20311/330122/57349/19271/68050/16181/20201	8
Co 2	GO:0035966	response to topologically incorrect protein	8/178	124/23239	5.23265e-06	0.00125845	0.00108839	69065/13666/22393/170731/64209/13198/17974/226418	8
Co 2	GO:0034976	response to endoplasmic reticulum stress	10/178	213/23239	6.04734e-06	0.00132217	0.0011435	69065/66825/58801/13666/22393/217069/64209/13198/17974/226418	10
Co 2	GO:0045216	cell-cell junction organization	8/178	142/23239	1.41866e-05	0.00284322	0.002459	16582/58220/18755/12737/56217/18260/195733/73608	8
Co 2	GO:0070830	bicellular tight junction assembly	5/178	42/23239	1.68499e-05	0.00286697	0.00247954	18755/12737/56217/18260/73608	5
Co 2	GO:0043405	regulation of MAP kinase activity	11/178	293/23239	1.71285e-05	0.00286697	0.00247954	319520/22422/99470/21802/19271/16181/192656/11501/80794/26397/330177	11
Co 2	GO:0120192	tight junction assembly	5/178	43/23239	1.89493e-05	0.00286697	0.00247954	18755/12737/56217/18260/73608	5
Co 2	GO:0034620	cellular response to unfolded protein	6/178	72/23239	1.90734e-05	0.00286697	0.00247954	13666/22393/64209/13198/17974/226418	6
Co 2	GO:0097529	myeloid leukocyte migration	9/178	198/23239	2.30031e-05	0.00325427	0.0028145	54448/20311/330122/57349/19271/68050/16181/11501/20201	9
Co 2	GO:0120193	tight junction organization	5/178	46/23239	2.64877e-05	0.00353905	0.0030608	18755/12737/56217/18260/73608	5
Co 2	GO:0071216	cellular response to biotic stimulus	11/178	310/23239	2.87817e-05	0.00364316	0.00315084	12142/54448/20311/14528/330122/13666/57349/240354/16181/192656/13198	11
Co 2	GO:1990266	neutrophil migration	7/178	118/23239	3.54529e-05	0.00418132	0.00361628	54448/20311/330122/57349/16181/11501/20201	7
Co 2	GO:0030595	leukocyte chemotaxis	9/178	210/23239	3.65105e-05	0.00418132	0.00361628	54448/20311/330122/57349/19271/68050/16181/11501/20201	9
Co 2	GO:0043297	apical junction assembly	5/178	51/23239	4.40097e-05	0.00481106	0.00416092	18755/12737/56217/18260/73608	5
Co 2	GO:1902235	regulation of endoplasmic reticulum stress-induced intrinsic apoptotic signaling pathway	4/178	27/23239	5.08845e-05	0.00510731	0.00441713	13666/22393/64209/17974	4
Co 2	GO:0070673	response to interleukin-18	3/178	10/23239	5.09669e-05	0.00510731	0.00441713	12737/18260/192656	3
Co 2	GO:0035967	cellular response to topologically incorrect protein	6/178	91/23239	7.21699e-05	0.00694275	0.00600454	13666/22393/64209/13198/17974/226418	6
Co 2	GO:0001825	blastocyst formation	5/178	57/23239	7.55902e-05	0.00699209	0.00604722	74318/17684/21872/170731/50523	5
Co 2	GO:0006469	negative regulation of protein kinase activity	8/178	190/23239	0.000112458	0.009534	0.00824563	319520/232431/56398/19271/18546/50523/80794/79566	8
Co 2	GO:0001819	positive regulation of cytokine production	12/178	425/23239	0.000113101	0.009534	0.00824563	54448/13666/240354/94092/19271/16181/232286/192656/11501/17196/13198/67245	12
Co 2	GO:0030593	neutrophil chemotaxis	6/178	100/23239	0.000121943	0.009534	0.00824563	54448/20311/330122/57349/16181/20201	6
Co 2	GO:0006984	ER-nucleus signaling pathway	4/178	34/23239	0.000128955	0.009534	0.00824563	13666/22393/13198/17974	4
Co 2	GO:0006914	autophagy	11/178	367/23239	0.000130268	0.009534	0.00824563	68728/104009/74769/213948/192656/170731/20201/13198/66734/226418/232146	11
Co 2	GO:0061919	process utilizing autophagic mechanism	11/178	367/23239	0.000130268	0.009534	0.00824563	68728/104009/74769/213948/192656/170731/20201/13198/66734/226418/232146	11
Co 2	GO:0034330	cell junction organization	9/178	248/23239	0.00013082	0.009534	0.00824563	16582/58220/19271/18755/12737/56217/18260/195733/73608	9
Co 2	GO:0007043	cell-cell junction assembly	6/178	104/23239	0.000151359	0.0107065	0.00925964	58220/18755/12737/56217/18260/73608	6
Co 2	GO:0009913	epidermal cell differentiation	8/178	205/23239	0.000189546	0.0130245	0.0112644	224796/545548/17133/20756/94092/18755/195733/50523	8
Co 2	GO:0050900	leukocyte migration	10/178	326/23239	0.000219222	0.0145138	0.0125524	54448/20311/13601/330122/57349/19271/68050/16181/11501/20201	10
Co 2	GO:0033673	negative regulation of kinase activity	8/178	210/23239	0.000223289	0.0145138	0.0125524	319520/232431/56398/19271/18546/50523/80794/79566	8
Co 2	GO:0002523	leukocyte migration involved in inflammatory response	3/178	17/23239	0.000277623	0.0175706	0.0151962	57349/11501/20201	3
Co 2	GO:0043406	positive regulation of MAP kinase activity	8/178	219/23239	0.000296402	0.0180311	0.0155944	22422/99470/21802/16181/192656/11501/26397/330177	8
Co 2	GO:2001242	regulation of intrinsic apoptotic signaling pathway	7/178	166/23239	0.000299893	0.0180311	0.0155944	13666/12048/108705/22393/64209/20201/17974	7
Co 2	GO:0071222	cellular response to lipopolysaccharide	9/178	279/23239	0.000313783	0.018406	0.0159187	12142/54448/20311/14528/330122/57349/240354/16181/192656	9
Co 2	GO:0043507	positive regulation of JUN kinase activity	5/178	78/23239	0.000334829	0.019173	0.016582	22422/99470/16181/192656/330177	5
Co 2	GO:0043409	negative regulation of MAPK cascade	7/178	170/23239	0.000346412	0.0193749	0.0167567	72373/319520/76400/19271/80794/330177/73608	7
Co 2	GO:0050891	multicellular organismal water homeostasis	4/178	44/23239	0.000355625	0.0194381	0.0168113	20276/22393/12737/195733	4
Co 2	GO:0071219	cellular response to molecule of bacterial origin	9/178	287/23239	0.000385607	0.0206085	0.0178236	12142/54448/20311/14528/330122/57349/240354/16181/192656	9
Co 2	GO:0032496	response to lipopolysaccharide	10/178	355/23239	0.000430177	0.022355	0.0193341	12142/54448/20311/14528/330122/57349/240354/16181/192656/67245	10
Co 2	GO:0010256	endomembrane system organization	10/178	356/23239	0.000439727	0.022355	0.0193341	13666/16582/14339/56217/54670/73178/17988/232286/11891/271457	10
Co 2	GO:0010469	regulation of signaling receptor activity	6/178	127/23239	0.000446171	0.022355	0.0193341	72373/232431/21802/19271/11745/80794	6
Co 2	GO:0060326	cell chemotaxis	9/178	295/23239	0.000470484	0.0230921	0.0199716	54448/20311/330122/57349/19271/68050/16181/11501/20201	9
Co 2	GO:0030104	water homeostasis	4/178	49/23239	0.000538772	0.0254129	0.0219788	20276/22393/12737/195733	4
Co 2	GO:0007249	I-kappaB kinase/NF-kappaB signaling	7/178	183/23239	0.000538902	0.0254129	0.0219788	380924/54448/240354/16181/192656/217069/67245	7
Co 2	GO:0030216	keratinocyte differentiation	6/178	133/23239	0.000569905	0.0263581	0.0227962	545548/20756/94092/18755/195733/50523	6
Co 2	GO:0046328	regulation of JNK cascade	7/178	186/23239	0.000593558	0.026682	0.0230763	54448/22422/99470/16181/192656/330177/73608	7
Co 2	GO:0051348	negative regulation of transferase activity	8/178	244/23239	0.000607134	0.026682	0.0230763	319520/232431/56398/19271/18546/50523/80794/79566	8
Co 2	GO:0043618	regulation of transcription from RNA polymerase II promoter in response to stress	4/178	51/23239	0.000627947	0.026682	0.0230763	13666/17684/13198/17974	4
Co 2	GO:0002237	response to molecule of bacterial origin	10/178	373/23239	0.000631103	0.026682	0.0230763	12142/54448/20311/14528/330122/57349/240354/16181/192656/67245	10
Co 2	GO:0016236	macroautophagy	7/178	188/23239	0.00063238	0.026682	0.0230763	68728/104009/213948/192656/170731/66734/226418	7
Co 2	GO:0045604	regulation of epidermal cell differentiation	4/178	52/23239	0.000676244	0.0277557	0.0240049	17133/94092/18755/195733	4
Co 2	GO:0051384	response to glucocorticoid	5/178	91/23239	0.000680908	0.0277557	0.0240049	76400/93721/16181/11745/67731	5
Co 2	GO:0070585	protein localization to mitochondrion	5/178	92/23239	0.000715632	0.0286673	0.0247933	66825/58801/17714/170731/13198	5
Co 2	GO:0050732	negative regulation of peptidyl-tyrosine phosphorylation	4/178	53/23239	0.000727112	0.0286673	0.0247933	232431/80794/79566/547253	4
Co 2	GO:0043506	regulation of JUN kinase activity	5/178	93/23239	0.000751662	0.0291572	0.0252171	22422/99470/16181/192656/330177	5
Co 2	GO:0051205	protein insertion into membrane	3/178	24/23239	0.000794398	0.0294783	0.0254947	17153/58801/67775	3
Co 2	GO:0046330	positive regulation of JNK cascade	6/178	142/23239	0.00080368	0.0294783	0.0254947	54448/22422/99470/16181/192656/330177	6
Co 2	GO:0051090	regulation of DNA-binding transcription factor activity	10/178	385/23239	0.000804018	0.0294783	0.0254947	240354/56398/22393/18755/11745/192656/11501/217069/13198/67245	10
Co 2	GO:0051403	stress-activated MAPK cascade	8/178	255/23239	0.000808968	0.0294783	0.0254947	54448/22422/99470/16181/192656/26397/330177/73608	8
Co 2	GO:0031960	response to corticosteroid	5/178	95/23239	0.000827768	0.0297132	0.0256979	76400/93721/16181/11745/67731	5
Co 2	GO:0043620	regulation of DNA-templated transcription in response to stress	4/178	56/23239	0.000895904	0.0308131	0.0266492	13666/17684/13198/17974	4
Co 2	GO:0042059	negative regulation of epidermal growth factor receptor signaling pathway	3/178	25/23239	0.000897664	0.0308131	0.0266492	232431/19271/80794	3
Co 2	GO:0007254	JNK cascade	7/178	200/23239	0.000909659	0.0308131	0.0266492	54448/22422/99470/16181/192656/330177/73608	7
Co 2	GO:0034329	cell junction assembly	7/178	200/23239	0.000909659	0.0308131	0.0266492	58220/19271/18755/12737/56217/18260/73608	7
Co 2	GO:0010950	positive regulation of endopeptidase activity	6/178	148/23239	0.000996538	0.0332438	0.0287514	58801/13666/72565/192656/17196/20201	6
Co 2	GO:0007176	regulation of epidermal growth factor-activated receptor activity	3/178	26/23239	0.00100906	0.0332438	0.0287514	232431/21802/80794	3
Co 2	GO:0061099	negative regulation of protein tyrosine kinase activity	3/178	27/23239	0.00112884	0.0359193	0.0310653	232431/80794/79566	3
Co 2	GO:1901185	negative regulation of ERBB signaling pathway	3/178	27/23239	0.00112884	0.0359193	0.0310653	232431/19271/80794	3
Co 2	GO:0052547	regulation of peptidase activity	10/178	403/23239	0.00113508	0.0359193	0.0310653	76400/13601/58801/13666/72565/192656/21858/64209/17196/20201	10
Co 2	GO:0042058	regulation of epidermal growth factor receptor signaling pathway	4/178	61/23239	0.0012357	0.0385956	0.03338	232431/21802/19271/80794	4
Co 2	GO:0043122	regulation of I-kappaB kinase/NF-kappaB signaling	6/178	155/23239	0.00126446	0.0388016	0.0335582	380924/54448/16181/192656/217069/67245	6
Co 2	GO:0071902	positive regulation of protein serine/threonine kinase activity	8/178	274/23239	0.00128212	0.0388016	0.0335582	22422/99470/21802/16181/192656/11501/26397/330177	8
Co 2	GO:0043123	positive regulation of I-kappaB kinase/NF-kappaB signaling	5/178	105/23239	0.00129745	0.0388016	0.0335582	54448/16181/192656/217069/67245	5
Co 2	GO:0010952	positive regulation of peptidase activity	6/178	156/23239	0.00130683	0.0388016	0.0335582	58801/13666/72565/192656/17196/20201	6
Co 2	GO:1905898	positive regulation of response to endoplasmic reticulum stress	3/178	30/23239	0.00154069	0.0446429	0.0386101	13666/64209/17974	3
Co 2	GO:2000272	negative regulation of signaling receptor activity	3/178	30/23239	0.00154069	0.0446429	0.0386101	232431/19271/80794	3
Co 2	GO:0030433	ubiquitin-dependent ERAD pathway	4/178	65/23239	0.00156559	0.0448243	0.0387669	22393/217069/64209/226418	4
Co 2	GO:1901184	regulation of ERBB signaling pathway	4/178	66/23239	0.00165675	0.0463569	0.0400925	232431/21802/19271/80794	4
Co 2	GO:0043588	skin development	8/178	286/23239	0.00167988	0.0463569	0.0400925	545548/67855/20756/94092/18755/12737/195733/50523	8
Co 2	GO:0097164	ammonium ion metabolic process	6/178	164/23239	0.00168608	0.0463569	0.0400925	76400/19012/14528/228608/67630/20229	6
Co 2	GO:0045616	regulation of keratinocyte differentiation	3/178	31/23239	0.00169622	0.0463569	0.0400925	94092/18755/195733	3
Co 2	GO:0031098	stress-activated protein kinase signaling cascade	8/178	288/23239	0.00175475	0.0474178	0.04101	54448/22422/99470/16181/192656/26397/330177/73608	8
Co 2	GO:1905897	regulation of response to endoplasmic reticulum stress	4/178	68/23239	0.00185001	0.0494364	0.0427558	13666/22393/64209/17974	4
Me	GO:0030198	extracellular matrix organization	56/573	248/23239	1.69935e-37	7.63689e-34	5.107e-34	216725/16948/12831/320712/68553/17022/56429/12826/18595/78892/12842/12832/53614/11568/12827/12843/18073/81877/12825/100952/18858/14268/50706/268780/20319/14089/53867/407800/17385/12819/76293/22370/18822/15530/12818/18214/22431/14219/17880/94352/20356/54409/14115/381489/64074/67896/17527/12406/14114/72043/69538/14726/14595/102693/12633/21937	56
Me	GO:0043062	extracellular structure organization	58/573	292/23239	1.56973e-35	3.52718e-32	2.35873e-32	216725/16948/12831/320712/68553/17022/56429/12826/18595/78892/12842/12832/53614/11568/12827/12843/18073/81877/12825/16956/100952/12490/18858/14268/50706/268780/20319/14089/53867/407800/17385/12819/76293/22370/18822/15530/12818/18214/22431/14219/17880/94352/20356/54409/14115/381489/64074/67896/17527/12406/14114/72043/69538/14726/14595/102693/12633/21937	58
Me	GO:0031589	cell-substrate adhesion	43/573	322/23239	1.59222e-19	2.38515e-16	1.59502e-16	320712/12842/18073/81877/12825/218952/18606/100952/14268/50706/268780/53867/407800/11856/16852/22370/11815/16777/22329/14219/26362/105298/14115/17387/64074/12512/67896/11482/16202/208777/14114/13405/218397/69538/14456/16419/14726/110829/26921/22793/12043/330662/18708	43
Me	GO:0030199	collagen fibril organization	20/573	54/23239	7.32724e-19	8.23215e-16	5.50507e-16	216725/16948/12831/17022/56429/12842/12832/11568/12843/81877/12825/100952/20319/53867/17385/18822/12818/18214/94352/12406	20
Me	GO:0032963	collagen metabolic process	24/573	97/23239	1.02695e-17	9.23021e-15	6.1725e-15	18596/216725/12831/52377/12842/13038/81877/100952/22352/17390/14089/17385/76293/18822/14219/209039/114886/14789/17387/17534/18439/12159/12406/74048	24
Me	GO:0061448	connective tissue development	36/573	275/23239	2.93701e-16	2.19982e-13	1.47108e-13	18596/12831/107587/12842/13038/12833/18133/12834/17260/12835/20319/16000/114679/17132/17313/15530/17181/12818/14182/22431/14219/94352/21813/18933/12159/381489/66175/216616/12406/72043/21833/18763/12633/242291/17129/14683	36
Me	GO:0001667	ameboidal-type cell migration	43/573	403/23239	7.19083e-16	4.61651e-13	3.08719e-13	20315/22160/18133/68792/24136/18606/18187/17260/20317/18858/14268/14089/16000/80837/13179/14182/18214/235041/11826/20692/94352/20356/21813/212307/68992/114886/12159/64074/12512/11482/16202/70097/56048/11881/20397/11475/18438/26921/75723/17886/319565/330662/242687	43
Me	GO:0051216	cartilage development	29/573	206/23239	3.58317e-14	2.01285e-11	1.34605e-11	107587/12842/13038/12833/18133/12834/17260/12835/20319/17132/17313/15530/17181/12818/14182/14219/94352/21813/18933/12159/66175/216616/12406/72043/21833/18763/242291/17129/14683	29
Me	GO:0007160	cell-matrix adhesion	28/573	198/23239	8.86181e-14	4.425e-11	2.95912e-11	18073/81877/12825/218952/18606/100952/14268/50706/53867/11856/22370/11815/22329/14219/105298/17387/12512/11482/16202/208777/13405/218397/16419/110829/26921/22793/12043/18708	28
Me	GO:0010810	regulation of cell-substrate adhesion	28/573	205/23239	2.14465e-13	9.0383e-11	6.04417e-11	320712/12842/18073/18606/100952/14268/50706/268780/407800/11856/16852/22370/11815/14115/17387/64074/67896/11482/16202/14114/13405/218397/14726/110829/26921/12043/330662/18708	28
Me	GO:0001655	urogenital system development	36/573	340/23239	2.21231e-13	9.0383e-11	6.04417e-11	18596/21412/12826/18595/107587/18073/14118/17260/20317/17390/268902/16000/12879/14182/12577/235041/11826/22431/209039/11835/12159/17527/16202/18764/72043/14734/20397/97064/18514/16568/14155/18763/24063/12043/12633/17129	36
Me	GO:0002062	chondrocyte differentiation	21/573	117/23239	1.0256e-12	3.84088e-10	2.5685e-10	107587/12833/18133/12834/17260/12835/20319/17132/15530/17181/12818/14182/14219/94352/21813/12159/66175/216616/12406/72043/242291	21
[truncated: 1,033 more rows]
