# Supplementary material for: Opposing Wnt signals regulate cervical squamocolumnar homeostasis and emergence of metaplasia
Source: Nat Cell Biol. 2021 Jan 18;23(2):184–97. doi: 10.1038/s41556-020-00619-0 (PMC7878191; doi:10.1038/s41556-020-00619-0)
Supplement: Supplementary file 6 — Marker genes for annotated clusters of the stromal subset from three murine healthy cervix datasets. Related to Fig. 3a. Marker genes (rows) associated with the population subsets (column 1) are extracted from Seurat (P < 0,01, column 2). Columns 3 to 6 give the default Seurat output (pct1 and pct2 refer to the percentage of cells expressing genes among the studied subset (pct1) and among the whole dataset analysed (pct2)). Ensembl gene number and gene names are given in columns 7 and 8, respectively. Statistical significance was calculated employing the Wilcoxon rank-sum test for genes detected for 10% of barcodes with at least 0.25-fold difference (log scale) across clusters using the Seurat function. [file 41556_2020_619_MOESM6_ESM.xlsx]

## Sheet: Supplementary Table 4
Marker genes for annotated clusters of the stromal subset from three murine healthy cervix datasets. Related to figure 3a. Marker genes (rows) associated to the population subsets (column 1) are extracted from Seurat (p_value<0,01, column 2). Columns 3 to 6 gives the default Seurat output (pct1 and pct2 refers to the percentage of cells expressing genes among the studied subset (pct1) and among t…
cluster	p_val	avg_logFC	pct.1	pct.2	p_val_adj	gene	geneName
S 1	0	1.04009	0.851	0.428	0	ENSMUSG00000022330	Osr2
S 1	0	1.02496	0.988	0.938	0	ENSMUSG00000014313	Cox6c
S 1	0	1.00284	0.63	0.155	0	ENSMUSG00000014846	Tppp3
S 1	0	0.991479	0.71	0.23	0	ENSMUSG00000020053	Igf1
S 1	0	0.77846	0.435	0.043	0	ENSMUSG00000023336	Wfdc1
S 1	0	0.552885	0.991	0.98	0	ENSMUSG00000044533	Rps2
S 1	0	0.374585	0.996	0.989	0	ENSMUSG00000037563	Rps16
S 1	2.52889e-297	0.855037	0.478	0.08	4.84433e-293	ENSMUSG00000031891	Hsd11b2
S 1	5.74886e-269	0.30863	0.998	0.997	1.10125e-264	ENSMUSG00000047675	Rps8
S 1	1.0909e-264	0.296215	0.999	0.995	2.08972e-260	ENSMUSG00000040952	Rps19
S 1	6.5169e-260	0.728595	0.828	0.477	1.24838e-255	ENSMUSG00000078812	Eif5a
S 1	6.31562e-259	0.730691	0.479	0.095	1.20982e-254	ENSMUSG00000021466	Ptch1
S 1	1.08462e-246	0.608739	0.939	0.708	2.07771e-242	ENSMUSG00000009013	Dynll1
S 1	3.18453e-243	0.742465	0.479	0.107	6.10028e-239	ENSMUSG00000032011	Thy1
S 1	5.84125e-241	0.758676	0.794	0.417	1.11895e-236	ENSMUSG00000000938	Hoxa10
S 1	3.0532e-235	0.730805	0.762	0.342	5.8487e-231	ENSMUSG00000023886	Smoc2
S 1	3.61394e-233	0.322269	0.993	0.985	6.92287e-229	ENSMUSG00000003429	Rps11
S 1	3.74781e-227	0.693989	0.72	0.324	7.1793e-223	ENSMUSG00000023004	Tuba1b
S 1	4.52643e-225	0.580271	0.437	0.093	8.67084e-221	ENSMUSG00000006442	Srm
S 1	1.24898e-218	0.706237	0.902	0.715	2.39254e-214	ENSMUSG00000041959	S100a10
S 1	7.02719e-218	0.339443	0.987	0.976	1.34613e-213	ENSMUSG00000009927	Rps25
S 1	5.25885e-216	0.480342	0.279	0.022	1.00739e-211	ENSMUSG00000015396	Cd83
S 1	8.69685e-216	0.556884	0.363	0.057	1.66597e-211	ENSMUSG00000024247	Pkdcc
S 1	1.08777e-215	1.04062	0.88	0.631	2.08373e-211	ENSMUSG00000007872	Id3
S 1	1.46334e-215	0.761474	0.663	0.289	2.80317e-211	ENSMUSG00000032231	Anxa2
S 1	6.30543e-212	0.756236	0.496	0.139	1.20787e-207	ENSMUSG00000042821	Snai1
S 1	3.89976e-208	0.618936	0.748	0.384	7.47039e-204	ENSMUSG00000029430	Ran
S 1	2.32103e-204	0.595891	0.516	0.153	4.44616e-200	ENSMUSG00000038210	Hoxa11
S 1	2.0713e-203	0.289681	0.995	0.995	3.96778e-199	ENSMUSG00000025508	Rplp2
S 1	2.45313e-203	0.980382	0.606	0.233	4.69921e-199	ENSMUSG00000042745	Id1
S 1	1.47403e-201	0.803803	0.78	0.448	2.82366e-197	ENSMUSG00000020077	Srgn
S 1	9.43298e-201	0.466853	0.965	0.896	1.80698e-196	ENSMUSG00000071644	Eef1g
S 1	3.11129e-200	0.284969	0.998	0.991	5.96e-196	ENSMUSG00000057841	Rpl32
S 1	9.92524e-189	0.284751	0.997	0.988	1.90128e-184	ENSMUSG00000028495	Rps6
S 1	1.11329e-185	0.42292	0.265	0.027	2.13262e-181	ENSMUSG00000044734	Serpinb1a
S 1	9.32439e-183	0.567033	0.689	0.318	1.78618e-178	ENSMUSG00000037601	Nme1
S 1	1.06153e-181	0.484566	0.317	0.051	2.03347e-177	ENSMUSG00000016763	Scube1
S 1	4.79256e-181	0.455142	0.353	0.067	9.18062e-177	ENSMUSG00000031075	Ano1
S 1	8.6572e-180	0.389498	0.974	0.939	1.65837e-175	ENSMUSG00000074129	Rpl13a
S 1	1.78156e-177	0.529363	0.901	0.705	3.41276e-173	ENSMUSG00000073676	Hspe1
S 1	1.63225e-176	0.298953	0.992	0.976	3.12674e-172	ENSMUSG00000061477	Rps7
S 1	3.42917e-175	0.305553	0.988	0.977	6.56892e-171	ENSMUSG00000003970	Rpl8
S 1	1.17182e-174	0.258636	0.998	0.995	2.24473e-170	ENSMUSG00000008668	Rps18
S 1	5.73909e-172	0.355037	0.256	0.028	1.09938e-167	ENSMUSG00000025407	Gli1
S 1	1.67993e-171	0.553595	0.785	0.473	3.21807e-167	ENSMUSG00000006057	Atp5g1
S 1	5.07716e-171	0.370508	0.98	0.942	9.72581e-167	ENSMUSG00000071866	Ppia
S 1	3.67366e-168	0.385864	0.256	0.03	7.03726e-164	ENSMUSG00000075408	6030408B16Rik
S 1	6.33533e-168	0.521702	0.589	0.238	1.2136e-163	ENSMUSG00000046865	Fbl
S 1	3.26421e-165	0.397946	0.977	0.941	6.25292e-161	ENSMUSG00000023944	Hsp90ab1
S 1	2.61154e-159	0.573219	0.718	0.407	5.00267e-155	ENSMUSG00000016319	Slc25a5
S 1	3.6757e-157	0.282348	0.996	0.988	7.04118e-153	ENSMUSG00000039001	Rps21
S 1	5.35185e-156	0.551992	0.559	0.22	1.0252e-151	ENSMUSG00000112441	Gm48898
S 1	9.08432e-156	0.469575	0.918	0.719	1.74019e-151	ENSMUSG00000041697	Cox6a1
S 1	2.41336e-153	0.347674	0.987	0.969	4.62304e-149	ENSMUSG00000060036	Rpl3
S 1	3.30298e-153	0.527169	0.336	0.077	6.32718e-149	ENSMUSG00000023905	Tnfrsf12a
S 1	1.51748e-152	0.291466	0.991	0.981	2.90688e-148	ENSMUSG00000025794	Rpl14
S 1	1.16245e-151	0.381377	0.24	0.031	2.22679e-147	ENSMUSG00000055368	Slc6a2
S 1	1.05206e-149	0.409698	0.314	0.065	2.01533e-145	ENSMUSG00000024713	Pcsk5
S 1	5.35311e-149	0.463712	0.929	0.783	1.02544e-144	ENSMUSG00000050608	Minos1
S 1	6.48336e-149	0.459604	0.47	0.158	1.24195e-144	ENSMUSG00000031870	Pgr
S 1	1.41171e-148	0.412126	0.301	0.059	2.70428e-144	ENSMUSG00000032010	Usp2
S 1	5.47411e-148	0.261163	0.995	0.995	1.04862e-143	ENSMUSG00000064341	mt-Nd1
S 1	2.63807e-144	0.490688	0.735	0.416	5.05349e-140	ENSMUSG00000054766	Set
S 1	1.0922e-143	0.448019	0.912	0.715	2.09221e-139	ENSMUSG00000018293	Pfn1
S 1	1.59712e-143	0.511172	0.56	0.236	3.05945e-139	ENSMUSG00000063229	Ldha
S 1	4.23365e-143	0.332499	0.984	0.958	8.10997e-139	ENSMUSG00000032399	Rpl4
S 1	5.7726e-143	0.343858	0.964	0.924	1.1058e-138	ENSMUSG00000048758	Rpl29
S 1	2.2011e-140	0.486966	0.608	0.267	4.21643e-136	ENSMUSG00000032812	Arap1
S 1	8.03453e-139	0.482435	0.598	0.271	1.5391e-134	ENSMUSG00000001056	Nhp2
S 1	2.97835e-138	0.493444	0.728	0.413	5.70533e-134	ENSMUSG00000028333	Anp32b
S 1	5.19169e-137	0.348498	0.185	0.015	9.9452e-133	ENSMUSG00000027199	Gatm
S 1	1.84938e-135	0.499572	0.471	0.176	3.54267e-131	ENSMUSG00000001473	Tubb6
S 1	3.70896e-135	0.342921	0.856	0.549	7.10488e-131	ENSMUSG00000042436	Mfap4
S 1	2.32964e-134	0.465204	0.851	0.621	4.46267e-130	ENSMUSG00000059796	Eif4a1
S 1	7.9542e-134	0.509747	0.43	0.147	1.52371e-129	ENSMUSG00000053007	Creb5
S 1	2.80381e-133	0.447575	0.499	0.19	5.37097e-129	ENSMUSG00000037820	Tgm2
S 1	2.86289e-131	0.433326	0.427	0.146	5.48415e-127	ENSMUSG00000026020	Nop58
S 1	2.41465e-130	0.452016	0.614	0.294	4.62551e-126	ENSMUSG00000031848	Lsm4
S 1	1.93519e-128	0.440268	0.464	0.174	3.70705e-124	ENSMUSG00000003038	Hmgn2
S 1	2.51436e-128	0.521118	0.649	0.329	4.8165e-124	ENSMUSG00000016458	Wt1
S 1	3.3572e-127	0.420755	0.534	0.227	6.43104e-123	ENSMUSG00000109324	Prmt1
S 1	8.33257e-126	0.360216	0.272	0.057	1.59619e-121	ENSMUSG00000005087	Cd44
S 1	1.07919e-124	0.409486	0.953	0.888	2.06729e-120	ENSMUSG00000015656	Hspa8
S 1	1.57046e-123	0.418914	0.499	0.204	3.00838e-119	ENSMUSG00000001416	Cct3
S 1	2.32438e-123	0.297546	0.987	0.966	4.45258e-119	ENSMUSG00000039221	Rpl22l1
S 1	3.39581e-123	0.510137	0.453	0.174	6.50502e-119	ENSMUSG00000025880	Smad7
S 1	5.98869e-122	0.410139	0.454	0.172	1.14719e-117	ENSMUSG00000030357	Fkbp4
S 1	1.44822e-121	0.403176	0.879	0.672	2.77421e-117	ENSMUSG00000020018	Snrpf
S 1	9.96955e-121	0.295596	0.978	0.951	1.90977e-116	ENSMUSG00000038900	Rpl12
S 1	2.56715e-120	0.433105	0.828	0.611	4.91764e-116	ENSMUSG00000030057	Cnbp
S 1	2.20309e-119	0.396289	0.944	0.831	4.22024e-115	ENSMUSG00000017493	Igfbp4
S 1	1.17967e-117	0.432089	0.347	0.104	2.25978e-113	ENSMUSG00000022661	Cd200
S 1	6.32321e-117	0.442779	0.71	0.406	1.21127e-112	ENSMUSG00000059005	Hnrnpa3
S 1	1.59949e-116	0.430532	0.77	0.484	3.06398e-112	ENSMUSG00000046434	Hnrnpa1
S 1	1.8815e-116	0.399257	0.485	0.198	3.6042e-112	ENSMUSG00000056612	Ppp1r14b
S 1	4.78007e-116	0.453057	0.645	0.347	9.15669e-112	ENSMUSG00000003814	Calr
S 1	1.23644e-115	0.433486	0.649	0.353	2.36852e-111	ENSMUSG00000005732	Ranbp1
S 1	1.83024e-115	0.39471	0.385	0.128	3.50601e-111	ENSMUSG00000109697	Gm34030
S 1	6.72724e-115	0.440816	0.67	0.367	1.28867e-110	ENSMUSG00000035215	Lsm7
S 1	1.57273e-113	0.441487	0.892	0.695	3.01272e-109	ENSMUSG00000037894	H2afz
S 1	4.50581e-113	0.391335	0.572	0.268	8.63132e-109	ENSMUSG00000002477	Snrpd1
S 1	2.30529e-110	0.261835	0.233	0.046	4.41602e-106	ENSMUSG00000020089	Ppa1
S 1	1.74842e-108	0.433204	0.527	0.241	3.34928e-104	ENSMUSG00000025980	Hspd1
S 1	2.63393e-108	0.336206	0.332	0.102	5.04556e-104	ENSMUSG00000028010	Gar1
S 1	1.00114e-105	0.354192	0.446	0.178	1.91778e-101	ENSMUSG00000035478	Mbd3
S 1	3.26665e-104	0.260692	0.991	0.976	6.25759e-100	ENSMUSG00000068220	Lgals1
S 1	1.99742e-103	0.447115	0.603	0.321	3.82626e-99	ENSMUSG00000026547	Tagln2
S 1	4.32946e-102	0.458003	0.472	0.203	8.29351e-98	ENSMUSG00000031636	Pdlim3
S 1	2.31299e-101	0.294397	0.281	0.075	4.43077e-97	ENSMUSG00000021614	Vcan
S 1	1.10628e-100	0.369135	0.369	0.133	2.11918e-96	ENSMUSG00000027805	Pfn2
S 1	1.75727e-100	0.276459	0.201	0.037	3.36623e-96	ENSMUSG00000028019	Pdgfc
S 1	1.84112e-100	0.357466	0.475	0.198	3.52684e-96	ENSMUSG00000013584	Aldh1a2
S 1	2.8735e-100	0.322394	0.983	0.964	5.50448e-96	ENSMUSG00000017778	Cox7c
S 1	7.57764e-100	0.416095	0.534	0.26	1.45157e-95	ENSMUSG00000042354	Gnl3
S 1	4.94782e-99	0.375737	0.269	0.072	9.47804e-95	ENSMUSG00000029552	Tes
S 1	2.40365e-98	0.269392	0.97	0.914	4.60444e-94	ENSMUSG00000035242	Oaz1
S 1	9.01439e-98	0.386861	0.644	0.357	1.7268e-93	ENSMUSG00000071172	Srsf3
S 1	4.41867e-97	0.444559	0.79	0.562	8.4644e-93	ENSMUSG00000072235	Tuba1a
S 1	6.36589e-97	0.408817	0.752	0.491	1.21945e-92	ENSMUSG00000031231	Cox7b
S 1	2.10222e-95	0.352121	0.839	0.61	4.02702e-91	ENSMUSG00000031167	Rbm3
S 1	2.23964e-92	0.368598	0.529	0.259	4.29026e-88	ENSMUSG00000056209	Npm3
S 1	7.44504e-92	0.274885	0.268	0.076	1.42617e-87	ENSMUSG00000006732	Mettl1
S 1	1.22139e-91	0.378053	0.554	0.28	2.33969e-87	ENSMUSG00000063694	Cycs
S 1	2.09062e-91	0.372617	0.551	0.284	4.00479e-87	ENSMUSG00000018446	C1qbp
S 1	3.56177e-90	0.353831	0.895	0.679	6.82292e-86	ENSMUSG00000026193	Fn1
S 1	1.5596e-89	0.345146	0.921	0.731	2.98757e-85	ENSMUSG00000021270	Hsp90aa1
S 1	1.61546e-89	0.460041	0.499	0.244	3.09457e-85	ENSMUSG00000024975	Pdcd4
S 1	9.86956e-89	0.334759	0.909	0.764	1.89061e-84	ENSMUSG00000070436	Serpinh1
S 1	4.73552e-87	0.353427	0.857	0.656	9.07137e-83	ENSMUSG00000053317	Sec61b
S 1	4.84302e-87	0.29827	0.325	0.113	9.27728e-83	ENSMUSG00000027405	Nop56
S 1	2.73665e-86	0.354084	0.286	0.092	5.24234e-82	ENSMUSG00000032515	Csrnp1
S 1	6.39928e-86	0.351817	0.621	0.349	1.22585e-81	ENSMUSG00000020022	Ndufa12
S 1	1.07391e-85	0.355606	0.662	0.39	2.05719e-81	ENSMUSG00000063480	Snu13
S 1	1.45643e-85	0.369117	0.747	0.513	2.78993e-81	ENSMUSG00000040824	Snrpd2
S 1	6.07748e-85	0.282925	0.305	0.102	1.1642e-80	ENSMUSG00000020075	Ddx21
S 1	1.06066e-84	0.330524	0.48	0.224	2.0318e-80	ENSMUSG00000020388	Pdlim4
S 1	4.01157e-84	0.662431	0.639	0.417	7.68457e-80	ENSMUSG00000021025	Nfkbia
S 1	1.88894e-83	0.336719	0.562	0.296	3.61845e-79	ENSMUSG00000061613	U2af1
S 1	4.38187e-83	0.285959	0.938	0.814	8.39391e-79	ENSMUSG00000057278	Snrpg
S 1	4.45688e-83	0.621371	0.743	0.528	8.5376e-79	ENSMUSG00000022528	Hes1
S 1	4.61388e-83	0.307225	0.3	0.102	8.83835e-79	ENSMUSG00000033039	Micall1
S 1	5.70487e-83	0.440148	0.54	0.289	1.09283e-78	ENSMUSG00000018604	Tbx3
S 1	9.956e-83	0.350844	0.753	0.51	1.90717e-78	ENSMUSG00000027404	Snrpb
S 1	2.26754e-82	0.332005	0.544	0.278	4.34369e-78	ENSMUSG00000029328	Hnrnpdl
S 1	1.22198e-81	0.37728	0.773	0.563	2.34082e-77	ENSMUSG00000027133	Nop10
S 1	1.8625e-81	0.323301	0.454	0.208	3.56781e-77	ENSMUSG00000031683	Lsm6
S 1	3.92401e-81	0.408762	0.526	0.274	7.51682e-77	ENSMUSG00000049866	Arl4c
S 1	1.48472e-80	0.260826	0.96	0.904	2.84414e-76	ENSMUSG00000074884	Serf2
S 1	1.78125e-80	0.333743	0.287	0.099	3.41216e-76	ENSMUSG00000027660	Skil
S 1	2.42936e-80	0.466865	0.726	0.501	4.65369e-76	ENSMUSG00000026864	Hspa5
S 1	2.92397e-80	0.308761	0.463	0.217	5.60115e-76	ENSMUSG00000024844	Banf1
S 1	5.76685e-80	0.366336	0.705	0.463	1.1047e-75	ENSMUSG00000033020	Polr2f
S 1	2.62435e-79	0.285723	0.39	0.164	5.0272e-75	ENSMUSG00000014226	Cacybp
S 1	3.99644e-79	0.377827	0.599	0.36	7.65558e-75	ENSMUSG00000062867	Impdh2
S 1	5.50365e-79	0.286897	0.934	0.837	1.05428e-74	ENSMUSG00000027523	Gnas
S 1	1.62861e-78	0.480832	0.522	0.277	3.11976e-74	ENSMUSG00000028967	Errfi1
S 1	2.11139e-78	0.35607	0.48	0.241	4.04458e-74	ENSMUSG00000032575	Manf
S 1	4.47709e-78	0.320828	0.258	0.082	8.5763e-74	ENSMUSG00000043336	Filip1l
S 1	8.89132e-78	0.292553	0.369	0.151	1.70322e-73	ENSMUSG00000027804	Ppid
S 1	1.12424e-77	0.341004	0.813	0.605	2.15359e-73	ENSMUSG00000044894	Uqcrq
S 1	3.682e-77	0.30075	0.36	0.146	7.05324e-73	ENSMUSG00000038193	Hand2
S 1	3.88991e-77	0.327204	0.898	0.726	7.45151e-73	ENSMUSG00000018819	Lsp1
S 1	5.99595e-77	0.311724	0.543	0.282	1.14858e-72	ENSMUSG00000031422	Morf4l2
S 1	6.55676e-77	0.341037	0.623	0.373	1.25601e-72	ENSMUSG00000060860	Ube2s
S 1	1.6378e-76	0.3394	0.581	0.32	3.13736e-72	ENSMUSG00000020180	Snrpd3
S 1	1.52224e-75	0.287671	0.29	0.103	2.91601e-71	ENSMUSG00000058173	Smco4
S 1	5.28071e-75	0.327243	0.759	0.512	1.01157e-70	ENSMUSG00000016427	Ndufa1
S 1	3.37118e-74	0.301387	0.473	0.231	6.45783e-70	ENSMUSG00000018583	G3bp1
S 1	3.30026e-72	0.337619	0.78	0.578	6.32199e-68	ENSMUSG00000026234	Ncl
S 1	4.47145e-72	0.273097	0.906	0.771	8.56551e-68	ENSMUSG00000055839	Elob
S 1	1.35392e-71	0.316793	0.798	0.607	2.59357e-67	ENSMUSG00000025393	Atp5b
S 1	3.99731e-70	0.304605	0.843	0.683	7.65724e-66	ENSMUSG00000028639	Ybx1
S 1	4.1548e-70	0.292066	0.469	0.235	7.95894e-66	ENSMUSG00000059734	Ndufs8
S 1	1.81721e-69	0.353468	0.528	0.289	3.48105e-65	ENSMUSG00000026278	Bok
S 1	8.34808e-69	0.275462	0.344	0.144	1.59916e-64	ENSMUSG00000042499	Hoxd11
S 1	1.83325e-68	0.295957	0.852	0.677	3.51178e-64	ENSMUSG00000090137	Uba52
S 1	1.95607e-68	0.259257	0.361	0.155	3.74704e-64	ENSMUSG00000000568	Hnrnpd
S 1	4.27873e-68	0.272367	0.391	0.175	8.19634e-64	ENSMUSG00000027076	Timm10
S 1	1.79031e-67	0.469423	0.349	0.161	3.42952e-63	ENSMUSG00000036856	Wnt4
S 1	2.88314e-67	0.304486	0.767	0.56	5.52294e-63	ENSMUSG00000001175	Calm1
S 1	4.51774e-67	0.296725	0.377	0.171	8.65419e-63	ENSMUSG00000050397	Foxl2
S 1	5.50572e-67	0.295506	0.788	0.601	1.05468e-62	ENSMUSG00000028367	Txn1
S 1	1.86451e-66	0.294525	0.904	0.776	3.57166e-62	ENSMUSG00000056201	Cfl1
S 1	6.27397e-66	0.314526	0.839	0.667	1.20184e-61	ENSMUSG00000020163	Uqcr11
S 1	2.28708e-65	0.298073	0.828	0.635	4.38113e-61	ENSMUSG00000040681	Hmgn1
S 1	7.43838e-65	0.303835	0.7	0.464	1.4249e-60	ENSMUSG00000018286	Psmb6
S 1	2.13308e-64	0.252361	0.277	0.106	4.08613e-60	ENSMUSG00000042462	Dctpp1
S 1	6.47289e-64	0.270545	0.264	0.098	1.23995e-59	ENSMUSG00000022346	Myc
S 1	6.65822e-64	0.266816	0.367	0.166	1.27545e-59	ENSMUSG00000023348	Trip6
S 1	1.63342e-63	0.273735	0.324	0.136	3.12899e-59	ENSMUSG00000043342	Hoxd9
S 1	2.56721e-63	0.329656	0.623	0.383	4.91775e-59	ENSMUSG00000026208	Des
S 1	2.58484e-63	0.284273	0.38	0.178	4.95152e-59	ENSMUSG00000057561	Eif1a
S 1	4.27455e-63	0.262677	0.913	0.785	8.18832e-59	ENSMUSG00000036751	Cox6b1
S 1	5.99986e-63	0.284027	0.412	0.203	1.14933e-58	ENSMUSG00000029394	Cdk2ap1
S 1	1.11738e-62	0.300189	0.33	0.144	2.14044e-58	ENSMUSG00000006219	Fblim1
S 1	2.26671e-62	0.287241	0.783	0.588	4.34211e-58	ENSMUSG00000020738	Sumo2
S 1	3.33986e-62	0.284595	0.43	0.217	6.39783e-58	ENSMUSG00000048332	Lhfp
S 1	4.56857e-62	0.294814	0.611	0.373	8.75155e-58	ENSMUSG00000025204	Ndufb8
S 1	2.81262e-61	0.288926	0.532	0.301	5.38786e-57	ENSMUSG00000054675	Tmem119
S 1	3.51373e-61	0.519578	0.269	0.108	6.73091e-57	ENSMUSG00000024990	Rbp4
S 1	3.55963e-61	0.262656	0.271	0.106	6.81883e-57	ENSMUSG00000025533	Asl
S 1	3.89188e-61	0.266317	0.455	0.234	7.45529e-57	ENSMUSG00000024309	Pfdn6
S 1	5.59713e-61	0.284553	0.631	0.386	1.07219e-56	ENSMUSG00000020358	Hnrnpab
S 1	1.07953e-60	0.328815	0.501	0.276	2.06796e-56	ENSMUSG00000028063	Lmna
S 1	1.4662e-60	0.340506	0.843	0.666	2.80866e-56	ENSMUSG00000017754	Pltp
S 1	3.95481e-60	0.251962	0.322	0.138	7.57584e-56	ENSMUSG00000046668	Cxxc5
S 1	2.13654e-59	0.279473	0.508	0.282	4.09276e-55	ENSMUSG00000025613	Cct8
S 1	2.83885e-59	0.459123	0.874	0.752	5.43811e-55	ENSMUSG00000021453	Gadd45g
S 1	6.73913e-59	0.268329	0.71	0.471	1.29095e-54	ENSMUSG00000002379	Ndufa11
S 1	3.23754e-58	0.273332	0.76	0.55	6.20182e-54	ENSMUSG00000022400	Rbx1
S 1	5.17331e-58	0.253331	0.413	0.207	9.90998e-54	ENSMUSG00000030224	Strap
S 1	8.11115e-58	0.287001	0.321	0.144	1.55377e-53	ENSMUSG00000052727	Map1b
S 1	8.8712e-58	0.280573	0.4	0.202	1.69937e-53	ENSMUSG00000032014	Oaf
S 1	2.0356e-57	0.284054	0.525	0.306	3.8994e-53	ENSMUSG00000023456	Tpi1
S 1	2.31328e-56	0.295782	0.88	0.73	4.43132e-52	ENSMUSG00000029632	Ndufa4
S 1	7.89887e-56	0.282522	0.708	0.499	1.51311e-51	ENSMUSG00000057666	Gapdh
S 1	5.99557e-55	0.266634	0.62	0.386	1.14851e-50	ENSMUSG00000032294	Pkm
S 1	6.02583e-55	0.255774	0.512	0.29	1.15431e-50	ENSMUSG00000024359	Hspa9
S 1	7.06407e-55	0.255745	0.574	0.351	1.35319e-50	ENSMUSG00000004897	Hdgf
S 1	2.36601e-54	0.256188	0.873	0.723	4.53233e-50	ENSMUSG00000021520	Uqcrb
S 1	2.48664e-54	0.377443	0.506	0.294	4.76341e-50	ENSMUSG00000028156	Eif4e
S 1	1.27151e-53	0.272987	0.692	0.484	2.4357e-49	ENSMUSG00000020849	Ywhae
S 1	1.6762e-53	0.253928	0.304	0.133	3.21093e-49	ENSMUSG00000029657	Hsph1
S 1	2.44127e-53	0.273462	0.767	0.57	4.67649e-49	ENSMUSG00000004980	Hnrnpa2b1
S 1	2.78748e-53	0.251936	0.663	0.434	5.33971e-49	ENSMUSG00000069833	Ahnak
S 1	5.09836e-53	0.257796	0.516	0.297	9.76643e-49	ENSMUSG00000034932	Mrpl54
S 1	3.43926e-52	0.316954	0.585	0.362	6.58824e-48	ENSMUSG00000069763	Tmem100
S 1	2.94273e-51	0.281681	0.408	0.219	5.6371e-47	ENSMUSG00000032492	Pth1r
S 1	6.02379e-51	0.250332	0.512	0.298	1.15392e-46	ENSMUSG00000020496	Rnf187
S 1	7.5572e-51	0.255924	0.588	0.364	1.44766e-46	ENSMUSG00000068882	Ssb
S 1	2.69279e-49	0.252045	0.699	0.483	5.15832e-45	ENSMUSG00000005397	Nid1
S 1	3.93598e-49	0.265464	0.746	0.546	7.53977e-45	ENSMUSG00000000088	Cox5a
S 1	1.31145e-48	0.29142	0.613	0.398	2.51221e-44	ENSMUSG00000054364	Rhob
S 1	3.30107e-46	0.25799	0.699	0.492	6.32354e-42	ENSMUSG00000047721	Bola2
S 1	1.07123e-45	0.251339	0.82	0.662	2.05205e-41	ENSMUSG00000003072	Atp5d
S 1	1.78917e-45	0.251421	0.675	0.478	3.42733e-41	ENSMUSG00000032562	Gnai2
S 1	4.05411e-45	0.261606	0.771	0.589	7.76606e-41	ENSMUSG00000022858	Tra2b
S 1	3.24132e-44	0.262728	0.427	0.245	6.20907e-40	ENSMUSG00000005609	Ctr9
S 1	1.93063e-42	0.309485	0.485	0.303	3.69832e-38	ENSMUSG00000037465	Klf10
S 1	4.16126e-42	0.278302	0.526	0.329	7.97131e-38	ENSMUSG00000001270	Ckb
S 1	3.00215e-39	0.365776	0.387	0.226	5.75091e-35	ENSMUSG00000020644	Id2
S 1	3.85251e-39	0.27577	0.59	0.411	7.37987e-35	ENSMUSG00000042406	Atf4
S 1	6.66061e-39	0.250585	0.519	0.335	1.27591e-34	ENSMUSG00000020076	Ddx50
S 1	1.94973e-34	0.353512	0.466	0.304	3.73491e-30	ENSMUSG00000001627	Ifrd1
S 1	5.76457e-32	0.402882	0.532	0.368	1.10426e-27	ENSMUSG00000021508	Cxcl14
S 1	2.55427e-28	0.358793	0.347	0.215	4.89296e-24	ENSMUSG00000021701	Plk2
S 1	1.94575e-25	0.30045	0.434	0.294	3.72728e-21	ENSMUSG00000023034	Nr4a1
S 1	1.19665e-24	0.701879	0.16	0.077	2.29231e-20	ENSMUSG00000035385	Ccl2
S 1	3.02418e-24	0.343456	0.265	0.156	5.79312e-20	ENSMUSG00000026249	Serpine2
S 1	2.56219e-16	0.309786	0.295	0.199	4.90814e-12	ENSMUSG00000053475	Tnfaip6
S 1	2.42824e-13	0.527807	0.185	0.118	4.65154e-09	ENSMUSG00000035373	Ccl7
S 1	1.56645e-11	0.272241	0.26	0.181	3.00069e-07	ENSMUSG00000055148	Klf2
S 2	0	1.23734	0.968	0.561	0	ENSMUSG00000055435	Maf
S 2	0	1.19505	0.768	0.365	0	ENSMUSG00000026185	Igfbp5
S 2	0	1.1945	0.807	0.272	0	ENSMUSG00000037686	Aspg
S 2	0	1.16163	0.962	0.627	0	ENSMUSG00000049422	Chchd10
S 2	0	0.870305	0.936	0.577	0	ENSMUSG00000000901	Mmp11
S 2	0	0.799546	0.957	0.777	0	ENSMUSG00000061232	H2-K1
S 2	0	0.735577	0.956	0.758	0	ENSMUSG00000022010	Tsc22d1
S 2	0	0.732289	0.984	0.739	0	ENSMUSG00000029322	Plac8
S 2	0	0.708313	0.972	0.863	0	ENSMUSG00000073411	H2-D1
S 2	0	0.656914	0.997	0.947	0	ENSMUSG00000062825	Actg1
S 2	0	0.6157	1	0.979	0	ENSMUSG00000060802	B2m
S 2	1.99129e-292	0.774941	0.775	0.382	3.81452e-288	ENSMUSG00000001768	Rin2
S 2	1.18399e-282	0.793452	0.857	0.597	2.26805e-278	ENSMUSG00000006373	Pgrmc1
S 2	4.04773e-277	0.415412	1	0.992	7.75384e-273	ENSMUSG00000064351	mt-Co1
S 2	7.6067e-271	0.623408	0.961	0.68	1.45714e-266	ENSMUSG00000076431	Sox4
S 2	1.63009e-269	0.715141	0.872	0.594	3.1226e-265	ENSMUSG00000006205	Htra1
S 2	3.92086e-267	0.636323	0.973	0.837	7.51081e-263	ENSMUSG00000021876	Rnase4
S 2	4.90956e-258	0.67991	0.953	0.861	9.40476e-254	ENSMUSG00000042712	Tceal9
S 2	1.03856e-245	0.771058	0.721	0.315	1.98947e-241	ENSMUSG00000019278	Dpep1
S 2	3.98181e-241	0.951817	0.665	0.3	7.62756e-237	ENSMUSG00000041046	Ramp3
S 2	6.71983e-235	0.768941	0.556	0.196	1.28725e-230	ENSMUSG00000060550	H2-Q7
S 2	6.34092e-229	0.608081	0.904	0.614	1.21467e-224	ENSMUSG00000038393	Txnip
S 2	5.50794e-214	0.931756	0.668	0.301	1.0551e-209	ENSMUSG00000020676	Ccl11
S 2	2.73824e-196	0.637972	0.695	0.366	5.24537e-192	ENSMUSG00000001435	Col18a1
S 2	2.41315e-193	0.523994	0.929	0.791	4.62263e-189	ENSMUSG00000015932	Dstn
S 2	6.64114e-190	0.662812	0.701	0.399	1.27218e-185	ENSMUSG00000028832	Stmn1
S 2	7.59799e-189	0.746809	0.369	0.084	1.45547e-184	ENSMUSG00000029671	Wnt16
S 2	1.21287e-186	0.659989	0.634	0.311	2.32338e-182	ENSMUSG00000067212	H2-T23
S 2	7.81724e-182	0.644632	0.666	0.335	1.49747e-177	ENSMUSG00000037379	Spon2
S 2	5.82807e-177	0.620913	0.455	0.152	1.11642e-172	ENSMUSG00000060275	Nrg2
S 2	3.71276e-175	0.516951	0.999	0.971	7.11216e-171	ENSMUSG00000029580	Actb
S 2	9.00965e-173	0.715134	0.603	0.308	1.72589e-168	ENSMUSG00000044629	Cnrip1
S 2	2.24969e-157	0.554926	0.837	0.651	4.3095e-153	ENSMUSG00000046718	Bst2
S 2	2.74201e-156	0.598019	0.361	0.098	5.2526e-152	ENSMUSG00000073409	H2-Q6
S 2	8.20521e-156	0.553837	0.715	0.42	1.57179e-151	ENSMUSG00000033318	Gstt2
S 2	2.63831e-151	0.663198	0.91	0.757	5.05395e-147	ENSMUSG00000021250	Fos
S 2	7.28152e-148	0.318058	1	0.993	1.39485e-143	ENSMUSG00000092341	Malat1
S 2	1.77943e-146	0.55222	0.57	0.287	3.40868e-142	ENSMUSG00000022443	Myh9
S 2	1.81166e-146	0.615662	0.449	0.169	3.47042e-142	ENSMUSG00000028780	Sema3c
S 2	1.34373e-143	0.590288	0.589	0.307	2.57406e-139	ENSMUSG00000022912	Pros1
S 2	7.34491e-143	0.567425	0.611	0.303	1.40699e-138	ENSMUSG00000037624	Kcnk2
S 2	1.28261e-142	0.521305	0.581	0.294	2.45697e-138	ENSMUSG00000035929	H2-Q4
S 2	3.28961e-141	0.454563	0.912	0.719	6.30157e-137	ENSMUSG00000032572	Col6a4
S 2	4.57029e-140	0.450678	0.783	0.514	8.75485e-136	ENSMUSG00000033420	Antxr1
S 2	5.45176e-140	0.651585	0.662	0.397	1.04434e-135	ENSMUSG00000015312	Gadd45b
S 2	3.5011e-138	0.542359	0.413	0.153	6.70672e-134	ENSMUSG00000064294	Aox3
S 2	7.63217e-138	0.569679	0.44	0.174	1.46202e-133	ENSMUSG00000030873	Scnn1b
S 2	3.11567e-137	0.40809	0.908	0.792	5.96837e-133	ENSMUSG00000006699	Cdc42
S 2	5.56256e-136	0.517254	0.554	0.28	1.06556e-131	ENSMUSG00000059060	Rad51b
S 2	2.60234e-132	0.368677	0.947	0.8	4.98505e-128	ENSMUSG00000000957	Mmp14
S 2	4.51975e-131	0.395027	0.953	0.868	8.65803e-127	ENSMUSG00000021939	Ctsb
S 2	2.66601e-126	0.377886	0.941	0.793	5.10701e-122	ENSMUSG00000026728	Vim
S 2	8.42016e-125	0.506237	0.5	0.24	1.61297e-120	ENSMUSG00000069601	Ank3
S 2	2.74058e-124	0.826225	0.368	0.125	5.24985e-120	ENSMUSG00000037362	Nov
S 2	3.7355e-122	0.327916	0.958	0.888	7.15573e-118	ENSMUSG00000021242	Npc2
S 2	1.07303e-121	0.538864	0.495	0.249	2.0555e-117	ENSMUSG00000051586	Mical3
S 2	2.6239e-118	0.52255	0.433	0.181	5.02634e-114	ENSMUSG00000075010	AW112010
S 2	2.20367e-116	0.767405	0.688	0.477	4.22135e-112	ENSMUSG00000044786	Zfp36
S 2	3.74532e-115	0.703023	0.246	0.054	7.17453e-111	ENSMUSG00000024486	Hbegf
S 2	2.8172e-113	0.482078	0.614	0.372	5.39662e-109	ENSMUSG00000023022	Lima1
S 2	4.07597e-111	0.484301	0.514	0.263	7.80792e-107	ENSMUSG00000022358	Fbxo32
S 2	1.83169e-110	0.535532	0.659	0.431	3.50879e-106	ENSMUSG00000031825	Crispld2
S 2	2.03815e-110	0.419515	0.738	0.532	3.90427e-106	ENSMUSG00000000278	Scpep1
S 2	3.99595e-107	0.402803	0.28	0.079	7.65465e-103	ENSMUSG00000022747	St3gal6
S 2	1.58974e-105	0.412661	0.776	0.578	3.04531e-101	ENSMUSG00000010095	Slc3a2
S 2	2.73494e-103	0.402182	0.794	0.591	5.23905e-99	ENSMUSG00000058056	Palld
S 2	7.19072e-103	0.477283	0.36	0.141	1.37745e-98	ENSMUSG00000027596	a
S 2	6.24905e-101	0.450941	0.472	0.24	1.19707e-96	ENSMUSG00000036192	Rorb
S 2	6.09374e-98	0.297062	0.86	0.714	1.16732e-93	ENSMUSG00000044258	Ctla2a
S 2	2.652e-97	0.422871	0.242	0.061	5.08017e-93	ENSMUSG00000074896	Ifit3
S 2	3.19427e-97	0.449955	0.433	0.209	6.11894e-93	ENSMUSG00000072115	Ang
S 2	3.45138e-97	0.398924	0.256	0.073	6.61147e-93	ENSMUSG00000046618	Olfml2a
S 2	3.87848e-96	0.461674	0.542	0.331	7.42961e-92	ENSMUSG00000072949	Acot1
S 2	3.3663e-94	0.523865	0.327	0.128	6.44848e-90	ENSMUSG00000000120	Ngfr
S 2	2.4376e-93	0.432488	0.878	0.773	4.66947e-89	ENSMUSG00000052684	Jun
S 2	3.16129e-92	0.325513	0.853	0.68	6.05577e-88	ENSMUSG00000031502	Col4a1
S 2	1.98393e-89	0.449789	0.485	0.28	3.80042e-85	ENSMUSG00000031827	Cotl1
S 2	1.34717e-88	0.409762	0.672	0.481	2.58065e-84	ENSMUSG00000019818	Cd164
S 2	1.76981e-86	0.361042	0.754	0.559	3.39024e-82	ENSMUSG00000022836	Mylk
S 2	2.23606e-86	0.411106	0.613	0.412	4.2834e-82	ENSMUSG00000019843	Fyn
S 2	1.68487e-85	0.425265	0.452	0.241	3.22754e-81	ENSMUSG00000034951	Cog7
S 2	2.46616e-85	0.563082	0.378	0.178	4.72418e-81	ENSMUSG00000040569	Slc26a7
S 2	3.89474e-84	0.567851	0.974	0.929	7.46077e-80	ENSMUSG00000016559	H3f3b
S 2	4.0673e-84	0.435905	0.2	0.049	7.79131e-80	ENSMUSG00000050071	Bex1
S 2	6.11523e-83	0.352396	0.804	0.632	1.17143e-78	ENSMUSG00000026421	Csrp1
S 2	1.00787e-81	0.407775	0.616	0.421	1.93068e-77	ENSMUSG00000024750	Zfand5
S 2	1.91955e-81	0.385798	0.26	0.089	3.67708e-77	ENSMUSG00000033355	Rtp4
S 2	4.41322e-81	0.342984	0.712	0.493	8.45396e-77	ENSMUSG00000006344	Ggt5
S 2	4.4789e-81	0.359583	0.25	0.082	8.57978e-77	ENSMUSG00000028268	Gbp3
S 2	2.75277e-80	0.556648	0.559	0.364	5.2732e-76	ENSMUSG00000000078	Klf6
S 2	5.50378e-80	0.377407	0.591	0.374	1.0543e-75	ENSMUSG00000054619	Mettl7a1
S 2	2.36178e-78	0.419235	0.496	0.291	4.52423e-74	ENSMUSG00000005533	Igf1r
S 2	3.77182e-78	0.373198	0.246	0.082	7.22531e-74	ENSMUSG00000020297	Nsg2
S 2	1.55781e-77	0.334809	0.278	0.101	2.98415e-73	ENSMUSG00000038178	Slc43a2
S 2	1.80749e-77	0.425912	0.436	0.237	3.46244e-73	ENSMUSG00000021823	Vcl
S 2	2.73052e-77	0.299452	0.738	0.541	5.23058e-73	ENSMUSG00000027188	Pamr1
S 2	6.07063e-77	0.391006	0.373	0.181	1.16289e-72	ENSMUSG00000022180	Slc7a8
S 2	1.34544e-76	0.294377	0.86	0.744	2.57732e-72	ENSMUSG00000069662	Marcks
S 2	1.14134e-75	0.323311	0.737	0.548	2.18635e-71	ENSMUSG00000067818	Myl9
S 2	3.28827e-75	0.653185	0.407	0.217	6.29902e-71	ENSMUSG00000036181	Hist1h1c
S 2	5.28112e-75	0.312358	0.198	0.054	1.01165e-70	ENSMUSG00000032380	Dapk2
S 2	6.29732e-75	0.447292	0.371	0.182	1.20632e-70	ENSMUSG00000090394	4930523C07Rik
S 2	9.20223e-74	0.347556	0.262	0.097	1.76278e-69	ENSMUSG00000046727	Cystm1
S 2	1.03072e-72	0.469363	0.899	0.813	1.97445e-68	ENSMUSG00000008348	Ubc
S 2	2.67176e-72	0.361912	0.315	0.139	5.11802e-68	ENSMUSG00000024812	Tjp2
S 2	1.23393e-71	0.301868	0.808	0.642	2.36372e-67	ENSMUSG00000036478	Btg1
S 2	5.19604e-71	0.351849	0.495	0.303	9.95353e-67	ENSMUSG00000026389	Steap3
S 2	1.0855e-70	0.368473	0.37	0.186	2.07938e-66	ENSMUSG00000022177	Haus4
S 2	1.09452e-70	0.451783	0.352	0.171	2.09667e-66	ENSMUSG00000046818	Ddit4l
S 2	1.5658e-70	0.347094	0.247	0.087	2.99945e-66	ENSMUSG00000000739	Sult5a1
S 2	2.71907e-70	0.298342	0.203	0.058	5.20865e-66	ENSMUSG00000055421	Pcdh9
S 2	6.30196e-70	0.370592	0.546	0.366	1.2072e-65	ENSMUSG00000030782	Tgfb1i1
S 2	6.7902e-70	0.364219	0.87	0.786	1.30073e-65	ENSMUSG00000063856	Gpx1
S 2	1.17506e-68	0.578853	0.668	0.508	2.25094e-64	ENSMUSG00000028195	Cyr61
S 2	1.38368e-68	0.308267	0.803	0.651	2.65058e-64	ENSMUSG00000031586	Rbpms
S 2	2.91631e-68	0.36095	0.441	0.255	5.58648e-64	ENSMUSG00000032194	Kank2
S 2	5.42574e-68	0.28847	0.15	0.031	1.03935e-63	ENSMUSG00000020524	Gria1
S 2	5.66795e-65	0.416948	0.527	0.351	1.08575e-60	ENSMUSG00000020889	Nr1d1
S 2	6.38136e-65	0.315306	0.689	0.526	1.22241e-60	ENSMUSG00000073481	Marc2
S 2	2.62157e-64	0.355195	0.364	0.186	5.02187e-60	ENSMUSG00000027339	Rassf2
S 2	1.0661e-63	0.273033	0.137	0.027	2.04223e-59	ENSMUSG00000052316	Lrrc15
S 2	1.17253e-63	0.292058	0.857	0.732	2.24609e-59	ENSMUSG00000001525	Tubb5
S 2	3.55209e-63	0.330538	0.503	0.312	6.80439e-59	ENSMUSG00000027875	Hmgcs2
S 2	5.0564e-63	0.329909	0.5	0.327	9.68604e-59	ENSMUSG00000031983	2310022B05Rik
S 2	1.74066e-62	0.496763	0.736	0.609	3.3344e-58	ENSMUSG00000020423	Btg2
S 2	2.33288e-62	0.35867	0.477	0.295	4.46886e-58	ENSMUSG00000061410	Zcchc14
S 2	2.55796e-61	0.345885	0.829	0.722	4.90002e-57	ENSMUSG00000033863	Klf9
S 2	7.08937e-61	0.260184	0.191	0.06	1.35804e-56	ENSMUSG00000030107	Usp18
S 2	9.04979e-61	0.286606	0.851	0.723	1.73358e-56	ENSMUSG00000022205	Sub1
S 2	1.13269e-60	0.303831	0.232	0.088	2.16978e-56	ENSMUSG00000029561	Oasl2
S 2	1.59851e-60	0.358184	0.371	0.191	3.06211e-56	ENSMUSG00000074622	Mafb
S 2	1.51703e-58	0.346233	0.361	0.196	2.90603e-54	ENSMUSG00000040433	Zbtb38
S 2	2.19036e-57	0.315113	0.304	0.146	4.19585e-53	ENSMUSG00000018428	Akap1
S 2	2.50597e-57	0.352201	0.637	0.497	4.80043e-53	ENSMUSG00000064215	Ifi27
S 2	2.51678e-57	0.43922	0.809	0.702	4.82114e-53	ENSMUSG00000038418	Egr1
S 2	3.50263e-57	0.341809	0.591	0.443	6.70963e-53	ENSMUSG00000032412	Atp1b3
S 2	1.52326e-56	0.313731	0.258	0.113	2.91795e-52	ENSMUSG00000034472	Rasd2
S 2	1.76068e-56	0.347512	0.561	0.399	3.37275e-52	ENSMUSG00000051495	Irf2bp2
S 2	5.71531e-56	0.256242	0.846	0.739	1.09482e-51	ENSMUSG00000022336	Eif3e
S 2	1.16507e-55	0.267208	0.619	0.425	2.23181e-51	ENSMUSG00000072812	Ahnak2
S 2	1.73308e-55	0.286975	0.245	0.102	3.31989e-51	ENSMUSG00000023915	Tnfrsf21
S 2	5.51745e-55	0.331433	0.49	0.326	1.05692e-50	ENSMUSG00000046447	Camk2n1
S 2	1.09374e-54	0.311759	0.732	0.583	2.09516e-50	ENSMUSG00000079017	Ifi27l2a
S 2	4.78235e-54	0.32338	0.499	0.33	9.16107e-50	ENSMUSG00000015243	Abca1
S 2	6.96401e-54	0.45873	0.585	0.423	1.33403e-49	ENSMUSG00000021390	Ogn
S 2	1.06192e-53	0.335085	0.381	0.226	2.03422e-49	ENSMUSG00000056116	H2-T22
S 2	4.23491e-53	0.43711	0.328	0.163	8.1124e-49	ENSMUSG00000009185	Ccl8
S 2	1.02315e-52	0.25536	0.204	0.076	1.95995e-48	ENSMUSG00000053040	Aph1c
S 2	4.46726e-52	0.480453	0.788	0.704	8.55749e-48	ENSMUSG00000052837	Junb
S 2	2.78946e-51	0.569446	0.521	0.391	5.3435e-47	ENSMUSG00000056708	Ier5
S 2	3.28635e-51	0.308191	0.363	0.206	6.29534e-47	ENSMUSG00000028630	Dyrk2
S 2	1.41121e-50	0.298975	0.289	0.144	2.70332e-46	ENSMUSG00000026104	Stat1
S 2	2.4639e-50	0.311735	0.352	0.203	4.71985e-46	ENSMUSG00000027935	Rab13
S 2	3.99993e-50	0.320038	0.703	0.554	7.66227e-46	ENSMUSG00000040152	Thbs1
S 2	4.04109e-50	0.26089	0.195	0.072	7.74112e-46	ENSMUSG00000033453	Adamts15
S 2	2.50477e-49	0.284167	0.391	0.225	4.79813e-45	ENSMUSG00000022894	Adamts5
S 2	2.65036e-49	0.318683	0.371	0.215	5.07703e-45	ENSMUSG00000005125	Ndrg1
S 2	5.95613e-49	0.274247	0.678	0.54	1.14096e-44	ENSMUSG00000037206	Islr
S 2	1.63786e-48	0.383125	0.51	0.366	3.13748e-44	ENSMUSG00000026064	Ptp4a1
S 2	1.70261e-48	0.277158	0.277	0.138	3.26152e-44	ENSMUSG00000015745	Plekho1
S 2	2.59022e-48	0.265954	0.304	0.157	4.96183e-44	ENSMUSG00000022788	Fgd4
S 2	3.85443e-47	0.564509	0.643	0.547	7.38356e-43	ENSMUSG00000053560	Ier2
S 2	2.71224e-46	0.262711	0.277	0.137	5.19557e-42	ENSMUSG00000073489	Ifi204
S 2	5.69904e-46	0.34737	0.468	0.327	1.09171e-41	ENSMUSG00000054717	Hmgb2
S 2	1.55784e-45	0.375343	0.376	0.236	2.9842e-41	ENSMUSG00000059810	Rgs3
S 2	1.55828e-45	0.566232	0.335	0.195	2.98504e-41	ENSMUSG00000037411	Serpine1
S 2	1.9285e-45	0.322745	0.175	0.064	3.69423e-41	ENSMUSG00000035692	Isg15
S 2	3.97786e-45	0.278424	0.281	0.145	7.62e-41	ENSMUSG00000028476	Reck
S 2	1.14231e-44	0.352745	0.613	0.474	2.18821e-40	ENSMUSG00000024190	Dusp1
S 2	6.16647e-44	0.255721	0.222	0.101	1.18125e-39	ENSMUSG00000040483	Xaf1
S 2	6.62355e-44	0.299995	0.412	0.267	1.26881e-39	ENSMUSG00000033209	Ttc28
S 2	9.22244e-44	0.266766	0.346	0.203	1.76665e-39	ENSMUSG00000025950	Idh1
S 2	1.38305e-43	0.292297	0.405	0.26	2.64937e-39	ENSMUSG00000019528	Gyg
S 2	1.57336e-42	0.357989	0.475	0.322	3.01392e-38	ENSMUSG00000007682	Dio2
S 2	3.25053e-42	0.27849	0.535	0.397	6.22671e-38	ENSMUSG00000013076	Amotl1
S 2	4.50777e-42	0.265084	0.365	0.223	8.63508e-38	ENSMUSG00000045973	Slc25a51
S 2	1.44969e-41	0.283889	0.404	0.253	2.77703e-37	ENSMUSG00000036390	Gadd45a
S 2	2.42781e-41	0.280695	0.306	0.178	4.6507e-37	ENSMUSG00000037960	Card19
S 2	2.84725e-41	0.362999	0.614	0.475	5.45419e-37	ENSMUSG00000028128	F3
S 2	4.1353e-41	0.270525	0.717	0.611	7.92158e-37	ENSMUSG00000028464	Tpm2
S 2	1.87456e-40	0.278018	0.661	0.525	3.59091e-36	ENSMUSG00000037664	Cdkn1c
S 2	2.10596e-40	0.274833	0.443	0.304	4.03418e-36	ENSMUSG00000015839	Nfe2l2
S 2	8.06657e-40	0.274581	0.292	0.167	1.54523e-35	ENSMUSG00000050188	Lsm10
S 2	1.19461e-39	0.277483	0.523	0.389	2.28839e-35	ENSMUSG00000030074	Gxylt2
S 2	1.38412e-39	0.250324	0.65	0.537	2.65143e-35	ENSMUSG00000060373	Hnrnpc
S 2	1.49918e-39	0.274218	0.144	0.05	2.87182e-35	ENSMUSG00000097266	Gm26802
S 2	1.95911e-39	0.26269	0.932	0.897	3.75288e-35	ENSMUSG00000071076	Jund
S 2	2.55914e-39	0.25987	0.55	0.412	4.90228e-35	ENSMUSG00000004665	Cnn2
S 2	4.60064e-39	0.259223	0.636	0.523	8.81298e-35	ENSMUSG00000078453	Abracl
S 2	4.71019e-39	0.282652	0.559	0.428	9.02284e-35	ENSMUSG00000001240	Ramp2
S 2	7.16412e-39	0.511583	0.199	0.091	1.37236e-34	ENSMUSG00000030111	A2m
S 2	8.90569e-39	0.340873	0.379	0.241	1.70597e-34	ENSMUSG00000026360	Rgs2
S 2	9.02722e-39	0.262162	0.495	0.357	1.72925e-34	ENSMUSG00000033880	Lgals3bp
S 2	1.02151e-38	0.297575	0.33	0.206	1.9568e-34	ENSMUSG00000061080	Lsamp
S 2	1.3506e-38	0.256972	0.299	0.167	2.58721e-34	ENSMUSG00000037111	Setd7
S 2	3.58201e-38	0.355825	0.264	0.141	6.8617e-34	ENSMUSG00000039910	Cited2
S 2	5.0701e-38	0.427844	0.348	0.211	9.71229e-34	ENSMUSG00000027750	Postn
S 2	1.39486e-37	0.300196	0.823	0.716	2.67199e-33	ENSMUSG00000056501	Cebpb
S 2	2.94619e-35	0.253833	0.188	0.087	5.64372e-31	ENSMUSG00000022434	Fam118a
S 2	8.99381e-35	0.262243	0.37	0.245	1.72285e-30	ENSMUSG00000025666	Tmem47
S 2	2.14734e-34	0.268668	0.375	0.248	4.11344e-30	ENSMUSG00000037242	Clic4
S 2	6.04637e-34	0.273321	0.511	0.383	1.15824e-29	ENSMUSG00000040435	Ppp1r15a
S 2	2.44244e-33	0.513165	0.364	0.244	4.67874e-29	ENSMUSG00000030790	Adm
S 2	2.10441e-31	0.297512	0.62	0.536	4.03121e-27	ENSMUSG00000051579	Tceal8
S 2	4.31051e-29	0.260073	0.422	0.308	8.25722e-25	ENSMUSG00000048027	Rgmb
S 2	4.73998e-27	0.252458	0.279	0.177	9.07991e-23	ENSMUSG00000043719	Col6a6
S 2	3.69663e-26	0.30099	0.407	0.301	7.08127e-22	ENSMUSG00000035828	Pim3
S 2	2.75314e-23	0.307405	0.445	0.345	5.27392e-19	ENSMUSG00000030103	Bhlhe40
S 2	3.74019e-23	0.413492	0.538	0.472	7.16472e-19	ENSMUSG00000096210	H1f0
S 2	2.70632e-22	0.388249	0.274	0.181	5.18422e-18	ENSMUSG00000000628	Hk2
S 2	4.39702e-22	0.289551	0.521	0.418	8.42294e-18	ENSMUSG00000020205	Phlda1
S 2	5.34944e-10	0.539783	0.471	0.45	1.02474e-05	ENSMUSG00000018102	Hist1h2bc
S 3	0	1.54777	0.813	0.227	0	ENSMUSG00000024678	Ms4a4d
S 3	0	1.5458	0.751	0.133	0	ENSMUSG00000018920	Cxcl16
S 3	0	1.22546	0.599	0.092	0	ENSMUSG00000025784	Clec3b
S 3	0	1.0895	0.408	0.027	0	ENSMUSG00000043613	Mmp3
S 3	0	0.889254	0.434	0.036	0	ENSMUSG00000041757	Plekha6
S 3	6.85311e-304	0.848852	0.381	0.027	1.31278e-299	ENSMUSG00000040829	Zmynd15
S 3	3.80188e-296	1.09437	0.685	0.163	7.28289e-292	ENSMUSG00000074207	Adh1
S 3	2.00517e-280	1.42571	0.745	0.198	3.84109e-276	ENSMUSG00000020427	Igfbp3
S 3	3.31365e-274	1.11226	0.271	0.008	6.34762e-270	ENSMUSG00000056973	Ces1d
S 3	5.52997e-268	1.21048	0.981	0.732	1.05932e-263	ENSMUSG00000036446	Lum
S 3	3.54657e-265	1.17812	0.993	0.931	6.79382e-261	ENSMUSG00000029661	Col1a2
S 3	1.74257e-255	1.32065	0.952	0.507	3.33807e-251	ENSMUSG00000030218	Mgp
S 3	4.76159e-250	1.14788	0.942	0.623	9.1213e-246	ENSMUSG00000039405	Prss23
S 3	1.7192e-243	1.06831	0.921	0.498	3.2933e-239	ENSMUSG00000061353	Cxcl12
S 3	7.00567e-242	1.15078	0.926	0.592	1.34201e-237	ENSMUSG00000029096	Htra3
S 3	1.52681e-229	0.892307	0.574	0.126	2.92475e-225	ENSMUSG00000041577	Prelp
S 3	2.89279e-226	0.593555	0.991	0.846	5.54142e-222	ENSMUSG00000026879	Gsn
S 3	6.43713e-221	0.938255	0.963	0.85	1.2331e-216	ENSMUSG00000026574	Dpt
S 3	1.23778e-214	0.771088	0.99	0.949	2.37109e-210	ENSMUSG00000029309	Sparcl1
S 3	7.7112e-198	0.775969	0.486	0.099	1.47716e-193	ENSMUSG00000017969	Ptgis
S 3	7.07879e-194	0.969797	0.632	0.195	1.35601e-189	ENSMUSG00000023885	Thbs2
S 3	1.88659e-192	1.30962	0.962	0.844	3.61396e-188	ENSMUSG00000026043	Col3a1
S 3	1.62424e-188	1.3212	0.647	0.205	3.1114e-184	ENSMUSG00000003477	Inmt
S 3	2.43565e-187	0.887981	0.403	0.07	4.66573e-183	ENSMUSG00000074971	Fibin
S 3	4.01888e-171	0.897477	0.96	0.705	7.69856e-167	ENSMUSG00000018339	Gpx3
S 3	1.95732e-168	1.09751	0.671	0.272	3.74945e-164	ENSMUSG00000058914	C1qtnf3
S 3	5.01266e-163	1.22613	0.961	0.918	9.60225e-159	ENSMUSG00000018593	Sparc
S 3	5.73205e-154	0.804401	0.557	0.178	1.09803e-149	ENSMUSG00000021903	Galnt15
S 3	1.04111e-151	1.04545	0.97	0.925	1.99436e-147	ENSMUSG00000001506	Col1a1
S 3	4.5681e-151	0.542851	0.32	0.051	8.75065e-147	ENSMUSG00000027931	Npr1
S 3	1.12168e-146	0.811375	0.426	0.109	2.1487e-142	ENSMUSG00000033053	1700028P14Rik
S 3	1.65457e-146	0.68958	0.499	0.14	3.16949e-142	ENSMUSG00000008575	Nfib
S 3	1.91471e-145	0.744956	0.913	0.791	3.66782e-141	ENSMUSG00000046402	Rbp1
S 3	1.079e-144	0.83342	0.695	0.329	2.06693e-140	ENSMUSG00000036545	Adamts2
S 3	4.05922e-140	0.316717	0.135	0.003	7.77584e-136	ENSMUSG00000027859	Ngf
S 3	1.1298e-137	0.953318	0.84	0.555	2.16425e-133	ENSMUSG00000037852	Cpe
S 3	3.18104e-137	0.392835	0.184	0.013	6.09361e-133	ENSMUSG00000000392	Fap
S 3	1.67447e-136	0.951401	0.566	0.219	3.20761e-132	ENSMUSG00000020467	Efemp1
S 3	1.0549e-131	0.787843	0.808	0.528	2.02076e-127	ENSMUSG00000022665	Ccdc80
S 3	8.96378e-131	0.788439	0.644	0.282	1.7171e-126	ENSMUSG00000027210	Meis2
S 3	1.4222e-130	0.606154	0.407	0.102	2.72437e-126	ENSMUSG00000031595	Pdgfrl
S 3	1.05598e-122	0.52744	0.912	0.721	2.02283e-118	ENSMUSG00000023224	Serping1
S 3	1.10449e-121	0.545861	0.955	0.914	2.11576e-117	ENSMUSG00000027447	Cst3
S 3	1.22329e-119	0.398064	0.168	0.014	2.34334e-115	ENSMUSG00000054690	Emcn
S 3	2.08267e-119	0.416425	0.159	0.011	3.98957e-115	ENSMUSG00000033910	Gucy1a1
S 3	5.1193e-115	0.613099	0.907	0.812	9.80652e-111	ENSMUSG00000064373	Selenop
S 3	9.67491e-114	0.616212	0.34	0.081	1.85333e-109	ENSMUSG00000041828	Abca8a
S 3	1.79971e-111	0.57659	0.356	0.092	3.44752e-107	ENSMUSG00000037211	Spry1
S 3	4.45488e-110	0.543068	0.943	0.904	8.53378e-106	ENSMUSG00000021477	Ctsl
S 3	5.58451e-109	0.619898	0.526	0.199	1.06977e-104	ENSMUSG00000066113	Adamtsl1
S 3	1.06662e-106	0.364149	0.174	0.019	2.04321e-102	ENSMUSG00000048078	Tenm4
S 3	1.09309e-103	0.699274	0.446	0.153	2.09393e-99	ENSMUSG00000019880	Rspo3
S 3	2.39274e-103	0.59355	0.741	0.41	4.58353e-99	ENSMUSG00000006369	Fbln1
S 3	4.16907e-102	0.568048	0.285	0.063	7.98626e-98	ENSMUSG00000021779	Thrb
S 3	7.67454e-99	0.480479	0.982	0.959	1.47013e-94	ENSMUSG00000020473	Aebp1
S 3	5.694e-98	0.679348	0.4	0.13	1.09074e-93	ENSMUSG00000022577	Ly6h
S 3	1.02171e-97	0.622167	0.851	0.721	1.95718e-93	ENSMUSG00000096956	Snhg18
S 3	7.89276e-97	0.292121	0.149	0.014	1.51194e-92	ENSMUSG00000024379	Tslp
S 3	3.81063e-95	0.553985	0.346	0.099	7.29964e-91	ENSMUSG00000054580	Pla2r1
S 3	5.08765e-95	0.752785	0.229	0.044	9.74589e-91	ENSMUSG00000029838	Ptn
S 3	2.74681e-94	0.712781	0.68	0.399	5.26178e-90	ENSMUSG00000033327	Tnxb
S 3	1.12447e-92	0.47391	0.269	0.061	2.15404e-88	ENSMUSG00000003812	Dnase2a
S 3	4.66916e-92	0.484593	0.97	0.935	8.94424e-88	ENSMUSG00000004207	Psap
S 3	6.45601e-91	0.704358	0.701	0.447	1.23671e-86	ENSMUSG00000026042	Col5a2
S 3	1.47272e-85	0.319289	0.112	0.008	2.82114e-81	ENSMUSG00000024806	Mlana
S 3	1.61187e-85	0.442499	0.252	0.057	3.0877e-81	ENSMUSG00000027800	Tm4sf1
S 3	4.66502e-85	0.260269	0.108	0.007	8.93631e-81	ENSMUSG00000044788	Fads6
S 3	1.38715e-84	0.634006	0.506	0.215	2.65723e-80	ENSMUSG00000031380	Vegfd
S 3	3.04114e-79	0.59302	0.714	0.442	5.82561e-75	ENSMUSG00000028763	Hspg2
S 3	6.55924e-79	0.331685	0.196	0.036	1.25649e-74	ENSMUSG00000027074	Slc43a3
S 3	2.80684e-78	0.542869	0.486	0.212	5.37679e-74	ENSMUSG00000019872	Smpdl3a
S 3	3.72505e-78	0.34526	0.184	0.032	7.13571e-74	ENSMUSG00000036242	3632451O06Rik
S 3	4.91732e-78	0.532416	0.676	0.381	9.41962e-74	ENSMUSG00000066705	Fxyd6
S 3	8.8917e-77	0.521839	0.334	0.108	1.70329e-72	ENSMUSG00000025993	Slc40a1
S 3	1.45947e-76	0.467144	0.305	0.089	2.79577e-72	ENSMUSG00000026399	Cd55
S 3	2.5186e-76	0.62174	0.493	0.231	4.82463e-72	ENSMUSG00000024063	Lbh
S 3	6.65399e-76	0.332133	1	0.995	1.27464e-71	ENSMUSG00000019929	Dcn
S 3	9.33569e-76	0.595276	0.903	0.778	1.78835e-71	ENSMUSG00000076431	Sox4
S 3	1.00156e-74	0.29107	0.136	0.017	1.91859e-70	ENSMUSG00000019326	Aoc3
S 3	6.14308e-74	0.474083	0.938	0.924	1.17677e-69	ENSMUSG00000009281	Rarres2
S 3	2.4208e-73	0.295848	0.141	0.019	4.63729e-69	ENSMUSG00000017412	Cacnb4
S 3	5.22947e-73	0.577471	0.404	0.16	1.00176e-68	ENSMUSG00000054404	Slfn5
S 3	9.85708e-72	0.783291	0.551	0.309	1.88822e-67	ENSMUSG00000028214	Gem
S 3	1.27598e-71	0.362526	0.961	0.921	2.44426e-67	ENSMUSG00000017466	Timp2
S 3	6.05269e-71	0.587801	0.606	0.346	1.15945e-66	ENSMUSG00000026748	Plxdc2
S 3	1.7392e-70	0.531734	0.181	0.035	3.33161e-66	ENSMUSG00000027962	Vcam1
S 3	2.0345e-70	0.268346	0.152	0.024	3.89729e-66	ENSMUSG00000001604	Tcea3
S 3	5.57827e-70	0.485125	0.251	0.068	1.06857e-65	ENSMUSG00000023913	Pla2g7
S 3	6.07103e-70	0.535043	0.379	0.148	1.16297e-65	ENSMUSG00000027864	Ptgfrn
S 3	2.1482e-68	0.507248	0.893	0.707	4.11509e-64	ENSMUSG00000038393	Txnip
S 3	7.6256e-66	0.526026	0.687	0.42	1.46076e-61	ENSMUSG00000029810	Tmem176b
S 3	9.8719e-66	0.630834	0.45	0.21	1.89106e-61	ENSMUSG00000039899	Fgl2
S 3	1.37481e-65	0.292317	0.112	0.013	2.63359e-61	ENSMUSG00000032076	Cadm1
S 3	5.44312e-65	0.513431	0.952	0.846	1.04268e-60	ENSMUSG00000000957	Mmp14
S 3	2.03992e-64	0.448143	0.377	0.149	3.90766e-60	ENSMUSG00000073002	Vamp5
S 3	3.01802e-64	0.601267	0.588	0.353	5.78132e-60	ENSMUSG00000025780	Itih5
S 3	1.69626e-63	0.34736	0.194	0.044	3.24936e-59	ENSMUSG00000071984	Fndc1
S 3	2.13512e-62	0.284364	0.104	0.011	4.09003e-58	ENSMUSG00000058470	Gm8369
S 3	3.09254e-62	0.516408	0.769	0.598	5.92406e-58	ENSMUSG00000027188	Pamr1
S 3	3.81739e-62	0.320918	0.186	0.041	7.31259e-58	ENSMUSG00000053062	Jam2
S 3	7.31704e-62	0.573396	0.428	0.192	1.40165e-57	ENSMUSG00000030157	Clec2d
S 3	4.6152e-61	0.46839	0.905	0.815	8.84087e-57	ENSMUSG00000001119	Col6a1
S 3	8.13363e-61	0.569383	0.6	0.369	1.55808e-56	ENSMUSG00000034353	Ramp1
S 3	4.27428e-59	0.454138	0.292	0.099	8.18782e-55	ENSMUSG00000022371	Col14a1
S 3	1.08737e-58	0.384573	0.189	0.045	2.08296e-54	ENSMUSG00000055632	Hmcn2
S 3	1.33801e-58	0.514273	0.517	0.282	2.56309e-54	ENSMUSG00000040713	Creg1
S 3	2.78668e-58	0.280193	0.974	0.985	5.33817e-54	ENSMUSG00000079523	Tmsb10
S 3	1.55348e-57	0.302964	0.153	0.03	2.97584e-53	ENSMUSG00000048096	Lmod1
S 3	1.69226e-57	0.569239	0.784	0.592	3.24169e-53	ENSMUSG00000052957	Gas1
S 3	1.9939e-57	0.251124	0.108	0.014	3.81951e-53	ENSMUSG00000005836	Gata6
S 3	5.61657e-57	0.635667	0.475	0.234	1.07591e-52	ENSMUSG00000027750	Postn
S 3	2.07617e-56	0.290606	0.15	0.03	3.97712e-52	ENSMUSG00000052331	Ankrd44
S 3	8.38081e-56	0.371424	0.187	0.046	1.60543e-51	ENSMUSG00000021388	Aspn
S 3	3.6203e-55	0.529008	0.667	0.459	6.93504e-51	ENSMUSG00000025283	Sat1
S 3	9.9764e-55	0.422543	0.844	0.758	1.91108e-50	ENSMUSG00000060572	Mfap2
S 3	2.38277e-54	0.499301	0.754	0.555	4.56444e-50	ENSMUSG00000006344	Ggt5
S 3	5.51594e-54	0.385445	0.91	0.846	1.05663e-49	ENSMUSG00000031740	Mmp2
S 3	8.72821e-54	0.265488	0.982	0.986	1.67198e-49	ENSMUSG00000022108	Itm2b
S 3	8.7332e-54	0.473719	0.67	0.503	1.67293e-49	ENSMUSG00000042675	Ypel3
S 3	2.18417e-53	0.469679	0.231	0.072	4.18399e-49	ENSMUSG00000023067	Cdkn1a
S 3	3.60318e-53	0.542354	0.344	0.149	6.90224e-49	ENSMUSG00000031613	Hpgd
S 3	6.27587e-53	0.439064	0.806	0.656	1.20221e-48	ENSMUSG00000029070	Mxra8
S 3	1.74171e-52	0.562318	0.686	0.536	3.33642e-48	ENSMUSG00000060147	Serpinb6a
S 3	1.04698e-51	0.415711	0.351	0.15	2.00559e-47	ENSMUSG00000043496	Tril
S 3	2.61413e-51	0.483935	0.627	0.398	5.00762e-47	ENSMUSG00000037624	Kcnk2
S 3	3.18609e-51	0.408417	0.814	0.707	6.10328e-47	ENSMUSG00000024646	Cyb5a
S 3	5.98148e-51	0.395613	0.329	0.133	1.14581e-46	ENSMUSG00000043631	Ecm2
S 3	4.64721e-50	0.453675	0.774	0.621	8.9022e-46	ENSMUSG00000022892	App
S 3	2.01107e-49	0.481932	0.301	0.12	3.8524e-45	ENSMUSG00000032265	Fam46a
S 3	3.75751e-49	0.498086	0.574	0.377	7.1979e-45	ENSMUSG00000040022	Rab11fip2
S 3	5.7607e-49	0.350375	0.228	0.073	1.10352e-44	ENSMUSG00000038811	Gngt2
S 3	1.5168e-48	0.511927	0.672	0.458	2.90558e-44	ENSMUSG00000024529	Lox
S 3	1.6731e-48	0.479737	0.794	0.636	3.205e-44	ENSMUSG00000029231	Pdgfra
S 3	2.47442e-48	0.437204	0.37	0.172	4.74e-44	ENSMUSG00000068874	Selenbp1
S 3	5.39485e-48	0.36192	0.216	0.07	1.03344e-43	ENSMUSG00000095115	Itpripl2
S 3	2.23838e-47	0.534608	0.591	0.38	4.28785e-43	ENSMUSG00000034160	Ogt
S 3	3.13747e-47	0.448112	0.454	0.242	6.01014e-43	ENSMUSG00000031342	Gpm6b
S 3	4.03888e-47	0.33778	0.211	0.066	7.73689e-43	ENSMUSG00000066800	Rnasel
S 3	4.04573e-47	0.465548	0.431	0.229	7.75e-43	ENSMUSG00000020674	Pxdn
S 3	6.01001e-47	0.418997	0.302	0.124	1.15128e-42	ENSMUSG00000070509	Rgma
S 3	1.3076e-46	0.400759	0.803	0.683	2.50485e-42	ENSMUSG00000040488	Ltbp4
S 3	1.63414e-46	0.295952	0.163	0.041	3.13036e-42	ENSMUSG00000021281	Tnfaip2
S 3	2.53674e-46	0.436849	0.388	0.186	4.85938e-42	ENSMUSG00000057137	Tmem140
S 3	3.89022e-46	0.518743	0.488	0.282	7.4521e-42	ENSMUSG00000045658	Pid1
S 3	7.55909e-46	0.430217	0.829	0.808	1.44802e-41	ENSMUSG00000022890	Atp5j
S 3	3.52725e-45	0.624497	0.318	0.141	6.7568e-41	ENSMUSG00000019997	Ctgf
S 3	9.80647e-45	0.381176	0.826	0.748	1.87853e-40	ENSMUSG00000016534	Lamp2
S 3	6.57197e-44	0.462971	0.443	0.244	1.25893e-39	ENSMUSG00000015305	Sash1
S 3	2.06499e-43	0.413235	0.354	0.164	3.9557e-39	ENSMUSG00000028211	Trp53inp1
S 3	2.4434e-43	0.489794	0.644	0.469	4.68059e-39	ENSMUSG00000002107	Celf2
S 3	1.36981e-42	0.368621	0.275	0.11	2.624e-38	ENSMUSG00000039997	Ifi203
S 3	1.73687e-42	0.263906	0.128	0.029	3.32715e-38	ENSMUSG00000108513	Gm30075
S 3	4.29776e-42	0.299174	0.167	0.047	8.23279e-38	ENSMUSG00000004151	Etv1
S 3	6.31828e-42	0.342656	0.226	0.081	1.21033e-37	ENSMUSG00000027004	Frzb
S 3	9.02407e-41	0.45191	0.511	0.317	1.72865e-36	ENSMUSG00000022231	Sema5a
S 3	9.93774e-41	0.317632	0.245	0.093	1.90367e-36	ENSMUSG00000040170	Fmo2
S 3	1.16023e-40	0.423744	0.679	0.549	2.22253e-36	ENSMUSG00000003420	Fcgrt
S 3	1.6466e-40	0.411672	0.471	0.279	3.15422e-36	ENSMUSG00000039197	Adk
S 3	2.46266e-40	0.37266	0.284	0.12	4.71747e-36	ENSMUSG00000020101	Vsir
S 3	2.68025e-40	0.750056	0.858	0.76	5.13429e-36	ENSMUSG00000044258	Ctla2a
S 3	1.59363e-39	0.42104	0.29	0.126	3.05276e-35	ENSMUSG00000045573	Penk
S 3	1.9643e-39	0.438717	0.575	0.385	3.76281e-35	ENSMUSG00000062901	Klhl24
S 3	3.43551e-39	0.438424	0.652	0.481	6.58107e-35	ENSMUSG00000072812	Ahnak2
S 3	4.2205e-39	0.442417	0.467	0.283	8.08479e-35	ENSMUSG00000006800	Sulf2
S 3	5.45418e-39	0.519943	0.552	0.362	1.0448e-34	ENSMUSG00000045680	Tcf21
S 3	9.93438e-39	0.386508	0.424	0.229	1.90303e-34	ENSMUSG00000021190	Lgmn
S 3	1.07873e-38	0.42498	0.322	0.154	2.06642e-34	ENSMUSG00000053117	E330013P04Rik
S 3	1.70996e-38	0.439013	0.384	0.203	3.2756e-34	ENSMUSG00000028207	Asph
S 3	5.38839e-38	0.433738	0.419	0.241	1.0322e-33	ENSMUSG00000033487	Fndc3a
S 3	7.02679e-38	0.273723	0.202	0.07	1.34605e-33	ENSMUSG00000019846	Lama4
S 3	1.23642e-37	0.496478	0.686	0.562	2.36849e-33	ENSMUSG00000048126	Col6a3
S 3	1.88684e-37	0.412564	0.192	0.067	3.61443e-33	ENSMUSG00000000794	Kcnn3
S 3	1.92522e-37	0.428557	0.425	0.237	3.68795e-33	ENSMUSG00000031538	Plat
S 3	3.02201e-37	0.333377	0.868	0.803	5.78897e-33	ENSMUSG00000027907	S100a11
S 3	5.4461e-37	0.340635	0.814	0.678	1.04325e-32	ENSMUSG00000031451	Gas6
S 3	6.18808e-37	0.256744	0.899	0.875	1.18539e-32	ENSMUSG00000060591	Ifitm2
S 3	2.52597e-36	0.346445	0.785	0.679	4.83874e-32	ENSMUSG00000075702	Selenom
S 3	2.98713e-36	0.435884	0.466	0.285	5.72215e-32	ENSMUSG00000029338	Antxr2
S 3	2.14995e-35	0.442257	0.646	0.498	4.11845e-31	ENSMUSG00000025809	Itgb1
S 3	3.22501e-35	0.351124	0.334	0.167	6.17782e-31	ENSMUSG00000028082	Sh3d19
S 3	3.54463e-35	0.301642	0.963	0.94	6.7901e-31	ENSMUSG00000086503	Xist
S 3	3.98065e-35	0.491525	0.715	0.551	7.62533e-31	ENSMUSG00000028195	Cyr61
S 3	7.64269e-35	0.442107	0.556	0.383	1.46403e-30	ENSMUSG00000028565	Nfia
S 3	1.16369e-34	0.404678	0.595	0.451	2.22916e-30	ENSMUSG00000032026	Rexo2
S 3	1.82214e-34	0.675282	0.572	0.412	3.49049e-30	ENSMUSG00000032085	Tagln
S 3	2.74708e-34	0.400464	0.817	0.741	5.26231e-30	ENSMUSG00000031502	Col4a1
S 3	3.33208e-34	0.305838	0.874	0.86	6.38293e-30	ENSMUSG00000031812	Map1lc3b
S 3	7.91853e-34	0.407642	0.632	0.445	1.51687e-29	ENSMUSG00000037379	Spon2
S 3	2.25888e-33	0.38075	0.801	0.699	4.32712e-29	ENSMUSG00000031586	Rbpms
S 3	2.69931e-33	0.325854	0.279	0.128	5.1708e-29	ENSMUSG00000021759	Plpp1
S 3	3.67617e-33	0.334485	0.801	0.697	7.04206e-29	ENSMUSG00000038521	C1s1
S 3	2.15844e-32	0.348565	0.312	0.156	4.13471e-28	ENSMUSG00000038886	Man2a2
S 3	4.33567e-32	0.378724	0.702	0.572	8.30541e-28	ENSMUSG00000006932	Ctnnb1
S 3	4.5418e-32	0.332966	0.591	0.421	8.70028e-28	ENSMUSG00000028517	Plpp3
S 3	4.59699e-32	0.270445	0.186	0.069	8.806e-28	ENSMUSG00000004098	Col5a3
S 3	7.5226e-32	0.401476	0.633	0.489	1.44103e-27	ENSMUSG00000030161	Gabarapl1
S 3	8.47386e-32	0.392291	0.662	0.536	1.62325e-27	ENSMUSG00000024038	Ndufv3
S 3	1.1834e-31	0.34455	0.205	0.081	2.26693e-27	ENSMUSG00000028370	Pappa
S 3	1.51345e-31	0.385106	0.368	0.207	2.89916e-27	ENSMUSG00000026131	Dst
S 3	1.86333e-31	0.380009	0.329	0.17	3.56939e-27	ENSMUSG00000039706	Ldb2
S 3	3.07192e-31	0.359489	0.263	0.124	5.88457e-27	ENSMUSG00000029270	Fam69a
S 3	9.7731e-31	0.328144	0.284	0.134	1.87213e-26	ENSMUSG00000011256	Adam19
S 3	1.45157e-30	0.375104	0.34	0.183	2.78063e-26	ENSMUSG00000023830	Igf2r
S 3	2.10871e-30	0.265487	0.288	0.141	4.03945e-26	ENSMUSG00000030917	Tmem159
S 3	2.15396e-30	0.307752	0.108	0.028	4.12612e-26	ENSMUSG00000086320	Gm12840
S 3	4.19478e-30	0.364101	0.778	0.699	8.03551e-26	ENSMUSG00000036478	Btg1
S 3	5.93751e-30	0.389321	0.675	0.52	1.13739e-25	ENSMUSG00000033318	Gstt2
S 3	7.24412e-30	0.25494	0.943	0.885	1.38768e-25	ENSMUSG00000021876	Rnase4
S 3	8.32639e-30	0.250932	0.176	0.065	1.595e-25	ENSMUSG00000044712	Slc38a6
S 3	1.25391e-29	0.261165	0.213	0.087	2.402e-25	ENSMUSG00000056427	Slit3
S 3	1.33422e-29	0.412795	0.448	0.295	2.55583e-25	ENSMUSG00000032024	Clmp
S 3	1.68847e-29	0.343347	0.389	0.225	3.23442e-25	ENSMUSG00000083282	Ctsf
S 3	2.16614e-29	0.31971	0.372	0.206	4.14945e-25	ENSMUSG00000021319	Sfrp4
S 3	2.51056e-29	0.32098	0.274	0.132	4.80923e-25	ENSMUSG00000057706	Mex3b
S 3	3.11321e-29	0.274087	0.159	0.056	5.96366e-25	ENSMUSG00000031558	Slit2
S 3	6.18391e-29	0.389401	0.399	0.242	1.18459e-24	ENSMUSG00000037166	Ppp1r14a
S 3	1.26251e-28	0.262897	0.16	0.057	2.41846e-24	ENSMUSG00000040855	Reps2
S 3	1.64268e-28	0.482042	0.443	0.296	3.14671e-24	ENSMUSG00000026837	Col5a1
S 3	2.21615e-28	0.341438	0.643	0.501	4.24525e-24	ENSMUSG00000025232	Hexa
S 3	2.91061e-28	0.357964	0.529	0.368	5.57557e-24	ENSMUSG00000027875	Hmgcs2
S 3	3.55024e-28	0.364238	0.513	0.356	6.80083e-24	ENSMUSG00000042312	S100a13
S 3	7.51075e-28	0.381887	0.433	0.284	1.43876e-23	ENSMUSG00000029163	Emilin1
S 3	1.17642e-27	0.254624	0.192	0.077	2.25355e-23	ENSMUSG00000036596	Cpz
S 3	1.57566e-27	0.34182	0.447	0.294	3.01833e-23	ENSMUSG00000047714	Ppp1r2
S 3	1.66751e-27	0.404441	0.388	0.231	3.19428e-23	ENSMUSG00000029718	Pcolce
S 3	3.00752e-27	0.284678	0.449	0.278	5.7612e-23	ENSMUSG00000028108	Ecm1
S 3	3.26812e-27	0.353073	0.859	0.78	6.26041e-23	ENSMUSG00000069662	Marcks
S 3	4.32975e-27	0.363255	0.439	0.293	8.29407e-23	ENSMUSG00000032314	Etfa
S 3	5.65565e-27	0.357707	0.279	0.144	1.0834e-22	ENSMUSG00000041741	Pde3a
S 3	6.48187e-27	0.41689	0.576	0.438	1.24167e-22	ENSMUSG00000020810	Cygb
S 3	1.65404e-26	0.292644	0.162	0.062	3.16848e-22	ENSMUSG00000027955	Fam198b
S 3	2.59372e-26	0.352001	0.42	0.274	4.96852e-22	ENSMUSG00000079557	March2
S 3	4.00393e-26	0.254882	0.148	0.053	7.66993e-22	ENSMUSG00000061859	Patj
S 3	4.66684e-26	0.379035	0.337	0.193	8.93981e-22	ENSMUSG00000020160	Meis1
S 3	5.43483e-26	0.30629	0.408	0.244	1.0411e-21	ENSMUSG00000075602	Ly6a
S 3	7.98488e-26	0.359461	0.464	0.299	1.52958e-21	ENSMUSG00000074743	Thbd
S 3	2.00378e-25	0.314187	0.251	0.123	3.83844e-21	ENSMUSG00000049624	Slc17a5
S 3	2.01991e-25	0.305674	0.323	0.181	3.86934e-21	ENSMUSG00000029178	Klf3
S 3	2.08388e-25	0.364059	0.645	0.53	3.99188e-21	ENSMUSG00000004105	Angptl2
S 3	2.90966e-25	0.35912	0.498	0.358	5.57374e-21	ENSMUSG00000025579	Gaa
S 3	9.08414e-25	0.348008	0.29	0.159	1.74016e-20	ENSMUSG00000021186	Fbln5
S 3	1.30358e-24	0.322497	0.301	0.168	2.49714e-20	ENSMUSG00000022090	Pdlim2
S 3	2.6414e-24	0.304492	0.632	0.521	5.05987e-20	ENSMUSG00000037822	Smim14
S 3	3.4171e-24	0.32092	0.326	0.19	6.5458e-20	ENSMUSG00000030201	Lrp6
S 3	5.20804e-24	0.405163	0.606	0.488	9.97653e-20	ENSMUSG00000019539	Rcn3
S 3	5.54802e-24	0.277256	0.251	0.126	1.06278e-19	ENSMUSG00000026482	Rgl1
S 3	6.33252e-24	0.311264	0.241	0.119	1.21306e-19	ENSMUSG00000003031	Cdkn1b
S 3	6.61497e-24	0.326038	0.869	0.815	1.26716e-19	ENSMUSG00000037266	Rsrp1
S 3	1.70538e-23	0.298301	0.304	0.169	3.26682e-19	ENSMUSG00000053965	Pde5a
S 3	2.47534e-23	0.312942	0.463	0.326	4.74175e-19	ENSMUSG00000079316	Rab9
S 3	3.80292e-23	0.302909	0.392	0.249	7.28488e-19	ENSMUSG00000038587	Akap12
S 3	5.2027e-23	0.364653	0.342	0.21	9.96629e-19	ENSMUSG00000027408	Cpxm1
S 3	6.53471e-23	0.37016	0.763	0.693	1.25179e-18	ENSMUSG00000098178	Gm42418
S 3	7.70333e-23	0.309219	0.743	0.669	1.47565e-18	ENSMUSG00000022816	Fstl1
S 3	1.1383e-22	0.445702	0.7	0.601	2.18054e-18	ENSMUSG00000040152	Thbs1
S 3	1.16567e-22	0.28373	0.23	0.114	2.23296e-18	ENSMUSG00000066026	Dhrs3
S 3	1.41107e-22	0.283587	0.822	0.708	2.70305e-18	ENSMUSG00000000901	Mmp11
S 3	5.50624e-22	0.309248	0.308	0.178	1.05478e-17	ENSMUSG00000055737	Ghr
S 3	1.84941e-21	0.303695	0.477	0.342	3.54273e-17	ENSMUSG00000026740	Dnajc1
S 3	2.03231e-21	0.291271	0.395	0.256	3.89309e-17	ENSMUSG00000036103	Colec12
S 3	1.14284e-20	0.323425	0.48	0.347	2.18922e-16	ENSMUSG00000022186	Oxct1
S 3	1.44459e-20	0.284065	0.617	0.524	2.76726e-16	ENSMUSG00000013622	Atraid
S 3	2.16532e-20	0.385465	0.428	0.298	4.14789e-16	ENSMUSG00000050953	Gja1
S 3	3.42544e-20	0.298241	0.263	0.146	6.56176e-16	ENSMUSG00000032377	Plscr4
S 3	3.6008e-20	0.282366	0.207	0.105	6.89769e-16	ENSMUSG00000041515	Irf8
S 3	5.98956e-20	0.325369	0.38	0.255	1.14736e-15	ENSMUSG00000008305	Tle1
S 3	6.75481e-20	0.295505	0.414	0.285	1.29395e-15	ENSMUSG00000020432	Tcn2
S 3	7.70018e-20	0.389348	0.464	0.333	1.47505e-15	ENSMUSG00000028339	Col15a1
S 3	1.00648e-19	0.254197	0.2	0.1	1.92802e-15	ENSMUSG00000035279	Ssc5d
S 3	1.24972e-19	0.253843	0.22	0.114	2.39396e-15	ENSMUSG00000039542	Ncam1
S 3	1.27466e-19	0.407207	0.405	0.275	2.44173e-15	ENSMUSG00000022894	Adamts5
S 3	1.36051e-19	0.317594	0.58	0.46	2.6062e-15	ENSMUSG00000020315	Sptbn1
S 3	1.50722e-19	0.25201	0.163	0.073	2.88723e-15	ENSMUSG00000028024	Enpep
S 3	1.58436e-19	0.296858	0.588	0.494	3.03501e-15	ENSMUSG00000073155	1810058I24Rik
S 3	1.62724e-19	0.299734	0.506	0.383	3.11714e-15	ENSMUSG00000063015	Ccni
S 3	2.38895e-19	0.313119	0.29	0.171	4.57627e-15	ENSMUSG00000039239	Tgfb2
S 3	5.55204e-19	0.262272	0.235	0.13	1.06355e-14	ENSMUSG00000029864	Gstk1
S 3	6.65089e-19	0.287739	0.599	0.462	1.27405e-14	ENSMUSG00000019278	Dpep1
S 3	8.18325e-19	0.337854	0.415	0.295	1.56758e-14	ENSMUSG00000022261	Sdc2
S 3	2.2138e-18	0.250666	0.212	0.112	4.24075e-14	ENSMUSG00000026786	Apbb1ip
S 3	2.62169e-18	0.300527	0.628	0.565	5.02211e-14	ENSMUSG00000031198	Fundc2
S 3	4.09873e-18	0.306073	0.43	0.306	7.85152e-14	ENSMUSG00000041417	Pik3r1
S 3	6.27177e-18	0.309693	0.537	0.415	1.20142e-13	ENSMUSG00000026074	Map4k4
S 3	7.41268e-18	0.357474	0.426	0.309	1.41997e-13	ENSMUSG00000020097	Sgpl1
S 3	8.46575e-18	0.307894	0.307	0.194	1.6217e-13	ENSMUSG00000002289	Angptl4
S 3	1.34508e-17	0.320903	0.44	0.324	2.57664e-13	ENSMUSG00000033306	Lpp
S 3	1.51099e-17	0.286337	0.498	0.384	2.89446e-13	ENSMUSG00000029030	Tprgl
S 3	1.54708e-17	0.26301	0.387	0.256	2.96359e-13	ENSMUSG00000024066	Xdh
S 3	2.62543e-17	0.252196	0.57	0.446	5.02927e-13	ENSMUSG00000054619	Mettl7a1
S 3	3.50712e-17	0.27727	0.632	0.531	6.71824e-13	ENSMUSG00000001911	Nfix
S 3	3.62476e-17	0.317671	0.411	0.297	6.94359e-13	ENSMUSG00000032997	Chpf
S 3	4.57983e-17	0.349115	0.55	0.47	8.77312e-13	ENSMUSG00000031503	Col4a2
S 3	4.73493e-17	0.30434	0.383	0.267	9.07024e-13	ENSMUSG00000041308	Sntb2
S 3	7.79627e-17	0.289427	0.416	0.299	1.49345e-12	ENSMUSG00000021756	Il6st
S 3	8.65623e-17	0.306222	0.315	0.204	1.65819e-12	ENSMUSG00000029385	Ccng2
S 3	1.80661e-16	0.253444	0.414	0.286	3.46073e-12	ENSMUSG00000031565	Fgfr1
S 3	2.29953e-16	0.253732	0.341	0.224	4.40498e-12	ENSMUSG00000005142	Man2b1
S 3	3.57015e-16	0.264544	0.66	0.577	6.83898e-12	ENSMUSG00000007891	Ctsd
S 3	5.51254e-16	0.28763	0.305	0.198	1.05598e-11	ENSMUSG00000040782	Cop1
S 3	6.45217e-16	0.302842	0.821	0.752	1.23598e-11	ENSMUSG00000020241	Col6a2
S 3	7.10865e-16	0.255503	0.159	0.078	1.36173e-11	ENSMUSG00000051236	Msrb3
S 3	9.16599e-16	0.261595	0.344	0.229	1.75584e-11	ENSMUSG00000039671	Zmynd8
S 3	9.20814e-16	0.25822	0.666	0.581	1.76391e-11	ENSMUSG00000073481	Marc2
S 3	1.15614e-15	0.274467	0.27	0.166	2.21471e-11	ENSMUSG00000038175	Mylip
S 3	1.96765e-15	0.30069	0.307	0.206	3.76923e-11	ENSMUSG00000020439	Smtn
S 3	2.16125e-15	0.300043	0.244	0.146	4.14009e-11	ENSMUSG00000021559	Dapk1
S 3	2.80778e-15	0.654914	0.43	0.329	5.37859e-11	ENSMUSG00000035783	Acta2
S 3	2.87575e-15	0.284379	0.211	0.12	5.50879e-11	ENSMUSG00000038227	Hoxa9
S 3	3.45975e-15	0.290944	0.205	0.114	6.6275e-11	ENSMUSG00000009633	G0s2
S 3	3.54155e-15	0.281393	0.631	0.534	6.78419e-11	ENSMUSG00000026970	Rbms1
S 3	4.03766e-15	0.277241	0.488	0.385	7.73455e-11	ENSMUSG00000026674	Ddr2
S 3	4.26248e-15	0.284322	0.58	0.474	8.1652e-11	ENSMUSG00000035258	Abi3bp
S 3	1.20537e-14	0.271248	0.53	0.441	2.30901e-10	ENSMUSG00000096145	Vkorc1
S 3	4.26478e-14	0.28791	0.416	0.311	8.16962e-10	ENSMUSG00000040690	Col16a1
S 3	4.67376e-14	0.26285	0.222	0.133	8.95306e-10	ENSMUSG00000025810	Nrp1
S 3	7.95328e-14	0.273717	0.331	0.229	1.52353e-09	ENSMUSG00000034377	Tulp4
S 3	1.21365e-13	0.266396	0.231	0.142	2.32487e-09	ENSMUSG00000024985	Tcf7l2
S 3	1.3936e-13	0.267051	0.608	0.541	2.66959e-09	ENSMUSG00000034708	Grn
S 3	1.83045e-13	0.251575	0.312	0.206	3.50641e-09	ENSMUSG00000037111	Setd7
S 3	2.72577e-13	0.250136	0.31	0.212	5.22149e-09	ENSMUSG00000032238	Rora
S 3	2.76235e-13	0.288946	0.585	0.516	5.29157e-09	ENSMUSG00000047907	Tshz2
S 3	5.34471e-13	0.276593	0.355	0.256	1.02383e-08	ENSMUSG00000000600	Krit1
S 3	5.80251e-13	0.258474	0.43	0.33	1.11153e-08	ENSMUSG00000028759	Hp1bp3
S 3	6.83108e-13	0.328397	0.454	0.343	1.30856e-08	ENSMUSG00000002847	Pla1a
S 3	1.06654e-12	0.259504	0.392	0.3	2.04307e-08	ENSMUSG00000004631	Sgce
S 3	1.48132e-12	0.250244	0.183	0.104	2.83761e-08	ENSMUSG00000021379	Id4
S 3	1.58736e-12	0.364769	0.376	0.283	3.04076e-08	ENSMUSG00000090223	Pcp4
S 3	2.22688e-12	0.251337	0.6	0.539	4.2658e-08	ENSMUSG00000032353	Tmed3
S 3	2.33328e-12	0.265979	0.282	0.188	4.46962e-08	ENSMUSG00000037405	Icam1
S 3	4.08019e-12	0.263489	0.305	0.212	7.81601e-08	ENSMUSG00000095041	AC149090.1
S 3	3.41212e-11	0.261472	0.316	0.229	6.53626e-07	ENSMUSG00000042364	Snx18
S 3	4.76962e-11	0.277944	0.475	0.387	9.13668e-07	ENSMUSG00000031229	Atrx
S 3	5.89152e-10	0.268631	0.569	0.523	1.12858e-05	ENSMUSG00000031996	Aplp2
S 3	1.30242e-09	0.254698	0.527	0.456	2.49491e-05	ENSMUSG00000055065	Ddx17
S 3	2.58629e-09	0.337651	0.415	0.347	4.95429e-05	ENSMUSG00000033207	Mamdc2
S 3	3.42041e-09	0.27163	0.769	0.718	6.55214e-05	ENSMUSG00000031765	Mt1
S 3	1.65945e-08	0.429151	0.567	0.525	0.000317885	ENSMUSG00000024190	Dusp1
S 3	1.70607e-08	0.254783	0.392	0.321	0.000326815	ENSMUSG00000071337	Tia1
S 3	2.14928e-07	0.550132	0.466	0.412	0.00411717	ENSMUSG00000090877	Hspa1b
S 3	0.00776806	0.423087	0.553	0.572	1	ENSMUSG00000091971	Hspa1a
S 4A	0	2.40936	0.729	0.048	0	ENSMUSG00000024164	C3
S 4A	0	2.338	0.604	0.096	0	ENSMUSG00000022548	Apod
S 4A	0	2.22919	0.994	0.849	0	ENSMUSG00000026879	Gsn
S 4A	0	1.83371	0.841	0.193	0	ENSMUSG00000003477	Inmt
S 4A	0	1.30559	0.563	0.035	0	ENSMUSG00000045545	Krt14
S 4A	0	1.02655	0.503	0.046	0	ENSMUSG00000031841	Cdh13
S 4A	4.16024e-304	1.462	0.971	0.719	7.96936e-300	ENSMUSG00000023224	Serping1
S 4A	8.85091e-279	1.24702	0.488	0.061	1.69548e-274	ENSMUSG00000031548	Sfrp1
S 4A	1.88949e-263	0.889554	0.392	0.034	3.61952e-259	ENSMUSG00000027318	Adam33
S 4A	2.10921e-258	1.44472	0.878	0.402	4.04041e-254	ENSMUSG00000006369	Fbln1
S 4A	3.8568e-253	1.02882	0.267	0.009	7.38808e-249	ENSMUSG00000027656	Wisp2
S 4A	7.51958e-251	0.818185	0.348	0.026	1.44045e-246	ENSMUSG00000016024	Lbp
S 4A	4.21581e-229	1.12217	0.976	0.912	8.0758e-225	ENSMUSG00000027447	Cst3
S 4A	3.17902e-224	1.35254	0.911	0.665	6.08972e-220	ENSMUSG00000022324	Matn2
S 4A	1.00638e-221	1.54882	0.663	0.194	1.92783e-217	ENSMUSG00000025491	Ifitm1
S 4A	3.0296e-220	0.778339	0.32	0.026	5.8035e-216	ENSMUSG00000021091	Serpina3n
S 4A	2.04382e-215	1.67972	0.929	0.522	3.91514e-211	ENSMUSG00000030218	Mgp
S 4A	5.68216e-215	1.04361	0.33	0.031	1.08847e-210	ENSMUSG00000079018	Ly6c1
S 4A	2.28494e-208	0.961189	0.377	0.046	4.37703e-204	ENSMUSG00000053522	Lgals7
S 4A	8.66236e-207	1.04736	0.967	0.854	1.65936e-202	ENSMUSG00000025492	Ifitm3
S 4A	6.82802e-206	1.03865	0.487	0.091	1.30798e-201	ENSMUSG00000021835	Bmp4
S 4A	1.0055e-205	0.506264	0.206	0.006	1.92614e-201	ENSMUSG00000042258	Isl1
S 4A	5.10724e-195	0.889006	1	0.996	9.78344e-191	ENSMUSG00000019929	Dcn
S 4A	5.18566e-184	1.2506	0.448	0.085	9.93365e-180	ENSMUSG00000073418	C4b
S 4A	1.14829e-181	1.1037	0.812	0.425	2.19967e-177	ENSMUSG00000008540	Mgst1
S 4A	8.79567e-179	0.505468	0.231	0.014	1.6849e-174	ENSMUSG00000029778	Adcyap1r1
S 4A	2.48357e-177	1.07893	0.903	0.728	4.75754e-173	ENSMUSG00000000753	Serpinf1
S 4A	2.5862e-175	0.810173	0.955	0.868	4.95413e-171	ENSMUSG00000060591	Ifitm2
S 4A	1.61917e-171	1.45134	0.784	0.402	3.10169e-167	ENSMUSG00000028517	Plpp3
S 4A	6.27876e-170	0.823572	0.359	0.054	1.20276e-165	ENSMUSG00000042485	Mustn1
S 4A	9.55328e-170	1.4389	0.513	0.117	1.83003e-165	ENSMUSG00000025784	Clec3b
S 4A	6.84523e-169	0.669471	0.253	0.021	1.31127e-164	ENSMUSG00000061527	Krt5
S 4A	4.63732e-163	0.784676	0.987	0.928	8.88324e-159	ENSMUSG00000001025	S100a6
S 4A	1.8931e-157	0.912597	0.904	0.69	3.62642e-153	ENSMUSG00000030342	Cd9
S 4A	2.68449e-157	1.00804	0.9	0.696	5.14242e-153	ENSMUSG00000031375	Bgn
S 4A	4.56174e-157	0.731149	0.37	0.065	8.73847e-153	ENSMUSG00000072941	Sod3
S 4A	4.46868e-156	1.02492	0.58	0.189	8.5602e-152	ENSMUSG00000050335	Lgals3
S 4A	4.2172e-155	0.41218	0.161	0.005	8.07847e-151	ENSMUSG00000074766	Ism1
S 4A	1.24799e-152	0.779141	0.398	0.078	2.39065e-148	ENSMUSG00000032925	Itgbl1
S 4A	2.33566e-152	0.771357	0.473	0.111	4.47419e-148	ENSMUSG00000017969	Ptgis
S 4A	5.28882e-152	0.944753	0.673	0.286	1.01313e-147	ENSMUSG00000025511	Tspan4
S 4A	4.76457e-151	0.840227	0.327	0.049	9.127e-147	ENSMUSG00000042254	Cilp
S 4A	1.13314e-148	0.593221	0.259	0.028	2.17064e-144	ENSMUSG00000069171	Nr2f1
S 4A	2.79954e-147	1.26244	0.857	0.518	5.36281e-143	ENSMUSG00000061353	Cxcl12
S 4A	7.4319e-141	1.20564	0.624	0.22	1.42365e-136	ENSMUSG00000075602	Ly6a
S 4A	9.33346e-140	0.82227	0.519	0.147	1.78792e-135	ENSMUSG00000008575	Nfib
S 4A	1.97346e-138	1.45827	0.626	0.228	3.78035e-134	ENSMUSG00000020427	Igfbp3
S 4A	8.35637e-135	0.878368	0.67	0.308	1.60075e-130	ENSMUSG00000041736	Tspo
S 4A	3.24357e-133	0.41448	0.17	0.01	6.21338e-129	ENSMUSG00000058354	Krt6a
S 4A	1.988e-130	1.21523	0.908	0.818	3.80822e-126	ENSMUSG00000002985	Apoe
S 4A	2.05493e-127	0.92227	0.626	0.261	3.93643e-123	ENSMUSG00000028108	Ecm1
S 4A	1.08688e-126	1.10918	0.694	0.326	2.08203e-122	ENSMUSG00000006360	Crip1
S 4A	5.61785e-126	0.743053	0.917	0.799	1.07616e-121	ENSMUSG00000027907	S100a11
S 4A	1.15645e-123	0.847922	0.491	0.149	2.2153e-119	ENSMUSG00000026335	Pam
S 4A	1.26144e-122	0.319355	0.128	0.004	2.41642e-118	ENSMUSG00000001819	Hoxd13
S 4A	1.43627e-119	0.368801	0.153	0.009	2.75131e-115	ENSMUSG00000019851	Perp
S 4A	2.82396e-119	0.404959	0.161	0.011	5.40958e-115	ENSMUSG00000030249	Abcc9
S 4A	3.29973e-114	0.805521	0.669	0.331	6.32096e-110	ENSMUSG00000055172	C1ra
S 4A	2.31234e-112	0.694256	0.339	0.074	4.42952e-108	ENSMUSG00000056427	Slit3
S 4A	2.76402e-110	0.279813	0.115	0.004	5.29476e-106	ENSMUSG00000023041	Krt6b
S 4A	1.5747e-109	0.634546	0.314	0.065	3.01649e-105	ENSMUSG00000036596	Cpz
S 4A	3.99938e-109	0.783846	0.517	0.19	7.66122e-105	ENSMUSG00000028369	Svep1
S 4A	5.18989e-109	0.92524	0.893	0.75	9.94175e-105	ENSMUSG00000036446	Lum
S 4A	9.68713e-106	0.678669	0.477	0.15	1.85567e-101	ENSMUSG00000041577	Prelp
S 4A	2.37664e-103	0.412181	0.178	0.018	4.55269e-99	ENSMUSG00000034634	Ly6d
S 4A	3.09042e-103	0.841641	0.547	0.215	5.92001e-99	ENSMUSG00000029718	Pcolce
S 4A	9.20016e-99	1.01612	0.662	0.379	1.76238e-94	ENSMUSG00000021943	Gdf10
S 4A	1.29571e-97	0.382009	0.157	0.014	2.48206e-93	ENSMUSG00000047281	Sfn
S 4A	1.59333e-94	0.782702	0.537	0.224	3.05218e-90	ENSMUSG00000044674	Fzd1
S 4A	9.09973e-90	0.913644	0.79	0.685	1.74314e-85	ENSMUSG00000031451	Gas6
S 4A	9.43593e-89	0.670764	0.172	0.022	1.80755e-84	ENSMUSG00000015354	Pcolce2
S 4A	3.69e-88	0.74311	0.335	0.091	7.06857e-84	ENSMUSG00000026399	Cd55
S 4A	1.03955e-86	0.523307	0.278	0.063	1.99136e-82	ENSMUSG00000019846	Lama4
S 4A	8.46946e-86	0.806061	0.665	0.391	1.62241e-81	ENSMUSG00000066705	Fxyd6
S 4A	6.77194e-84	0.374281	0.218	0.039	1.29723e-79	ENSMUSG00000028497	Hacd4
S 4A	9.65833e-84	1.3706	0.341	0.102	1.85015e-79	ENSMUSG00000024011	Pi16
S 4A	1.00531e-83	0.426439	0.992	0.985	1.92577e-79	ENSMUSG00000022108	Itm2b
S 4A	1.92737e-83	0.606603	0.943	0.965	3.69208e-79	ENSMUSG00000020473	Aebp1
S 4A	2.99779e-83	0.310579	0.114	0.008	5.74256e-79	ENSMUSG00000044041	Krt13
S 4A	5.92152e-82	0.633804	0.839	0.612	1.13433e-77	ENSMUSG00000029096	Htra3
S 4A	3.21864e-81	0.621977	0.968	0.936	6.16563e-77	ENSMUSG00000029661	Col1a2
S 4A	3.82071e-81	0.468828	0.197	0.033	7.31896e-77	ENSMUSG00000034810	Scn7a
S 4A	8.97973e-81	0.731324	0.665	0.403	1.72016e-76	ENSMUSG00000060703	Cd302
S 4A	1.09536e-80	0.585693	0.85	0.706	2.09827e-76	ENSMUSG00000024646	Cyb5a
S 4A	5.07975e-80	0.391313	0.179	0.027	9.73077e-76	ENSMUSG00000030862	Cpxm2
S 4A	1.05313e-79	0.58081	0.829	0.676	2.01738e-75	ENSMUSG00000075702	Selenom
S 4A	2.09322e-79	0.873145	0.332	0.099	4.00978e-75	ENSMUSG00000022371	Col14a1
S 4A	4.00223e-78	0.691367	0.566	0.285	7.66667e-74	ENSMUSG00000026586	Prrx1
S 4A	6.50419e-78	0.592545	0.851	0.693	1.24594e-73	ENSMUSG00000038521	C1s1
S 4A	7.05895e-77	0.352166	0.164	0.023	1.35221e-72	ENSMUSG00000027208	Fgf7
S 4A	3.76866e-75	0.747679	0.268	0.067	7.21924e-71	ENSMUSG00000029675	Eln
S 4A	2.27423e-73	0.476605	0.951	0.923	4.35652e-69	ENSMUSG00000017466	Timp2
S 4A	3.4171e-72	0.678873	0.453	0.189	6.54579e-68	ENSMUSG00000023367	Tmem176a
S 4A	7.19857e-72	0.582904	0.759	0.486	1.37896e-67	ENSMUSG00000030717	Nupr1
S 4A	4.83263e-71	0.625151	0.91	0.86	9.25739e-67	ENSMUSG00000026574	Dpt
S 4A	4.94966e-71	0.794697	0.606	0.367	9.48156e-67	ENSMUSG00000038156	Spon1
S 4A	7.21561e-71	0.380808	0.175	0.029	1.38222e-66	ENSMUSG00000030737	Slco2b1
S 4A	9.53124e-71	0.572883	0.217	0.047	1.8258e-66	ENSMUSG00000012428	Steap4
S 4A	1.212e-70	0.571718	0.287	0.081	2.3217e-66	ENSMUSG00000021728	Emb
S 4A	1.32303e-69	0.538869	0.253	0.064	2.53439e-65	ENSMUSG00000022887	Masp1
S 4A	5.39625e-69	0.902172	0.775	0.629	1.0337e-64	ENSMUSG00000042436	Mfap4
S 4A	1.24512e-67	0.527384	0.31	0.09	2.38515e-63	ENSMUSG00000074971	Fibin
S 4A	3.38916e-67	0.48249	0.25	0.062	6.49228e-63	ENSMUSG00000027800	Tm4sf1
S 4A	3.37721e-66	0.487846	0.356	0.123	6.46938e-62	ENSMUSG00000032060	Cryab
S 4A	4.34715e-65	0.328206	0.139	0.02	8.32739e-61	ENSMUSG00000033022	Cdo1
S 4A	6.94201e-65	0.679826	0.68	0.429	1.32981e-60	ENSMUSG00000029810	Tmem176b
S 4A	4.77998e-64	0.580731	0.833	0.76	9.15652e-60	ENSMUSG00000052534	Pbx1
S 4A	5.78261e-64	0.605873	0.537	0.274	1.10772e-59	ENSMUSG00000031565	Fgfr1
S 4A	1.83465e-63	0.46628	0.207	0.046	3.51445e-59	ENSMUSG00000071984	Fndc1
S 4A	1.24973e-62	0.474946	0.27	0.075	2.39399e-58	ENSMUSG00000028031	Dkk2
S 4A	1.08871e-61	0.651297	0.64	0.41	2.08554e-57	ENSMUSG00000029816	Gpnmb
S 4A	9.70526e-61	0.577442	0.497	0.254	1.85914e-56	ENSMUSG00000030934	Oat
S 4A	9.96081e-61	0.615374	0.705	0.462	1.90809e-56	ENSMUSG00000021390	Ogn
S 4A	6.18812e-59	0.630943	0.7	0.481	1.1854e-54	ENSMUSG00000069833	Ahnak
S 4A	8.73198e-59	0.319925	0.999	0.994	1.6727e-54	ENSMUSG00000064341	mt-Nd1
S 4A	1.13304e-58	0.312765	0.117	0.015	2.17045e-54	ENSMUSG00000028600	Podn
S 4A	3.61647e-58	0.263306	0.108	0.013	6.9277e-54	ENSMUSG00000054146	Krt15
S 4A	2.98208e-57	0.445994	0.337	0.12	5.71248e-53	ENSMUSG00000032265	Fam46a
S 4A	1.4419e-56	0.414561	0.242	0.069	2.76209e-52	ENSMUSG00000062563	Cys1
S 4A	2.53729e-55	0.584206	0.633	0.424	4.86044e-51	ENSMUSG00000001663	Gstt1
S 4A	4.96467e-55	0.399971	0.239	0.067	9.51033e-51	ENSMUSG00000005268	Prlr
S 4A	3.62845e-54	0.509818	0.264	0.085	6.95065e-50	ENSMUSG00000052911	Lamb2
S 4A	7.64013e-54	0.60533	0.821	0.684	1.46354e-49	ENSMUSG00000040488	Ltbp4
S 4A	3.58388e-53	0.302796	0.115	0.016	6.86529e-49	ENSMUSG00000050359	Sprr1a
S 4A	4.57697e-53	0.301559	0.185	0.043	8.76765e-49	ENSMUSG00000051041	Olfml1
S 4A	3.65014e-52	0.328184	0.177	0.04	6.9922e-48	ENSMUSG00000027962	Vcam1
S 4A	3.95274e-52	0.455292	0.293	0.102	7.57186e-48	ENSMUSG00000030329	Pianp
S 4A	1.3154e-51	0.490639	0.285	0.1	2.51977e-47	ENSMUSG00000000184	Ccnd2
S 4A	1.95969e-51	0.257753	0.111	0.016	3.75398e-47	ENSMUSG00000026840	Lamc3
S 4A	1.68864e-50	0.328846	0.147	0.029	3.23477e-46	ENSMUSG00000025089	Gfra1
S 4A	1.76306e-50	0.528054	0.481	0.259	3.37732e-46	ENSMUSG00000039007	Cpq
S 4A	1.78626e-50	0.512174	0.306	0.114	3.42175e-46	ENSMUSG00000037035	Inhbb
S 4A	2.84979e-49	0.430591	0.334	0.132	5.45905e-45	ENSMUSG00000046491	C1qtnf2
S 4A	1.12869e-48	0.496257	0.515	0.29	2.16212e-44	ENSMUSG00000021665	Hexb
S 4A	4.91349e-48	0.412118	0.828	0.758	9.41229e-44	ENSMUSG00000037499	Nenf
S 4A	5.15001e-48	0.301744	0.164	0.039	9.86535e-44	ENSMUSG00000052560	Cpne8
S 4A	5.52839e-48	0.375099	0.933	0.906	1.05902e-43	ENSMUSG00000021477	Ctsl
S 4A	1.91337e-47	0.388924	0.153	0.034	3.66525e-43	ENSMUSG00000038119	Cdon
S 4A	1.28436e-46	0.517419	0.641	0.45	2.46032e-42	ENSMUSG00000040212	Emp3
S 4A	1.57911e-46	0.514477	0.695	0.55	3.02494e-42	ENSMUSG00000006519	Cyba
S 4A	5.77401e-46	0.608703	0.599	0.415	1.10607e-41	ENSMUSG00000022257	Laptm4b
S 4A	9.25739e-46	0.448046	0.807	0.713	1.77335e-41	ENSMUSG00000003380	Rabac1
S 4A	1.04413e-45	0.528341	0.519	0.298	2.00013e-41	ENSMUSG00000041417	Pik3r1
S 4A	7.46466e-45	0.599548	0.64	0.434	1.42993e-40	ENSMUSG00000020810	Cygb
S 4A	3.75074e-44	0.69496	0.592	0.416	7.18491e-40	ENSMUSG00000016494	Cd34
S 4A	4.62727e-44	0.331679	0.184	0.051	8.864e-40	ENSMUSG00000061535	C1qtnf7
S 4A	5.14352e-44	0.484166	0.389	0.184	9.85292e-40	ENSMUSG00000028583	Pdpn
S 4A	2.07003e-43	0.595576	0.544	0.362	3.96535e-39	ENSMUSG00000073889	Il11ra1
S 4A	7.92187e-43	0.330069	0.193	0.057	1.51751e-38	ENSMUSG00000040605	Bace2
S 4A	3.35247e-42	0.617756	0.229	0.078	6.42199e-38	ENSMUSG00000004655	Aqp1
S 4A	1.21515e-41	0.432852	0.223	0.074	2.32775e-37	ENSMUSG00000001131	Timp1
S 4A	1.92532e-40	0.518482	0.439	0.249	3.68814e-36	ENSMUSG00000032359	Ctsh
S 4A	6.09812e-40	0.369247	0.202	0.065	1.16816e-35	ENSMUSG00000009687	Fxyd5
S 4A	1.37401e-39	0.32933	0.944	0.955	2.63205e-35	ENSMUSG00000029309	Sparcl1
S 4A	2.9158e-39	0.404763	0.396	0.205	5.5855e-35	ENSMUSG00000040562	Gstm2
S 4A	3.15176e-37	0.361216	0.299	0.13	6.03751e-33	ENSMUSG00000021759	Plpp1
S 4A	4.23736e-37	0.482773	0.441	0.25	8.11708e-33	ENSMUSG00000014329	Bicc1
S 4A	4.24658e-37	0.256116	0.11	0.022	8.13474e-33	ENSMUSG00000086962	Gm12248
S 4A	8.89298e-37	0.386436	0.193	0.063	1.70354e-32	ENSMUSG00000071656	Lrrn4cl
S 4A	2.00711e-36	0.397853	0.559	0.356	3.84482e-32	ENSMUSG00000036545	Adamts2
S 4A	2.01557e-36	0.315355	0.142	0.036	3.86102e-32	ENSMUSG00000038463	Olfml2b
S 4A	2.21013e-36	0.317711	0.177	0.054	4.23373e-32	ENSMUSG00000007655	Cav1
S 4A	3.98892e-36	0.747778	0.236	0.094	7.64118e-32	ENSMUSG00000055653	Gpc3
S 4A	4.93163e-36	0.328476	0.118	0.026	9.44703e-32	ENSMUSG00000001020	S100a4
S 4A	2.70192e-35	0.396119	0.284	0.125	5.17579e-31	ENSMUSG00000030659	Nucb2
S 4A	3.02527e-34	0.277929	0.181	0.057	5.7952e-30	ENSMUSG00000040855	Reps2
S 4A	5.01441e-34	0.490259	0.465	0.289	9.60561e-30	ENSMUSG00000024308	Tapbp
S 4A	7.83417e-34	0.319669	0.179	0.059	1.50071e-29	ENSMUSG00000014599	Csf1
S 4A	1.10956e-33	0.450849	0.658	0.498	2.12547e-29	ENSMUSG00000055447	Cd47
S 4A	1.91675e-33	0.391429	0.214	0.08	3.67173e-29	ENSMUSG00000001918	Slc1a5
S 4A	8.3833e-33	0.47752	0.167	0.052	1.60591e-28	ENSMUSG00000021388	Aspn
S 4A	1.79494e-31	0.560504	0.416	0.243	3.43838e-27	ENSMUSG00000022425	Enpp2
S 4A	5.68173e-31	0.346657	0.246	0.104	1.08839e-26	ENSMUSG00000038776	Ephx1
S 4A	6.25016e-31	0.409158	0.527	0.378	1.19728e-26	ENSMUSG00000005873	Reep5
S 4A	1.82652e-30	0.343714	0.179	0.062	3.49889e-26	ENSMUSG00000032332	Col12a1
S 4A	2.46428e-29	0.403017	0.751	0.658	4.72058e-25	ENSMUSG00000040249	Lrp1
S 4A	3.44811e-29	0.428028	0.456	0.292	6.60521e-25	ENSMUSG00000045658	Pid1
S 4A	4.32138e-29	0.369202	0.327	0.168	8.27804e-25	ENSMUSG00000022090	Pdlim2
S 4A	7.02856e-29	0.431063	0.559	0.42	1.34639e-24	ENSMUSG00000029622	Arpc1b
S 4A	1.44045e-28	0.481108	0.829	0.729	2.75933e-24	ENSMUSG00000018339	Gpx3
S 4A	1.47491e-28	0.417087	0.9	0.862	2.82534e-24	ENSMUSG00000017493	Igfbp4
S 4A	1.53396e-28	0.385352	0.235	0.101	2.93846e-24	ENSMUSG00000003617	Cp
S 4A	1.8168e-28	0.266007	0.128	0.037	3.48026e-24	ENSMUSG00000025723	Nmb
S 4A	2.07914e-28	0.360409	0.275	0.127	3.9828e-24	ENSMUSG00000031595	Pdgfrl
S 4A	2.49356e-28	0.435409	0.327	0.175	4.77667e-24	ENSMUSG00000026478	Lamc1
S 4A	3.92866e-28	0.401284	0.779	0.692	7.52574e-24	ENSMUSG00000098178	Gm42418
S 4A	7.26045e-28	0.316992	0.883	0.825	1.39081e-23	ENSMUSG00000037706	Cd81
S 4A	9.23603e-28	0.47297	0.37	0.206	1.76925e-23	ENSMUSG00000030157	Clec2d
S 4A	9.739e-28	0.438391	0.234	0.102	1.8656e-23	ENSMUSG00000041828	Abca8a
S 4A	2.02646e-27	0.56719	0.629	0.47	3.88188e-23	ENSMUSG00000024529	Lox
S 4A	3.59206e-27	0.252097	0.177	0.064	6.88095e-23	ENSMUSG00000031253	Srpx2
S 4A	3.68537e-27	0.299165	0.217	0.091	7.05969e-23	ENSMUSG00000090084	Srpx
S 4A	3.76232e-27	0.281092	0.933	0.923	7.20711e-23	ENSMUSG00000018593	Sparc
S 4A	5.08788e-27	0.333999	0.145	0.047	9.74635e-23	ENSMUSG00000027074	Slc43a3
S 4A	8.96601e-27	0.38626	0.483	0.312	1.71753e-22	ENSMUSG00000027210	Meis2
S 4A	1.60043e-26	0.407469	0.491	0.344	3.06579e-22	ENSMUSG00000025647	Shisa5
S 4A	2.31825e-26	0.363804	0.309	0.161	4.44085e-22	ENSMUSG00000021186	Fbln5
S 4A	3.03131e-26	0.299995	0.238	0.108	5.80679e-22	ENSMUSG00000006390	Elovl1
S 4A	8.4062e-26	0.398875	0.31	0.169	1.61029e-21	ENSMUSG00000019899	Lama2
S 4A	9.28808e-26	0.367539	0.446	0.288	1.77922e-21	ENSMUSG00000039197	Adk
S 4A	1.18437e-25	0.378304	0.641	0.532	2.26879e-21	ENSMUSG00000001911	Nfix
S 4A	1.91924e-25	0.406766	0.599	0.477	3.67649e-21	ENSMUSG00000037060	Cavin3
S 4A	2.51359e-25	0.445	0.399	0.246	4.81504e-21	ENSMUSG00000031538	Plat
S 4A	6.2411e-25	0.361838	0.449	0.296	1.19554e-20	ENSMUSG00000074457	S100a16
S 4A	1.28223e-24	0.328983	0.3	0.157	2.45623e-20	ENSMUSG00000020902	Ntn1
S 4A	2.10039e-24	0.515923	0.803	0.715	4.02352e-20	ENSMUSG00000031765	Mt1
S 4A	2.50448e-24	0.390231	0.179	0.07	4.79758e-20	ENSMUSG00000032291	Crabp1
S 4A	2.92445e-24	1.06346	0.356	0.213	5.60209e-20	ENSMUSG00000021319	Sfrp4
S 4A	3.04363e-24	0.416696	0.505	0.361	5.83038e-20	ENSMUSG00000042312	S100a13
S 4A	3.455e-24	0.379895	0.651	0.53	6.6184e-20	ENSMUSG00000020048	Hsp90b1
S 4A	5.30113e-24	0.36962	0.523	0.364	1.01548e-19	ENSMUSG00000026748	Plxdc2
S 4A	7.66683e-24	0.384088	0.36	0.217	1.46866e-19	ENSMUSG00000001687	Ubl3
S 4A	9.18622e-24	0.312336	0.282	0.146	1.75971e-19	ENSMUSG00000030917	Tmem159
S 4A	1.83698e-23	0.278748	0.188	0.078	3.51892e-19	ENSMUSG00000031616	Ednra
S 4A	1.93783e-23	0.498776	0.217	0.101	3.71211e-19	ENSMUSG00000040170	Fmo2
S 4A	2.8209e-23	0.462964	0.438	0.3	5.40372e-19	ENSMUSG00000021756	Il6st
S 4A	5.84461e-23	0.303606	0.757	0.706	1.11959e-18	ENSMUSG00000028618	Tmem59
S 4A	8.82497e-23	0.427565	0.431	0.298	1.69051e-18	ENSMUSG00000032314	Etfa
S 4A	9.43433e-23	0.255481	0.206	0.091	1.80724e-18	ENSMUSG00000025466	Fuom
S 4A	1.51212e-22	0.427275	0.555	0.44	2.89662e-18	ENSMUSG00000096145	Vkorc1
S 4A	1.79091e-22	0.390355	0.249	0.127	3.43068e-18	ENSMUSG00000028032	Papss1
S 4A	1.92008e-22	0.433643	0.332	0.197	3.6781e-18	ENSMUSG00000003746	Man1a
S 4A	2.03648e-22	0.284529	0.812	0.787	3.90109e-18	ENSMUSG00000028691	Prdx1
S 4A	2.50665e-22	0.35463	0.337	0.202	4.80175e-18	ENSMUSG00000021094	Dhrs7
S 4A	4.76731e-22	0.387306	0.577	0.463	9.13226e-18	ENSMUSG00000029061	Mmp23
S 4A	6.14023e-22	0.373219	0.587	0.479	1.17622e-17	ENSMUSG00000079037	Prnp
S 4A	6.32394e-22	0.411399	0.392	0.237	1.21141e-17	ENSMUSG00000023885	Thbs2
S 4A	8.13807e-22	0.345177	0.466	0.324	1.55893e-17	ENSMUSG00000028673	Fuca1
S 4A	9.52519e-22	0.382168	0.355	0.214	1.82464e-17	ENSMUSG00000039062	Anpep
S 4A	1.07702e-21	0.345713	0.146	0.056	2.06314e-17	ENSMUSG00000006356	Crip2
S 4A	1.49161e-21	0.373246	0.618	0.49	2.85732e-17	ENSMUSG00000019539	Rcn3
S 4A	1.73485e-21	0.315745	0.289	0.159	3.32328e-17	ENSMUSG00000022389	Tef
S 4A	2.06297e-21	0.555739	0.364	0.214	3.95182e-17	ENSMUSG00000009185	Ccl8
S 4A	2.58878e-21	0.360571	0.298	0.17	4.95907e-17	ENSMUSG00000031897	Psmb10
S 4A	3.40566e-21	0.348678	0.608	0.473	6.52387e-17	ENSMUSG00000035258	Abi3bp
S 4A	3.74329e-21	0.354179	0.399	0.267	7.17065e-17	ENSMUSG00000018042	Cyb5r3
S 4A	4.02324e-21	0.346512	0.356	0.218	7.70693e-17	ENSMUSG00000024940	Ltbp3
S 4A	5.70146e-21	0.359245	0.661	0.554	1.09217e-16	ENSMUSG00000003420	Fcgrt
S 4A	8.3901e-21	0.547798	0.499	0.365	1.60721e-16	ENSMUSG00000021268	Meg3
S 4A	8.4945e-21	0.364795	0.459	0.324	1.62721e-16	ENSMUSG00000027763	Mbnl1
S 4A	1.21599e-20	0.434929	0.512	0.373	2.32935e-16	ENSMUSG00000045680	Tcf21
S 4A	2.07758e-20	0.542515	0.862	0.849	3.97981e-16	ENSMUSG00000023046	Igfbp6
S 4A	3.80151e-20	0.37572	0.773	0.746	7.28217e-16	ENSMUSG00000058135	Gstm1
S 4A	4.74877e-20	0.304537	0.403	0.257	9.09675e-16	ENSMUSG00000024066	Xdh
S 4A	7.808e-20	0.303425	0.476	0.34	1.4957e-15	ENSMUSG00000105361	AY036118
S 4A	8.36144e-20	0.284172	0.228	0.116	1.60172e-15	ENSMUSG00000039476	Prrx2
S 4A	1.23095e-19	0.3698	0.403	0.267	2.358e-15	ENSMUSG00000032334	Loxl1
S 4A	1.62044e-19	0.292422	0.732	0.676	3.10411e-15	ENSMUSG00000031167	Rbm3
S 4A	1.67001e-19	0.309054	0.7	0.625	3.19906e-15	ENSMUSG00000042737	Dpm3
S 4A	1.70524e-19	0.458225	0.359	0.228	3.26656e-15	ENSMUSG00000020186	Csrp2
S 4A	2.2547e-19	0.367027	0.723	0.674	4.3191e-15	ENSMUSG00000022816	Fstl1
S 4A	3.17728e-19	0.344905	0.586	0.473	6.0864e-15	ENSMUSG00000027248	Pdia3
S 4A	3.37045e-19	0.32745	0.281	0.159	6.45644e-15	ENSMUSG00000028957	Per3
S 4A	4.24463e-19	0.267543	0.134	0.051	8.13102e-15	ENSMUSG00000044017	Adgrd1
S 4A	6.86871e-19	0.330185	0.309	0.179	1.31577e-14	ENSMUSG00000033715	Akr1c14
S 4A	1.02723e-18	0.33441	0.394	0.266	1.96775e-14	ENSMUSG00000030189	Ybx3
S 4A	1.0444e-18	0.298248	0.236	0.123	2.00066e-14	ENSMUSG00000024085	Man2a1
S 4A	1.61052e-18	0.339289	0.705	0.607	3.08512e-14	ENSMUSG00000052957	Gas1
S 4A	3.32912e-18	0.345084	0.495	0.382	6.37727e-14	ENSMUSG00000032766	Gng11
S 4A	6.32925e-18	0.332657	0.287	0.169	1.21243e-13	ENSMUSG00000021585	Cast
S 4A	8.03291e-18	0.359356	0.334	0.213	1.53878e-13	ENSMUSG00000032431	Crtap
S 4A	8.4158e-18	0.362604	0.437	0.317	1.61213e-13	ENSMUSG00000018217	Pmp22
S 4A	8.73736e-18	0.366309	0.46	0.342	1.67373e-13	ENSMUSG00000027642	Rpn2
S 4A	1.48238e-17	0.278317	0.163	0.073	2.83966e-13	ENSMUSG00000027533	Fabp5
S 4A	1.56696e-17	0.552034	0.458	0.341	3.00168e-13	ENSMUSG00000034009	Rxfp1
S 4A	1.86239e-17	0.29784	0.631	0.537	3.56759e-13	ENSMUSG00000032353	Tmed3
S 4A	3.01416e-17	0.270772	0.744	0.687	5.77392e-13	ENSMUSG00000022174	Dad1
S 4A	3.18866e-17	0.301506	0.462	0.344	6.10819e-13	ENSMUSG00000035199	Arl6ip5
S 4A	5.03439e-17	0.328251	0.618	0.513	9.64387e-13	ENSMUSG00000047907	Tshz2
S 4A	5.03903e-17	0.370987	0.419	0.302	9.65277e-13	ENSMUSG00000050953	Gja1
S 4A	6.96803e-17	0.371709	0.348	0.22	1.3348e-12	ENSMUSG00000074207	Adh1
S 4A	1.06843e-16	0.367311	0.115	0.045	2.04669e-12	ENSMUSG00000022037	Clu
S 4A	1.19439e-16	0.553063	0.647	0.682	2.28796e-12	ENSMUSG00000027996	Sfrp2
S 4A	1.72239e-16	0.328518	0.163	0.076	3.2994e-12	ENSMUSG00000024371	C2
S 4A	2.18539e-16	0.351788	0.474	0.343	4.18633e-12	ENSMUSG00000002847	Pla1a
S 4A	2.26349e-16	0.428734	0.242	0.137	4.33594e-12	ENSMUSG00000045573	Penk
S 4A	3.13118e-16	0.382084	0.581	0.482	5.9981e-12	ENSMUSG00000064080	Fbln2
S 4A	5.72308e-16	0.268673	0.278	0.165	1.09631e-11	ENSMUSG00000032855	Pkd1
S 4A	1.07118e-15	0.297625	0.401	0.285	2.05195e-11	ENSMUSG00000097328	Tnfsf12
S 4A	1.56791e-15	0.35105	0.451	0.347	3.00348e-11	ENSMUSG00000029781	Fkbp9
S 4A	2.03435e-15	0.297984	0.604	0.528	3.89701e-11	ENSMUSG00000013622	Atraid
S 4A	3.06713e-15	0.292079	0.298	0.187	5.87539e-11	ENSMUSG00000048285	Frmd6
S 4A	3.33752e-15	0.300628	0.27	0.163	6.39335e-11	ENSMUSG00000034109	Golim4
S 4A	3.41809e-15	0.348906	0.506	0.411	6.54768e-11	ENSMUSG00000029076	Sdf4
S 4A	3.88488e-15	0.271556	0.627	0.541	7.44188e-11	ENSMUSG00000034708	Grn
S 4A	5.22413e-15	0.310705	0.62	0.549	1.00073e-10	ENSMUSG00000027422	Rrbp1
S 4A	5.61403e-15	0.295063	0.428	0.324	1.07542e-10	ENSMUSG00000034868	Myl12b
S 4A	7.24908e-15	0.274101	0.332	0.223	1.38863e-10	ENSMUSG00000018672	Copz2
S 4A	1.0984e-14	0.337955	0.302	0.197	2.1041e-10	ENSMUSG00000030201	Lrp6
S 4A	1.42574e-14	0.332719	0.32	0.207	2.73115e-10	ENSMUSG00000004951	Hspb1
S 4A	1.67311e-14	0.361443	0.513	0.416	3.20501e-10	ENSMUSG00000015085	Entpd2
S 4A	2.13954e-14	0.266477	0.277	0.167	4.0985e-10	ENSMUSG00000073002	Vamp5
S 4A	2.27814e-14	0.319265	0.522	0.437	4.36401e-10	ENSMUSG00000017707	Serinc3
S 4A	5.5993e-14	0.305856	0.248	0.149	1.0726e-09	ENSMUSG00000043631	Ecm2
S 4A	8.9203e-14	0.281088	0.282	0.183	1.70877e-09	ENSMUSG00000047547	Cltb
S 4A	1.22653e-13	0.256378	0.172	0.09	2.34954e-09	ENSMUSG00000032246	Calml4
S 4A	1.29422e-13	0.273789	0.213	0.121	2.47921e-09	ENSMUSG00000037071	Scd1
S 4A	1.71803e-13	0.341558	0.403	0.299	3.29106e-09	ENSMUSG00000022261	Sdc2
S 4A	1.7718e-13	0.263519	0.344	0.231	3.39405e-09	ENSMUSG00000066113	Adamtsl1
S 4A	2.54718e-13	0.359963	0.772	0.74	4.87938e-09	ENSMUSG00000030116	Mfap5
S 4A	3.43223e-13	0.275135	0.186	0.102	6.57478e-09	ENSMUSG00000048387	Osr1
S 4A	6.49646e-13	0.299005	0.318	0.221	1.24446e-08	ENSMUSG00000025935	Tram1
S 4A	8.62698e-13	0.286332	0.526	0.43	1.65258e-08	ENSMUSG00000003814	Calr
S 4A	1.05815e-12	0.274348	0.318	0.218	2.02699e-08	ENSMUSG00000026131	Dst
S 4A	1.5324e-12	0.383853	0.655	0.624	2.93547e-08	ENSMUSG00000028111	Ctsk
S 4A	1.57364e-12	0.330589	0.531	0.443	3.01446e-08	ENSMUSG00000092274	Neat1
S 4A	1.78635e-12	0.294946	0.473	0.387	3.42194e-08	ENSMUSG00000038668	Lpar1
S 4A	1.91032e-12	0.763375	0.298	0.199	3.65942e-08	ENSMUSG00000031762	Mt2
S 4A	3.93322e-12	0.299391	0.33	0.229	7.53447e-08	ENSMUSG00000052310	Slc39a1
S 4A	3.9638e-12	0.291307	0.516	0.45	7.59306e-08	ENSMUSG00000044080	S100a1
S 4A	4.33106e-12	0.31395	0.417	0.319	8.29657e-08	ENSMUSG00000031770	Herpud1
S 4A	4.73387e-12	0.297931	0.348	0.256	9.0682e-08	ENSMUSG00000002808	Epdr1
S 4A	4.95381e-12	0.412836	0.572	0.531	9.48951e-08	ENSMUSG00000036402	Gng12
S 4A	5.25966e-12	0.262894	0.325	0.228	1.00754e-07	ENSMUSG00000021497	Txndc15
S 4A	3.36447e-11	0.269182	0.488	0.405	6.44498e-07	ENSMUSG00000028603	Scp2
S 4A	3.62041e-11	0.251607	0.338	0.239	6.93525e-07	ENSMUSG00000019872	Smpdl3a
S 4A	5.09725e-11	0.25109	0.643	0.587	9.7643e-07	ENSMUSG00000030695	Aldoa
S 4A	5.4818e-11	0.256254	0.428	0.336	1.05009e-06	ENSMUSG00000028063	Lmna
S 4A	6.26963e-11	0.273706	0.47	0.387	1.20101e-06	ENSMUSG00000001833	Sept7
S 4A	7.40969e-11	0.274248	0.478	0.391	1.4194e-06	ENSMUSG00000034353	Ramp1
S 4A	1.05638e-10	0.264195	0.588	0.518	2.02359e-06	ENSMUSG00000042675	Ypel3
S 4A	1.26914e-10	0.269622	0.399	0.308	2.43116e-06	ENSMUSG00000024098	Twsg1
S 4A	1.40914e-10	0.270753	0.298	0.21	2.69934e-06	ENSMUSG00000029287	Tgfbr3
S 4A	1.53892e-10	0.297837	0.305	0.219	2.94795e-06	ENSMUSG00000031508	Ankrd10
S 4A	1.61006e-10	0.273632	0.49	0.415	3.08423e-06	ENSMUSG00000024096	Ralbp1
S 4A	1.67545e-10	0.548907	0.193	0.119	3.20948e-06	ENSMUSG00000035493	Tgfbi
S 4A	1.86374e-10	0.328061	0.456	0.388	3.57019e-06	ENSMUSG00000024659	Anxa1
S 4A	2.04644e-10	0.310844	0.231	0.15	3.92016e-06	ENSMUSG00000056481	Cd248
S 4A	2.14047e-10	0.280932	0.334	0.244	4.10028e-06	ENSMUSG00000031007	Atp6ap2
S 4A	3.60696e-10	0.257123	0.523	0.458	6.90949e-06	ENSMUSG00000002732	Fkbp7
S 4A	5.35152e-10	0.280182	0.412	0.332	1.02514e-05	ENSMUSG00000029767	Calu
S 4A	7.46691e-10	0.273815	0.364	0.289	1.43036e-05	ENSMUSG00000000581	C1d
S 4A	9.69242e-10	0.272052	0.433	0.354	1.85668e-05	ENSMUSG00000019370	Calm3
S 4A	1.81284e-09	0.264105	0.57	0.527	3.47267e-05	ENSMUSG00000046532	Ar
S 4A	2.30765e-09	0.317809	0.38	0.307	4.42053e-05	ENSMUSG00000047714	Ppp1r2
S 4A	3.93618e-09	0.250857	0.359	0.278	7.54014e-05	ENSMUSG00000022136	Dnajc3
S 4A	4.31855e-09	0.284786	0.307	0.22	8.27262e-05	ENSMUSG00000021903	Galnt15
S 4A	5.80573e-09	0.298174	0.312	0.231	0.000111215	ENSMUSG00000019761	Krt10
S 4A	1.85326e-08	0.28993	0.325	0.255	0.00035501	ENSMUSG00000025068	Gsto1
S 4A	2.11159e-08	0.284275	0.331	0.245	0.000404497	ENSMUSG00000031380	Vegfd
S 4A	4.73629e-08	0.264459	0.527	0.477	0.000907283	ENSMUSG00000022587	Ly6e
S 4A	5.8227e-08	0.505119	0.323	0.259	0.0011154	ENSMUSG00000020467	Efemp1
S 4A	6.03317e-08	0.254701	0.544	0.486	0.00115571	ENSMUSG00000002107	Celf2
S 4A	7.69415e-08	0.278228	0.516	0.471	0.00147389	ENSMUSG00000020315	Sptbn1
S 4A	1.50832e-07	0.300489	0.392	0.313	0.00288934	ENSMUSG00000074743	Thbd
S 4A	2.04597e-07	0.441844	0.106	0.059	0.00391927	ENSMUSG00000016194	Hsd11b1
S 4A	2.11038e-07	0.452083	0.47	0.434	0.00404264	ENSMUSG00000033327	Tnxb
S 4A	3.07407e-07	0.290837	0.417	0.342	0.00588868	ENSMUSG00000028339	Col15a1
S 4A	1.18845e-06	0.266134	0.52	0.443	0.022766	ENSMUSG00000020676	Ccl11
S 4A	1.07891e-05	0.287176	0.195	0.144	0.206677	ENSMUSG00000032348	Gsta4
S 4A	0.000503953	0.284476	0.284	0.245	1	ENSMUSG00000041801	Phlda3
S 4A	0.00101269	0.254987	0.359	0.332	1	ENSMUSG00000055254	Ntrk2
S 4B	0	3.03515	0.846	0.061	0	ENSMUSG00000032291	Crabp1
S 4B	3.88394e-283	2.93311	0.846	0.076	7.44008e-279	ENSMUSG00000028031	Dkk2
S 4B	1.63551e-153	1.02317	0.543	0.051	3.13299e-149	ENSMUSG00000055632	Hmcn2
S 4B	1.08774e-152	1.27473	0.566	0.059	2.08367e-148	ENSMUSG00000025650	Col7a1
S 4B	4.1733e-141	0.541553	0.303	0.015	7.99438e-137	ENSMUSG00000042757	Tmem108
S 4B	2.67915e-137	0.254711	0.143	0.002	5.13218e-133	ENSMUSG00000071713	Csf2rb
S 4B	4.38681e-137	1.15282	0.646	0.079	8.40337e-133	ENSMUSG00000045545	Krt14
S 4B	5.70041e-129	0.264922	0.126	0.001	1.09197e-124	ENSMUSG00000007888	Crlf1
S 4B	6.17369e-112	0.749921	0.326	0.024	1.18263e-107	ENSMUSG00000086962	Gm12248
S 4B	1.89149e-106	1.36848	0.56	0.082	3.62333e-102	ENSMUSG00000004655	Aqp1
S 4B	4.74162e-97	0.954429	0.52	0.074	9.08305e-93	ENSMUSG00000005268	Prlr
S 4B	7.74544e-92	0.259387	0.149	0.005	1.48372e-87	ENSMUSG00000049699	Ucn2
S 4B	8.6909e-85	0.417133	0.183	0.009	1.66483e-80	ENSMUSG00000056054	S100a8
S 4B	5.31251e-80	0.419623	0.257	0.021	1.01766e-75	ENSMUSG00000030220	Arhgdib
S 4B	4.13418e-79	0.733917	0.52	0.086	7.91944e-75	ENSMUSG00000031841	Cdh13
S 4B	1.3095e-75	1.82398	0.823	0.341	2.50847e-71	ENSMUSG00000034009	Rxfp1
S 4B	1.84634e-75	0.648614	0.469	0.072	3.53685e-71	ENSMUSG00000053522	Lgals7
S 4B	2.19793e-74	0.907107	0.606	0.13	4.21035e-70	ENSMUSG00000031595	Pdgfrl
S 4B	8.32806e-74	1.16533	0.771	0.238	1.59532e-69	ENSMUSG00000029718	Pcolce
S 4B	1.21286e-71	0.514953	0.177	0.01	2.32336e-67	ENSMUSG00000063415	Cyp26b1
S 4B	1.03313e-69	0.54556	0.263	0.025	1.97906e-65	ENSMUSG00000062515	Fabp4
S 4B	8.82616e-69	1.68398	0.891	0.506	1.69074e-64	ENSMUSG00000030717	Nupr1
S 4B	1.10471e-67	0.795616	0.366	0.051	2.11618e-63	ENSMUSG00000021091	Serpina3n
S 4B	1.29144e-65	0.688982	0.411	0.067	2.47388e-61	ENSMUSG00000031253	Srpx2
S 4B	2.06934e-64	0.617748	0.411	0.065	3.96402e-60	ENSMUSG00000027318	Adam33
S 4B	8.44758e-64	0.909479	0.28	0.031	1.61822e-59	ENSMUSG00000027656	Wisp2
S 4B	3.95017e-62	1.49557	0.749	0.292	7.56695e-58	ENSMUSG00000038400	Pmepa1
S 4B	6.48327e-62	1.17358	0.84	0.399	1.24194e-57	ENSMUSG00000021943	Gdf10
S 4B	1.44773e-61	0.778547	0.52	0.117	2.77327e-57	ENSMUSG00000039476	Prrx2
S 4B	7.27434e-61	0.85142	0.543	0.128	1.39347e-56	ENSMUSG00000027820	Mme
S 4B	7.72611e-60	0.641028	0.309	0.04	1.48001e-55	ENSMUSG00000061527	Krt5
S 4B	2.79865e-59	0.47715	0.229	0.022	5.36109e-55	ENSMUSG00000058354	Krt6a
S 4B	4.1264e-59	1.51984	0.874	0.406	7.90453e-55	ENSMUSG00000021508	Cxcl14
S 4B	4.41274e-59	0.870141	0.543	0.129	8.45305e-55	ENSMUSG00000028032	Papss1
S 4B	5.10255e-58	0.378492	0.217	0.021	9.77444e-54	ENSMUSG00000056174	Col8a2
S 4B	3.387e-57	1.43952	0.874	0.621	6.48813e-53	ENSMUSG00000028111	Ctsk
S 4B	3.61161e-57	0.422159	0.2	0.018	6.9184e-53	ENSMUSG00000020846	Rflnb
S 4B	1.90617e-56	0.903799	0.4	0.074	3.65145e-52	ENSMUSG00000027533	Fabp5
S 4B	5.47347e-55	1.10398	0.903	0.714	1.0485e-50	ENSMUSG00000031375	Bgn
S 4B	2.49915e-54	0.644527	0.406	0.077	4.78737e-50	ENSMUSG00000022887	Masp1
S 4B	3.44578e-53	0.967869	0.543	0.138	6.60073e-49	ENSMUSG00000032060	Cryab
S 4B	7.24286e-51	1.06468	0.909	0.948	1.38744e-46	ENSMUSG00000041120	Nbl1
S 4B	5.59414e-50	0.587584	0.246	0.03	1.07161e-45	ENSMUSG00000034634	Ly6d
S 4B	1.23729e-49	0.76902	0.531	0.138	2.37015e-45	ENSMUSG00000021759	Plpp1
S 4B	6.73111e-49	0.368536	0.171	0.015	1.28941e-44	ENSMUSG00000070866	Zfp804a
S 4B	6.80857e-49	1.21748	0.903	0.94	1.30425e-44	ENSMUSG00000029661	Col1a2
S 4B	1.1661e-48	1.08899	0.926	0.924	2.23377e-44	ENSMUSG00000018593	Sparc
S 4B	3.06299e-48	0.705093	0.92	0.986	5.86747e-44	ENSMUSG00000025351	Cd63
S 4B	1.65321e-47	0.380989	0.286	0.043	3.16688e-43	ENSMUSG00000022952	Runx1
S 4B	2.53534e-47	1.34536	0.766	0.356	4.8567e-43	ENSMUSG00000006360	Crip1
S 4B	1.978e-46	0.933606	0.897	0.854	3.78905e-42	ENSMUSG00000031740	Mmp2
S 4B	2.06126e-46	0.784647	0.411	0.092	3.94854e-42	ENSMUSG00000062991	Nrg1
S 4B	4.29257e-46	1.26719	0.897	0.932	8.22285e-42	ENSMUSG00000001506	Col1a1
S 4B	5.37973e-46	0.864361	0.577	0.177	1.03054e-41	ENSMUSG00000026335	Pam
S 4B	8.5574e-46	0.252003	0.171	0.016	1.63926e-41	ENSMUSG00000005124	Wisp1
S 4B	8.60246e-46	0.915713	0.92	0.708	1.64789e-41	ENSMUSG00000030342	Cd9
S 4B	1.24721e-45	1.04824	0.829	0.625	2.38915e-41	ENSMUSG00000024538	Ppic
S 4B	6.75669e-45	0.96868	0.383	0.082	1.29431e-40	ENSMUSG00000029675	Eln
S 4B	1.56698e-44	0.980603	0.646	0.221	3.0017e-40	ENSMUSG00000050335	Lgals3
S 4B	1.75331e-44	0.498264	0.337	0.063	3.35865e-40	ENSMUSG00000041324	Inhba
S 4B	3.78656e-44	0.637833	0.383	0.083	7.25353e-40	ENSMUSG00000001131	Timp1
S 4B	7.86493e-43	0.406007	0.28	0.046	1.50661e-38	ENSMUSG00000030222	Rerg
S 4B	1.51414e-42	0.742516	0.48	0.126	2.90049e-38	ENSMUSG00000037035	Inhbb
S 4B	4.72189e-41	1.13635	0.886	0.825	9.04525e-37	ENSMUSG00000001119	Col6a1
S 4B	1.42971e-40	0.547376	0.291	0.051	2.73875e-36	ENSMUSG00000021281	Tnfaip2
S 4B	2.33276e-40	0.328678	0.166	0.018	4.46863e-36	ENSMUSG00000016995	Matn4
S 4B	3.09048e-40	0.43338	0.263	0.044	5.92012e-36	ENSMUSG00000022415	Syngr1
S 4B	3.30492e-40	0.394935	0.194	0.024	6.3309e-36	ENSMUSG00000034845	Plvap
S 4B	1.15025e-39	0.482287	0.2	0.026	2.20342e-35	ENSMUSG00000047281	Sfn
S 4B	6.81076e-39	0.726014	0.589	0.2	1.30467e-34	ENSMUSG00000008999	Bmp7
S 4B	1.0646e-38	0.839113	0.886	0.743	2.03936e-34	ENSMUSG00000000753	Serpinf1
S 4B	1.40436e-38	0.591927	0.434	0.112	2.69019e-34	ENSMUSG00000000184	Ccnd2
S 4B	1.80078e-38	1.04564	0.886	0.859	3.44958e-34	ENSMUSG00000026043	Col3a1
S 4B	2.1092e-38	0.878302	0.76	0.347	4.04038e-34	ENSMUSG00000002847	Pla1a
S 4B	1.04201e-36	0.922787	0.491	0.153	1.99608e-32	ENSMUSG00000021567	Nkd2
S 4B	1.21056e-35	1.0157	0.691	0.359	2.31894e-31	ENSMUSG00000028843	Sh3bgrl3
S 4B	4.08814e-35	1.21318	0.857	0.759	7.83124e-31	ENSMUSG00000020241	Col6a2
S 4B	2.50818e-34	0.825758	0.966	0.933	4.80467e-30	ENSMUSG00000001025	S100a6
S 4B	8.40319e-34	1.05964	0.731	0.427	1.60971e-29	ENSMUSG00000029622	Arpc1b
S 4B	9.04007e-34	1.0186	0.697	0.385	1.73172e-29	ENSMUSG00000038156	Spon1
S 4B	3.45695e-33	0.729761	0.64	0.272	6.62214e-29	ENSMUSG00000018042	Cyb5r3
S 4B	1.99355e-32	0.824542	0.514	0.181	3.81884e-28	ENSMUSG00000026249	Serpine2
S 4B	2.70075e-32	1.19836	0.846	0.639	5.17356e-28	ENSMUSG00000042436	Mfap4
S 4B	2.74506e-32	0.903552	0.846	0.693	5.25843e-28	ENSMUSG00000031451	Gas6
S 4B	7.63133e-32	0.327206	0.211	0.035	1.46186e-27	ENSMUSG00000031070	Mrgprf
S 4B	1.02626e-31	0.820954	0.743	0.412	1.9659e-27	ENSMUSG00000066705	Fxyd6
S 4B	2.25215e-31	0.716901	0.909	0.92	4.31421e-27	ENSMUSG00000027447	Cst3
S 4B	5.46855e-31	0.283856	0.166	0.023	1.04756e-26	ENSMUSG00000053846	Lipg
S 4B	1.84965e-30	0.384985	0.274	0.058	3.54318e-26	ENSMUSG00000004151	Etv1
S 4B	5.23677e-30	0.367415	0.183	0.029	1.00316e-25	ENSMUSG00000041261	Car8
S 4B	3.53295e-29	0.708262	0.56	0.226	6.76772e-25	ENSMUSG00000018672	Copz2
S 4B	4.99473e-29	0.270559	0.16	0.023	9.5679e-25	ENSMUSG00000041836	Ptpre
S 4B	8.07159e-29	0.897622	0.829	0.587	1.54619e-24	ENSMUSG00000037852	Cpe
S 4B	2.44438e-27	0.886611	0.651	0.321	4.68246e-23	ENSMUSG00000025511	Tspan4
S 4B	3.4287e-27	0.35728	0.16	0.024	6.56801e-23	ENSMUSG00000050359	Sprr1a
S 4B	3.73164e-27	0.437679	0.286	0.068	7.14832e-23	ENSMUSG00000017417	Plxdc1
S 4B	7.87497e-27	0.499365	0.303	0.079	1.50853e-22	ENSMUSG00000004098	Col5a3
S 4B	8.17875e-27	0.806578	0.68	0.365	1.56672e-22	ENSMUSG00000054675	Tmem119
S 4B	1.24691e-26	0.345284	0.269	0.062	2.38858e-22	ENSMUSG00000040260	Daam2
S 4B	2.82756e-26	0.721072	0.869	0.808	5.41646e-22	ENSMUSG00000070436	Serpinh1
S 4B	8.93703e-26	0.409387	0.291	0.074	1.71198e-21	ENSMUSG00000009687	Fxyd5
S 4B	1.67558e-25	0.712379	0.731	0.449	3.20973e-21	ENSMUSG00000020810	Cygb
S 4B	2.27723e-25	0.686337	0.697	0.386	4.36226e-21	ENSMUSG00000005873	Reep5
S 4B	2.99839e-25	0.409923	0.389	0.12	5.74372e-21	ENSMUSG00000030351	Tspan11
S 4B	8.53945e-25	0.26486	0.177	0.031	1.63582e-20	ENSMUSG00000001542	Ell2
S 4B	1.42168e-24	0.573102	0.909	0.902	2.72337e-20	ENSMUSG00000021939	Ctsb
S 4B	1.6638e-24	0.651104	0.811	0.69	3.18717e-20	ENSMUSG00000075702	Selenom
S 4B	1.69722e-24	0.293185	0.131	0.018	3.25119e-20	ENSMUSG00000025488	Cox8b
S 4B	2.84859e-24	0.62652	0.514	0.21	5.45677e-20	ENSMUSG00000023367	Tmem176a
S 4B	3.04081e-24	0.424615	0.2	0.04	5.82498e-20	ENSMUSG00000030862	Cpxm2
S 4B	3.59684e-24	0.385633	0.189	0.036	6.8901e-20	ENSMUSG00000038086	Hspb2
S 4B	3.61547e-24	0.498581	0.926	0.922	6.92579e-20	ENSMUSG00000074884	Serf2
S 4B	2.09787e-23	0.276228	0.229	0.051	4.01868e-19	ENSMUSG00000042804	Gpr153
S 4B	8.78164e-23	0.66383	0.726	0.464	1.68221e-18	ENSMUSG00000040212	Emp3
S 4B	1.79098e-22	0.74993	0.623	0.32	3.43079e-18	ENSMUSG00000017009	Sdc4
S 4B	1.9608e-22	0.454361	0.32	0.098	3.7561e-18	ENSMUSG00000047557	Lxn
S 4B	2.71973e-22	0.350654	0.103	0.013	5.20992e-18	ENSMUSG00000023992	Trem2
S 4B	3.10793e-22	0.310244	0.114	0.015	5.95354e-18	ENSMUSG00000055301	Adh7
S 4B	5.72639e-22	0.533721	0.377	0.13	1.09695e-17	ENSMUSG00000023150	Ivns1abp
S 4B	1.08446e-21	0.572911	0.24	0.06	2.07739e-17	ENSMUSG00000021388	Aspn
S 4B	1.10188e-21	0.406888	0.309	0.092	2.11076e-17	ENSMUSG00000069920	B3gnt9
S 4B	1.33501e-21	0.562403	0.886	0.743	2.55734e-17	ENSMUSG00000023224	Serping1
S 4B	2.18906e-21	0.763016	0.68	0.452	4.19336e-17	ENSMUSG00000044080	S100a1
S 4B	3.22062e-21	0.324327	0.246	0.064	6.16942e-17	ENSMUSG00000022440	C1qtnf6
S 4B	5.70426e-21	0.561311	0.863	0.828	1.09271e-16	ENSMUSG00000050608	Minos1
S 4B	1.10409e-20	0.547862	0.897	0.878	2.11499e-16	ENSMUSG00000060591	Ifitm2
S 4B	1.2053e-20	0.457671	0.48	0.193	2.30887e-16	ENSMUSG00000081534	Slc48a1
S 4B	1.28644e-20	0.424867	0.234	0.059	2.46431e-16	ENSMUSG00000016194	Hsd11b1
S 4B	1.53084e-20	0.646865	0.497	0.216	2.93247e-16	ENSMUSG00000032011	Thy1
S 4B	4.23197e-20	0.563705	0.823	0.661	8.10677e-16	ENSMUSG00000020440	Arf5
S 4B	5.29343e-20	0.728048	0.754	0.551	1.01401e-15	ENSMUSG00000027848	Olfml3
S 4B	7.69508e-20	0.618022	0.714	0.476	1.47407e-15	ENSMUSG00000026042	Col5a2
S 4B	9.35382e-20	0.368471	0.2	0.047	1.79182e-15	ENSMUSG00000058254	Tspan7
S 4B	2.47934e-19	0.278405	0.149	0.028	4.74943e-15	ENSMUSG00000044550	Tceal3
S 4B	2.52501e-19	0.437672	0.4	0.156	4.83691e-15	ENSMUSG00000001555	Fkbp10
S 4B	3.86738e-19	0.262543	0.189	0.043	7.40836e-15	ENSMUSG00000025932	Eya1
S 4B	4.29114e-19	0.720972	0.429	0.181	8.22011e-15	ENSMUSG00000015568	Lpl
S 4B	7.56432e-19	0.651857	0.64	0.393	1.44902e-14	ENSMUSG00000039168	Dap
S 4B	1.19221e-18	0.56856	0.486	0.221	2.2838e-14	ENSMUSG00000031508	Ankrd10
S 4B	1.82537e-18	0.287503	0.234	0.063	3.49669e-14	ENSMUSG00000021703	Serinc5
S 4B	1.90277e-18	0.608438	0.897	0.865	3.64496e-14	ENSMUSG00000017493	Igfbp4
S 4B	4.30821e-18	0.575368	0.897	0.866	8.25281e-14	ENSMUSG00000025492	Ifitm3
S 4B	6.30499e-18	0.640806	0.389	0.155	1.20778e-13	ENSMUSG00000023915	Tnfrsf21
S 4B	8.97141e-18	0.641625	0.686	0.434	1.71856e-13	ENSMUSG00000003814	Calr
S 4B	9.13555e-18	0.438478	0.32	0.108	1.75001e-13	ENSMUSG00000032925	Itgbl1
S 4B	1.69769e-17	0.522417	0.646	0.375	3.25209e-13	ENSMUSG00000073889	Il11ra1
S 4B	1.9824e-17	0.345082	0.314	0.103	3.79749e-13	ENSMUSG00000031548	Sfrp1
S 4B	2.2335e-17	0.555806	0.514	0.264	4.27849e-13	ENSMUSG00000031342	Gpm6b
S 4B	2.80349e-17	0.296373	0.16	0.035	5.37037e-13	ENSMUSG00000022146	Osmr
S 4B	2.92926e-17	0.484691	0.891	0.909	5.6113e-13	ENSMUSG00000021477	Ctsl
S 4B	4.46999e-17	0.350719	0.24	0.07	8.56272e-13	ENSMUSG00000032332	Col12a1
S 4B	6.37762e-17	0.265375	0.114	0.02	1.2217e-12	ENSMUSG00000057092	Fxyd3
S 4B	7.48705e-17	0.522571	0.566	0.3	1.43422e-12	ENSMUSG00000021892	Sh3bp5
S 4B	1.28703e-16	0.447688	0.331	0.123	2.46543e-12	ENSMUSG00000024011	Pi16
S 4B	1.33112e-16	0.586058	0.6	0.327	2.54989e-12	ENSMUSG00000055254	Ntrk2
S 4B	1.39432e-16	0.603424	0.583	0.344	2.67097e-12	ENSMUSG00000028339	Col15a1
S 4B	2.43505e-16	1.0683	0.457	0.224	4.66459e-12	ENSMUSG00000009185	Ccl8
S 4B	2.81394e-16	0.46779	0.543	0.284	5.39038e-12	ENSMUSG00000024909	Efemp2
S 4B	4.10937e-16	0.33154	0.274	0.091	7.8719e-12	ENSMUSG00000027797	Dclk1
S 4B	4.15683e-16	0.626495	0.68	0.426	7.96282e-12	ENSMUSG00000060703	Cd302
S 4B	7.32358e-16	0.625439	0.674	0.438	1.4029e-11	ENSMUSG00000028517	Plpp3
S 4B	7.48383e-16	0.585473	0.737	0.568	1.4336e-11	ENSMUSG00000024012	Mtch1
S 4B	7.84784e-16	0.37217	0.2	0.054	1.50333e-11	ENSMUSG00000026656	Fcgr2b
S 4B	8.15e-16	0.503323	0.486	0.244	1.56121e-11	ENSMUSG00000041084	Ostc
S 4B	1.2726e-15	0.627768	0.691	0.429	2.4378e-11	ENSMUSG00000029816	Gpnmb
S 4B	1.329e-15	0.67391	0.731	0.481	2.54584e-11	ENSMUSG00000024529	Lox
S 4B	1.35112e-15	0.553018	0.6	0.342	2.58821e-11	ENSMUSG00000041736	Tspo
S 4B	1.39286e-15	0.493604	0.56	0.319	2.66816e-11	ENSMUSG00000040690	Col16a1
S 4B	1.59055e-15	0.328469	0.206	0.059	3.04687e-11	ENSMUSG00000032702	Kank1
S 4B	2.17895e-15	0.430092	0.571	0.304	4.17399e-11	ENSMUSG00000020695	Mrc2
S 4B	2.48623e-15	0.554497	0.777	0.683	4.76262e-11	ENSMUSG00000044627	Swi5
S 4B	5.04808e-15	0.301988	0.286	0.103	9.6701e-11	ENSMUSG00000027230	Creb3l1
S 4B	5.74903e-15	0.336346	0.223	0.068	1.10128e-10	ENSMUSG00000040605	Bace2
S 4B	5.90709e-15	0.382158	0.434	0.198	1.13156e-10	ENSMUSG00000027204	Fbn1
S 4B	9.61533e-15	0.481448	0.526	0.282	1.84191e-10	ENSMUSG00000075701	Selenos
S 4B	1.03109e-14	0.495298	0.451	0.213	1.97516e-10	ENSMUSG00000036856	Wnt4
S 4B	1.25208e-14	0.331155	0.326	0.122	2.39849e-10	ENSMUSG00000037211	Spry1
S 4B	1.49244e-14	0.262052	0.16	0.04	2.85891e-10	ENSMUSG00000052698	Tln2
S 4B	1.56373e-14	0.455442	0.594	0.346	2.99548e-10	ENSMUSG00000061111	Mcrip1
S 4B	1.77368e-14	0.492937	0.851	0.704	3.39766e-10	ENSMUSG00000006205	Htra1
S 4B	2.23187e-14	0.403516	0.36	0.149	4.27537e-10	ENSMUSG00000046491	C1qtnf2
S 4B	2.5033e-14	0.373205	0.28	0.1	4.79532e-10	ENSMUSG00000090084	Srpx
S 4B	2.89487e-14	0.541623	0.72	0.553	5.54542e-10	ENSMUSG00000027422	Rrbp1
S 4B	8.02788e-14	0.382326	0.257	0.088	1.53782e-09	ENSMUSG00000036596	Cpz
S 4B	8.59849e-14	0.259376	0.149	0.037	1.64713e-09	ENSMUSG00000054196	Cthrc1
S 4B	9.36375e-14	0.536268	0.72	0.53	1.79372e-09	ENSMUSG00000007805	Twist2
S 4B	1.0594e-13	0.394454	0.509	0.266	2.02939e-09	ENSMUSG00000020427	Igfbp3
S 4B	1.10637e-13	0.417092	0.583	0.34	2.11936e-09	ENSMUSG00000028063	Lmna
S 4B	1.26121e-13	0.488648	0.714	0.521	2.41597e-09	ENSMUSG00000025130	P4hb
S 4B	1.26575e-13	0.552552	0.531	0.307	2.42466e-09	ENSMUSG00000074457	S100a16
S 4B	1.38849e-13	0.590694	0.646	0.454	2.65979e-09	ENSMUSG00000032294	Pkm
S 4B	1.45107e-13	0.376057	0.377	0.167	2.77967e-09	ENSMUSG00000020027	Socs2
S 4B	1.53251e-13	0.498176	0.817	0.678	2.93568e-09	ENSMUSG00000031167	Rbm3
S 4B	2.34385e-13	0.34467	0.28	0.106	4.48988e-09	ENSMUSG00000021773	Comtd1
S 4B	2.34586e-13	0.371707	0.2	0.063	4.49373e-09	ENSMUSG00000071547	Nt5dc2
S 4B	2.52203e-13	0.523345	0.474	0.253	4.83121e-09	ENSMUSG00000048376	F2r
S 4B	2.71539e-13	0.50533	0.771	0.718	5.2016e-09	ENSMUSG00000053317	Sec61b
S 4B	3.6825e-13	0.452058	0.2	0.062	7.0542e-09	ENSMUSG00000012428	Steap4
S 4B	4.20426e-13	0.441144	0.886	0.81	8.05369e-09	ENSMUSG00000027907	S100a11
S 4B	5.40464e-13	0.283161	0.177	0.051	1.03531e-08	ENSMUSG00000020614	Fam20a
S 4B	6.1177e-13	0.287824	0.189	0.056	1.17191e-08	ENSMUSG00000051041	Olfml1
S 4B	6.7989e-13	0.378916	0.303	0.12	1.3024e-08	ENSMUSG00000030096	Slc6a6
S 4B	6.92004e-13	0.451727	0.56	0.336	1.3256e-08	ENSMUSG00000058833	Rex1bd
S 4B	9.24767e-13	0.367676	0.343	0.151	1.77148e-08	ENSMUSG00000004460	Dnajb11
S 4B	1.05786e-12	0.401467	0.286	0.11	2.02643e-08	ENSMUSG00000074649	BC029722
S 4B	1.06569e-12	0.429755	0.714	0.45	2.04143e-08	ENSMUSG00000029810	Tmem176b
S 4B	1.15318e-12	0.556525	0.6	0.383	2.20904e-08	ENSMUSG00000024208	Uqcc2
S 4B	1.17323e-12	0.322417	0.229	0.076	2.24745e-08	ENSMUSG00000042254	Cilp
S 4B	1.21751e-12	0.372475	0.406	0.181	2.33227e-08	ENSMUSG00000041577	Prelp
S 4B	1.67564e-12	0.330553	0.36	0.155	3.20986e-08	ENSMUSG00000030917	Tmem159
S 4B	1.81937e-12	3.60982	0.109	0.024	3.48519e-08	ENSMUSG00000073940	Hbb-bt
S 4B	2.05553e-12	0.340278	0.257	0.095	3.93757e-08	ENSMUSG00000072941	Sod3
S 4B	2.08453e-12	0.572343	0.423	0.201	3.99312e-08	ENSMUSG00000028583	Pdpn
S 4B	2.34955e-12	0.506636	0.646	0.441	4.50079e-08	ENSMUSG00000017707	Serinc3
S 4B	2.8377e-12	0.53221	0.469	0.257	5.43591e-08	ENSMUSG00000022425	Enpp2
S 4B	3.53971e-12	0.438334	0.777	0.634	6.78067e-08	ENSMUSG00000029096	Htra3
S 4B	3.82345e-12	0.706326	0.697	0.575	7.3242e-08	ENSMUSG00000048126	Col6a3
S 4B	4.9282e-12	0.464463	0.457	0.239	9.44046e-08	ENSMUSG00000018171	Vmp1
S 4B	5.16789e-12	0.471737	0.469	0.247	9.89961e-08	ENSMUSG00000038412	Higd1a
S 4B	5.4882e-12	0.25047	0.314	0.13	1.05132e-07	ENSMUSG00000074364	Ehd2
S 4B	5.5567e-12	0.532268	0.754	0.676	1.06444e-07	ENSMUSG00000005054	Cstb
S 4B	5.61528e-12	0.536376	0.674	0.499	1.07566e-07	ENSMUSG00000019539	Rcn3
S 4B	7.85189e-12	0.343411	0.354	0.163	1.50411e-07	ENSMUSG00000045672	Col27a1
S 4B	7.957e-12	0.422522	0.474	0.25	1.52424e-07	ENSMUSG00000021190	Lgmn
S 4B	1.14453e-11	0.326105	0.211	0.073	2.19246e-07	ENSMUSG00000032271	Nnmt
S 4B	1.1493e-11	0.38337	0.537	0.31	2.2016e-07	ENSMUSG00000020592	Sdc1
S 4B	1.19022e-11	0.256148	0.989	0.989	2.27998e-07	ENSMUSG00000024661	Fth1
S 4B	1.41616e-11	0.31084	0.314	0.133	2.7128e-07	ENSMUSG00000022272	Myo10
S 4B	2.21805e-11	0.320047	0.194	0.065	4.24889e-07	ENSMUSG00000007655	Cav1
S 4B	2.53413e-11	0.417018	0.857	0.812	4.85439e-07	ENSMUSG00000055839	Elob
S 4B	2.78487e-11	0.41654	0.731	0.611	5.3347e-07	ENSMUSG00000021248	Tmed10
S 4B	3.55201e-11	0.439157	0.834	0.768	6.80423e-07	ENSMUSG00000060572	Mfap2
S 4B	3.73519e-11	0.321999	0.44	0.227	7.15513e-07	ENSMUSG00000001687	Ubl3
S 4B	3.82539e-11	0.271775	0.674	0.449	7.32791e-07	ENSMUSG00000006369	Fbln1
S 4B	3.90053e-11	0.381677	0.251	0.1	7.47186e-07	ENSMUSG00000027078	Ube2l6
S 4B	3.98986e-11	0.255251	0.274	0.107	7.64298e-07	ENSMUSG00000019558	Slc6a8
S 4B	3.99874e-11	0.375922	0.137	0.038	7.65998e-07	ENSMUSG00000038871	Bpgm
S 4B	4.81484e-11	0.63288	0.794	0.674	9.22332e-07	ENSMUSG00000027996	Sfrp2
S 4B	6.17518e-11	0.454781	0.726	0.564	1.18292e-06	ENSMUSG00000058569	Tmed9
S 4B	6.47651e-11	0.438621	0.549	0.335	1.24064e-06	ENSMUSG00000029767	Calu
S 4B	7.37275e-11	0.384205	0.469	0.249	1.41232e-06	ENSMUSG00000023885	Thbs2
S 4B	7.81497e-11	0.251521	0.257	0.102	1.49704e-06	ENSMUSG00000032038	St3gal4
S 4B	7.93173e-11	0.422315	0.583	0.343	1.5194e-06	ENSMUSG00000079197	Psme2
S 4B	7.97686e-11	0.399756	0.68	0.483	1.52805e-06	ENSMUSG00000035258	Abi3bp
S 4B	8.23169e-11	0.418736	0.714	0.541	1.57686e-06	ENSMUSG00000002379	Ndufa11
S 4B	8.81015e-11	0.450195	0.72	0.562	1.68767e-06	ENSMUSG00000006519	Cyba
S 4B	1.04599e-10	0.375996	0.474	0.255	2.00371e-06	ENSMUSG00000020814	Mxra7
S 4B	1.44263e-10	0.429387	0.611	0.416	2.7635e-06	ENSMUSG00000028062	Lamtor2
S 4B	1.48696e-10	0.280865	0.229	0.086	2.84842e-06	ENSMUSG00000051236	Msrb3
S 4B	1.56078e-10	0.466641	0.823	0.761	2.98982e-06	ENSMUSG00000027712	Anxa5
S 4B	1.62521e-10	0.607353	0.429	0.235	3.11325e-06	ENSMUSG00000052310	Slc39a1
S 4B	1.81827e-10	0.493243	0.571	0.362	3.48308e-06	ENSMUSG00000022817	Itgb5
S 4B	1.91867e-10	0.373794	0.503	0.302	3.67541e-06	ENSMUSG00000056737	Capg
S 4B	2.17662e-10	0.473319	0.737	0.656	4.16952e-06	ENSMUSG00000029231	Pdgfra
S 4B	2.4504e-10	0.286204	0.16	0.051	4.69399e-06	ENSMUSG00000038074	Fkbp14
S 4B	2.60261e-10	0.407223	0.771	0.692	4.98556e-06	ENSMUSG00000022174	Dad1
S 4B	2.65358e-10	0.453807	0.451	0.259	5.0832e-06	ENSMUSG00000035268	Pkig
S 4B	2.65824e-10	0.277254	0.366	0.175	5.09213e-06	ENSMUSG00000042961	Egflam
S 4B	2.71034e-10	0.447913	0.686	0.502	5.19193e-06	ENSMUSG00000073155	1810058I24Rik
S 4B	3.32316e-10	0.437131	0.571	0.358	6.36584e-06	ENSMUSG00000031422	Morf4l2
S 4B	3.58604e-10	0.37812	0.469	0.269	6.86941e-06	ENSMUSG00000010830	Kdelr3
S 4B	3.92932e-10	0.267031	0.24	0.095	7.527e-06	ENSMUSG00000006362	Cbfa2t3
S 4B	4.29904e-10	0.305489	0.457	0.241	8.23524e-06	ENSMUSG00000035325	Sec31a
S 4B	4.8235e-10	0.384836	0.909	0.982	9.2399e-06	ENSMUSG00000068220	Lgals1
S 4B	4.85425e-10	0.421613	0.766	0.674	9.2988e-06	ENSMUSG00000029070	Mxra8
S 4B	5.40302e-10	0.434473	0.834	0.775	1.035e-05	ENSMUSG00000037072	Selenof
S 4B	6.41673e-10	0.375004	0.429	0.24	1.22919e-05	ENSMUSG00000001642	Akr1b3
S 4B	7.04534e-10	0.292354	0.343	0.164	1.34961e-05	ENSMUSG00000036334	Igsf10
S 4B	7.68301e-10	0.459179	0.657	0.481	1.47176e-05	ENSMUSG00000027248	Pdia3
S 4B	7.88677e-10	0.399818	0.657	0.49	1.51079e-05	ENSMUSG00000069744	Psmb3
S 4B	8.59489e-10	0.366955	0.503	0.298	1.64644e-05	ENSMUSG00000031565	Fgfr1
S 4B	8.82562e-10	0.37975	0.4	0.218	1.69064e-05	ENSMUSG00000030062	Rpn1
S 4B	9.05002e-10	0.38144	0.583	0.374	1.73362e-05	ENSMUSG00000036545	Adamts2
S 4B	9.25829e-10	0.25248	0.183	0.065	1.77352e-05	ENSMUSG00000025555	Farp1
S 4B	1.01166e-09	0.405443	0.554	0.376	1.93793e-05	ENSMUSG00000041355	Ssr2
S 4B	1.14396e-09	0.469261	0.571	0.375	2.19136e-05	ENSMUSG00000021268	Meg3
S 4B	1.25802e-09	0.409027	0.366	0.196	2.40986e-05	ENSMUSG00000030298	Sec13
S 4B	1.33325e-09	0.409708	0.72	0.623	2.55398e-05	ENSMUSG00000018585	Atox1
S 4B	1.47049e-09	0.32624	0.514	0.298	2.81686e-05	ENSMUSG00000056515	Rab31
S 4B	2.13531e-09	0.384324	0.474	0.277	4.09041e-05	ENSMUSG00000032334	Loxl1
S 4B	2.21577e-09	0.356419	0.417	0.223	4.24453e-05	ENSMUSG00000021427	Ssr1
S 4B	2.33368e-09	0.400244	0.451	0.258	4.4704e-05	ENSMUSG00000031538	Plat
S 4B	3.00215e-09	0.386617	0.531	0.352	5.75092e-05	ENSMUSG00000060904	Arl1
S 4B	3.09561e-09	0.385575	0.771	0.688	5.92995e-05	ENSMUSG00000067847	Romo1
S 4B	3.27732e-09	0.430529	0.394	0.214	6.27803e-05	ENSMUSG00000043719	Col6a6
S 4B	3.54355e-09	0.405774	0.469	0.273	6.78802e-05	ENSMUSG00000032492	Pth1r
S 4B	4.55931e-09	0.276372	0.4	0.212	8.73382e-05	ENSMUSG00000034205	Loxl2
S 4B	5.0314e-09	0.3057	0.406	0.217	9.63814e-05	ENSMUSG00000022377	Asap1
S 4B	5.49794e-09	0.489879	0.583	0.385	0.000105318	ENSMUSG00000035227	Spcs2
S 4B	6.07666e-09	0.753485	0.44	0.281	0.000116405	ENSMUSG00000013584	Aldh1a2
S 4B	6.14674e-09	0.338691	0.474	0.264	0.000117747	ENSMUSG00000056629	Fkbp2
S 4B	6.96718e-09	0.407863	0.777	0.72	0.000133463	ENSMUSG00000028745	Capzb
S 4B	8.67503e-09	0.62201	0.531	0.361	0.000166179	ENSMUSG00000031239	Itm2a
S 4B	9.16432e-09	0.361816	0.543	0.35	0.000175552	ENSMUSG00000105361	AY036118
S 4B	1.05565e-08	0.521128	0.331	0.168	0.00020222	ENSMUSG00000039202	Abhd2
S 4B	1.19138e-08	0.300633	0.457	0.266	0.00022822	ENSMUSG00000014329	Bicc1
S 4B	1.91802e-08	0.31143	0.829	0.807	0.000367415	ENSMUSG00000036199	Ndufa13
S 4B	2.10157e-08	0.363331	0.64	0.444	0.000402577	ENSMUSG00000041046	Ramp3
S 4B	2.37308e-08	0.384151	0.554	0.372	0.000454588	ENSMUSG00000042312	S100a13
S 4B	2.41742e-08	0.533713	0.571	0.39	0.00046308	ENSMUSG00000032766	Gng11
S 4B	2.45177e-08	0.266661	0.183	0.071	0.000469661	ENSMUSG00000038793	Lefty1
S 4B	2.53588e-08	0.372803	0.503	0.349	0.000485773	ENSMUSG00000001105	Ift20
S 4B	2.90094e-08	0.312658	0.503	0.312	0.000555704	ENSMUSG00000026586	Prrx1
S 4B	2.99104e-08	0.301913	0.491	0.304	0.000572964	ENSMUSG00000024308	Tapbp
S 4B	3.43448e-08	0.476944	0.503	0.314	0.000657909	ENSMUSG00000079111	Kdelr2
S 4B	3.79614e-08	0.301584	0.154	0.057	0.000727189	ENSMUSG00000039126	Prune2
S 4B	4.13627e-08	0.396633	0.56	0.391	0.000792343	ENSMUSG00000012422	Tmem167
S 4B	4.96478e-08	0.293596	0.411	0.231	0.000951054	ENSMUSG00000003847	Nfat5
S 4B	5.35019e-08	0.339781	0.366	0.203	0.00102488	ENSMUSG00000026229	Psmd1
S 4B	5.70551e-08	0.301506	0.394	0.219	0.00109295	ENSMUSG00000020029	Nudt4
S 4B	6.14791e-08	0.349066	0.771	0.656	0.00117769	ENSMUSG00000031059	Ndufb11
S 4B	6.52918e-08	0.281767	0.429	0.249	0.00125073	ENSMUSG00000031007	Atp6ap2
S 4B	9.70827e-08	0.3547	0.491	0.313	0.00185972	ENSMUSG00000024098	Twsg1
S 4B	9.99571e-08	0.335092	0.434	0.251	0.00191478	ENSMUSG00000026956	Uap1l1
S 4B	1.15375e-07	0.345969	0.829	0.789	0.00221013	ENSMUSG00000028691	Prdx1
S 4B	1.17626e-07	0.368081	0.531	0.357	0.00225325	ENSMUSG00000019055	Plod1
S 4B	1.23114e-07	0.386328	0.486	0.306	0.00235838	ENSMUSG00000045658	Pid1
S 4B	1.25302e-07	0.293678	0.4	0.226	0.00240028	ENSMUSG00000027596	a
S 4B	1.26329e-07	0.383565	0.629	0.448	0.00241996	ENSMUSG00000012017	Scarf2
S 4B	1.30296e-07	0.349841	0.657	0.545	0.00249595	ENSMUSG00000032353	Tmed3
S 4B	1.35473e-07	0.259147	0.863	0.899	0.00259512	ENSMUSG00000018567	Gabarap
S 4B	1.42141e-07	0.348278	0.88	0.854	0.00272285	ENSMUSG00000034566	Atp5h
S 4B	1.48263e-07	0.36962	0.531	0.35	0.00284013	ENSMUSG00000089847	Timm10b
S 4B	1.51659e-07	0.293842	0.246	0.113	0.00290517	ENSMUSG00000050737	Ptges
S 4B	1.67882e-07	0.280746	0.389	0.218	0.00321595	ENSMUSG00000038679	Trps1
S 4B	2.06172e-07	0.310997	0.417	0.246	0.00394944	ENSMUSG00000034088	Hdlbp
S 4B	2.08326e-07	0.343181	0.509	0.337	0.00399069	ENSMUSG00000020088	Sar1a
S 4B	2.08665e-07	0.326157	0.474	0.311	0.00399719	ENSMUSG00000026837	Col5a1
S 4B	2.11843e-07	0.299431	0.76	0.72	0.00405807	ENSMUSG00000059534	Uqcr10
S 4B	2.17803e-07	0.3939	0.286	0.146	0.00417223	ENSMUSG00000014551	Mrps25
S 4B	2.26832e-07	0.369329	0.594	0.449	0.0043452	ENSMUSG00000096145	Vkorc1
S 4B	2.3556e-07	0.306169	0.474	0.295	0.00451239	ENSMUSG00000028070	Naxe
S 4B	2.42422e-07	0.300125	0.143	0.054	0.00464383	ENSMUSG00000059743	Fdps
S 4B	2.45706e-07	0.396279	0.623	0.438	0.00470674	ENSMUSG00000022193	Psmb5
S 4B	2.49725e-07	0.392656	0.531	0.364	0.00478373	ENSMUSG00000055172	C1ra
S 4B	2.94241e-07	0.316374	0.463	0.277	0.00563648	ENSMUSG00000030934	Oat
S 4B	2.96013e-07	0.323913	0.417	0.252	0.00567042	ENSMUSG00000034220	Gpc1
S 4B	3.04574e-07	0.336948	0.526	0.373	0.00583442	ENSMUSG00000055681	Cope
S 4B	3.33273e-07	0.275771	0.309	0.159	0.00638418	ENSMUSG00000030793	Pycard
S 4B	3.74105e-07	0.300745	0.234	0.11	0.00716635	ENSMUSG00000059714	Flot1
S 4B	4.05861e-07	0.297667	0.474	0.291	0.00777467	ENSMUSG00000031556	Tm2d2
S 4B	4.18359e-07	0.349536	0.4	0.239	0.00801409	ENSMUSG00000023094	Msrb2
S 4B	4.2238e-07	0.332946	0.537	0.358	0.00809111	ENSMUSG00000019370	Calm3
S 4B	4.87109e-07	0.278548	0.309	0.165	0.00933106	ENSMUSG00000025268	Maged2
S 4B	5.26028e-07	0.338391	0.789	0.781	0.0100766	ENSMUSG00000062270	Morf4l1
S 4B	5.27234e-07	0.314449	0.823	0.832	0.0100997	ENSMUSG00000037706	Cd81
S 4B	5.48054e-07	0.37576	0.577	0.413	0.0104985	ENSMUSG00000029048	Rer1
S 4B	5.52077e-07	0.323871	0.371	0.214	0.0105756	ENSMUSG00000000743	Chmp1a
S 4B	5.83198e-07	4.21125	0.126	0.046	0.0111717	ENSMUSG00000069917	Hba-a2
S 4B	7.20262e-07	0.346945	0.754	0.681	0.0137973	ENSMUSG00000038803	Ost4
S 4B	7.81079e-07	0.339026	0.703	0.612	0.0149623	ENSMUSG00000026223	Itm2c
S 4B	8.00526e-07	0.28652	0.554	0.4	0.0153349	ENSMUSG00000019768	Esr1
S 4B	1.01287e-06	0.329399	0.611	0.443	0.0194026	ENSMUSG00000028837	Psmb2
S 4B	1.1993e-06	0.384004	0.726	0.634	0.0229738	ENSMUSG00000027566	Psma7
S 4B	1.31956e-06	0.278319	0.251	0.128	0.0252775	ENSMUSG00000038305	Spats2l
S 4B	1.34885e-06	0.316894	0.726	0.667	0.0258385	ENSMUSG00000040249	Lrp1
S 4B	1.44912e-06	0.298625	0.143	0.057	0.0277593	ENSMUSG00000057789	Bak1
S 4B	1.54622e-06	0.288507	0.474	0.307	0.0296193	ENSMUSG00000020321	Mdh1
S 4B	1.56196e-06	0.37289	0.411	0.268	0.0299209	ENSMUSG00000027430	Dtd1
S 4B	1.64203e-06	0.334482	0.349	0.205	0.0314547	ENSMUSG00000032042	Srpr
S 4B	1.92997e-06	0.441367	0.583	0.479	0.0369705	ENSMUSG00000001240	Ramp2
S 4B	1.98697e-06	0.341284	0.726	0.62	0.0380625	ENSMUSG00000022452	Smdt1
S 4B	2.16406e-06	0.292837	0.52	0.346	0.0414548	ENSMUSG00000021361	Tmem14c
S 4B	2.17291e-06	0.30271	0.457	0.292	0.0416242	ENSMUSG00000002015	Bcap31
S 4B	2.65111e-06	4.21399	0.269	0.147	0.0507846	ENSMUSG00000052305	Hbb-bs
S 4B	2.65952e-06	0.323478	0.903	0.826	0.0509458	ENSMUSG00000002985	Apoe
S 4B	2.77123e-06	0.283169	0.794	0.709	0.0530856	ENSMUSG00000028618	Tmem59
S 4B	2.99353e-06	0.36827	0.783	0.822	0.0573441	ENSMUSG00000053477	Tcf4
S 4B	3.1249e-06	0.285247	0.411	0.248	0.0598606	ENSMUSG00000027364	Usp50
S 4B	3.27527e-06	0.318697	0.503	0.333	0.0627411	ENSMUSG00000063229	Ldha
S 4B	3.55623e-06	0.299382	0.617	0.465	0.0681232	ENSMUSG00000008540	Mgst1
S 4B	3.72752e-06	0.358093	0.623	0.5	0.0714043	ENSMUSG00000023020	Cox14
S 4B	4.00724e-06	0.326859	0.811	0.776	0.0767626	ENSMUSG00000018293	Pfn1
S 4B	4.07455e-06	0.365629	0.497	0.34	0.078052	ENSMUSG00000022231	Sema5a
S 4B	4.13852e-06	0.277919	0.646	0.502	0.0792775	ENSMUSG00000031673	Cdh11
S 4B	5.28313e-06	0.364666	0.754	0.746	0.101204	ENSMUSG00000032383	Ppib
S 4B	5.52611e-06	0.252275	0.429	0.276	0.105858	ENSMUSG00000030189	Ybx3
S 4B	6.71334e-06	0.35928	0.663	0.535	0.128601	ENSMUSG00000015092	Edf1
S 4B	6.87075e-06	0.306259	0.766	0.702	0.131616	ENSMUSG00000006589	Aprt
S 4B	7.12363e-06	0.289511	0.354	0.216	0.13646	ENSMUSG00000004951	Hspb1
S 4B	8.02297e-06	0.372663	0.731	0.628	0.153688	ENSMUSG00000010376	Nedd8
S 4B	8.51983e-06	0.312331	0.417	0.271	0.163206	ENSMUSG00000036103	Colec12
S 4B	8.65285e-06	0.316052	0.543	0.392	0.165754	ENSMUSG00000039615	Stub1
S 4B	9.11804e-06	0.363849	0.783	0.7	0.174665	ENSMUSG00000098178	Gm42418
S 4B	1.15774e-05	0.357442	0.411	0.275	0.221776	ENSMUSG00000044600	Smim7
S 4B	1.1718e-05	0.284125	0.646	0.489	0.224469	ENSMUSG00000032324	Tspan3
S 4B	1.27833e-05	0.262505	0.383	0.241	0.244877	ENSMUSG00000058351	Smim4
S 4B	1.38301e-05	0.283855	0.691	0.586	0.264929	ENSMUSG00000016427	Ndufa1
S 4B	1.44843e-05	0.259018	0.817	0.826	0.277461	ENSMUSG00000014294	Ndufa2
S 4B	1.54053e-05	0.322808	0.606	0.498	0.295104	ENSMUSG00000048076	Arf1
S 4B	1.62828e-05	0.273348	0.686	0.539	0.311912	ENSMUSG00000020048	Hsp90b1
S 4B	1.68734e-05	0.286787	0.417	0.27	0.323227	ENSMUSG00000024066	Xdh
S 4B	1.96664e-05	0.257462	0.377	0.235	0.376729	ENSMUSG00000021497	Txndc15
S 4B	2.00421e-05	0.266684	0.131	0.055	0.383927	ENSMUSG00000001864	Aif1l
S 4B	2.15916e-05	0.297357	0.691	0.584	0.413609	ENSMUSG00000078812	Eif5a
S 4B	2.33071e-05	0.388131	0.554	0.414	0.446471	ENSMUSG00000024953	Prdx5
S 4B	2.43468e-05	0.289508	0.491	0.358	0.466387	ENSMUSG00000025651	Uqcrc1
S 4B	2.58905e-05	0.304822	0.669	0.547	0.495959	ENSMUSG00000034708	Grn
S 4B	2.78419e-05	0.255791	0.84	0.825	0.53334	ENSMUSG00000036751	Cox6b1
S 4B	3.61411e-05	0.272517	0.611	0.483	0.692319	ENSMUSG00000003161	Sri
S 4B	3.82682e-05	0.304427	0.354	0.229	0.733065	ENSMUSG00000028597	Gpx7
S 4B	3.98203e-05	0.300324	0.309	0.182	0.762797	ENSMUSG00000022090	Pdlim2
S 4B	4.07315e-05	0.258256	0.257	0.141	0.780252	ENSMUSG00000032265	Fam46a
S 4B	4.12088e-05	0.27132	0.657	0.537	0.789395	ENSMUSG00000021877	Arf4
S 4B	5.17549e-05	0.281891	0.646	0.535	0.991416	ENSMUSG00000018286	Psmb6
S 4B	6.11097e-05	0.284573	0.491	0.368	1	ENSMUSG00000038650	Rnh1
S 4B	6.79488e-05	0.272282	0.486	0.365	1	ENSMUSG00000062963	Ufc1
S 4B	6.82206e-05	0.295018	0.423	0.288	1	ENSMUSG00000028343	Erp44
S 4B	6.84164e-05	0.32817	0.366	0.237	1	ENSMUSG00000019761	Krt10
S 4B	7.37552e-05	0.251494	0.343	0.215	1	ENSMUSG00000078570	1110065P20Rik
S 4B	7.91866e-05	0.290509	0.194	0.102	1	ENSMUSG00000021728	Emb
S 4B	8.22667e-05	0.274167	0.777	0.732	1	ENSMUSG00000028639	Ybx1
S 4B	8.37096e-05	0.274286	0.257	0.153	1	ENSMUSG00000030844	Rgs10
S 4B	9.01246e-05	0.349614	0.406	0.281	1	ENSMUSG00000039007	Cpq
S 4B	9.53078e-05	0.285998	0.246	0.143	1	ENSMUSG00000009894	Snap47
S 4B	9.92234e-05	0.357873	0.629	0.533	1	ENSMUSG00000036402	Gng12
S 4B	9.95138e-05	0.335109	0.526	0.392	1	ENSMUSG00000024659	Anxa1
S 4B	0.000101212	0.268633	0.686	0.585	1	ENSMUSG00000007891	Ctsd
S 4B	0.000124745	0.256262	0.566	0.431	1	ENSMUSG00000037601	Nme1
S 4B	0.00012809	0.281249	0.703	0.615	1	ENSMUSG00000025381	Cnpy2
S 4B	0.00013377	4.2652	0.12	0.056	1	ENSMUSG00000069919	Hba-a1
S 4B	0.000142519	0.304884	0.731	0.662	1	ENSMUSG00000001794	Capns1
S 4B	0.000143657	0.28916	0.411	0.284	1	ENSMUSG00000022136	Dnajc3
S 4B	0.000157014	0.322589	0.457	0.333	1	ENSMUSG00000021486	Prelid1
S 4B	0.000238868	0.340824	0.697	0.564	1	ENSMUSG00000030218	Mgp
S 4B	0.000241123	0.267791	0.691	0.567	1	ENSMUSG00000006057	Atp5g1
S 4B	0.000263437	0.345778	0.526	0.403	1	ENSMUSG00000020571	Pdia6
S 4B	0.00029141	0.339079	0.549	0.42	1	ENSMUSG00000019782	Rwdd1
S 4B	0.000320638	0.262148	0.411	0.297	1	ENSMUSG00000028412	Slc44a1
S 4B	0.000414441	0.296639	0.554	0.435	1	ENSMUSG00000025825	Iscu
S 4B	0.000511199	0.26191	0.731	0.659	1	ENSMUSG00000032959	Pebp1
S 4B	0.000689445	0.25281	0.4	0.291	1	ENSMUSG00000006050	Sra1
S 4B	0.000782658	0.289232	0.286	0.184	1	ENSMUSG00000067071	Hes6
S 4B	0.00078286	0.275144	0.143	0.074	1	ENSMUSG00000045932	Ifit2
S 4B	0.000803119	0.263277	0.463	0.356	1	ENSMUSG00000029781	Fkbp9
S 4B	0.000821124	0.402431	0.309	0.217	1	ENSMUSG00000000628	Hk2
S 4B	0.000984407	0.339845	0.394	0.284	1	ENSMUSG00000037820	Tgm2
S 4B	0.0010063	0.252236	0.72	0.669	1	ENSMUSG00000044894	Uqcrq
S 4B	0.00102594	0.288865	0.48	0.377	1	ENSMUSG00000017760	Ctsa
S 4B	0.00102687	0.293812	0.72	0.631	1	ENSMUSG00000028964	Park7
S 4B	0.00109063	0.258193	0.486	0.361	1	ENSMUSG00000020496	Rnf187
S 4B	0.00117329	0.253544	0.326	0.214	1	ENSMUSG00000021094	Dhrs7
S 4B	0.00133229	0.267453	0.297	0.204	1	ENSMUSG00000026966	Ssna1
S 4B	0.00137593	0.651676	0.217	0.137	1	ENSMUSG00000035373	Ccl7
S 4B	0.00137674	0.253358	0.491	0.417	1	ENSMUSG00000090877	Hspa1b
S 4B	0.00160546	0.304041	0.777	0.78	1	ENSMUSG00000009013	Dynll1
S 4B	0.00253005	0.326096	0.509	0.418	1	ENSMUSG00000079477	Rab7
S 4B	0.00273642	0.271801	0.669	0.578	1	ENSMUSG00000029713	Gnb2
S 4B	0.00290649	0.272108	0.657	0.584	1	ENSMUSG00000002014	Ssr4
S 4B	0.00314027	0.466228	0.406	0.314	1	ENSMUSG00000032575	Manf
S 4B	0.00384004	0.29045	0.486	0.376	1	ENSMUSG00000035585	Tsen34
S 4B	0.00614712	0.308217	0.451	0.346	1	ENSMUSG00000004535	Tax1bp1
S 4B	0.00617293	0.300632	0.297	0.205	1	ENSMUSG00000032349	Elovl5
S 4B	0.00667846	0.271618	0.714	0.699	1	ENSMUSG00000047459	Dynlrb1
