# Supplementary material for: Opposing Wnt signals regulate cervical squamocolumnar homeostasis and emergence of metaplasia
Source: Nat Cell Biol. 2021 Jan 18;23(2):184–97. doi: 10.1038/s41556-020-00619-0 (PMC7878191; doi:10.1038/s41556-020-00619-0)
Supplement: Supplementary file 7 — Differentially expressed genes from the heat maps and squamous versus columnar signature. Related to Fig. 4e. Statistical significance was calculated by two-sided moderated t-test adjusted for multiple testing by the method of Benjamini–Hochberg (FDR). [file 41556_2020_619_MOESM7_ESM.xlsx]

## Sheet: Supplementary Table 5
Differentially expressed genes from the heatmaps and squamous vs columnar signature. Related to Fig. 4e. Statistical significance was calculated by two-sided moderated t-test adjusted for multiple testing by the method of Benjamini-Hochberg (FDR).
ProbeName	GeneSymbol	GeneDescription	EntrezID	logFC Ecto_2D_vs._Whole	AveExpr Ecto_2D_vs._Whole	P.Value Ecto_2D_vs._Whole	adj.P.Val Ecto_2D_vs._Whole	logFC Ecto_Early_vs._Whole	AveExpr Ecto_Early_vs._Whole	P.Value Ecto_Early_vs._Whole	adj.P.Val Ecto_Early_vs._Whole
A_23_P140876	ABCA3	ATP-binding cassette, sub-family A (ABC1), member 3	21	-1.82	7.55274	0.00137144	0.0411785	-1.80999	7.55274	0.00143177	0.0448235
A_23_P78018	ABCA5	ATP-binding cassette, sub-family A (ABC1), member 5	23461	-1.53303	9.37688	0.0053039	0.0855141	-1.81888	9.37688	0.0015637	0.0471237
A_24_P227831	ABCC1	ATP-binding cassette, sub-family C (CFTR/MRP), member 1	4363	1.50417	9.73305	0.00134876	0.0408395	1.53903	9.73305	0.00112493	0.0402117
A_33_P3307955	ABCD3	ATP-binding cassette, sub-family D (ALD), member 3	5825	1.871	9.07539	3.95704e-05	0.00799058	1.7639	9.07539	7.17277e-05	0.0126403
A_33_P3307957	ABCD3	ATP-binding cassette, sub-family D (ALD), member 3	5825	2.02792	7.96488	3.21671e-05	0.00763972	1.65822	7.96488	0.000230794	0.0192661
A_23_P305759	ABHD3	abhydrolase domain containing 3	171586	1.62606	8.18293	0.000311008	0.0201514	1.2671	8.18293	0.00238656	0.0580442
A_23_P218858	ABI3BP	ABI family, member 3 (NESH) binding protein	25890	-1.40867	5.457	0.00445004	0.0776172	-1.7011	5.457	0.00110622	0.0397001
A_33_P3411975	ABI3BP	ABI family, member 3 (NESH) binding protein	25890	-0.712466	5.03768	0.0285585	0.211792	-0.463236	5.03768	0.135028	0.496329
A_33_P3230290	ACAP3	ArfGAP with coiled-coil, ankyrin repeat and PH domains 3	116983	-0.970716	11.8117	0.00793642	0.106686	-0.738865	11.8117	0.0337374	0.244546
A_33_P3398564	ACAP3	ArfGAP with coiled-coil, ankyrin repeat and PH domains 3	116983	-1.74185	11.59	8.60055e-05	0.0112894	-0.80876	11.59	0.0242972	0.203462
A_33_P3415042	ACLY	ATP citrate lyase	47	1.92692	11.1837	9.19007e-05	0.0116163	1.97429	11.1837	7.23521e-05	0.0126459
A_23_P125624	ACOT9	acyl-CoA thioesterase 9	23597	1.13516	12.4358	0.000321368	0.0203717	1.11495	12.4358	0.000377097	0.0238436
A_24_P42501	ACOT9	acyl-CoA thioesterase 9	23597	1.80011	9.93856	0.000195851	0.015977	1.77795	9.93856	0.000219654	0.0188321
A_33_P3396370	ACRBP	acrosin binding protein	84519	-1.96422	6.11852	3.45831e-05	0.00771282	-1.91599	6.11852	4.46311e-05	0.0109176
A_23_P105957	ACTN1	actinin, alpha 1	87	2.42038	12.937	0.00010552	0.0123248	1.6478	12.937	0.00274742	0.0618374
A_33_P3272402	ADAD2	adenosine deaminase domain containing 2	161931	-1.72703	6.76924	0.000545261	0.0259305	-1.69149	6.76924	0.000650726	0.0305377
A_33_P3340769	ADAM9	ADAM metallopeptidase domain 9	8754	1.78522	6.30547	4.56333e-06	0.00331269	0.602792	6.30547	0.0295057	0.227089
A_23_P393645	ADAMTS13	ADAM metallopeptidase with thrombospondin type 1 motif, 13	11093	-2.66613	8.79337	2.76967e-05	0.00753988	-2.34269	8.79337	0.000102046	0.0140341
A_33_P3342780	ADAMTS13	ADAM metallopeptidase with thrombospondin type 1 motif, 13	11093	0.426548	4.92564	0.0186208	0.16921	0.120765	4.92564	0.464035	0.820753
A_23_P115011	ADAMTSL4	ADAMTS-like 4	54507	0.301088	5.75306	0.470927	0.786405	-1.23551	5.75306	0.00875465	0.114523
A_33_P3299220	ADAMTSL4	ADAMTS-like 4	54507	-0.834984	8.08935	0.144631	0.481313	-2.04587	8.08935	0.00198771	0.0533747
A_33_P3380063	ADAMTSL4	ADAMTS-like 4	54507	-0.528299	7.61017	0.323581	0.685521	-2.1295	7.61017	0.00101821	0.0380075
A_23_P381261	ADCY4	adenylate cyclase 4	196883	-2.01253	6.74576	0.00193866	0.0492351	-1.68372	6.74576	0.00667443	0.0987289
A_33_P3337161	ADCY4	adenylate cyclase 4	196883	0.17472	5.64348	0.434561	0.765164	0.301395	5.64348	0.186827	0.572317
A_24_P90097	ADD3	adducin 3 (gamma)	120	-0.840248	10.9582	0.0796161	0.36223	-1.82078	10.9582	0.0010792	0.0392958
A_23_P502336	ADGRE2	adhesion G protein-coupled receptor E2	30817	1.51691	6.68232	0.00180126	0.0473728	0.180773	6.68232	0.654725	0.907718
A_23_P7866	ADGRF4	adhesion G protein-coupled receptor F4	221393	1.72434	6.38703	4.80111e-05	0.00859062	0.163493	6.38703	0.593624	0.884164
A_23_P74042	ADGRL2	adhesion G protein-coupled receptor L2	23266	0.363494	7.84946	0.410362	0.749012	-0.976362	7.84946	0.0387355	0.263782
A_33_P3307363	ADGRL2	adhesion G protein-coupled receptor L2	23266	-0.359397	9.33739	0.415623	0.752132	-1.84752	9.33739	0.000705123	0.0317778
A_33_P3404879	ADGRL2	adhesion G protein-coupled receptor L2	23266	0.160988	5.59399	0.627323	0.873849	-0.682613	5.59399	0.0537413	0.315376
A_33_P3404889	ADGRL2	adhesion G protein-coupled receptor L2	23266	-0.0310289	5.45232	0.84311	0.955866	-0.110735	5.45232	0.483611	0.830615
A_33_P3404899	ADGRL2	adhesion G protein-coupled receptor L2	23266	0.480633	5.51904	0.0897772	0.3846	0.0913929	5.51904	0.734169	0.935475
A_23_P19134	ADGRV1	adhesion G protein-coupled receptor V1	84059	-1.43241	6.95714	0.00690586	0.0992343	-1.88466	6.95714	0.000953559	0.036831
A_23_P157569	ADHFE1	alcohol dehydrogenase, iron containing, 1	137872	-2.8781	7.77405	1.58253e-06	0.00221197	-2.25448	7.77405	2.38531e-05	0.00800163
A_33_P3300747	ADHFE1	alcohol dehydrogenase, iron containing, 1	137872	-1.15505	5.78651	0.00237311	0.0554586	-0.9673	5.78651	0.00786168	0.108172
A_23_P76823	ADSSL1	adenylosuccinate synthase like 1	122622	-5.56106	9.33769	1.60848e-07	0.000922446	-5.39706	9.33769	2.32299e-07	0.00132078
A_23_P111452	AGAP3	ArfGAP with GTPase domain, ankyrin repeat and PH domain 3	116988	0.0125811	12.9834	0.959066	0.990447	-0.0540527	12.9834	0.825616	0.961147
A_33_P3240543	AGAP3	ArfGAP with GTPase domain, ankyrin repeat and PH domain 3	116988	2.0452	12.5378	1.06469e-06	0.00188805	2.10668	12.5378	7.49761e-07	0.00179308
A_23_P103720	AGMAT	agmatine ureohydrolase (agmatinase)	79814	2.21203	6.70344	0.000166543	0.0148771	1.75255	6.70344	0.00125308	0.0423898
A_23_P112159	AGO2	argonaute RISC catalytic component 2	27161	1.05758	10.6763	0.00430136	0.0760936	1.54168	10.6763	0.000208158	0.0184954
A_23_P21363	AHNAK	AHNAK nucleoprotein	79026	-1.01495	11.9102	0.0253762	0.199384	-1.74342	11.9102	0.000730086	0.0323479
A_23_P426636	AHNAK	AHNAK nucleoprotein	79026	-0.421803	9.35979	0.331916	0.692184	-0.495377	9.35979	0.257489	0.654682
A_24_P943393	AHNAK	AHNAK nucleoprotein	79026	-0.316776	14.7753	0.25241	0.61766	-0.42731	14.7753	0.129587	0.486973
A_23_P372467	AHSA2	AHA1, activator of heat shock 90kDa protein ATPase homolog 2 (yeast)	130872	-1.85972	11.581	0.00212672	0.0521503	-2.1846	11.581	0.000588218	0.0293848
A_23_P83200	AK8	adenylate kinase 8	158067	-1.241	7.3125	0.000961359	0.0341104	-1.53843	7.3125	0.000144441	0.0160846
A_23_P111311	AKAP12	A kinase (PRKA) anchor protein 12	9590	1.04081	6.22072	0.00968757	0.119222	0.460732	6.22072	0.206802	0.597897
A_23_P214897	AKAP12	A kinase (PRKA) anchor protein 12	9590	2.93681	8.01523	0.000497892	0.0247861	0.862377	8.01523	0.208216	0.599508
A_32_P152437	AKAP12	A kinase (PRKA) anchor protein 12	9590	1.79965	7.39866	0.0018398	0.047764	0.510883	7.39866	0.296001	0.693297
A_23_P205959	ALDH1A3	aldehyde dehydrogenase 1 family, member A3	220	2.84243	11.7715	0.00125307	0.0393981	-0.985235	11.7715	0.185325	0.570523
A_23_P24311	ALDH3B2	aldehyde dehydrogenase 3 family, member B2	222	-1.78998	6.66837	0.00142304	0.0420044	-1.7811	6.66837	0.00147921	0.045805
A_23_P170337	ALDH4A1	aldehyde dehydrogenase 4 family, member A1	8659	-0.457896	11.5044	0.306515	0.670417	-0.839629	11.5044	0.071912	0.366426
A_32_P192970	ALDH4A1	aldehyde dehydrogenase 4 family, member A1	8659	1.50793	7.05666	0.00258653	0.0581013	1.93231	7.05666	0.000347697	0.0233591
A_23_P104464	ALOX5	arachidonate 5-lipoxygenase	240	-3.84962	8.60897	0.000323148	0.0204099	-5.27835	8.60897	1.42151e-05	0.00662784
A_33_P3356007	ALOX5	arachidonate 5-lipoxygenase	240	-0.155327	4.71152	0.46828	0.784465	-0.177774	4.71152	0.407857	0.783618
A_32_P420009	ALS2CL	ALS2 C-terminal like	259173	-2.21818	7.83404	1.96488e-05	0.00689208	-2.2448	7.83404	1.73063e-05	0.00711547
A_32_P201773	AMMECR1	Alport syndrome, mental retardation, midface hypoplasia and elliptocytosis chromosomal region gene 1	9949	0.19837	9.38755	0.41259	0.750515	0.431535	9.38755	0.0874081	0.403442
A_33_P3234347	AMMECR1	Alport syndrome, mental retardation, midface hypoplasia and elliptocytosis chromosomal region gene 1	9949	1.91065	11.4333	0.000115675	0.0127329	0.949897	11.4333	0.0201004	0.18319
A_23_P257164	AMT	aminomethyltransferase	275	-2.21575	8.69649	0.00012336	0.0129384	-2.18224	8.69649	0.000142689	0.0159826
A_24_P174503	AMT	aminomethyltransferase	275	-1.15053	7.10451	0.018458	0.168184	-1.72792	7.10451	0.00129882	0.042978
A_23_P23611	AMY1C	amylase, alpha 1C (salivary)	278	-2.52536	7.99182	0.00101217	0.0350738	-2.5337	7.99182	0.0009855	0.0374536
A_33_P3365193	AMY1C	amylase, alpha 1C (salivary)	278	-2.27983	7.64564	0.00134735	0.0408184	-2.54467	7.64564	0.000546565	0.0284179
A_33_P3236177	ANG	angiogenin, ribonuclease, RNase A family, 5	283	-2.51381	8.59441	0.00114318	0.0378087	-1.77378	8.59441	0.012329	0.139081
A_23_P202269	ANK3	ankyrin 3, node of Ranvier (ankyrin G)	288	-0.860527	10.0936	0.0602212	0.314359	-1.6243	10.0936	0.0017238	0.0494955
A_24_P162173	ANK3	ankyrin 3, node of Ranvier (ankyrin G)	288	-0.00190874	5.1126	0.990191	0.997571	-0.239498	5.1126	0.138545	0.501636
A_33_P3218783	ANK3	ankyrin 3, node of Ranvier (ankyrin G)	288	-0.485454	6.01548	0.0950464	0.397174	-0.803869	6.01548	0.0102073	0.12459
A_33_P3218787	ANK3	ankyrin 3, node of Ranvier (ankyrin G)	288	-0.458461	4.90523	0.114345	0.432141	-0.20984	4.90523	0.453796	0.815
A_33_P3342448	ANK3	ankyrin 3, node of Ranvier (ankyrin G)	288	-0.147653	5.52043	0.640454	0.880231	-0.0353011	5.52043	0.910755	0.981368
A_23_P58443	ANKHD1-EIF4EBP3	ANKHD1-EIF4EBP3 readthrough	404734	-1.77761	10.5677	6.31352e-06	0.00393559	-2.14354	10.5677	7.29515e-07	0.00179308
A_23_P380881	ANKRD13B	ankyrin repeat domain 13B	124930	1.05731	6.4	0.000266968	0.018292	1.63758	6.4	2.90281e-06	0.00326418
A_33_P3235189	ANKRD13B	ankyrin repeat domain 13B	124930	-0.25667	6.4684	0.2178	0.578966	0.100847	6.4684	0.620098	0.895506
A_33_P3277752	ANKRD23	ankyrin repeat domain 23	200539	-0.0369145	4.73573	0.816626	0.947148	-0.186784	4.73573	0.251613	0.649351
A_33_P3277753	ANKRD23	ankyrin repeat domain 23	200539	-1.5205	8.00263	0.000855347	0.0320891	-0.940959	8.00263	0.0206006	0.185581
A_21_P0011659	ANKRD30BP2	ankyrin repeat domain 30B pseudogene 2	149992	0.111793	4.76686	0.603323	0.861896	0.0753032	4.76686	0.725619	0.933157
A_23_P321496	ANKRD30BP2	ankyrin repeat domain 30B pseudogene 2	149992	0.128635	4.83312	0.491914	0.800991	0.204044	4.83312	0.28172	0.678448
A_24_P917819	ANKRD30BP2	ankyrin repeat domain 30B pseudogene 2	149992	2.7548	7.27443	0.000760134	0.0306417	0.0694302	7.27443	0.915759	0.982223
A_33_P3290830	ANKRD30BP2	ankyrin repeat domain 30B pseudogene 2	149992	-0.597789	5.08936	0.172909	0.522805	-0.00788508	5.08936	0.985157	0.996258
A_19_P00803685	ANKRD33B	ankyrin repeat domain 33B	651746	2.38599	7.80952	0.00114731	0.0378363	1.42546	7.80952	0.0291948	0.225682
A_21_P0012822	ANKRD33B	ankyrin repeat domain 33B	651746	0.109145	4.54109	0.562598	0.838974	0.136355	4.54109	0.470976	0.824034
A_33_P3213468	ANKRD33B	ankyrin repeat domain 33B	651746	0.122499	4.93674	0.524725	0.818712	0.199211	4.93674	0.306643	0.703554
A_24_P237586	ANKRD37	ankyrin repeat domain 37	353322	-2.01164	9.60371	0.00083688	0.0320101	-1.39644	9.60371	0.0108572	0.129288
A_24_P8109	ANO9	anoctamin 9	338440	-1.54558	7.14684	0.000431781	0.0229734	-1.27004	7.14684	0.00211919	0.0546996
A_23_P58328	ANXA10	annexin A10	11199	2.57732	6.31003	0.000881501	0.0326571	-0.026436	6.31003	0.966267	0.992318
A_23_P69720	ANXA5	annexin A5	308	1.52558	14.2267	4.52973e-06	0.00331269	0.9892	14.2267	0.000365421	0.0235635
A_33_P3251896	APBB2	amyloid beta (A4) precursor protein-binding, family B, member 2	323	1.6946	7.75192	0.000426005	0.0227984	1.2718	7.75192	0.00400735	0.0752514
A_33_P3251901	APBB2	amyloid beta (A4) precursor protein-binding, family B, member 2	323	0.834071	8.21624	0.00739622	0.102679	0.768159	8.21624	0.00564174	0.0905328
A_23_P110445	APBB3	amyloid beta (A4) precursor protein-binding, family B, member 3	10307	-2.2771	8.82986	1.84056e-05	0.00675079	-1.95698	8.82986	8.67884e-05	0.0132726
A_33_P3356926	APBB3	amyloid beta (A4) precursor protein-binding, family B, member 3	10307	-1.0579	5.78393	0.00303782	0.0635664	-0.988247	5.78393	0.00485616	0.0835321
A_23_P128728	ARG2	arginase 2	384	1.86854	9.73185	0.00168051	0.0457406	1.74361	9.73185	0.00280864	0.0626254
A_33_P3331188	ARHGAP23	Rho GTPase activating protein 23	57636	1.66492	6.92751	2.54745e-05	0.00745908	0.620818	6.92751	0.0384295	0.262582
A_33_P3358914	ARHGAP23	Rho GTPase activating protein 23	57636	1.2537	6.42891	0.00022786	0.0170079	0.485952	6.42891	0.0780149	0.382041
A_33_P3370060	ARHGAP23	Rho GTPase activating protein 23	57636	1.14021	5.90013	0.000232576	0.0171305	0.343892	5.90013	0.162077	0.538681
A_33_P3243332	ARHGAP42	Rho GTPase activating protein 42	143872	1.86138	7.43519	6.78563e-05	0.0101872	0.952464	7.43519	0.0128506	0.142355
A_33_P3299110	ARHGAP42	Rho GTPase activating protein 42	143872	0.835633	5.96924	0.0255417	0.199853	-0.167041	5.96924	0.625487	0.89746
A_33_P3711933	ARHGAP42	Rho GTPase activating protein 42	143872	0.939744	5.63272	0.00119922	0.0385939	0.21544	5.63272	0.369952	0.756298
A_33_P3215575	ARHGEF10L	Rho guanine nucleotide exchange factor (GEF) 10-like	55160	-0.198095	9.69309	0.663842	0.8905	-1.49891	9.69309	0.00463518	0.0814409
A_33_P3799936	ARHGEF10L	Rho guanine nucleotide exchange factor (GEF) 10-like	55160	-0.96381	12.3433	0.0165669	0.15856	-1.96253	12.3433	7.14744e-05	0.0126403
A_23_P380928	ARPC4-TTLL3	ARPC4-TTLL3 readthrough	100526693	-1.9843	9.68165	3.03607e-05	0.00753988	-2.22301	9.68165	9.01583e-06	0.0053304
A_24_P37540	ARPC4-TTLL3	ARPC4-TTLL3 readthrough	100526693	-1.06939	7.71331	0.00768805	0.104777	-1.31832	7.71331	0.00182078	0.051061
A_23_P339818	ARRDC4	arrestin domain containing 4	91947	-3.38116	11.0918	6.18959e-06	0.00390073	-3.56758	11.0918	3.38321e-06	0.00340392
A_33_P3296582	ARSJ	arylsulfatase family, member J	79642	1.85236	7.11074	0.00093312	0.0336629	0.888584	7.11074	0.0652181	0.349322
A_33_P3214586	ARTN	artemin	9048	1.9113	8.88327	0.000222667	0.0168612	1.29506	8.88327	0.00490765	0.0840145
A_23_P205370	ASB2	ankyrin repeat and SOCS box containing 2	51676	-0.787356	8.18154	0.321621	0.684064	-3.10974	8.18154	0.00115928	0.0406626
A_23_P119254	ASF1B	anti-silencing function 1B histone chaperone	55723	1.53093	10.7132	0.00868326	0.112334	2.2839	10.7132	0.000452204	0.0258513
A_23_P216094	ASPH	aspartate beta-hydroxylase	444	0.86337	9.93251	0.0291945	0.214573	0.0164218	9.93251	0.963829	0.991864
A_24_P18105	ASPH	aspartate beta-hydroxylase	444	1.56555	11.1765	0.000262437	0.0180983	0.217924	11.1765	0.512442	0.846061
A_24_P295245	ASPH	aspartate beta-hydroxylase	444	0.320907	11.3169	0.268331	0.633871	-0.0238895	11.3169	0.932843	0.98557
A_23_P91640	ASPHD2	aspartate beta-hydroxylase domain containing 2	57168	1.5102	6.32467	0.000789271	0.0311603	0.826503	6.32467	0.0352966	0.250864
A_24_P245815	ASPHD2	aspartate beta-hydroxylase domain containing 2	57168	1.73947	6.33879	0.0014424	0.0423338	0.761273	6.33879	0.105989	0.443913
A_24_P83738	ASTN2	astrotactin 2	23245	2.31547	8.10301	0.000154283	0.0142344	1.9736	8.10301	0.000645175	0.0304027
A_33_P3371904	ASTN2	astrotactin 2	23245	1.18857	5.36492	0.107586	0.420628	0.0803985	5.36492	0.909106	0.981127
A_33_P3349469	ATAD3A	ATPase family, AAA domain containing 3A	55210	1.43996	13.2375	0.000914673	0.0334135	1.64374	13.2375	0.000293051	0.0218831
A_33_P3313258	ATAD3B	ATPase family, AAA domain containing 3B	83858	-0.479493	8.38591	0.141419	0.477009	0.560845	8.38591	0.0896974	0.40881
A_33_P3331588	ATAD3B	ATPase family, AAA domain containing 3B	83858	1.2147	13.1151	0.00677905	0.0982492	1.71444	13.1151	0.000516848	0.0276021
A_33_P3385477	ATAD3B	ATPase family, AAA domain containing 3B	83858	1.16584	13.1823	0.00649216	0.0960981	1.69641	13.1823	0.000373146	0.0237193
A_33_P3230137	ATAD3C	ATPase family, AAA domain containing 3C	219293	0.515808	5.4574	0.0725872	0.345196	-0.178521	5.4574	0.512713	0.84615
A_33_P3242965	ATAD3C	ATPase family, AAA domain containing 3C	219293	1.08701	6.92201	0.00787454	0.106058	1.7752	6.92201	0.00017252	0.0174163
A_23_P36305	ATG16L2	autophagy related 16-like 2 (S. cerevisiae)	89849	-3.61698	11.6144	2.59143e-08	0.00036942	-2.06943	11.6144	1.89086e-05	0.00718138
A_23_P117992	ATP2C2	ATPase, Ca++ transporting, type 2C, member 2	9914	-1.86249	10.1074	0.00166894	0.0455965	-2.57144	10.1074	0.000100414	0.0139323
A_21_P0004271	ATP6AP1L	ATPase, H+ transporting, lysosomal accessory protein 1-like	92270	0.0687662	5.06931	0.771714	0.931134	-0.112616	5.06931	0.635555	0.900413
A_24_P807031	ATP6AP1L	ATPase, H+ transporting, lysosomal accessory protein 1-like	92270	-1.20578	8.28935	0.0154797	0.153468	-2.23393	8.28935	0.00015791	0.016818
A_33_P3261520	ATP6AP1L	ATPase, H+ transporting, lysosomal accessory protein 1-like	92270	-0.472806	5.77432	0.198794	0.557788	-1.19892	5.77432	0.00411025	0.0762943
A_33_P3275310	ATXN3	ataxin 3	4287	-1.0125	6.2379	0.00041312	0.0225627	-0.858938	6.2379	0.00160251	0.0477866
A_33_P3320762	ATXN3	ataxin 3	4287	-1.50765	10.1031	2.68523e-05	0.0074755	-1.12891	10.1031	0.000434997	0.0254818
A_23_P160537	AUNIP	aurora kinase A and ninein interacting protein	79000	1.61524	9.44548	0.00397388	0.0729	2.0443	9.44548	0.000655914	0.0307232
A_23_P41166	B3GALNT1	beta-1,3-N-acetylgalactosaminyltransferase 1 (globoside blood group)	8706	1.82689	9.18294	0.00134698	0.0408184	1.17644	9.18294	0.0224144	0.194469
A_23_P422071	B3GALT4	UDP-Gal:betaGlcNAc beta 1,3-galactosyltransferase, polypeptide 4	8705	-2.27389	11.0919	0.000119038	0.0129293	-2.30397	11.0919	0.000104848	0.0142032
A_23_P101380	B3GNT8	UDP-GlcNAc:betaGal beta-1,3-N-acetylglucosaminyltransferase 8	374907	-1.36129	9.91359	0.00323167	0.0655581	-2.76134	9.91359	5.80601e-06	0.0044164
A_23_P10232	BANK1	B-cell scaffold protein with ankyrin repeats 1	55024	1.65984	6.68645	6.71136e-05	0.0101872	-0.056623	6.68645	0.85202	0.967268
A_23_P382775	BBC3	BCL2 binding component 3	27113	-1.24638	10.862	0.0109186	0.127166	-1.65889	10.862	0.00158477	0.0475787
A_23_P127495	BBOX1	butyrobetaine (gamma), 2-oxoglutarate dioxygenase (gamma-butyrobetaine hydroxylase) 1	8424	-2.68739	7.26095	0.000126018	0.0130309	-3.22119	7.26095	2.02037e-05	0.00745451
A_23_P17420	BCAS1	breast carcinoma amplified sequence 1	8537	-0.641949	5.77786	0.314315	0.677639	-1.77609	5.77786	0.0118717	0.135785
A_33_P3330911	BCAS1	breast carcinoma amplified sequence 1	8537	-1.36932	7.31373	0.142081	0.477814	-3.64415	7.31373	0.000988261	0.0375088
A_33_P3302305	BCKDHA	branched chain keto acid dehydrogenase E1, alpha polypeptide	593	-1.26775	11.4168	0.00274305	0.0602262	-1.88495	11.4168	9.3534e-05	0.0133669
A_24_P402588	BCL11A	B-cell CLL/lymphoma 11A (zinc finger protein)	53335	-2.24311	9.40813	0.000111616	0.0125561	-0.9267	9.40813	0.0462689	0.290633
A_24_P411186	BCL11A	B-cell CLL/lymphoma 11A (zinc finger protein)	53335	-0.995394	7.40127	0.0186868	0.169595	-0.240473	7.40127	0.531298	0.854334
A_33_P3249589	BCL11A	B-cell CLL/lymphoma 11A (zinc finger protein)	53335	-0.231593	5.06866	0.315944	0.6791	-0.248897	5.06866	0.282473	0.679032
A_33_P3249595	BCL11A	B-cell CLL/lymphoma 11A (zinc finger protein)	53335	-0.824385	5.89635	0.00389395	0.0722469	-0.259083	5.89635	0.29695	0.694384
A_24_P122921	BCL2L11	BCL2-like 11 (apoptosis facilitator)	10018	-2.50575	9.47341	2.58857e-05	0.0074755	-1.36448	9.47341	0.00491964	0.0841193
A_33_P3251932	BCL2L11	BCL2-like 11 (apoptosis facilitator)	10018	-0.545962	7.80846	0.181134	0.534961	0.302103	7.80846	0.391494	0.772814
A_33_P3398526	BCL2L11	BCL2-like 11 (apoptosis facilitator)	10018	-1.11989	7.52721	0.00360048	0.0693329	-0.165978	7.52721	0.613456	0.893286
A_23_P57856	BCL6	B-cell CLL/lymphoma 6	604	-1.04776	10.7725	0.0229603	0.188854	-1.59977	10.7725	0.00159501	0.0477066
A_33_P3321205	BEGAIN	brain-enriched guanylate kinase-associated	57596	2.04697	7.37399	0.000341121	0.0208698	2.0293	7.37399	0.000368452	0.0235906
A_21_P0007097	BEND7	BEN domain containing 7	222389	2.0465	6.68037	4.34481e-05	0.00828162	0.787015	6.68037	0.0419947	0.275398
A_23_P312358	BEND7	BEN domain containing 7	222389	1.44956	6.03517	3.45038e-05	0.00771282	0.714109	6.03517	0.0109032	0.129754
A_23_P376188	BEND7	BEN domain containing 7	222389	2.40087	7.22992	4.10531e-05	0.00811846	0.66658	7.22992	0.126617	0.482132
A_24_P336551	BGLAP	bone gamma-carboxyglutamate (gla) protein	632	-1.66616	8.32095	6.16421e-05	0.0099117	-1.04471	8.32095	0.0033471	0.0683837
A_23_P165333	BIN1	bridging integrator 1	274	0.615452	8.97722	0.0645148	0.325348	1.53507	8.97722	0.000189449	0.0178402
A_24_P64344	BLNK	B-cell linker	29760	-0.283994	6.38821	0.42388	0.757825	-1.42432	6.38821	0.00100349	0.0377867
A_33_P3363637	BLNK	B-cell linker	29760	-0.456505	8.10197	0.342503	0.7015	-1.95926	8.10197	0.000849316	0.0348907
A_23_P134925	BNIP3L	BCL2/adenovirus E1B 19kDa interacting protein 3-like	665	-1.63917	11.5483	0.000244294	0.0175345	-2.42537	11.5483	4.36665e-06	0.00397497
A_33_P3396951	BNIP3L	BCL2/adenovirus E1B 19kDa interacting protein 3-like	665	-1.70275	9.95701	0.000714174	0.0295461	-2.15755	9.95701	8.24875e-05	0.013052
A_24_P85850	BNIPL	BCL2/adenovirus E1B 19kD interacting protein like	149428	-2.94383	6.63805	9.09771e-07	0.00188805	-2.70372	6.63805	2.45485e-06	0.00287313
A_33_P3400708	BNIPL	BCL2/adenovirus E1B 19kD interacting protein like	149428	-3.46066	8.41991	2.90815e-05	0.00753988	-3.75398	8.41991	1.22484e-05	0.00615652
A_24_P77364	BOLA3	bolA family member 3	388962	0.696413	13.9322	0.0372045	0.243984	0.996267	13.9322	0.00531284	0.087458
A_33_P3368301	BOLA3	bolA family member 3	388962	1.66398	9.81717	0.000937491	0.0337079	1.47069	9.81717	0.00243655	0.0585469
A_23_P43800	BOP1	block of proliferation 1	23246	1.26722	10.3996	0.00490469	0.0821972	1.58815	10.3996	0.000921554	0.0362236
A_23_P11705	BSDC1	BSD domain containing 1	55108	-0.814011	12.521	0.00132408	0.0404984	-0.893937	12.521	0.000615954	0.0299814
A_33_P3365864	BSDC1	BSD domain containing 1	55108	-1.53372	7.97604	0.000879571	0.0326334	-0.935687	7.97604	0.0225187	0.195021
A_33_P3365870	BSDC1	BSD domain containing 1	55108	-0.713283	5.93021	0.0898011	0.384606	-0.377893	5.93021	0.350796	0.740931
A_23_P71946	BSPRY	B-box and SPRY domain containing	54836	-2.35262	10.3159	0.000796549	0.0312457	-2.02975	10.3159	0.0025143	0.0592896
A_23_P87560	BTG1	B-cell translocation gene 1, anti-proliferative	694	-1.8251	12.0012	0.000314195	0.0201635	-1.84063	12.0012	0.000291126	0.0218531
A_23_P113034	C10orf11	chromosome 10 open reading frame 11	83938	-1.23608	7.22414	0.051648	0.291214	-2.20349	7.22414	0.000805186	0.0340285
A_33_P3392405	C10orf99	chromosome 10 open reading frame 99	387695	-7.6046	9.06521	0.000203144	0.0162484	-3.14447	9.06521	0.0591416	0.330061
A_23_P12911	C11orf24	chromosome 11 open reading frame 24	53838	1.3472	12.3965	0.000140826	0.0135616	1.5281	12.3965	4.05382e-05	0.0103326
A_23_P202750	C11orf54	chromosome 11 open reading frame 54	28970	-0.386567	8.76944	0.384606	0.731373	-0.514313	8.76944	0.252224	0.649896
A_24_P201404	C11orf54	chromosome 11 open reading frame 54	28970	-1.34953	9.66698	0.00441374	0.0771719	-1.65549	9.66698	0.000965053	0.0370023
A_23_P405878	C12orf54	chromosome 12 open reading frame 54	121273	1.92055	7.78104	3.70752e-05	0.00787274	1.09586	7.78104	0.00453574	0.0804796
A_33_P3366659	C12orf54	chromosome 12 open reading frame 54	121273	-0.182811	4.66656	0.32679	0.687954	-0.0754596	4.66656	0.681291	0.917171
A_32_P163089	C12orf75	chromosome 12 open reading frame 75	387882	2.75236	11.1381	0.000918352	0.0334204	2.47496	11.1381	0.00210529	0.0545489
A_23_P431381	C14orf80	chromosome 14 open reading frame 80	283643	1.50068	8.54969	0.000590944	0.0269825	2.09983	8.54969	2.38948e-05	0.00800163
A_33_P3256858	C14orf80	chromosome 14 open reading frame 80	283643	1.22249	11.5317	0.00908126	0.115294	1.97306	11.5317	0.000239133	0.0194078
A_23_P88678	C15orf27	chromosome 15 open reading frame 27	123591	-1.5666	5.33615	0.000464889	0.0236566	-1.59041	5.33615	0.000407454	0.0246551
A_19_P00316012	C17orf51	chromosome 17 open reading frame 51	339263	1.26874	7.53186	0.000393375	0.0220276	1.60069	7.53186	4.29446e-05	0.0107681
A_19_P00316404	C17orf51	chromosome 17 open reading frame 51	339263	0.958697	9.86664	0.00233996	0.0549674	1.27164	9.86664	0.000224684	0.0190135
A_19_P00316405	C17orf51	chromosome 17 open reading frame 51	339263	1.01123	9.86037	0.00179512	0.0473728	1.32977	9.86037	0.000175151	0.017541
A_19_P00320517	C17orf51	chromosome 17 open reading frame 51	339263	0.228635	5.09708	0.237662	0.600454	0.321571	5.09708	0.104622	0.441142
A_19_P00320841	C17orf51	chromosome 17 open reading frame 51	339263	0.657742	6.26631	0.00716654	0.101081	1.10024	6.26631	0.000118925	0.0150815
A_19_P00320842	C17orf51	chromosome 17 open reading frame 51	339263	0.577048	6.24531	0.00665165	0.0974368	0.912952	6.24531	0.00018033	0.017541
A_19_P00322906	C17orf51	chromosome 17 open reading frame 51	339263	0.638466	7.52519	0.0133551	0.141643	0.986863	7.52519	0.000629334	0.0302782
A_19_P00324604	C17orf51	chromosome 17 open reading frame 51	339263	0.673583	5.72161	0.000795865	0.0312457	1.06379	5.72161	9.53501e-06	0.00552347
A_19_P00804596	C17orf51	chromosome 17 open reading frame 51	339263	0.992271	9.98621	0.000850167	0.0320891	1.19912	9.98621	0.000159484	0.016875
A_24_P59607	C17orf51	chromosome 17 open reading frame 51	339263	0.849539	9.40863	0.0101517	0.122489	1.01689	9.40863	0.00316625	0.0666353
A_24_P48248	C17orf53	chromosome 17 open reading frame 53	78995	0.907931	6.64163	0.0470016	0.278187	1.60656	6.64163	0.00174079	0.0497918
A_33_P3295838	C17orf53	chromosome 17 open reading frame 53	78995	-0.211875	5.63294	0.499865	0.804862	0.210098	5.63294	0.503409	0.840915
A_23_P11862	C1orf112	chromosome 1 open reading frame 112	55732	1.21544	10.155	0.00863827	0.111954	1.68324	10.155	0.000843236	0.0347971
A_23_P321377	C1orf216	chromosome 1 open reading frame 216	127703	1.33721	6.55961	0.00025126	0.017746	1.57347	6.55961	5.24878e-05	0.0116671
A_24_P234116	C1orf56	chromosome 1 open reading frame 56	54964	-0.551006	12.1844	0.103771	0.413988	-0.337169	12.1844	0.305114	0.702409
A_33_P3381454	C1orf56	chromosome 1 open reading frame 56	54964	-1.81432	8.97807	0.000118127	0.0129037	-1.14351	8.97807	0.00507618	0.0855212
A_33_P3247175	C4orf47	chromosome 4 open reading frame 47	441054	-2.64216	7.25409	0.000626169	0.0277728	-2.02061	7.25409	0.004775	0.0827566
A_32_P90047	C4orf48	chromosome 4 open reading frame 48	401115	1.90245	12.1977	1.55195e-05	0.00626779	1.41894	12.1977	0.000284283	0.0216006
A_24_P363087	C5orf45	chromosome 5 open reading frame 45	51149	-1.62535	10.8693	0.0003503	0.0210292	-1.35989	10.8693	0.00154393	0.0467903
A_23_P217009	C9orf24	chromosome 9 open reading frame 24	84688	-1.71287	8.54497	0.000390591	0.0218964	-1.32249	8.54497	0.00306896	0.0656163
A_23_P43425	C9orf40	chromosome 9 open reading frame 40	55071	1.04856	8.50711	0.0120222	0.13398	1.37508	8.50711	0.00201387	0.0535134
A_24_P43876	C9orf40	chromosome 9 open reading frame 40	55071	1.70431	9.31358	0.00108813	0.0365358	1.90477	9.31358	0.000427982	0.0253557
A_23_P78782	CA11	carbonic anhydrase XI	770	-1.85612	6.33337	0.000296312	0.0195149	-1.81551	6.33337	0.00036117	0.0235161
A_24_P376760	CA6	carbonic anhydrase VI	765	0.0952007	4.75051	0.775554	0.932515	0.0648321	4.75051	0.845925	0.966335
A_33_P3334398	CA6	carbonic anhydrase VI	765	3.81269	7.20211	0.00078284	0.0310476	0.631084	7.20211	0.307418	0.704246
A_23_P157793	CA9	carbonic anhydrase IX	768	-6.26242	6.98906	2.44728e-05	0.00739666	-5.73779	6.98906	6.00913e-05	0.0120076
A_23_P40049	CAD	carbamoyl-phosphate synthetase 2, aspartate transcarbamylase, and dihydroorotase	790	1.50503	10.5068	0.000714579	0.0295461	1.47739	10.5068	0.000833464	0.0347201
A_23_P98995	CALCOCO1	calcium binding and coiled-coil domain 1	57658	-2.03563	9.83375	0.000225042	0.0169592	-1.97608	9.83375	0.00029498	0.021913
A_24_P313186	CALM1	calmodulin 1 (phosphorylase kinase, delta)	801	1.57912	9.8984	4.52032e-05	0.00834713	1.20684	9.8984	0.000563931	0.0287736
A_23_P253791	CAMP	cathelicidin antimicrobial peptide	820	-3.6039	6.23093	2.33111e-05	0.00731961	-4.16528	6.23093	4.81786e-06	0.00406488
A_24_P47681	CAND1	cullin-associated and neddylation-dissociated 1	55832	3.29557	12.1689	0.000641454	0.028146	2.23191	12.1689	0.00989034	0.122453
A_33_P3393170	CAPN5	calpain 5	726	-2.34199	9.67803	0.00233861	0.0549674	-3.10798	9.67803	0.00022353	0.0189915
A_23_P152406	CAPNS2	calpain, small subunit 2	84290	-2.96948	9.95211	1.94849e-06	0.00243052	-2.16484	9.95211	5.99761e-05	0.0120076
A_23_P207879	CARD14	caspase recruitment domain family, member 14	79092	-2.17569	6.61057	2.65346e-05	0.0074755	-2.70632	6.61057	2.40418e-06	0.00287245
A_33_P3228315	CARD14	caspase recruitment domain family, member 14	79092	0.423664	7.36839	0.329928	0.690398	-0.0369312	7.36839	0.931143	0.985325
A_33_P3260307	CARHSP1	calcium regulated heat stable protein 1, 24kDa	23589	-1.65849	11.7676	0.000193317	0.0159284	-0.566636	11.7676	0.11009	0.451773
A_23_P134454	CAV1	caveolin 1, caveolae protein, 22kDa	857	1.91974	13.6607	0.000836032	0.0320101	1.27482	13.6607	0.0139576	0.149171
A_24_P12626	CAV1	caveolin 1, caveolae protein, 22kDa	857	1.87955	12.978	0.00158412	0.0445987	1.24772	12.978	0.0213658	0.188977
A_24_P251599	CAV3	caveolin 3	859	2.73644	6.95816	7.0365e-05	0.0102949	1.55993	6.95816	0.00689596	0.100506
A_33_P3423949	CBX2	chromobox homolog 2	84733	1.02273	9.32653	0.0537279	0.296696	2.78379	9.32653	5.06006e-05	0.0114057
A_33_P3423954	CBX2	chromobox homolog 2	84733	0.373376	5.34788	0.0565717	0.304375	0.494757	5.34788	0.0154997	0.158873
A_23_P250735	CBX7	chromobox homolog 7	23492	-1.20983	9.52914	0.00905153	0.115022	-1.70153	9.52914	0.000791319	0.0337659
A_33_P3343845	CBX7	chromobox homolog 7	23492	-0.102246	7.1758	0.86659	0.963979	-0.373375	7.1758	0.542114	0.859559
A_24_P194420	CCDC134	coiled-coil domain containing 134	79879	0.488373	6.51205	0.16147	0.506354	1.10262	6.51205	0.00485041	0.0834581
A_33_P3399593	CCDC134	coiled-coil domain containing 134	79879	1.18533	6.4184	0.00687099	0.0989564	1.69812	6.4184	0.000462756	0.0261824
A_23_P416178	CCDC136	coiled-coil domain containing 136	64753	0.219147	5.28736	0.513213	0.812498	0.507845	5.28736	0.142233	0.50765
A_33_P3287825	CCDC136	coiled-coil domain containing 136	64753	1.80303	7.03182	3.0631e-05	0.00753988	2.07151	7.03182	6.89133e-06	0.00452763
A_24_P450285	CCDC153	coiled-coil domain containing 153	283152	-1.83467	7.94811	0.00176282	0.0469918	-1.32713	7.94811	0.0146329	0.153544
A_24_P349196	CCDC30	coiled-coil domain containing 30	728621	-1.52119	6.69221	0.0040382	0.0734963	-1.71066	6.69221	0.00172701	0.0494965
A_33_P3335590	CCDC64B	coiled-coil domain containing 64B	146439	-0.976036	12.4323	0.172784	0.522625	-3.09001	12.4323	0.000447985	0.0257275
A_33_P3273623	CCL21	chemokine (C-C motif) ligand 21	6366	-1.75317	5.95339	0.00188278	0.0482611	-1.69449	5.95339	0.00242541	0.0584774
A_33_P3285945	CCL21	chemokine (C-C motif) ligand 21	6366	0.0223132	4.93124	0.878744	0.967239	-0.158101	4.93124	0.289427	0.68642
A_23_P7684	CCNJL	cyclin J-like	79616	1.98336	6.68272	0.000237453	0.0173033	0.207526	6.68272	0.617469	0.894739
A_24_P734720	CCNYL1	cyclin Y-like 1	151195	1.57996	7.49249	8.28849e-05	0.0111844	1.2089	7.49249	0.000926044	0.0363252
A_33_P3284508	CD14	CD14 molecule	929	-2.4665	10.3315	0.00123433	0.0391549	-3.3558	10.3315	7.93277e-05	0.0128894
A_23_P111583	CD36	CD36 molecule (thrombospondin receptor)	948	-2.29498	5.80657	0.00163171	0.0450881	-1.95936	5.80657	0.00505318	0.0853155
A_23_P15394	CD68	CD68 molecule	968	-1.82553	9.54224	0.000504047	0.0249415	-1.77846	9.54224	0.000630121	0.0302907
A_23_P104651	CDCA5	cell division cycle associated 5	113130	1.21577	11.6217	0.0433762	0.265963	2.26032	11.6217	0.0010133	0.0379071
A_33_P3277575	CDCA5	cell division cycle associated 5	113130	1.81938	5.85061	0.03805	0.246956	0.371737	5.85061	0.647242	0.905031
A_23_P17593	CDH4	cadherin 4, type 1, R-cadherin (retinal)	1002	3.9571	6.5075	1.56321e-05	0.00626911	0.4243	6.5075	0.502932	0.840915
A_33_P3328026	CDK19	cyclin-dependent kinase 19	23097	-2.03669	10.8012	3.99563e-05	0.00801207	-1.4628	10.8012	0.000857812	0.0349642
A_23_P99741	CDKL1	cyclin-dependent kinase-like 1 (CDC2-related kinase)	8814	1.37191	7.1395	0.000385877	0.0217676	1.23737	7.1395	0.000927306	0.0363252
A_23_P99747	CDKL1	cyclin-dependent kinase-like 1 (CDC2-related kinase)	8814	1.57208	6.58028	0.00020389	0.0162627	1.47457	6.58028	0.000364488	0.0235405
A_23_P371865	CDYL2	chromodomain protein, Y-like 2	124359	1.57529	6.32632	0.000476068	0.0240351	1.92986	6.32632	7.19169e-05	0.0126403
A_32_P131143	CECR5-AS1	CECR5 antisense RNA 1	100130717	-2.56089	7.44109	2.86437e-05	0.00753988	-2.07554	7.44109	0.000225966	0.0190431
A_23_P169503	CEL	carboxyl ester lipase	1056	-0.739939	5.39625	0.137258	0.47051	-1.4573	5.39625	0.00772114	0.107124
A_33_P3219303	CEL	carboxyl ester lipase	1056	-1.13113	8.6879	0.0674157	0.333008	-2.19602	8.6879	0.0017572	0.0499267
A_23_P115645	CELF2	CUGBP, Elav-like family member 2	10659	3.40965	7.98217	3.0579e-05	0.00753988	1.95031	7.98217	0.00393026	0.0746052
A_23_P202071	CELF2	CUGBP, Elav-like family member 2	10659	2.79423	9.06132	1.99337e-05	0.00692836	1.64259	9.06132	0.00242396	0.0584774
A_24_P944049	CEP68	centrosomal protein 68kDa	23177	-1.12768	6.33337	0.0240862	0.19368	-0.883516	6.33337	0.0676225	0.355853
A_33_P3265224	CEP68	centrosomal protein 68kDa	23177	-1.78371	7.62318	0.00133428	0.0405996	-1.21457	7.62318	0.0167011	0.165241
A_33_P3219641	CEP78	centrosomal protein 78kDa	84131	1.25717	8.12866	0.00947416	0.11809	1.74222	8.12866	0.000950826	0.036819
A_24_P943017	CERS3	ceramide synthase 3	204219	-1.39756	7.43651	0.00144403	0.0423548	-1.73475	7.43651	0.00023013	0.0192661
A_33_P3408305	CERS3	ceramide synthase 3	204219	-0.459832	10.6689	0.339643	0.699215	-1.0949	10.6689	0.0336237	0.24404
A_23_P153867	CERS4	ceramide synthase 4	79603	-1.86529	7.98086	0.00143442	0.0421859	-0.985577	7.98086	0.055557	0.31982
A_23_P326931	CFAP70	cilia and flagella associated protein 70	118491	-2.73639	8.231	3.69578e-05	0.00787274	-2.62747	8.231	5.58814e-05	0.0118734
A_24_P373152	CFL2	cofilin 2 (muscle)	1073	1.27545	7.73056	0.00036945	0.0214016	1.58469	7.73056	4.66932e-05	0.0110286
A_33_P3329974	CGN	cingulin	57530	-1.45026	11.1986	0.00953126	0.118239	-2.37407	11.1986	0.00022613	0.0190431
A_33_P3276475	CHMP1B	charged multivesicular body protein 1B	57132	-1.74427	10.2666	0.000122755	0.0129384	-1.30113	10.2666	0.00156147	0.0470815
A_21_P0011910	CHORDC1	cysteine and histidine-rich domain (CHORD) containing 1	26973	1.14661	8.17647	0.00378938	0.0711349	1.54532	8.17647	0.000358547	0.0234998
A_23_P138805	CHORDC1	cysteine and histidine-rich domain (CHORD) containing 1	26973	0.879199	9.40369	0.00916966	0.115929	1.09209	9.40369	0.00213748	0.0549944
A_33_P3502037	CHORDC1	cysteine and histidine-rich domain (CHORD) containing 1	26973	1.15405	7.66852	0.0044018	0.0770336	1.39812	7.66852	0.00106414	0.039023
A_23_P139919	CHST11	carbohydrate (chondroitin 4) sulfotransferase 11	50515	1.11269	6.64686	0.0130497	0.139755	1.62893	6.64686	0.000954454	0.0368351
A_24_P269779	CHST3	carbohydrate (chondroitin 6) sulfotransferase 3	9469	1.24139	7.37054	0.0123954	0.135972	1.69259	7.37054	0.00156009	0.0470772
A_23_P142322	CIRBP	cold inducible RNA binding protein	1153	-0.229518	12.4718	0.371799	0.72384	-0.459097	12.4718	0.0861037	0.400451
A_23_P377616	CIRBP	cold inducible RNA binding protein	1153	-2.11394	8.12577	0.00123087	0.0391511	-1.57009	8.12577	0.00966075	0.120652
A_23_P214969	CITED2	Cbp/p300-interacting transactivator, with Glu/Asp-rich carboxy-terminal domain, 2	10370	-1.62307	11.6085	8.74726e-05	0.0113752	-1.4633	11.6085	0.00023402	0.0193383
A_33_P3213374	CITED2	Cbp/p300-interacting transactivator, with Glu/Asp-rich carboxy-terminal domain, 2	10370	-1.00193	7.32711	0.131179	0.460686	-0.541505	7.32711	0.400917	0.778764
A_23_P163227	CKMT1A	creatine kinase, mitochondrial 1A	548596	1.44294	12.1679	0.00677095	0.098213	1.92523	12.1679	0.000828996	0.0347201
A_23_P163235	CKMT1A	creatine kinase, mitochondrial 1A	548596	1.2261	9.58221	0.00251582	0.0572311	1.9895	9.58221	3.44712e-05	0.00960508
A_23_P45751	CLCA4	chloride channel accessory 4	22802	-1.92963	7.50674	3.12769e-05	0.00755752	-5.63433	7.50674	5.61829e-11	3.22203e-06
A_23_P138760	CLCF1	cardiotrophin-like cytokine factor 1	23529	2.03993	7.70342	0.00188916	0.0483483	0.650372	7.70342	0.244462	0.641368
A_33_P3285545	CLDN4	claudin 4	1364	-0.531268	14.6587	0.294701	0.659939	-2.74067	14.6587	6.19563e-05	0.0120263
A_33_P3378272	CLDN4	claudin 4	1364	0.286592	4.70559	0.0737974	0.348198	0.11452	4.70559	0.453028	0.814723
A_21_P0000099	CLDN7	claudin 7	1366	-0.447107	12.2471	0.444105	0.771741	-2.96764	12.2471	0.000125063	0.0154491
A_23_P164284	CLDN7	claudin 7	1366	0.0175067	14.0155	0.97366	0.993727	-3.13398	14.0155	3.05911e-05	0.00895088
A_33_P3332970	CLEC2B	C-type lectin domain family 2, member B	9976	-1.42508	6.59008	0.00953323	0.118239	-1.879	6.59008	0.00142551	0.0447909
A_23_P92536	CNGA1	cyclic nucleotide gated channel alpha 1	1259	-1.34335	6.14676	0.000549703	0.0259919	-2.37718	6.14676	1.60291e-06	0.00249927
A_23_P214168	COL12A1	collagen, type XII, alpha 1	1303	5.45664	10.6187	4.66355e-06	0.00334312	2.76218	10.6187	0.00273644	0.0616794
A_33_P3231953	COL12A1	collagen, type XII, alpha 1	1303	2.66254	6.73582	0.00168691	0.0458279	0.622455	6.73582	0.38118	0.764855
A_23_P387031	COL23A1	collagen, type XXIII, alpha 1	91522	-1.59697	5.71068	5.42161e-07	0.00163644	-1.82992	5.71068	1.0266e-07	0.000850264
A_33_P3341722	COL23A1	collagen, type XXIII, alpha 1	91522	-0.528782	10.3983	0.0795668	0.362206	-0.299742	10.3983	0.30215	0.699714
A_23_P65240	COL4A1	collagen, type IV, alpha 1	1282	2.29609	8.52787	0.000400698	0.0221634	1.90769	8.52787	0.00182965	0.0511911
A_23_P205031	COL4A2	collagen, type IV, alpha 2	1284	2.78151	12.3709	0.000234489	0.0172407	2.16164	12.3709	0.00193227	0.0528993
A_23_P111228	COQ3	coenzyme Q3 methyltransferase	51805	1.70638	8.29252	0.000465409	0.0236566	1.49757	8.29252	0.00136869	0.0441097
A_33_P3221843	COQ3	coenzyme Q3 methyltransferase	51805	1.46435	8.16244	0.000255427	0.0179077	1.63359	8.16244	9.08125e-05	0.0133065
A_24_P416131	COTL1	coactosin-like F-actin binding protein 1	23406	3.34961	13.1511	8.295e-06	0.00457413	2.35046	13.1511	0.000293049	0.0218831
A_23_P218817	CPT1B	carnitine palmitoyltransferase 1B (muscle)	1375	-1.92385	8.07759	0.000577387	0.0267252	-1.62335	8.07759	0.0022343	0.0559758
A_33_P3280531	CRAT	carnitine O-acetyltransferase	1384	-1.79479	12.9431	3.90063e-05	0.00799058	-3.22451	12.9431	4.40079e-08	0.000841269
A_33_P3415843	CRAT	carnitine O-acetyltransferase	1384	0.255092	7.82208	0.569782	0.84373	0.0571034	7.82208	0.89819	0.978641
A_33_P3398401	CRBN	cereblon	51185	-1.61181	10.5812	2.77306e-05	0.00753988	-1.45889	10.5812	7.64071e-05	0.0128125
A_23_P157117	CREB5	cAMP responsive element binding protein 5	9586	2.32293	7.72691	0.00156845	0.0442934	2.63252	7.72691	0.000567156	0.0288605
A_21_P0000074	CREBRF	CREB3 regulatory factor	153222	0.0818406	4.9036	0.637601	0.878967	-0.397187	4.9036	0.0347239	0.248798
A_23_P404606	CREBRF	CREB3 regulatory factor	153222	-2.01027	8.231	0.00107137	0.0362364	-2.18326	8.231	0.00053951	0.0282302
A_33_P3231297	CREG1	cellular repressor of E1A-stimulated genes 1	8804	-1.12108	13.6871	0.00458692	0.0789719	-1.80272	13.6871	8.94873e-05	0.0133006
A_23_P155376	CRELD1	cysteine-rich with EGF-like domains 1	78987	-1.86206	10.2039	0.000387903	0.0218525	-1.5542	10.2039	0.00171809	0.0494869
A_33_P3422479	CRELD1	cysteine-rich with EGF-like domains 1	78987	-0.982467	6.808	0.00558551	0.088292	-1.00407	6.808	0.0048396	0.0833955
A_19_P00813482	CRHR1-IT1	CRHR1 intronic transcript 1	147081	-1.2	7.95079	0.00821147	0.108707	-1.59588	7.95079	0.00109536	0.0394683
A_24_P305038	CRHR1-IT1	CRHR1 intronic transcript 1	147081	-1.06681	6.47333	0.00924946	0.116377	-1.38041	6.47333	0.00158576	0.0475787
A_33_P3227944	CRHR1-IT1	CRHR1 intronic transcript 1	147081	-1.32841	9.11931	0.0217844	0.183184	-1.54631	9.11931	0.00946395	0.11945
A_33_P3318053	CRHR1-IT1	CRHR1 intronic transcript 1	147081	-0.0418678	6.37133	0.901973	0.974551	-0.529003	6.37133	0.135231	0.496608
A_33_P3252286	CRLF1	cytokine receptor-like factor 1	9244	-2.28293	8.71205	8.98137e-05	0.0115194	-1.70854	8.71205	0.00118217	0.0410886
A_33_P3331882	CRTC1	CREB regulated transcription coactivator 1	23373	-0.175005	8.91552	0.670822	0.893721	-0.254152	8.91552	0.538548	0.858285
A_33_P3420204	CRTC1	CREB regulated transcription coactivator 1	23373	-2.09575	9.98167	0.00105156	0.0358323	-2.63916	9.98167	0.000138234	0.0158235
A_23_P127394	CRY2	cryptochrome circadian clock 2	1408	-2.02983	10.1802	1.61995e-06	0.00221197	-0.955111	10.1802	0.00237796	0.0579819
A_23_P201368	CTBS	chitobiase, di-N-acetyl-	1486	-1.31224	10.0792	7.54501e-05	0.0106839	-1.55624	10.0792	1.2884e-05	0.00634889
A_24_P940135	CTBS	chitobiase, di-N-acetyl-	1486	-1.23578	9.60953	0.000446162	0.0233032	-1.58277	9.60953	4.26342e-05	0.0107681
A_33_P3287631	CTSB	cathepsin B	1508	-1.51774	13.1394	0.000263964	0.0181294	-1.19322	13.1394	0.00195273	0.0531446
A_21_P0000597	CTSLP8	cathepsin L pseudogene 8	1518	1.58778	9.72923	0.000176764	0.015244	1.0213	9.72923	0.00586551	0.0924473
A_23_P253375	CUX1	cut-like homeobox 1	1523	-1.38424	10.5195	0.00352146	0.0684857	-1.56241	10.5195	0.00144065	0.045049
A_24_P220454	CUX1	cut-like homeobox 1	1523	-0.0817069	10.0502	0.76493	0.929348	0.153557	10.0502	0.575712	0.875133
A_33_P3298785	CUX1	cut-like homeobox 1	1523	0.238389	6.4787	0.281212	0.647083	0.418106	6.4787	0.0693884	0.360319
A_23_P50269	CXCL17	chemokine (C-X-C motif) ligand 17	284340	-0.599186	7.73108	0.434577	0.765164	-3.72045	7.73108	0.000192101	0.0178554
A_33_P3214550	CXCR2	chemokine (C-X-C motif) receptor 2	3579	-1.67538	6.31995	0.00591081	0.091369	-2.63453	6.31995	0.000160573	0.0169579
A_23_P399001	CXXC5	CXXC finger protein 5	51523	-1.42539	10.7487	0.0168559	0.159992	-2.27923	10.7487	0.000677531	0.0311897
A_24_P400457	CYB5RL	cytochrome b5 reductase-like	606495	0.591734	5.01179	0.00557232	0.0882294	0.388771	5.01179	0.0497204	0.302345
A_33_P3353263	CYB5RL	cytochrome b5 reductase-like	606495	1.31208	6.96602	0.0072822	0.101907	1.74261	6.96602	0.000946442	0.0367734
A_24_P376556	CYCS	cytochrome c, somatic	54205	1.39416	12.471	0.000703439	0.0294501	1.4491	12.471	0.000506409	0.0273233
A_32_P174083	CYCS	cytochrome c, somatic	54205	0.572344	8.72968	0.167228	0.515093	0.874463	8.72968	0.0429027	0.278714
A_33_P3313401	CYCS	cytochrome c, somatic	54205	1.66485	12.3987	6.65022e-05	0.0101736	1.43689	12.3987	0.000270602	0.0211139
A_23_P208373	CYP2B6	cytochrome P450, family 2, subfamily B, polypeptide 6	1555	0.214204	5.65173	0.598927	0.859329	0.080022	5.65173	0.843564	0.965823
A_24_P339514	CYP2B6	cytochrome P450, family 2, subfamily B, polypeptide 6	1555	-2.04595	7.2925	0.000790517	0.0311797	-3.20505	7.2925	1.03273e-05	0.00575367
A_21_P0014273	CYP2R1	cytochrome P450, family 2, subfamily R, polypeptide 1	120227	0.0589212	6.02142	0.797539	0.940469	-0.180496	6.02142	0.436497	0.804159
A_23_P202860	CYP2R1	cytochrome P450, family 2, subfamily R, polypeptide 1	120227	-1.54151	11.4922	3.61013e-05	0.00787274	-1.85688	11.4922	4.85169e-06	0.00406488
A_23_P101374	CYP2S1	cytochrome P450, family 2, subfamily S, polypeptide 1	29785	1.77398	8.6003	0.00124752	0.0392668	0.923481	8.6003	0.0549379	0.318439
A_33_P3348782	CYP2S1	cytochrome P450, family 2, subfamily S, polypeptide 1	29785	1.57011	7.13843	9.90827e-05	0.0120133	0.873013	7.13843	0.00993281	0.122767
A_23_P8801	CYP3A5	cytochrome P450, family 3, subfamily A, polypeptide 5	1577	-4.06585	8.82389	2.95807e-05	0.00753988	-5.35577	8.82389	1.39563e-06	0.00233156
A_33_P3249746	CYP3A5	cytochrome P450, family 3, subfamily A, polypeptide 5	1577	-2.25301	5.85867	3.43598e-05	0.00771282	-2.42779	5.85867	1.56468e-05	0.00684986
A_23_P358917	CYP3A7	cytochrome P450, family 3, subfamily A, polypeptide 7	1551	-4.42093	9.11482	5.82235e-06	0.00375175	-5.39659	9.11482	5.78027e-07	0.00165746
A_33_P3318117	CYP3A7	cytochrome P450, family 3, subfamily A, polypeptide 7	1551	-0.373982	4.95402	0.110881	0.425916	-0.462259	4.95402	0.0539401	0.315847
A_23_P39315	CYP4F11	cytochrome P450, family 4, subfamily F, polypeptide 11	57834	0.891155	5.53757	0.000302117	0.0197786	0.639622	5.53757	0.00417318	0.076845
A_24_P42693	CYP4F11	cytochrome P450, family 4, subfamily F, polypeptide 11	57834	2.04527	7.48496	0.000183633	0.0154044	1.063	7.48496	0.0205449	0.185384
A_23_P46429	CYR61	cysteine-rich, angiogenic inducer, 61	3491	3.26461	13.5923	0.000216089	0.0165859	1.15495	13.5923	0.102809	0.437292
A_23_P376627	D2HGDH	D-2-hydroxyglutarate dehydrogenase	728294	-1.77462	11.8343	0.00178838	0.0473533	-1.05879	11.8343	0.0379726	0.261099
A_24_P115967	DAGLA	diacylglycerol lipase, alpha	747	1.64182	6.00549	0.000304154	0.0198294	-0.555581	6.00549	0.130149	0.487964
A_33_P3245006	DAK	dihydroxyacetone kinase 2 homolog (S. cerevisiae)	26007	-0.858562	7.7266	0.0109208	0.127166	-0.668668	7.7266	0.0385778	0.263099
A_33_P3245011	DAK	dihydroxyacetone kinase 2 homolog (S. cerevisiae)	26007	-1.5329	13.124	0.000863047	0.0322632	-0.899332	13.124	0.0269419	0.216181
A_23_P165598	DAPL1	death associated protein-like 1	92196	-3.85578	11.7629	0.000122719	0.0129384	-2.17437	11.7629	0.010413	0.125974
A_33_P3262742	DAPL1	death associated protein-like 1	92196	-3.81415	9.07348	1.94504e-05	0.00689208	-2.40779	9.07348	0.0013884	0.0442599
A_23_P148984	DARS2	aspartyl-tRNA synthetase 2, mitochondrial	55157	1.25292	9.14758	0.00872052	0.112638	1.61042	9.14758	0.00154845	0.0468613
A_23_P130753	DBP	D site of albumin promoter (albumin D-box) binding protein	1628	-2.73035	8.04265	5.98855e-05	0.00975674	-2.13308	8.04265	0.000592684	0.0294795
A_23_P91829	DCBLD2	discoidin, CUB and LCCL domain containing 2	131566	2.8135	9.35387	9.89744e-06	0.00502308	1.83323	9.35387	0.000644539	0.0304027
A_24_P137434	DCBLD2	discoidin, CUB and LCCL domain containing 2	131566	2.43517	12.0886	0.000982373	0.0345439	1.05489	12.0886	0.0942613	0.419281
A_24_P51061	DCBLD2	discoidin, CUB and LCCL domain containing 2	131566	1.42742	9.21847	0.0176236	0.164263	0.611479	9.21847	0.268932	0.666306
A_21_P0000129	DCLK1	doublecortin-like kinase 1	9201	0.13132	6.38941	0.845077	0.956601	-1.4693	6.38941	0.0427374	0.278317
A_23_P369994	DCLK1	doublecortin-like kinase 1	9201	-2.0556	7.98531	0.011117	0.128229	-2.96983	7.98531	0.000844882	0.0348083
A_32_P108889	DCLK1	doublecortin-like kinase 1	9201	-0.626702	5.2277	0.013371	0.141661	-0.920036	5.2277	0.000966501	0.037026
A_33_P3302777	DCLK1	doublecortin-like kinase 1	9201	-0.155336	5.48115	0.71637	0.911844	-1.04646	5.48115	0.0254853	0.209572
A_19_P00321656	DDAH1	dimethylarginine dimethylaminohydrolase 1	23576	0.113129	5.37171	0.682407	0.897992	0.305801	5.37171	0.277618	0.67449
A_23_P201386	DDAH1	dimethylarginine dimethylaminohydrolase 1	23576	2.19416	10.4801	0.00095078	0.0339305	1.4227	10.4801	0.0172928	0.168775
A_23_P19482	DDAH2	dimethylarginine dimethylaminohydrolase 2	23564	-1.72148	10.6303	4.3531e-05	0.00828162	-1.50549	10.6303	0.000162365	0.017054
A_23_P205623	DDHD1	DDHD domain containing 1	80821	1.52612	6.79871	4.87413e-06	0.003439	1.47111	6.79871	7.33871e-06	0.00467631
A_23_P429491	DDIAS	DNA damage-induced apoptosis suppressor	220042	1.8463	9.33336	0.00201734	0.0504327	2.40509	9.33336	0.000220798	0.0188932
A_23_P78664	DDX39A	DEAD (Asp-Glu-Ala-Asp) box polypeptide 39A	10212	1.12831	13.5099	0.002999	0.0633103	1.72507	13.5099	8.03805e-05	0.0129124
A_23_P124044	DEAF1	DEAF1 transcription factor	10522	-1.07903	10.3275	6.1738e-05	0.0099117	-1.21038	10.3275	1.8854e-05	0.00718138
A_23_P158533	DEAF1	DEAF1 transcription factor	10522	-1.68102	9.17396	9.58345e-07	0.00188805	-1.10313	9.17396	9.32147e-05	0.0133669
A_23_P88893	DEF8	differentially expressed in FDCP 8 homolog (mouse)	54849	1.63522	13.0846	0.000145616	0.0138081	1.39342	13.0846	0.00061407	0.029981
A_24_P193582	DEF8	differentially expressed in FDCP 8 homolog (mouse)	54849	1.7591	11.2092	0.000273633	0.0186594	1.55569	11.2092	0.000794987	0.033872
A_23_P71480	DEFB1	defensin, beta 1	1672	-2.16437	13.0846	0.00253862	0.0575672	-4.36363	13.0846	3.29432e-06	0.00340392
A_23_P53198	DGAT2	diacylglycerol O-acyltransferase 2	84649	-2.29624	6.20856	0.00197046	0.0498034	-2.1136	6.20856	0.00358909	0.0710496
A_23_P205200	DHRS12	dehydrogenase/reductase (SDR family) member 12	79758	-1.76592	9.04426	1.53009e-05	0.00622334	-2.15312	9.04426	1.66141e-06	0.0025045
A_33_P3342633	DHRS12	dehydrogenase/reductase (SDR family) member 12	79758	-0.921346	7.92289	0.00437542	0.076777	-1.02595	7.92289	0.00203377	0.0538226
A_23_P321501	DHRS2	dehydrogenase/reductase (SDR family) member 2	10202	0.0478062	5.80729	0.888471	0.970456	1.50243	5.80729	0.000501446	0.0273019
A_23_P33759	DHRS3	dehydrogenase/reductase (SDR family) member 3	9249	-0.199157	13.8917	0.770456	0.930615	-2.63423	13.8917	0.0014759	0.045805
A_23_P38346	DHX58	DEXH (Asp-Glu-X-His) box polypeptide 58	79132	-1.66755	10.4969	0.000438204	0.0231405	-1.24527	10.4969	0.00423867	0.0775585
A_23_P324340	DISP2	dispatched homolog 2 (Drosophila)	85455	2.34624	6.71391	0.0001208	0.0129384	1.53382	6.71391	0.0040317	0.0755912
A_23_P24129	DKK1	dickkopf WNT signaling pathway inhibitor 1	22943	2.77097	11.5687	0.00141598	0.0418769	2.22353	11.5687	0.00670517	0.0988984
A_24_P261417	DKK3	dickkopf WNT signaling pathway inhibitor 3	27122	3.08603	10.6536	1.65528e-05	0.00645108	1.71511	10.6536	0.0032018	0.0670249
A_33_P3261293	DKK3	dickkopf WNT signaling pathway inhibitor 3	27122	2.05978	6.8247	0.000157159	0.0143818	1.44377	6.8247	0.00300475	0.0649038
A_33_P3287710	DLG5-AS1	DLG5 antisense RNA 1	100128292	0.934896	8.64081	0.00680326	0.0984259	1.52345	8.64081	0.000141137	0.0159332
A_23_P319133	DNAJC10	DnaJ (Hsp40) homolog, subfamily C, member 10	54431	1.68447	11.119	0.00135985	0.0410236	1.1164	11.119	0.0194902	0.179962
A_24_P225604	DNAJC10	DnaJ (Hsp40) homolog, subfamily C, member 10	54431	1.78145	11.3451	0.000208338	0.0164771	1.45157	11.3451	0.00121337	0.041668
A_23_P202769	DNAJC4	DnaJ (Hsp40) homolog, subfamily C, member 4	3338	-1.57543	9.40309	0.000741815	0.0302577	-1.42145	9.40309	0.00168786	0.0490912
A_33_P3234202	DNASE1L3	deoxyribonuclease I-like 3	1776	-2.98107	6.76741	0.000151299	0.0141244	-0.533285	6.76741	0.374869	0.760161
A_33_P3329187	DNMT1	DNA (cytosine-5-)-methyltransferase 1	1786	1.04211	11.5225	0.0132285	0.140988	1.76569	11.5225	0.000277216	0.0212943
A_23_P154500	DNMT3A	DNA (cytosine-5-)-methyltransferase 3 alpha	1788	0.425495	8.12916	0.0373403	0.244335	0.681211	8.12916	0.00244608	0.0585751
A_23_P420373	DNMT3A	DNA (cytosine-5-)-methyltransferase 3 alpha	1788	1.17714	7.69098	0.00464363	0.0794393	1.54044	7.69098	0.000600447	0.0296196
A_33_P3272330	DNMT3A	DNA (cytosine-5-)-methyltransferase 3 alpha	1788	-0.575711	8.6262	0.118154	0.438635	-0.0152628	8.6262	0.965432	0.992162
A_23_P16722	DOCK10	dedicator of cytokinesis 10	55619	1.68599	6.9672	0.00418118	0.0750041	3.01524	6.9672	2.652e-05	0.00826598
A_23_P59637	DOCK4	dedicator of cytokinesis 4	9732	0.686008	7.52692	0.056687	0.304591	1.6143	7.52692	0.000235905	0.0194072
A_23_P125408	DOHH	deoxyhypusine hydroxylase/monooxygenase	83475	0.862826	9.11316	0.0100649	0.12184	1.6696	9.11316	4.89589e-05	0.011231
A_33_P3317277	DPF1	D4, zinc and double PHD fingers family 1	8193	1.30382	6.55808	0.00167098	0.0455965	1.92963	6.55808	5.04662e-05	0.0114057
A_24_P38347	DPYSL2	dihydropyrimidinase-like 2	1808	1.38664	8.62394	0.00401055	0.0732949	2.18779	8.62394	8.87946e-05	0.0133006
A_24_P149036	DPYSL3	dihydropyrimidinase-like 3	1809	2.02677	7.73673	0.00153726	0.0439264	1.91574	7.73673	0.00235127	0.057634
A_23_P56659	DQX1	DEAQ box RNA-dependent ATPase 1	165545	-1.51054	7.67109	0.000841669	0.0320733	-1.72673	7.67109	0.000263939	0.0207067
A_23_P99163	DRAM1	DNA-damage regulated autophagy modulator 1	55332	1.53852	10.8739	0.000378052	0.0216592	0.681161	10.8739	0.0591906	0.330303
A_23_P138856	DRAP1	DR1-associated protein 1 (negative cofactor 2 alpha)	10589	1.68001	15.1001	0.000712565	0.0295461	1.67908	15.1001	0.000715859	0.0319902
A_33_P3373765	DRD4	dopamine receptor D4	1815	-2.35969	7.60493	3.69883e-05	0.00787274	-2.00131	7.60493	0.000186489	0.0176485
A_33_P3244753	DRP2	dystrophin related protein 2	1821	1.55115	8.50918	0.000603903	0.027206	0.218439	8.50918	0.54616	0.861608
A_33_P3436732	DSCR10	Down syndrome critical region 10 (non-protein coding)	259234	2.12309	8.13202	0.000338815	0.0208261	1.12169	8.13202	0.0263907	0.21389
A_23_P104471	DUSP13	dual specificity phosphatase 13	51207	-2.29565	7.17439	0.000342607	0.020886	-3.45598	7.17439	5.47499e-06	0.00430117
A_33_P3383656	DUSP28	dual specificity phosphatase 28	285193	-1.69046	10.0475	6.82632e-06	0.00412087	-1.17267	10.0475	0.000277179	0.0212943
A_23_P14157	DZIP1	DAZ interacting zinc finger protein 1	22873	2.07874	7.78907	0.000528248	0.0254576	2.75579	7.78907	3.65693e-05	0.00989251
A_33_P3400224	DZIP1	DAZ interacting zinc finger protein 1	22873	1.47917	7.44469	0.00185507	0.0479434	2.16958	7.44469	6.34141e-05	0.0121155
A_32_P210202	E2F7	E2F transcription factor 7	144455	1.32714	9.86315	0.0181611	0.166798	2.02911	9.86315	0.00109939	0.0395538
A_33_P3318661	E2F7	E2F transcription factor 7	144455	0.646302	5.28195	0.0399086	0.254585	1.03458	5.28195	0.00273791	0.0616794
A_24_P763243	EEF1A1	eukaryotic translation elongation factor 1 alpha 1	1915	0.0063179	17.5878	0.963152	0.991163	0.00645225	17.5878	0.962369	0.991532
A_32_P15320	EEF1A1	eukaryotic translation elongation factor 1 alpha 1	1915	-0.338861	15.2426	0.183068	0.537571	-0.413489	15.2426	0.109433	0.450421
A_32_P44316	EEF1A1	eukaryotic translation elongation factor 1 alpha 1	1915	-1.96832	13.3606	0.000917568	0.0334204	-1.06079	13.3606	0.0408587	0.27188
A_32_P47701	EEF1A1	eukaryotic translation elongation factor 1 alpha 1	1915	-0.238903	14.9253	0.375927	0.72686	-0.545074	14.9253	0.0556043	0.320005
A_33_P3387272	EEF1A1	eukaryotic translation elongation factor 1 alpha 1	1915	-2.1648	12.4894	0.00178898	0.0473533	-1.18821	12.4894	0.0535722	0.314777
A_32_P515971	EFCAB3	EF-hand calcium binding domain 3	146779	0.0387323	4.7217	0.852553	0.959065	0.333347	4.7217	0.12538	0.480126
A_33_P3264042	EFCAB3	EF-hand calcium binding domain 3	146779	-1.82266	6.74948	0.000275848	0.0187064	-1.0488	6.74948	0.0151701	0.15684
A_33_P3367830	EFEMP2	EGF containing fibulin-like extracellular matrix protein 2	30008	-2.52984	9.44387	0.00147545	0.0428433	-3.00634	9.44387	0.000349959	0.0233591
A_23_P113005	EFNA1	ephrin-A1	1942	-1.88255	9.94788	0.000356879	0.0211731	-1.33918	9.94788	0.00502187	0.0849806
A_33_P3256952	EGLN3	egl-9 family hypoxia-inducible factor 3	112399	-3.90097	7.4338	1.36588e-07	0.000870354	-4.11648	7.4338	6.99469e-08	0.000850264
A_23_P203540	EHF	ets homologous factor	26298	-1.04595	12.0438	0.0387227	0.249715	-1.94245	12.0438	0.000822082	0.0345642
A_23_P121250	EIF4A2	eukaryotic translation initiation factor 4A2	1974	-1.56627	13.6541	6.48091e-05	0.0100452	-1.44728	13.6541	0.000140034	0.0159026
A_23_P104188	ELF3	E74-like factor 3 (ets domain transcription factor, epithelial-specific )	1999	-0.757558	10.5029	0.400972	0.742336	-3.68426	10.5029	0.000856241	0.0349642
A_21_P0014357	ENDOV	endonuclease V	284131	-0.451134	7.30418	0.0475988	0.279951	-0.155611	7.30418	0.466543	0.82173
A_24_P361457	ENDOV	endonuclease V	284131	-2.35121	6.9218	2.12173e-05	0.00708817	-1.99496	6.9218	0.000112007	0.0146321
A_33_P3274245	ENDOV	endonuclease V	284131	-0.509737	5.80799	0.0131907	0.140839	-0.459636	5.80799	0.0227838	0.19625
A_33_P3352958	ENDOV	endonuclease V	284131	-0.733249	7.11714	0.0320861	0.225835	-0.530482	7.11714	0.107238	0.44617
A_24_P236091	ENO2	enolase 2 (gamma, neuronal)	2026	-3.00946	7.97021	0.000853149	0.0320891	-2.40585	7.97021	0.00454776	0.0806211
A_24_P112447	ENTPD7	ectonucleoside triphosphate diphosphohydrolase 7	57089	1.61476	7.6938	0.00156568	0.0442934	1.16576	7.6938	0.0135801	0.146806
A_23_P134109	EPB41L2	erythrocyte membrane protein band 4.1-like 2	2037	1.89279	8.65207	0.000338162	0.0208261	1.83648	8.65207	0.00044148	0.025701
A_23_P91081	EPCAM	epithelial cell adhesion molecule	4072	2.15081	12.702	0.00080845	0.0314344	1.72813	12.702	0.00420506	0.077245
A_24_P166613	EPDR1	ependymin related 1	54749	5.41496	9.16448	4.7053e-09	8.99481e-05	1.41613	9.16448	0.00535613	0.0878421
A_23_P8834	EPHX2	epoxide hydrolase 2, cytoplasmic	2053	-2.59536	10.3224	3.92835e-05	0.00799058	-1.78571	10.3224	0.00119752	0.0413964
A_33_P3220698	EPS8L1	EPS8-like 1	54869	-0.286699	13.0992	0.621892	0.871193	-2.64991	13.0992	0.000360268	0.0235161
A_33_P3398597	EPS8L1	EPS8-like 1	54869	-0.0120835	7.02697	0.985768	0.996408	-1.69864	7.02697	0.0228974	0.196761
A_23_P147822	EPS8L2	EPS8-like 2	64787	-0.466792	10.8913	0.0649073	0.326266	-1.54645	10.8913	1.08456e-05	0.00585827
A_24_P323598	ESCO2	establishment of sister chromatid cohesion N-acetyltransferase 2	157570	1.23236	7.61154	0.0858596	0.375809	2.03062	7.61154	0.00870472	0.114131
A_33_P3326210	ESCO2	establishment of sister chromatid cohesion N-acetyltransferase 2	157570	1.33335	7.98113	0.0262818	0.20294	2.42926	7.98113	0.000470433	0.0264411
A_23_P46025	ETNK2	ethanolamine kinase 2	55224	-1.9284	7.11648	0.00106717	0.0361923	-1.92327	7.11648	0.00109027	0.0394537
A_33_P3351554	ETNK2	ethanolamine kinase 2	55224	-1.57569	12.2909	0.0058994	0.091293	-2.3467	12.2909	0.000264921	0.0207554
A_24_P49183	EXD3	exonuclease 3'-5' domain containing 3	54932	-1.44356	5.89521	0.0059271	0.0915107	-1.29184	5.89521	0.0116644	0.134377
A_33_P3319261	EXD3	exonuclease 3'-5' domain containing 3	54932	-1.73588	7.56858	9.90688e-05	0.0120133	-1.77611	7.56858	7.9149e-05	0.0128894
A_23_P64404	FADS3	fatty acid desaturase 3	3995	1.90856	7.82919	0.000849814	0.0320891	1.00281	7.82919	0.0437091	0.281512
A_32_P84369	FAM153B	family with sequence similarity 153, member B	202134	-2.65904	7.2647	0.00417186	0.0749302	-3.29633	7.2647	0.000827332	0.0346869
A_23_P423074	FAM169A	family with sequence similarity 169, member A	26049	2.13498	9.54428	1.1912e-05	0.00557472	1.58753	9.54428	0.000233737	0.0193383
A_32_P84242	FAM169A	family with sequence similarity 169, member A	26049	1.99818	8.56527	2.88256e-06	0.00281184	1.42575	8.56527	0.000103736	0.0141647
A_19_P00804215	FAM228B	family with sequence similarity 228, member B	375190	-1.05326	6.9851	0.00338104	0.0672005	-1.29954	6.9851	0.000667928	0.0309251
A_19_P00813077	FAM228B	family with sequence similarity 228, member B	375190	-2.007	7.68432	4.40968e-06	0.00331269	-1.95022	7.68432	6.08252e-06	0.0044164
A_33_P3362900	FAM228B	family with sequence similarity 228, member B	375190	-2.28621	9.7402	0.000169333	0.0149862	-2.16365	9.7402	0.00028151	0.0214685
A_21_P0000068	FAM229A	family with sequence similarity 229, member A	100128071	-2.29087	10.9387	0.00125797	0.0394874	-1.93955	10.9387	0.00427297	0.0777672
A_23_P160546	FAM63A	family with sequence similarity 63, member A	55793	-0.60881	11.0043	0.0756606	0.352866	-1.54963	11.0043	0.000237601	0.0194072
A_23_P423482	FAM81A	family with sequence similarity 81, member A	145773	1.20429	6.03017	0.000102624	0.0121598	1.98036	6.03017	4.34408e-07	0.00159161
A_23_P306215	FAM84A	family with sequence similarity 84, member A	151354	-1.29491	9.62706	0.0608224	0.315808	-2.02776	9.62706	0.00648876	0.0970596
A_24_P413920	FAM84A	family with sequence similarity 84, member A	151354	-0.396958	7.97255	0.409558	0.748445	-0.587194	7.97255	0.229079	0.623869
A_33_P3270793	FAM84A	family with sequence similarity 84, member A	151354	-0.709311	5.94419	0.0537215	0.296696	-0.864527	5.94419	0.0223399	0.194103
A_33_P3306202	FAM84A	family with sequence similarity 84, member A	151354	-0.990832	7.85226	0.097572	0.402299	-2.15908	7.85226	0.001688	0.0490912
A_23_P206441	FANCA	Fanconi anemia, complementation group A	2175	1.21127	8.07943	0.0475847	0.279951	1.88031	8.07943	0.00455039	0.0806428
A_33_P3286422	FANCA	Fanconi anemia, complementation group A	2175	1.74698	7.45317	0.00798179	0.1069	2.32714	7.45317	0.00104152	0.0385691
A_33_P3386344	FANCA	Fanconi anemia, complementation group A	2175	0.430383	7.47544	0.477205	0.790483	1.3825	7.47544	0.0341165	0.245983
A_23_P150903	FAR2	fatty acyl CoA reductase 2	55711	1.03793	6.34267	0.0249345	0.197524	1.85639	6.34267	0.000502414	0.0273019
A_23_P501831	FAXDC2	fatty acid hydroxylase domain containing 2	10826	-1.83502	7.55922	0.013076	0.14001	-2.55777	7.55922	0.00141508	0.044664
A_23_P214026	FBN2	fibrillin 2	2201	3.74069	9.08207	3.36792e-07	0.00137962	2.32557	9.08207	6.71429e-05	0.0124212
A_21_P0014038	FBRSL1	fibrosin-like 1	57666	0.22621	5.27738	0.236909	0.599793	0.484284	5.27738	0.019134	0.177963
A_21_P0014039	FBRSL1	fibrosin-like 1	57666	1.69526	6.81057	2.47635e-05	0.00739666	2.12551	6.81057	2.03348e-06	0.00260156
A_23_P368934	FBRSL1	fibrosin-like 1	57666	-1.09305	10.6032	0.0256474	0.200302	-0.875392	10.6032	0.0654409	0.350189
A_24_P280497	FBRSL1	fibrosin-like 1	57666	0.0740662	13.2783	0.81332	0.946319	-0.435818	13.2783	0.178533	0.561302
A_33_P3234457	FBRSL1	fibrosin-like 1	57666	0.947329	8.90422	0.00131598	0.0403147	1.67157	8.90422	5.57019e-06	0.00431682
A_23_P36724	FBXL14	F-box and leucine-rich repeat protein 14	144699	-2.14922	7.4716	0.000104692	0.0122781	-2.0346	7.4716	0.000176544	0.017541
A_23_P141146	FBXL20	F-box and leucine-rich repeat protein 20	84961	-0.476257	7.82421	0.023125	0.189673	-0.446507	7.82421	0.0314454	0.235782
A_33_P3333587	FBXL20	F-box and leucine-rich repeat protein 20	84961	-1.58851	10.9286	0.000229373	0.0170172	-1.63832	10.9286	0.000172185	0.0174156
A_23_P342709	FBXO15	F-box protein 15	201456	-2.09316	7.1419	0.000226031	0.0170079	-1.04778	7.1419	0.0275882	0.219135
A_33_P3378126	FBXO32	F-box protein 32	114907	-3.12788	8.38614	3.47199e-05	0.00771282	-3.54322	8.38614	9.20237e-06	0.00538517
A_23_P80048	FER1L4	fer-1-like family member 4, pseudogene (functional)	80307	-3.73611	9.32546	0.000159259	0.0145205	-3.91066	9.32546	0.000102867	0.0141132
A_24_P228611	FER1L4	fer-1-like family member 4, pseudogene (functional)	80307	-0.617542	4.93204	0.0384705	0.248676	-0.602999	4.93204	0.0425865	0.277691
A_24_P153840	FGD3	FYVE, RhoGEF and PH domain containing 3	89846	-2.72813	6.55686	0.000179377	0.0153238	-2.24294	6.55686	0.000992759	0.037596
A_33_P3333282	FGF11	fibroblast growth factor 11	2256	-1.59855	7.45255	0.00367157	0.0700468	-2.30898	7.45255	0.000182904	0.0175516
A_33_P3379886	FGF2	fibroblast growth factor 2 (basic)	2247	0.97491	5.24517	0.00122005	0.039009	-0.0312873	5.24517	0.898896	0.978801
A_33_P3419696	FGF2	fibroblast growth factor 2 (basic)	2247	1.82144	5.80359	4.0275e-05	0.00804784	0.525494	5.80359	0.112967	0.456643
A_23_P30126	FGFBP1	fibroblast growth factor binding protein 1	9982	1.75971	16.0619	0.000424132	0.0227984	1.63318	16.0619	0.000800846	0.0339451
A_23_P92349	FGFRL1	fibroblast growth factor receptor-like 1	53834	0.690899	9.04312	0.0827923	0.368469	1.6643	9.04312	0.000491833	0.0269657
A_24_P203407	FITM2	fat storage-inducing transmembrane protein 2	128486	1.30528	7.42957	7.08286e-05	0.0102974	1.91582	7.42957	1.07372e-06	0.00212333
A_21_P0000676	FLJ21408	uncharacterized LOC400512	400512	-1.15684	6.06105	0.00149413	0.0432002	-1.65885	6.06105	5.99481e-05	0.0120076
A_33_P3809497	FLJ37505	uncharacterized LOC400087	400087	1.77851	5.42181	0.00159667	0.0447592	0.612543	5.42181	0.201001	0.590532
A_23_P12113	FLVCR1	feline leukemia virus subgroup C cellular receptor 1	28982	1.89932	8.73558	0.000540727	0.0259025	2.1481	8.73558	0.0001792	0.017541
A_33_P3275702	FMO2	flavin containing monooxygenase 2 (non-functional)	2327	-0.5134	5.94293	0.295599	0.660753	-2.75008	5.94293	4.31859e-05	0.0107681
A_23_P151150	FOXM1	forkhead box M1	2305	1.73946	9.91562	0.0031475	0.0645587	2.51539	9.91562	0.000147122	0.0162738
A_23_P9465	FPGS	folylpolyglutamate synthase	2356	1.56007	10.8141	0.00020137	0.0161969	1.3419	10.8141	0.000758556	0.0330817
A_33_P3394198	FPGS	folylpolyglutamate synthase	2356	0.973651	8.55402	0.0104373	0.124546	1.15459	8.55402	0.00349576	0.0699262
A_21_P0000060	FRAS1	Fraser extracellular matrix complex subunit 1	80144	0.402957	5.83413	0.203109	0.563612	0.0570527	5.83413	0.852804	0.967359
A_32_P107876	FRAS1	Fraser extracellular matrix complex subunit 1	80144	2.02905	10.0388	4.19846e-05	0.00818971	1.58821	10.0388	0.000430771	0.0254683
A_33_P3380642	FRAS1	Fraser extracellular matrix complex subunit 1	80144	0.826291	5.29929	0.00742513	0.102906	0.655449	5.29929	0.026499	0.214403
A_23_P26037	FRMD5	FERM domain containing 5	84978	2.92951	7.36679	3.25044e-05	0.00763972	1.12654	7.36679	0.037207	0.25839
A_33_P3238815	FRMD5	FERM domain containing 5	84978	2.08112	7.39207	0.00136069	0.0410276	0.830243	7.39207	0.134885	0.496151
A_23_P110531	FST	follistatin	10468	6.74418	7.5835	5.07435e-05	0.00879181	3.63637	7.5835	0.00796183	0.109078
A_23_P106887	FUS	FUS RNA binding protein	2521	1.22618	12.0018	0.00307847	0.0637791	1.71506	12.0018	0.000195354	0.0180118
A_23_P360316	FUT3	fucosyltransferase 3 (galactoside 3(4)-L-fucosyltransferase, Lewis blood group)	2525	-0.0755035	10.813	0.925958	0.980933	-3.25236	10.813	0.0011185	0.0400405
A_33_P3286536	FUT4	fucosyltransferase 4 (alpha (1,3) fucosyltransferase, myeloid-specific)	2526	1.82378	8.67023	0.000616143	0.0275626	1.57442	8.67023	0.00199542	0.0533747
A_24_P393740	FYB	FYN binding protein	2533	2.35393	5.67726	0.000775624	0.0309038	-0.873183	5.67726	0.135997	0.49785
A_23_P74609	G0S2	G0/G1 switch 2	50486	-3.91852	10.9051	0.000816712	0.0316539	-4.27833	10.9051	0.000385508	0.024077
A_23_P153026	GAA	glucosidase, alpha; acid	2548	-1.99369	12.0375	0.00776142	0.105302	-2.92226	12.0375	0.000449445	0.0257562
A_24_P4816	GABARAPL1	GABA(A) receptor-associated protein like 1	23710	-0.95616	8.58048	0.0564058	0.303927	-1.58132	8.58048	0.00396523	0.0749265
A_33_P3812669	GABARAPL1	GABA(A) receptor-associated protein like 1	23710	-0.954116	11.4288	0.0924222	0.390557	-2.11408	11.4288	0.00129725	0.042978
A_21_P0006496	GAGE2B	G antigen 2B	645037	-2.52186	9.81008	4.23032e-07	0.00151628	-2.04457	9.81008	4.89071e-06	0.00406488
A_23_P374844	GAL	galanin/GMAP prepropeptide	51083	3.55139	7.45752	0.000783024	0.0310476	2.61828	7.45752	0.00719073	0.102659
A_33_P3269976	GAL	galanin/GMAP prepropeptide	51083	-0.176249	4.70763	0.27287	0.638701	-0.392264	4.70763	0.023486	0.199629
A_23_P141126	GALK1	galactokinase 1	2584	-2.12776	8.31638	0.000131734	0.0132607	-1.46333	8.31638	0.0030141	0.0650018
A_33_P3703501	GALNT10	polypeptide N-acetylgalactosaminyltransferase 10	55568	2.24281	9.32462	0.000106846	0.0123326	2.07236	9.32462	0.000225459	0.0190425
A_23_P139418	GALNT18	polypeptide N-acetylgalactosaminyltransferase 18	374378	1.36084	9.11661	0.00321005	0.0653972	1.6124	9.11661	0.000879558	0.0353481
A_24_P408736	GALNT5	polypeptide N-acetylgalactosaminyltransferase 5	11227	4.03806	8.39771	2.95643e-06	0.00281184	0.613226	8.39771	0.276702	0.673775
A_24_P19228	GAMT	guanidinoacetate N-methyltransferase	2593	-2.32166	9.15013	0.00120249	0.0386557	-2.04819	9.15013	0.00308646	0.0658247
A_33_P3418597	GAS2L1	growth arrest-specific 2 like 1	10634	1.06223	9.88234	0.015896	0.155275	1.74593	9.88234	0.000487972	0.0268959
A_24_P753476	GAS2L1P2	growth arrest-specific 2 like 1 pseudogene 2	340508	1.29355	9.34983	0.000600547	0.0271286	1.70473	9.34983	4.53084e-05	0.0109176
A_33_P3360341	GATA3	GATA binding protein 3	2625	-1.0488	7.71761	0.0128673	0.138917	-1.78348	7.71761	0.000256468	0.0203355
A_23_P304450	GATA6	GATA binding protein 6	2627	1.73258	7.86265	0.000696142	0.0293713	0.132077	7.86265	0.746863	0.938873
A_33_P3226050	GATSL3	GATS protein-like 3	652968	-1.77562	11.5741	0.0129921	0.139473	-2.94326	11.5741	0.000328091	0.0229946
A_33_P3227716	GATSL3	GATS protein-like 3	652968	-1.7516	11.3856	0.00532371	0.0856888	-2.88107	11.3856	8.93121e-05	0.0133006
A_23_P85693	GBP2	guanylate binding protein 2, interferon-inducible	2634	-2.13201	7.59614	0.0015158	0.0435229	-2.77857	7.59614	0.000154867	0.0166967
A_24_P167642	GCH1	GTP cyclohydrolase 1	2643	1.23612	8.70855	0.0121161	0.134348	1.23296	8.70855	0.012294	0.138973
A_33_P3311439	GCH1	GTP cyclohydrolase 1	2643	1.39867	7.19685	0.000891312	0.0328719	1.50785	7.19685	0.000472819	0.026532
A_23_P77328	GCHFR	GTP cyclohydrolase I feedback regulator	2644	-2.20378	11.6185	0.000522963	0.0253734	-1.62548	11.6185	0.00527648	0.0871543
A_24_P182947	GCSAM	germinal center-associated, signaling and motility	257144	-1.6243	5.54315	7.30049e-05	0.0104568	-1.74439	5.54315	3.54829e-05	0.00969004
A_33_P3226008	GCSAM	germinal center-associated, signaling and motility	257144	-0.881964	5.73694	0.160054	0.50422	-0.027485	5.73694	0.963786	0.991856
A_23_P155288	GFM1	G elongation factor, mitochondrial 1	85476	1.61643	10.6427	3.8117e-06	0.00315478	1.30639	10.6427	3.81766e-05	0.00995177
A_33_P3262133	GFM1	G elongation factor, mitochondrial 1	85476	-0.0885664	5.04335	0.663411	0.890386	-0.0251846	5.04335	0.901197	0.979341
A_24_P49199	GLDN	gliomedin	342035	-2.67359	5.87593	2.63379e-05	0.0074755	-2.8155	5.87593	1.52212e-05	0.00675483
A_33_P3418125	GLIPR1	GLI pathogenesis-related 1	11010	3.15651	6.19169	6.06954e-05	0.00980513	1.28636	6.19169	0.0377394	0.260573
A_23_P48198	GLT8D2	glycosyltransferase 8 domain containing 2	83468	2.16946	7.09853	0.000968854	0.0342463	1.44281	7.09853	0.0152821	0.157543
A_33_P3383356	GLT8D2	glycosyltransferase 8 domain containing 2	83468	-0.0513283	4.67758	0.813369	0.946337	0.260314	4.67758	0.242488	0.639172
A_23_P39131	GLTSCR2	glioma tumor suppressor candidate region gene 2	29997	-1.99574	10.6798	0.000251264	0.017746	-1.33002	10.6798	0.00596432	0.0930915
A_33_P3393694	GLTSCR2	glioma tumor suppressor candidate region gene 2	29997	-0.838921	15.4045	0.000856657	0.0320891	-0.653478	15.4045	0.00542049	0.0883713
A_23_P92202	GMPPB	GDP-mannose pyrophosphorylase B	29925	1.13349	8.93197	0.00325738	0.0658467	1.81814	8.93197	5.59872e-05	0.0118734
A_23_P129103	GOLGA2P10	golgin A2 pseudogene 10	80154	-2.24176	13.0312	0.00012364	0.0129384	-1.48074	13.0312	0.0038183	0.0732398
A_33_P3227774	GOLGA2P10	golgin A2 pseudogene 10	80154	-2.51527	11.9225	0.000138893	0.0135611	-1.62186	11.9225	0.00488168	0.083745
A_33_P3407618	GOLGA2P10	golgin A2 pseudogene 10	80154	-2.2408	7.2517	5.00646e-05	0.00872925	-1.09231	7.2517	0.0142253	0.151103
A_23_P398275	GOLGA2P7	golgin A2 pseudogene 7	388152	-2.51251	11.6941	0.000113491	0.0126191	-1.9415	11.6941	0.00110971	0.0398004
A_24_P341535	GOLGA2P7	golgin A2 pseudogene 7	388152	-0.611507	7.15594	0.0230251	0.18912	-0.171861	7.15594	0.48534	0.831482
A_33_P3228751	GOLGA2P7	golgin A2 pseudogene 7	388152	-1.58245	6.79755	0.00176321	0.0469918	-0.967229	6.79755	0.0338474	0.244729
A_33_P3376762	GOLGA2P7	golgin A2 pseudogene 7	388152	0.159916	9.51531	0.795956	0.939874	0.0994855	9.51531	0.872103	0.972472
A_23_P146512	GOLM1	golgi membrane protein 1	51280	1.68058	10.1365	0.000116143	0.01276	1.41409	10.1365	0.000559113	0.0286598
A_33_P3231653	GOLM1	golgi membrane protein 1	51280	1.59504	8.81264	8.44593e-05	0.0112532	1.36036	8.81264	0.000373848	0.0237193
A_23_P97265	GPATCH4	G patch domain containing 4	54865	1.61653	10.6391	0.000837355	0.0320101	1.75794	10.6391	0.00041007	0.0247288
A_33_P3211263	GPATCH4	G patch domain containing 4	54865	1.41855	10.4968	0.00138534	0.0414222	1.61045	10.4968	0.000486861	0.0268959
A_23_P91350	GPCPD1	glycerophosphocholine phosphodiesterase GDE1 homolog (S. cerevisiae)	56261	-2.49204	10.5211	9.40228e-05	0.0117479	-2.58735	10.5211	6.49116e-05	0.012196
A_23_P134426	GPNMB	glycoprotein (transmembrane) nmb	10457	-5.19109	9.01225	2.33568e-05	0.00731961	-1.59135	9.01225	0.0791112	0.384911
A_23_P36825	GPRC5A	G protein-coupled receptor, class C, group 5, member A	9052	1.89258	7.95202	0.00156935	0.0442934	-0.39092	7.95202	0.433484	0.80219
A_24_P160466	GPRIN1	G protein regulated inducer of neurite outgrowth 1	114787	1.137	9.05077	0.0200492	0.176091	1.95368	9.05077	0.000487003	0.0268959
A_33_P3288832	GPRIN1	G protein regulated inducer of neurite outgrowth 1	114787	-0.122428	4.95236	0.483657	0.794763	-0.320532	4.95236	0.0804214	0.387798
A_23_P133474	GPX3	glutathione peroxidase 3	2878	-3.16594	10.8153	0.000297408	0.0195149	-2.9462	10.8153	0.000559515	0.0286598
A_33_P3369371	GPX3	glutathione peroxidase 3	2878	-3.17194	8.67107	0.000400266	0.0221634	-2.8149	8.67107	0.00109324	0.0394683
A_21_P0000130	GS1-259H13.2	transmembrane protein 225-like	100289187	-2.79006	8.46573	1.75531e-05	0.00653669	-2.34464	8.46573	0.000103437	0.0141575
A_21_P0013257	GS1-259H13.2	transmembrane protein 225-like	100289187	-1.78313	6.43854	2.6124e-05	0.0074755	-1.85587	6.43854	1.7116e-05	0.00711547
A_21_P0013259	GS1-259H13.2	transmembrane protein 225-like	100289187	-2.47348	8.22663	3.41686e-05	0.00771282	-2.4108	8.22663	4.4466e-05	0.0109176
A_21_P0013399	GS1-259H13.2	transmembrane protein 225-like	100289187	-1.85118	6.561	4.53322e-05	0.00834713	-1.62868	6.561	0.000159285	0.016875
A_33_P3221999	GSDMB	gasdermin B	55876	-2.46762	9.05597	0.000179223	0.0153238	-2.59434	9.05597	0.000111314	0.0146045
A_23_P66732	GSG2	germ cell associated 2 (haspin)	83903	1.37817	7.3712	0.0129737	0.139454	2.16839	7.3712	0.000517399	0.0276021
A_23_P255884	GSN	gelsolin	2934	-0.942974	12.4753	0.00605288	0.092535	-2.23407	12.4753	2.21378e-06	0.00275996
A_33_P3423365	GSN	gelsolin	2934	-0.606402	12.006	0.109857	0.424197	-2.58715	12.006	3.85184e-06	0.00364444
A_23_P397208	GSTM2	glutathione S-transferase mu 2 (muscle)	2946	-2.74803	8.17112	0.000124808	0.0129902	-2.09267	8.17112	0.00134759	0.0437865
A_33_P3410351	GSTM2	glutathione S-transferase mu 2 (muscle)	2946	-1.58889	6.47006	0.00412337	0.0744334	-1.03403	6.47006	0.0429672	0.278748
A_23_P12343	GSTM3	glutathione S-transferase mu 3 (brain)	2947	-2.24641	12.9122	0.000249325	0.0176743	-1.02915	12.9122	0.0429643	0.278748
A_23_P10206	HAS2	hyaluronan synthase 2	3037	1.76252	5.05233	0.00105413	0.0358773	0.0457356	5.05233	0.916661	0.982223
A_23_P416034	HAUS7	HAUS augmin-like complex, subunit 7	55559	0.46363	5.90861	0.0637424	0.323558	1.24799	5.90861	8.858e-05	0.0133006
A_23_P416036	HAUS7	HAUS augmin-like complex, subunit 7	55559	1.58431	8.62006	0.000134912	0.0135027	2.11772	8.62006	6.68628e-06	0.0045112
A_23_P215787	HBP1	HMG-box transcription factor 1	26959	-1.37634	8.82484	0.000566198	0.0263349	-1.86237	8.82484	3.21754e-05	0.00924678
A_23_P64721	HCAR3	hydroxycarboxylic acid receptor 3	8843	0.289448	8.35008	0.411467	0.749658	-1.59567	8.35008	0.000356489	0.0234184
A_33_P3350207	HCFC1R1	host cell factor C1 regulator 1 (XPO1 dependent)	54985	-2.50364	12.5962	4.58007e-05	0.00839177	-1.59049	12.5962	0.00246812	0.0586834
A_33_P3242453	HCG22	HLA complex group 22	285834	-2.79278	6.09086	0.0012974	0.0400456	-2.06802	6.09086	0.0102304	0.124712
A_24_P125283	HDAC5	histone deacetylase 5	10014	-2.2336	8.07917	0.000750049	0.030442	-2.37013	8.07917	0.000452432	0.0258513
A_33_P3338186	HEXDC	hexosaminidase (glycosyl hydrolase family 20, catalytic domain) containing	284004	-1.80177	12.4355	9.43855e-05	0.0117479	-0.923115	12.4355	0.0153568	0.157973
A_33_P3274935	HID1	HID1 domain containing	283987	-0.703981	10.0037	0.145319	0.482482	-1.84446	10.0037	0.00120147	0.0414082
A_23_P20022	HILPDA	hypoxia inducible lipid droplet-associated	29923	-1.503	11.613	0.000503735	0.0249415	-1.12176	11.613	0.00474046	0.082432
A_33_P3360216	HIST1H2AI	histone cluster 1, H2ai	8329	0.616117	9.21053	0.251912	0.617183	1.98047	9.21053	0.00177804	0.0502556
A_33_P3393135	HIST1H2AI	histone cluster 1, H2ai	8329	0.32972	6.11369	0.385834	0.732182	1.72566	6.11369	0.000344542	0.0233218
A_23_P363174	HIST1H2AL	histone cluster 1, H2al	8332	1.0213	8.51081	0.0417276	0.26053	2.27931	8.51081	0.000190546	0.0178554
A_23_P258769	HLA-DPB1	major histocompatibility complex, class II, DP beta 1	3115	0.658859	8.14894	0.291639	0.65721	2.48049	8.14894	0.0010156	0.0379684
A_24_P166443	HLA-DPB1	major histocompatibility complex, class II, DP beta 1	3115	1.19277	7.74915	0.0320483	0.225624	2.22312	7.74915	0.000557355	0.0286598
A_33_P3271634	HLA-DPB1	major histocompatibility complex, class II, DP beta 1	3115	-0.128906	5.90778	0.682429	0.897992	0.579377	5.90778	0.0812706	0.389771
A_33_P3271635	HLA-DPB1	major histocompatibility complex, class II, DP beta 1	3115	0.483398	6.29152	0.19285	0.550019	1.24415	6.29152	0.00336283	0.068534
A_33_P3271651	HLA-DPB1	major histocompatibility complex, class II, DP beta 1	3115	0.91703	7.01186	0.0573539	0.30637	1.87342	7.01186	0.000830546	0.0347201
A_23_P373119	HMGB3P1	high mobility group box 3 pseudogene 1	128872	1.79799	10.8722	3.14293e-05	0.00755752	1.53942	10.8722	0.000139581	0.0159026
A_24_P3973	HNRNPA2B1	heterogeneous nuclear ribonucleoprotein A2/B1	3181	1.45184	13.5433	0.00105232	0.0358371	1.53369	13.5433	0.000669923	0.0309834
A_33_P3337318	HNRNPA2B1	heterogeneous nuclear ribonucleoprotein A2/B1	3181	0.0184471	5.41468	0.912284	0.977252	0.248485	5.41468	0.152936	0.524753
A_33_P3362891	HNRNPA2B1	heterogeneous nuclear ribonucleoprotein A2/B1	3181	0.679835	12.1228	0.127831	0.454746	1.14619	12.1228	0.0162551	0.162932
A_23_P19084	HNRNPAB	heterogeneous nuclear ribonucleoprotein A/B	3182	1.2848	10.9326	0.000771361	0.0308905	1.69486	10.9326	6.06171e-05	0.012025
A_23_P58353	HNRNPD	heterogeneous nuclear ribonucleoprotein D (AU-rich element RNA binding protein 1, 37kDa)	3184	1.26283	13.6436	0.000701866	0.0294267	1.20807	13.6436	0.00101097	0.0379071
A_24_P123245	HNRNPD	heterogeneous nuclear ribonucleoprotein D (AU-rich element RNA binding protein 1, 37kDa)	3184	1.75891	9.09357	0.000330547	0.0206049	1.45264	9.09357	0.00162313	0.0480809
A_24_P71904	HPGD	hydroxyprostaglandin dehydrogenase 15-(NAD)	3248	-2.70376	7.62933	0.000409839	0.0225301	-4.21277	7.62933	4.67219e-06	0.00406488
A_23_P328069	HPS1	Hermansky-Pudlak syndrome 1	3257	0.0121493	9.17393	0.960832	0.990789	0.32097	9.17393	0.207638	0.598788
A_24_P415327	HPS1	Hermansky-Pudlak syndrome 1	3257	-0.427297	9.35743	0.164614	0.511346	-0.0335518	9.35743	0.909988	0.981251
A_33_P3412479	HPS1	Hermansky-Pudlak syndrome 1	3257	1.97048	8.29689	4.9814e-05	0.00872925	1.43218	8.29689	0.000929053	0.03636
A_21_P0000064	HPSE	heparanase	10855	1.36735	6.91228	0.00427148	0.0759347	1.59815	6.91228	0.00136581	0.0441097
A_23_P256107	HPSE	heparanase	10855	0.815536	8.62628	0.0768206	0.355827	1.03523	8.62628	0.029406	0.226637
A_23_P25194	HRK	harakiri, BCL2 interacting protein	8739	2.72567	6.33263	8.71052e-05	0.0113532	0.695955	6.33263	0.187541	0.573281
A_23_P81973	HSD17B8	hydroxysteroid (17-beta) dehydrogenase 8	7923	-1.56097	11.1835	0.000229372	0.0170172	-1.49298	11.1835	0.00034327	0.0233218
A_23_P3592	HSF4	heat shock transcription factor 4	3299	-1.62598	6.21546	1.43012e-05	0.00616662	-1.30393	6.21546	0.000135	0.0158235
A_33_P3321657	HSPG2	heparan sulfate proteoglycan 2	3339	-0.701628	15.1476	0.120776	0.443129	-1.63838	15.1476	0.00172446	0.0494955
A_33_P3380612	HSPG2	heparan sulfate proteoglycan 2	3339	-0.36133	5.89187	0.158386	0.501785	-0.671368	5.89187	0.0150299	0.156056
A_33_P3380618	HSPG2	heparan sulfate proteoglycan 2	3339	0.178887	5.31841	0.444658	0.77209	0.176385	5.31841	0.450922	0.813615
A_33_P3380625	HSPG2	heparan sulfate proteoglycan 2	3339	-1.05609	6.47193	0.0270861	0.205997	-1.20139	6.47193	0.0139544	0.149165
A_23_P119143	ICAM5	intercellular adhesion molecule 5, telencephalin	7087	-1.72218	6.96139	0.00245215	0.0565908	-2.09406	6.96139	0.000539105	0.0282302
A_23_P129209	IDH2	isocitrate dehydrogenase 2 (NADP+), mitochondrial	3418	-1.75774	11.4147	0.000136867	0.0135564	-1.22331	11.4147	0.00284887	0.0632192
A_23_P217475	IDS	iduronate 2-sulfatase	3423	-1.52723	10.3409	0.000155066	0.0142514	-1.89402	10.3409	1.77332e-05	0.00711547
A_24_P285032	IDS	iduronate 2-sulfatase	3423	-0.979277	6.78329	0.0153715	0.152674	-1.2599	6.78329	0.00319229	0.0669132
A_33_P3237266	IDS	iduronate 2-sulfatase	3423	-0.417767	5.42444	0.230565	0.592784	-0.689923	5.42444	0.0573465	0.324977
A_33_P3341787	IDS	iduronate 2-sulfatase	3423	-0.619399	7.17697	0.0651395	0.326917	-1.32617	7.17697	0.00074672	0.0327899
A_24_P30194	IFIT5	interferon-induced protein with tetratricopeptide repeats 5	24138	1.52865	10.2425	4.91795e-05	0.00869211	0.924251	10.2425	0.00368922	0.0720135
A_33_P3358601	IFITM10	interferon induced transmembrane protein 10	402778	-2.51297	7.03837	4.86881e-05	0.00864463	-3.51364	7.03837	1.22483e-06	0.00231689
A_23_P303210	IKBIP	IKBKB interacting protein	121457	1.8895	7.54684	0.000375259	0.0215448	1.49325	7.54684	0.00251179	0.0592896
A_23_P53467	IKBIP	IKBKB interacting protein	121457	0.738974	9.80244	0.181584	0.53538	0.24704	9.80244	0.645696	0.904154
A_23_P71867	IL11RA	interleukin 11 receptor, alpha	3590	-1.71591	7.01638	0.000237885	0.0173127	-1.39416	7.01638	0.00139004	0.0442875
A_23_P28334	IL18RAP	interleukin 18 receptor accessory protein	8807	-0.0284495	4.80294	0.888939	0.970734	0.0182823	4.80294	0.928479	0.984836
A_33_P3221960	IL18RAP	interleukin 18 receptor accessory protein	8807	3.32611	10.1488	0.000824836	0.0318032	2.47599	10.1488	0.00704057	0.101714
A_23_P145514	IL20RA	interleukin 20 receptor, alpha	53832	-0.653636	8.55539	0.109157	0.423097	-1.74785	8.55539	0.000426074	0.0252752
A_33_P3421118	IL20RA	interleukin 20 receptor, alpha	53832	-2.46611	7.198	0.0004186	0.0226479	-2.6891	7.198	0.000191327	0.0178554
A_23_P50081	IMPA2	inositol(myo)-1(or 4)-monophosphatase 2	3613	-2.1213	13.6793	0.000345705	0.0210106	-0.998129	13.6793	0.0447017	0.284666
A_33_P3290403	IMPA2	inositol(myo)-1(or 4)-monophosphatase 2	3613	-2.90736	9.06988	7.1384e-05	0.0103379	-1.16698	9.06988	0.0431595	0.279489
A_23_P386168	INAFM1	InaF-motif containing 1	255783	-1.85251	10.2732	7.82076e-06	0.00447997	-1.026	10.2732	0.00198615	0.0533747
A_23_P218131	INF2	inverted formin, FH2 and WH2 domain containing	64423	1.22037	10.9335	0.0025311	0.0575036	1.671	10.9335	0.000184839	0.0175757
A_23_P394836	INF2	inverted formin, FH2 and WH2 domain containing	64423	-0.786463	11.1314	0.0931706	0.392389	-0.256347	11.1314	0.566541	0.871067
A_33_P3391865	INF2	inverted formin, FH2 and WH2 domain containing	64423	-0.269978	7.96634	0.631225	0.87574	0.36399	7.96634	0.518956	0.848683
A_23_P48070	ING4	inhibitor of growth family, member 4	51147	-2.16876	9.83984	4.5145e-06	0.00331269	-1.56845	9.83984	0.000133313	0.0157637
A_23_P393531	INPP4A	inositol polyphosphate-4-phosphatase, type I, 107kDa	3631	1.80891	6.6659	0.00014072	0.0135616	1.49945	6.6659	0.00075135	0.0328925
A_33_P3292432	IQCA1	IQ motif containing with AAA domain 1	79781	0.264602	4.6595	0.15578	0.497639	0.0309102	4.6595	0.863436	0.970461
A_33_P3314794	IQCA1	IQ motif containing with AAA domain 1	79781	1.7598	7.43614	0.00159754	0.0447592	0.435358	7.43614	0.351561	0.741386
A_33_P3343182	IQCA1	IQ motif containing with AAA domain 1	79781	1.48094	8.12249	0.00828071	0.109357	0.173501	8.12249	0.724587	0.932897
A_23_P65442	IRF9	interferon regulatory factor 9	10379	-0.778507	10.2308	0.0195643	0.173629	-1.55967	10.2308	0.000114263	0.0146926
A_32_P186731	ISM1	isthmin 1, angiogenesis inhibitor	140862	1.49831	6.61495	0.00177156	0.0471128	2.42068	6.61495	2.20599e-05	0.00766735
A_23_P128084	ITGA7	integrin, alpha 7	3679	-1.75369	8.31987	0.00186775	0.0480976	-0.973913	8.31987	0.0523187	0.311215
A_23_P329573	ITGB2	integrin, beta 2 (complement component 3 receptor 3 and 4 subunit)	3689	3.39301	6.85844	2.85801e-06	0.00281184	-0.113322	6.85844	0.806502	0.956748
A_33_P3398143	ITGB2	integrin, beta 2 (complement component 3 receptor 3 and 4 subunit)	3689	0.207598	6.47448	0.679189	0.897161	0.0612479	6.47448	0.90261	0.97976
A_23_P113777	ITGBL1	integrin, beta-like 1 (with EGF-like repeat domains)	9358	4.75431	6.77453	1.14676e-09	6.57654e-05	1.90093	6.77453	6.41077e-05	0.0121337
A_33_P3418209	ITGBL1	integrin, beta-like 1 (with EGF-like repeat domains)	9358	4.67061	7.07664	4.35256e-09	8.99481e-05	1.92301	7.07664	0.000129939	0.0155232
A_24_P109633	ITPK1	inositol-tetrakisphosphate 1-kinase	3705	1.34532	6.42263	0.000179602	0.0153238	1.86271	6.42263	6.33002e-06	0.00443419
A_24_P167683	ITPK1	inositol-tetrakisphosphate 1-kinase	3705	0.402662	5.70811	0.307474	0.671387	0.648127	5.70811	0.11024	0.452067
A_23_P252962	ITSN1	intersectin 1 (SH3 domain protein)	6453	1.18768	8.12188	0.000673334	0.0288603	0.962563	8.12188	0.00340467	0.0690505
A_33_P3250595	ITSN1	intersectin 1 (SH3 domain protein)	6453	1.70718	6.65063	5.51536e-06	0.00363564	1.80078	6.65063	3.01727e-06	0.00326486
A_33_P3277728	ITSN1	intersectin 1 (SH3 domain protein)	6453	1.31646	8.22473	0.000328097	0.0205238	1.05268	8.22473	0.00206019	0.0540365
A_23_P416434	JADE2	jade family PHD finger 2	23338	2.43319	7.23294	2.83307e-07	0.0012498	1.27242	7.23294	0.000302873	0.0222685
A_24_P226278	JADE2	jade family PHD finger 2	23338	0.935586	8.16428	0.0350077	0.236056	1.21119	8.16428	0.00912774	0.117264
A_32_P176550	JMY	junction mediating and regulatory protein, p53 cofactor	133746	-0.532073	8.36913	0.24091	0.604755	-0.349651	8.36913	0.434451	0.802893
A_33_P3217689	JMY	junction mediating and regulatory protein, p53 cofactor	133746	-1.76755	9.30139	0.000559243	0.0261237	-1.49673	9.30139	0.00211702	0.0546888
A_23_P431252	KBTBD8	kelch repeat and BTB (POZ) domain containing 8	84541	1.13993	6.06349	0.00343231	0.067689	1.83823	6.06349	5.71921e-05	0.0118837
A_23_P101516	KCNC3	potassium channel, voltage gated Shaw related subfamily C, member 3	3748	-0.500409	6.31098	0.147243	0.485636	-0.0888882	6.31098	0.789251	0.951901
A_33_P3338793	KCNC3	potassium channel, voltage gated Shaw related subfamily C, member 3	3748	2.95629	6.27499	3.07952e-05	0.00753988	0.155166	6.27499	0.717862	0.930725
A_23_P256641	KCNE5	potassium channel, voltage gated subfamily E regulatory beta subunit 5	23630	1.25865	6.92231	0.00430085	0.0760936	1.71824	6.92231	0.000377003	0.0238436
A_23_P64792	KCNMB4	potassium channel subfamily M regulatory beta subunit 4	27345	-2.55334	9.23608	0.000312027	0.0201514	-1.22215	9.23608	0.0396303	0.266787
A_23_P354027	KCTD11	potassium channel tetramerization domain containing 11	147040	-1.55179	9.97763	0.000883954	0.0327268	-2.05709	9.97763	6.80811e-05	0.0124387
A_33_P3309984	KHK	ketohexokinase (fructokinase)	3795	0.174376	5.98434	0.620447	0.870745	1.58795	5.98434	0.000395985	0.0243574
A_19_P00315506	KIAA0040	KIAA0040	9674	2.03215	9.98028	0.00277646	0.0606307	1.29698	9.98028	0.0366739	0.256552
A_24_P79617	KIAA0040	KIAA0040	9674	2.26132	6.39398	0.00142691	0.0420513	1.45114	6.39398	0.023654	0.200252
A_33_P3243069	KIAA0040	KIAA0040	9674	2.20807	9.97426	0.00918348	0.115929	1.7543	9.97426	0.0309654	0.233878
A_32_P226186	KIAA1549	KIAA1549	57670	2.08127	7.15104	0.00103564	0.0355647	1.54293	7.15104	0.00858053	0.113541
A_23_P202587	KIAA1598	KIAA1598	57698	1.44619	9.75851	0.00190507	0.048687	1.62	9.75851	0.000775153	0.0334242
A_33_P3382236	KIAA1598	KIAA1598	57698	1.03928	5.94055	0.00149452	0.0432002	0.848696	5.94055	0.00626811	0.0953235
A_33_P3419139	KIAA1598	KIAA1598	57698	1.55048	6.93804	0.00145416	0.0425266	1.46027	6.93804	0.00229039	0.0568719
A_24_P225878	KIF9	kinesin family member 9	64147	1.50968	5.9041	8.8353e-05	0.0114121	0.925666	5.9041	0.00499708	0.0847863
A_33_P3356857	KIF9	kinesin family member 9	64147	0.167985	4.98896	0.388251	0.7339	-0.0197119	4.98896	0.91827	0.982387
A_23_P358542	KIFC2	kinesin family member C2	90990	-2.0003	8.79182	0.00025479	0.0178954	-1.15406	8.79182	0.0142541	0.151241
A_33_P3414683	KIFC2	kinesin family member C2	90990	-0.194307	5.4404	0.537709	0.82589	-0.175996	5.4404	0.576233	0.875439
A_23_P217528	KLF8	Kruppel-like factor 8	11279	-2.22829	9.88517	2.54418e-05	0.00745908	-1.73695	9.88517	0.000290723	0.0218515
A_33_P3335498	KLF8	Kruppel-like factor 8	11279	-0.383648	5.54795	0.207582	0.568486	-0.730627	5.54795	0.0246069	0.205044
A_23_P422766	KLHDC1	kelch domain containing 1	122773	-0.980485	6.70128	0.0292342	0.214667	-1.92253	6.70128	0.000299691	0.0221742
A_24_P148836	KLHDC8B	kelch domain containing 8B	200942	-2.17088	6.99231	4.29176e-06	0.00330086	-2.63613	6.99231	4.44048e-07	0.00159161
A_23_P86100	KLHDC9	kelch domain containing 9	126823	-1.55385	10.3892	0.00251283	0.0572311	-1.64042	10.3892	0.00167554	0.048926
A_24_P521994	KLHL24	kelch-like family member 24	54800	-2.26677	8.98861	0.00043081	0.0229734	-2.68606	8.98861	8.91786e-05	0.0133006
A_23_P121527	KLHL5	kelch-like family member 5	51088	1.03976	9.0575	0.00430223	0.0760936	0.174739	9.0575	0.57714	0.876038
A_24_P17719	KLHL5	kelch-like family member 5	51088	2.25791	7.622	8.55515e-07	0.00188703	1.00351	7.622	0.00242581	0.0584774
A_23_P16252	KLK1	kallikrein 1	3816	-1.6189	7.48251	0.00158981	0.0446932	-0.801775	7.48251	0.0739716	0.371992
A_33_P3312519	KPRP	keratinocyte proline-rich protein	448834	-5.60672	7.4574	0.000940376	0.0337693	-1.56714	7.4574	0.263805	0.661251
A_23_P211401	KREMEN1	kringle containing transmembrane protein 1	83999	-0.993542	6.77886	0.0248677	0.197362	0.071804	6.77886	0.858637	0.968929
A_23_P68851	KREMEN1	kringle containing transmembrane protein 1	83999	-0.290753	11.3106	0.329201	0.689575	0.548992	11.3106	0.0769098	0.379528
A_33_P3262431	KREMEN1	kringle containing transmembrane protein 1	83999	-2.77406	5.88132	3.86496e-08	0.00036942	-2.56399	5.88132	1.03783e-07	0.000850264
A_33_P3846653	KRT19P2	keratin 19 pseudogene 2	160313	0.303571	13.2846	0.563007	0.8393	-2.00628	13.2846	0.00153465	0.0466159
A_33_P3213522	KRT42P	keratin 42 pseudogene	284116	0.0492089	4.61119	0.747982	0.923328	-0.0418052	4.61119	0.784774	0.950797
A_33_P3341490	KRT42P	keratin 42 pseudogene	284116	1.12842	6.68809	0.0393591	0.252145	2.01514	6.68809	0.00116454	0.0408221
A_33_P3857239	KRT42P	keratin 42 pseudogene	284116	2.27754	11.0373	0.114772	0.43282	3.06512	11.0373	0.0399842	0.268162
A_23_P14072	KRT8	keratin 8, type II	3856	1.32405	13.0202	0.0602616	0.314405	-0.0733197	13.0202	0.911546	0.981631
A_24_P67395	KRT8	keratin 8, type II	3856	2.09022	7.50656	0.00181751	0.0474915	0.405168	7.50656	0.470124	0.823794
A_33_P3372368	KRT8	keratin 8, type II	3856	-0.766863	10.8235	0.0658279	0.328647	-0.842795	10.8235	0.0456713	0.288363
A_33_P3340666	KRTAP19-5	keratin associated protein 19-5	337972	1.8919	7.49349	0.000503875	0.0249415	1.60925	7.49349	0.00186857	0.0519188
A_33_P3317317	KRTAP5-4	keratin associated protein 5-4	387267	1.88414	8.35158	0.000615096	0.0275511	0.340335	8.35158	0.441756	0.808221
A_33_P3405369	KRTAP5-4	keratin associated protein 5-4	387267	-0.131126	4.78572	0.460366	0.780121	0.15543	4.78572	0.383409	0.766282
A_23_P90453	KRTDAP	keratinocyte differentiation-associated protein	388533	-6.22197	8.62695	0.00136878	0.0411534	-1.40827	8.62695	0.383663	0.766564
A_23_P14458	L3HYPDH	L-3-hydroxyproline dehydratase (trans-)	112849	2.20697	7.38511	8.39442e-05	0.0112479	1.55063	7.38511	0.00182988	0.0511911
A_33_P3223780	LAMB2	laminin, beta 2 (laminin S)	3913	-1.56392	10.74	0.0142919	0.146729	-1.64861	10.74	0.0105938	0.127128
A_33_P3338116	LAMB2	laminin, beta 2 (laminin S)	3913	-1.22449	13.1175	0.0173265	0.162735	-1.76054	13.1175	0.00165974	0.0487375
A_23_P117782	LARP6	La ribonucleoprotein domain family, member 6	55323	0.861679	10.4178	0.129571	0.45789	-0.217636	10.4178	0.690404	0.920864
A_33_P3237977	LARP6	La ribonucleoprotein domain family, member 6	55323	2.04941	11.0422	1.11775e-05	0.00534327	1.44958	11.0422	0.000348397	0.0233591
A_23_P54918	LDHD	lactate dehydrogenase D	197257	-1.50838	6.73496	0.00182156	0.0475489	-1.61374	6.73496	0.00107515	0.0392386
A_24_P696761	LEMD1	LEM domain containing 1	93273	-2.94359	9.33524	0.0125447	0.136885	-4.30264	9.33524	0.000912908	0.0361314
A_23_P94998	LETM1	leucine zipper-EF-hand containing transmembrane protein 1	3954	1.79111	9.25147	7.46327e-05	0.0106206	2.02725	9.25147	2.09816e-05	0.0074889
A_33_P3405022	LETM1	leucine zipper-EF-hand containing transmembrane protein 1	3954	-0.183601	6.73716	0.743418	0.922161	-0.0999074	6.73716	0.858437	0.96887
A_23_P88069	LHFP	lipoma HMGIC fusion partner	10186	2.24566	10.3306	0.00050606	0.0249759	1.54871	10.3306	0.00790075	0.108553
A_23_P75299	LHPP	phospholysine phosphohistidine inorganic pyrophosphate phosphatase	64077	-1.71783	12.2856	0.000159804	0.014545	-1.23308	12.2856	0.0025639	0.0599036
A_24_P355493	LHPP	phospholysine phosphohistidine inorganic pyrophosphate phosphatase	64077	0.287907	9.48774	0.374809	0.725862	0.191988	9.48774	0.55082	0.864079
A_23_P164912	LIN7B	lin-7 homolog B (C. elegans)	64130	-1.71713	9.74183	0.00158779	0.0446583	-1.00322	9.74183	0.0388755	0.264186
A_21_P0000535	LINC00173	long intergenic non-protein coding RNA 173	100287569	-1.32551	6.49491	0.0105043	0.125059	-0.327546	6.49491	0.478171	0.828018
A_21_P0007502	LINC00173	long intergenic non-protein coding RNA 173	100287569	0.267196	8.02563	0.714243	0.910571	0.0606549	8.02563	0.933602	0.985927
A_33_P3331511	LINC00173	long intergenic non-protein coding RNA 173	100287569	-2.2957	7.18131	0.000375678	0.0215448	-0.908807	7.18131	0.0874798	0.403513
A_33_P3242923	LINC00640	long intergenic non-protein coding RNA 640	283553	-2.06463	7.46272	0.000173929	0.0152052	-2.07185	7.46272	0.000168322	0.0172671
A_32_P150876	LINC00667	long intergenic non-protein coding RNA 667	339290	1.61953	7.68623	5.5824e-06	0.00363801	0.727908	7.68623	0.00681594	0.0998154
A_19_P00321941	LINC00704	long intergenic non-protein coding RNA 704	100216001	2.67194	5.87038	2.96007e-05	0.00753988	0.899769	5.87038	0.0613734	0.337047
A_33_P3339070	LINC00704	long intergenic non-protein coding RNA 704	100216001	2.02626	5.67407	0.000371378	0.0214052	0.949135	5.67407	0.0442852	0.283228
A_19_P00322339	LINC00707	long intergenic non-protein coding RNA 707	100507127	3.49219	8.6124	5.14397e-05	0.00884534	3.49359	8.6124	5.12306e-05	0.0114767
A_21_P0006829	LINC00707	long intergenic non-protein coding RNA 707	100507127	1.96415	7.25231	0.00479821	0.0811635	2.43461	7.25231	0.000981258	0.0373915
A_21_P0007044	LINC00707	long intergenic non-protein coding RNA 707	100507127	1.33188	6.10311	0.00531368	0.0855994	1.64735	6.10311	0.000422656	0.0251181
A_33_P3824237	LINC00857	long intergenic non-protein coding RNA 857	439990	2.62757	8.35276	4.75603e-08	0.000389648	0.43492	8.35276	0.104189	0.440514
A_19_P00315753	LINC00883	long intergenic non-protein coding RNA 883	344595	1.13748	8.32324	0.0174988	0.163549	1.22534	8.32324	0.0116134	0.134095
A_19_P00319709	LINC00883	long intergenic non-protein coding RNA 883	344595	-0.163614	5.09135	0.555237	0.835671	0.0421035	5.09135	0.878624	0.974015
A_21_P0000556	LINC00883	long intergenic non-protein coding RNA 883	344595	1.60633	6.16903	0.000154632	0.0142344	0.886572	6.16903	0.0135284	0.14644
A_21_P0007484	LINC00941	long intergenic non-protein coding RNA 941	100287314	3.28061	6.39916	6.39565e-06	0.00394392	2.43881	6.39916	0.000137935	0.0158235
A_21_P0007829	LINC00941	long intergenic non-protein coding RNA 941	100287314	2.3196	6.71026	0.000659589	0.028484	1.53137	6.71026	0.0122957	0.138973
A_33_P3518572	LINC00941	long intergenic non-protein coding RNA 941	100287314	1.32208	8.46589	0.00516699	0.084597	0.782263	8.46589	0.0706564	0.363382
A_33_P3343467	LINC00957	long intergenic non-protein coding RNA 957	255031	-2.56174	6.82942	1.51957e-06	0.00221197	-2.27009	6.82942	6.03473e-06	0.0044164
A_33_P3363316	LINC00957	long intergenic non-protein coding RNA 957	255031	-0.207368	5.00853	0.34622	0.704142	-0.039695	5.00853	0.854676	0.967762
A_33_P3387985	LINC00957	long intergenic non-protein coding RNA 957	255031	-0.42653	4.80291	0.161254	0.506088	-0.47696	4.80291	0.120341	0.471765
A_21_P0005614	LINC00964	long intergenic non-protein coding RNA 964	157381	-0.527119	5.08793	0.125803	0.451624	-0.760956	5.08793	0.0338929	0.244892
A_33_P3793702	LINC00964	long intergenic non-protein coding RNA 964	157381	-1.91123	6.90916	2.77348e-06	0.00281184	-1.87867	6.90916	3.37438e-06	0.00340392
A_19_P00317411	LINC01137	long intergenic non-protein coding RNA 1137	728431	-1.40967	10.1016	0.000422987	0.0227984	-0.153981	10.1016	0.624862	0.897271
A_19_P00317412	LINC01137	long intergenic non-protein coding RNA 1137	728431	-1.37544	9.96871	0.00452959	0.0782914	-0.0850417	9.96871	0.837904	0.964415
A_19_P00802257	LINC01137	long intergenic non-protein coding RNA 1137	728431	-1.26456	9.59127	0.00131082	0.0402968	-0.0913395	9.59127	0.77714	0.94828
A_19_P00812911	LINC01137	long intergenic non-protein coding RNA 1137	728431	-1.57753	10.2852	0.00020436	0.0162648	-0.173103	10.2852	0.594699	0.884576
A_32_P128391	LINC01137	long intergenic non-protein coding RNA 1137	728431	-1.24779	8.63122	0.00467293	0.0797346	0.260499	8.63122	0.495077	0.837169
A_21_P0013846	LINC01420	long intergenic non-protein coding RNA 1420	550643	-1.71917	11.9408	0.00163039	0.0450881	-0.549583	11.9408	0.234616	0.630477
A_33_P3390853	LINC01420	long intergenic non-protein coding RNA 1420	550643	-0.674188	13.9184	0.00383735	0.0716288	-0.469807	13.9184	0.0303593	0.23095
A_23_P97860	LIPA	lipase A, lysosomal acid, cholesterol esterase	3988	1.6986	12.6295	0.00163295	0.0450881	0.401121	12.6295	0.374544	0.760045
A_24_P125469	LIPG	lipase, endothelial	9388	3.30945	8.44642	0.00148764	0.0430665	2.73279	8.44642	0.00581272	0.0921445
A_23_P67725	LMNB2	lamin B2	84823	1.78416	11.1435	0.000443073	0.023269	2.31449	11.1435	3.70995e-05	0.00990862
A_33_P3377005	LMNTD2	lamin tail domain containing 2	256329	-2.73512	10.0853	3.90254e-05	0.00799058	-2.3049	10.0853	0.000207777	0.0184954
A_23_P213137	LNX1	ligand of numb-protein X 1, E3 ubiquitin protein ligase	84708	-0.998929	6.56137	0.0234542	0.19117	-1.75958	6.56137	0.000514526	0.0276021
A_33_P3229863	LOC100128714	uncharacterized LOC100128714	100128714	1.81901	8.46966	0.000398872	0.0221441	1.20346	8.46966	0.00861801	0.113691
A_33_P3229869	LOC100128714	uncharacterized LOC100128714	100128714	0.197636	5.17021	0.406769	0.746121	0.779307	5.17021	0.00451644	0.0803143
A_19_P00331853	LOC100131564	uncharacterized LOC100131564	100131564	-1.04195	6.11892	0.00480851	0.0812025	-0.961954	6.11892	0.00802181	0.109638
A_19_P00802615	LOC100131564	uncharacterized LOC100131564	100131564	-1.38035	6.15134	0.000328172	0.0205238	-1.16845	6.15134	0.00133178	0.0434407
A_21_P0001153	LOC100131564	uncharacterized LOC100131564	100131564	-2.11906	7.95723	0.000368903	0.0214016	-2.09984	7.95723	0.000399818	0.0244852
A_21_P0001549	LOC100131564	uncharacterized LOC100131564	100131564	-2.96535	7.66975	0.000113658	0.0126191	-2.84929	7.66975	0.000166266	0.0171805
A_21_P0001550	LOC100131564	uncharacterized LOC100131564	100131564	-2.70153	9.36414	0.000203104	0.0162484	-2.5636	9.36414	0.000327417	0.0229946
A_24_P481375	LOC100131564	uncharacterized LOC100131564	100131564	-2.53744	9.34258	0.000594444	0.0270852	-2.51396	9.34258	0.000643195	0.0304027
A_21_P0013047	LOC100289495	uncharacterized LOC100289495	100289495	-1.14461	8.80816	0.0163997	0.157935	-1.64578	8.80816	0.00153219	0.0466151
A_21_P0000684	LOC100506548	uncharacterized LOC100506548	100506548	-1.19724	10.5988	0.000930152	0.0336134	-1.59864	10.5988	6.73952e-05	0.0124278
A_21_P0000747	LOC100506895	uncharacterized LOC100506895	100506895	1.89367	5.4698	1.49663e-05	0.00622334	1.48047	5.4698	0.000178669	0.017541
A_33_P3230594	LOC100507547	uncharacterized LOC100507547	100507547	-1.94681	9.65604	0.00257727	0.0579553	-1.84411	9.65604	0.00378413	0.0728725
A_33_P3291459	LOC100507547	uncharacterized LOC100507547	100507547	0.11445	12.9536	0.791034	0.938457	-0.342692	12.9536	0.432172	0.801366
A_33_P3397073	LOC100507547	uncharacterized LOC100507547	100507547	-2.22193	9.03693	0.000263042	0.0180983	-1.82811	9.03693	0.00137337	0.0441097
A_21_P0000851	LOC100507564	uncharacterized LOC100507564	100507564	-1.91647	8.02421	1.7762e-05	0.00657182	-1.16588	8.02421	0.00172984	0.049528
A_21_P0007153	LOC143666	uncharacterized LOC143666	143666	-1.85176	7.24703	0.00039039	0.0218964	-1.34312	7.24703	0.00472067	0.0822125
A_33_P3353864	LOC143666	uncharacterized LOC143666	143666	-0.716824	5.93092	0.0239412	0.193492	-0.521064	5.93092	0.0870915	0.402793
A_23_P254442	LOC155060	AI894139 pseudogene	155060	-1.66473	7.64057	6.82139e-05	0.0101879	-1.61988	7.64057	8.93239e-05	0.0133006
A_33_P3283601	LOC389033	placenta-specific 9 pseudogene	389033	2.76487	8.49069	0.00107319	0.0362658	0.53427	8.49069	0.44173	0.808221
A_21_P0007043	LOC399715	uncharacterized LOC399715	399715	-0.246049	4.82166	0.274807	0.6408	-0.143401	4.82166	0.51852	0.848442
A_21_P0010803	LOC399715	uncharacterized LOC399715	399715	0.0643316	4.87691	0.801387	0.941721	-0.149597	4.87691	0.560552	0.868291
A_33_P3291619	LOC399715	uncharacterized LOC399715	399715	-1.98148	5.6972	0.00159699	0.0447592	-1.70918	5.6972	0.0046316	0.0814278
A_21_P0011336	LOC440300	chondroitin sulfate proteoglycan 4 pseudogene	440300	-1.71397	6.91404	0.00107066	0.0362364	-1.02881	6.91404	0.0274168	0.218289
A_21_P0011875	LOC440934	cancer/testis antigen 75	440934	-3.07222	7.2774	8.59551e-05	0.0112894	-1.56665	7.2774	0.0149552	0.155649
A_33_P3358005	LOC440934	cancer/testis antigen 75	440934	0.00190363	4.90229	0.995176	0.998735	-0.12068	4.90229	0.702243	0.924878
A_21_P0009595	LOC645321	uncharacterized LOC645321	645321	-2.70079	6.61601	1.23064e-07	0.000870354	-1.60853	6.61601	4.52518e-05	0.0109176
A_21_P0012053	LOC728323	uncharacterized LOC728323	728323	-0.131375	6.0631	0.672668	0.894207	-0.407811	6.0631	0.201658	0.59132
A_21_P0012054	LOC728323	uncharacterized LOC728323	728323	0.0851406	4.82794	0.668753	0.892599	0.0466573	4.82794	0.814195	0.95905
A_32_P180971	LOC728323	uncharacterized LOC728323	728323	-1.62419	11.7042	0.000151467	0.0141244	-1.20697	11.7042	0.00190188	0.0524325
A_33_P3331491	LOC728392	uncharacterized LOC728392	728392	-2.48466	9.58942	0.000163454	0.0147157	-2.29585	9.58942	0.000337493	0.0232372
A_19_P00803360	LOC730101	uncharacterized LOC730101	730101	1.48942	8.13279	0.00297843	0.0631046	1.71188	8.13279	0.00103379	0.0384458
A_24_P500422	LOC730101	uncharacterized LOC730101	730101	0.348264	5.29585	0.306719	0.67067	0.80082	5.29585	0.0285418	0.223307
A_24_P406006	LPCAT1	lysophosphatidylcholine acyltransferase 1	79888	1.03715	8.02903	0.0246849	0.196455	1.65402	8.02903	0.00127428	0.0426862
A_33_P3393341	LPIN3	lipin 3	64900	-2.04311	11.5375	6.80302e-06	0.00412087	-1.35967	11.5375	0.000400549	0.0244894
A_23_P87150	LPXN	leupaxin	9404	2.17274	7.21475	0.000587606	0.0269384	1.26079	7.21475	0.022723	0.196052
A_23_P63980	LRFN4	leucine rich repeat and fibronectin type III domain containing 4	78999	1.68505	9.49321	0.000889742	0.0328523	2.4933	9.49321	2.22268e-05	0.00767883
A_33_P3280094	LRFN4	leucine rich repeat and fibronectin type III domain containing 4	78999	1.63462	10.5826	0.00289592	0.0620808	2.14638	10.5826	0.000321619	0.0229654
A_23_P124837	LRP1	low density lipoprotein receptor-related protein 1	4035	-1.67139	7.94482	0.0199778	0.17569	-2.49352	7.94482	0.00163495	0.0483561
A_33_P3391105	LRP1	low density lipoprotein receptor-related protein 1	4035	-0.128738	5.47315	0.534464	0.824106	-0.35315	5.47315	0.102392	0.43662
A_23_P200222	LRP8	low density lipoprotein receptor-related protein 8, apolipoprotein e receptor	7804	3.18246	9.85827	5.91884e-07	0.00167144	3.24238	9.85827	4.7317e-07	0.00159623
A_33_P3253707	LRR1	leucine rich repeat protein 1	122769	1.62685	10.7233	0.00214876	0.0523488	1.94767	10.7233	0.000505871	0.0273233
A_33_P3286208	LRR1	leucine rich repeat protein 1	122769	1.84875	6.68376	0.000130153	0.013229	2.17717	6.68376	2.52216e-05	0.00810736
A_33_P3376341	LRRC24	leucine rich repeat containing 24	441381	-2.03002	7.75053	7.43686e-06	0.00430804	-1.64384	7.75053	6.84749e-05	0.0124387
A_24_P181585	LRRC59	leucine rich repeat containing 59	55379	1.85865	13.1304	0.000361839	0.0212179	1.94647	13.1304	0.000238576	0.0194072
A_33_P3369058	LRRK2	leucine-rich repeat kinase 2	120892	-1.69497	5.84247	3.00414e-05	0.00753988	-1.12206	5.84247	0.0013231	0.0433865
A_23_P151791	LTB4R	leukotriene B4 receptor	1241	-1.81962	7.48104	0.000397633	0.0220968	-0.362536	7.48104	0.373935	0.759566
A_23_P41327	LYAR	Ly1 antibody reactive	55646	1.73946	10.9412	0.0012288	0.0391254	2.24263	10.9412	0.000133031	0.0157637
A_24_P48495	LYPD3	LY6/PLAUR domain containing 3	27076	-1.14275	8.7185	0.0422587	0.262644	-1.80448	8.7185	0.00332126	0.068147
A_33_P3306264	LYPD3	LY6/PLAUR domain containing 3	27076	-0.915905	9.02221	0.0597029	0.312713	-1.77576	9.02221	0.0013768	0.0441353
A_23_P392126	LYRM9	LYR motif containing 9	201229	-1.54232	11.4344	0.00149587	0.0432175	-1.59401	11.4344	0.00115423	0.0406626
A_23_P427747	M1AP	meiosis 1 associated protein	130951	1.60386	6.30477	0.000501388	0.024899	0.973466	6.30477	0.0163752	0.163484
A_33_P3755781	M1AP	meiosis 1 associated protein	130951	0.886458	5.63135	0.000761082	0.0306417	0.888329	5.63135	0.000747843	0.0328141
A_23_P343366	MAB21L3	mab-21-like 3 (C. elegans)	126868	-1.80683	6.31087	0.00107682	0.0363476	-1.81096	6.31087	0.00105721	0.0388904
A_23_P143334	MACROD2	MACRO domain containing 2	140733	-1.07579	6.25881	0.0045913	0.0790125	-0.946203	6.25881	0.0102974	0.125198
A_32_P89352	MACROD2	MACRO domain containing 2	140733	-1.61778	6.60666	0.000154572	0.0142344	-1.97856	6.60666	2.04886e-05	0.00745451
A_33_P3281028	MACROD2	MACRO domain containing 2	140733	-1.23788	6.00459	0.000247755	0.0176608	-1.35014	6.00459	0.000109479	0.0145335
A_23_P17345	MAFB	v-maf avian musculoaponeurotic fibrosarcoma oncogene homolog B	9935	-3.55479	10.3083	4.38999e-05	0.00828162	-0.939408	10.3083	0.146868	0.515337
A_33_P3220837	MAFB	v-maf avian musculoaponeurotic fibrosarcoma oncogene homolog B	9935	-3.80527	12.0931	6.65915e-05	0.0101736	-1.02195	12.0931	0.156445	0.52957
A_19_P00316625	MAGI2-AS3	MAGI2 antisense RNA 3	100505881	2.31065	6.91736	0.000162431	0.0146466	1.35008	6.91736	0.0100522	0.123371
A_19_P00316709	MAGI2-AS3	MAGI2 antisense RNA 3	100505881	2.48191	7.44989	0.000257077	0.0179357	1.69235	7.44989	0.00522136	0.0867956
A_19_P00317507	MAGI2-AS3	MAGI2 antisense RNA 3	100505881	1.94425	5.74481	1.70597e-05	0.00647926	1.14234	5.74481	0.00218437	0.0555282
A_19_P00322354	MAGI2-AS3	MAGI2 antisense RNA 3	100505881	0.318709	4.92004	0.104664	0.415862	-0.00427762	4.92004	0.981756	0.995452
A_23_P103601	MAN1C1	mannosidase, alpha, class 1C, member 1	57134	-2.33612	8.86504	0.00115975	0.0379625	-1.84918	8.86504	0.00622497	0.0950721
A_24_P237778	MAN1C1	mannosidase, alpha, class 1C, member 1	57134	-0.451353	5.1742	0.129851	0.458437	-0.193509	5.1742	0.501609	0.840144
A_32_P22401	MAP7D1	MAP7 domain containing 1	55700	1.1226	12.9785	0.0297412	0.216647	1.74081	12.9785	0.00213269	0.0549452
A_33_P3380101	MAP7D1	MAP7 domain containing 1	55700	0.824131	12.2238	0.0426205	0.2639	1.53563	12.2238	0.00096181	0.036945
A_23_P11160	MAP7D3	MAP7 domain containing 3	79649	0.953626	7.15839	0.0151531	0.15129	1.16083	7.15839	0.0045911	0.0811387
A_33_P3262665	MAP7D3	MAP7 domain containing 3	79649	0.639076	8.21798	0.0126419	0.137492	0.805467	8.21798	0.00287464	0.0633824
A_33_P3262670	MAP7D3	MAP7 domain containing 3	79649	1.34978	6.08964	0.000146537	0.0138676	1.72479	6.08964	1.20547e-05	0.00615652
A_32_P50066	MAP9	microtubule-associated protein 9	79884	1.33848	9.49669	0.000981621	0.0345439	0.874671	9.49669	0.0169413	0.166829
A_33_P3275381	MAP9	microtubule-associated protein 9	79884	2.36836	7.31501	1.02451e-05	0.00515394	1.45559	7.31501	0.00107084	0.0391407
A_33_P3247205	MARC1	mitochondrial amidoxime reducing component 1	64757	1.88517	9.09236	8.92104e-05	0.0114969	1.90631	9.09236	7.99475e-05	0.0128943
A_33_P3293362	MARC1	mitochondrial amidoxime reducing component 1	64757	1.22055	6.15282	0.00150835	0.0434904	1.63055	6.15282	0.00012159	0.0151588
A_23_P110571	MAST4	microtubule associated serine/threonine kinase family member 4	375449	-0.714555	11.4531	0.0539093	0.296938	-0.82642	11.4531	0.0289156	0.224739
A_24_P84340	MAST4	microtubule associated serine/threonine kinase family member 4	375449	0.98867	5.96117	0.0043675	0.0767611	1.98728	5.96117	8.09651e-06	0.00490415
A_33_P3365995	MAST4	microtubule associated serine/threonine kinase family member 4	375449	0.238737	5.40087	0.376366	0.727049	0.263851	5.40087	0.329731	0.724172
A_21_P0014149	MAST4-AS1	MAST4 antisense RNA 1	100506600	-1.58952	7.71138	0.00123354	0.0391549	-1.08833	7.71138	0.0153667	0.158046
A_23_P56654	MCEE	methylmalonyl CoA epimerase	84693	-2.17779	10.68	1.99192e-06	0.00243052	-1.40445	10.68	0.000199751	0.0182704
A_23_P116235	MDK	midkine (neurite growth-promoting factor 2)	4192	-0.3065	12.5503	0.526107	0.819656	-1.90676	12.5503	0.00118928	0.041194
A_24_P393470	MEF2BNB	MEF2B neighbor	729991	0.837499	8.4775	0.0308917	0.221423	1.73423	8.4775	0.000202908	0.0184123
A_24_P914940	MEF2BNB	MEF2B neighbor	729991	0.816732	10.2277	0.0219706	0.183886	0.895485	10.2277	0.0134983	0.146265
A_23_P359245	MET	MET proto-oncogene, receptor tyrosine kinase	4233	1.53311	13.1304	0.000509636	0.0250123	1.05814	13.1304	0.00748914	0.104988
A_33_P3352562	MFSD12	major facilitator superfamily domain containing 12	126321	1.34933	8.60882	0.000394933	0.0220276	1.78441	8.60882	2.65208e-05	0.00826598
A_23_P387471	MICB	MHC class I polypeptide-related sequence B	4277	2.96518	8.65154	0.00340731	0.0674047	3.42058	8.65154	0.00116922	0.0408781
A_24_P169688	MICB	MHC class I polypeptide-related sequence B	4277	1.42702	7.99877	0.000476101	0.0240351	1.14141	7.99877	0.00280256	0.0625553
A_23_P390068	MISP	mitotic spindle positioning	126353	2.36373	10.3823	0.00141642	0.0418769	1.92873	10.3823	0.0060273	0.0935443
A_23_P426663	MITF	microphthalmia-associated transcription factor	4286	1.91537	9.20712	0.000187107	0.0155739	0.779761	9.20712	0.0606586	0.334607
A_23_P73345	MITF	microphthalmia-associated transcription factor	4286	1.03871	6.4356	0.00129484	0.0400057	0.26563	6.4356	0.323476	0.719032
A_33_P3338733	MITF	microphthalmia-associated transcription factor	4286	1.73413	10.4085	0.00145654	0.0425606	0.817464	10.4085	0.0841849	0.396577
A_23_P142310	MKNK2	MAP kinase interacting serine/threonine kinase 2	2872	-0.993796	15.1012	0.00249771	0.0571941	-1.49575	15.1012	7.3058e-05	0.0126459
A_24_P929754	MKNK2	MAP kinase interacting serine/threonine kinase 2	2872	-1.23599	11.2633	0.00341451	0.0675005	-1.8359	11.2633	0.000127216	0.0154812
A_23_P165783	MLPH	melanophilin	79083	-0.470391	9.02002	0.320032	0.68287	-3.17328	9.02002	6.44693e-06	0.00443419
A_33_P3414157	MLPH	melanophilin	79083	-0.271868	7.24278	0.63644	0.878567	-1.35211	7.24278	0.0305901	0.232144
A_24_P83586	MMACHC	methylmalonic aciduria (cobalamin deficiency) cblC type, with homocystinuria	25974	1.14012	8.13085	0.0043691	0.0767657	1.55269	8.13085	0.000393074	0.0243176
A_33_P3390643	MMACHC	methylmalonic aciduria (cobalamin deficiency) cblC type, with homocystinuria	25974	0.199936	6.76026	0.374005	0.725234	0.514431	6.76026	0.0330545	0.241933
A_23_P3302	MNS1	meiosis-specific nuclear structural 1	55329	1.25656	7.77837	0.0080018	0.107063	1.69872	7.77837	0.000927221	0.0363252
A_23_P146551	MOB3B	MOB kinase activator 3B	79817	1.22252	9.21473	0.0106687	0.125869	1.87806	9.21473	0.000473541	0.0265465
A_24_P32085	MOB3B	MOB kinase activator 3B	79817	0.466463	9.66603	0.292638	0.657956	0.970407	9.66603	0.039088	0.264909
A_33_P3284883	MOB3B	MOB kinase activator 3B	79817	0.828246	5.95843	0.0176971	0.164679	1.35205	5.95843	0.000614946	0.0299814
A_23_P41075	MON1A	MON1 secretory trafficking family member A	84315	1.38893	10.3004	0.00105813	0.0359708	1.79398	10.3004	0.000109177	0.0145272
A_23_P31064	MOXD1	monooxygenase, DBH-like 1	26002	1.72169	8.3415	0.00417928	0.0750041	2.77539	8.3415	7.62709e-05	0.0128125
A_23_P165130	MPV17L2	MPV17 mitochondrial membrane protein-like 2	84769	1.36226	11.7917	0.000579836	0.0267407	1.59929	11.7917	0.000136053	0.0158235
A_21_P0011882	MROH2A	maestro heat-like repeat family member 2A	339766	-0.000874802	4.75004	0.995899	0.999039	0.054294	4.75004	0.750149	0.939595
A_21_P0012046	MROH2A	maestro heat-like repeat family member 2A	339766	0.466144	4.82999	0.190352	0.546782	0.164194	4.82999	0.635408	0.900413
A_32_P427222	MROH2A	maestro heat-like repeat family member 2A	339766	1.74546	5.46613	0.00140443	0.041732	0.0985217	5.46613	0.826355	0.961305
A_33_P3357580	MRTO4	mRNA turnover 4 homolog (S. cerevisiae)	51154	0.735579	10.1045	0.0268426	0.205104	1.5623	10.1045	0.000120318	0.0151318
A_23_P396299	MRVI1-AS1	MRVI1 antisense RNA 1	100129827	-1.87453	5.95453	1.66482e-05	0.00645108	-2.00067	5.95453	8.21044e-06	0.0049048
A_32_P122754	MSANTD3	Myb/SANT-like DNA-binding domain containing 3	91283	1.46547	8.97515	0.00302293	0.0635026	1.46986	8.97515	0.00295925	0.0643085
A_33_P3380056	MSANTD3	Myb/SANT-like DNA-binding domain containing 3	91283	1.68519	6.49939	0.000360185	0.021213	1.88265	6.49939	0.000129584	0.0155232
A_33_P3278313	MSRB3	methionine sulfoxide reductase B3	253827	2.81202	7.34626	0.000445869	0.0233032	1.2824	7.34626	0.0568015	0.323422
A_21_P0010515	MST1	macrophage stimulating 1	4485	-0.754246	5.14137	0.00598379	0.0919653	-0.660078	5.14137	0.0133466	0.145488
A_21_P0010517	MST1	macrophage stimulating 1	4485	-0.149108	4.8492	0.39966	0.741334	-0.124047	4.8492	0.481784	0.829621
A_21_P0010519	MST1	macrophage stimulating 1	4485	-0.277539	6.4412	0.222238	0.584013	-0.176202	6.4412	0.431005	0.800574
A_21_P0010521	MST1	macrophage stimulating 1	4485	0.266799	4.67199	0.047821	0.280619	0.281467	4.67199	0.0382047	0.261988
A_21_P0010693	MST1	macrophage stimulating 1	4485	-1.98565	6.46649	0.000343068	0.020886	-1.85413	6.46649	0.000622488	0.0300832
A_24_P148796	MST1	macrophage stimulating 1	4485	-2.6634	9.93709	0.000138088	0.0135611	-2.32896	9.93709	0.0004689	0.0264411
A_23_P630	MSTO1	misato 1, mitochondrial distribution and morphology regulator	55154	1.20455	6.85211	0.00224472	0.0537654	1.53623	6.85211	0.000305174	0.0222943
A_33_P3333527	MSTO1	misato 1, mitochondrial distribution and morphology regulator	55154	0.694273	11.6544	0.0286298	0.212021	1.01458	11.6544	0.00309429	0.0659436
A_23_P427703	MT1L	metallothionein 1L (gene/pseudogene)	4500	1.88855	15.8923	0.00303349	0.0635664	2.085	15.8923	0.00145138	0.0453105
A_33_P3236868	MT1X	metallothionein 1X	4501	-3.17666	11.7642	0.00069804	0.0294136	-1.41814	11.7642	0.0743545	0.372936
A_33_P3350056	MT1X	metallothionein 1X	4501	1.46371	15.2874	0.0281487	0.210552	1.63451	15.2874	0.0161391	0.162209
A_23_P129629	MT3	metallothionein 3	4504	2.50011	11.233	0.000536696	0.025778	1.64645	11.233	0.0108496	0.129225
A_21_P0013574	MTHFD1L	methylenetetrahydrofolate dehydrogenase (NADP+ dependent) 1-like	25902	2.02594	9.7546	0.000394324	0.0220276	1.2209	9.7546	0.0146622	0.153666
A_23_P214907	MTHFD1L	methylenetetrahydrofolate dehydrogenase (NADP+ dependent) 1-like	25902	1.37837	8.59083	0.00402127	0.0734212	1.11206	8.59083	0.0150319	0.156056
A_24_P235049	MTHFD1L	methylenetetrahydrofolate dehydrogenase (NADP+ dependent) 1-like	25902	1.95923	9.73043	0.000441537	0.0232309	1.16291	9.73043	0.0170599	0.167334
A_32_P135243	MTHFD1L	methylenetetrahydrofolate dehydrogenase (NADP+ dependent) 1-like	25902	1.91961	9.36416	0.00195344	0.0494604	1.08594	9.36416	0.0497786	0.302571
A_23_P112846	MTHFD2L	methylenetetrahydrofolate dehydrogenase (NADP+ dependent) 2-like	441024	0.238603	6.51051	0.314877	0.678153	0.557444	6.51051	0.0287591	0.224152
A_33_P3366258	MTHFD2L	methylenetetrahydrofolate dehydrogenase (NADP+ dependent) 2-like	441024	0.810832	6.20755	0.147525	0.485816	2.11901	6.20755	0.0012845	0.0427787
A_23_P64019	MTMR2	myotubularin related protein 2	8898	1.44656	9.55027	0.000115168	0.0127014	1.43306	9.55027	0.000126025	0.0154762
A_24_P406830	MTMR2	myotubularin related protein 2	8898	1.6046	9.33332	5.25982e-06	0.00359102	1.43289	9.33332	1.81246e-05	0.00711936
A_33_P3275035	MUC21	mucin 21, cell surface associated	394263	-4.05089	7.82195	0.00885581	0.113796	-5.17169	7.82195	0.00166332	0.0487926
A_23_P354591	MVB12B	multivesicular body subunit 12B	89853	0.968133	6.04053	0.00226472	0.0539929	0.592312	6.04053	0.0390366	0.264748
A_24_P941557	MVB12B	multivesicular body subunit 12B	89853	0.0791079	5.01463	0.723666	0.914462	0.430086	5.01463	0.0699187	0.361501
A_33_P3248439	MVB12B	multivesicular body subunit 12B	89853	2.76896	9.44469	2.11735e-06	0.00247812	1.57552	9.44469	0.000636053	0.0302965
A_23_P152125	MVD	mevalonate (diphospho) decarboxylase	4597	0.854533	10.0433	0.0763557	0.354545	2.11034	10.0433	0.000320079	0.0229654
A_23_P408094	MXD1	MAX dimerization protein 1	4084	-1.02976	9.10081	0.109244	0.423109	-1.28475	9.10081	0.0509753	0.30682
A_24_P379750	MXD1	MAX dimerization protein 1	4084	-0.989543	10.7835	0.0309804	0.221615	-1.65489	10.7835	0.0012789	0.0426912
A_23_P161399	MXI1	MAX interactor 1, dimerization protein	4601	-2.41562	10.042	7.98475e-05	0.0110848	-2.59602	10.042	3.86739e-05	0.0100358
A_33_P3263902	MXI1	MAX interactor 1, dimerization protein	4601	-1.75797	5.68949	0.000818767	0.0317052	-1.51888	5.68949	0.00254927	0.05979
A_33_P3383029	MXI1	MAX interactor 1, dimerization protein	4601	-2.60918	8.66006	0.000808484	0.0314344	-2.4602	8.66006	0.00129948	0.042978
A_23_P258136	MXRA5	matrix-remodelling associated 5	25878	-2.51728	7.35141	0.00502498	0.0832402	-2.99748	7.35141	0.00142693	0.0447909
A_33_P3255829	MXRA5	matrix-remodelling associated 5	25878	0.0991671	4.86612	0.516139	0.81392	0.229718	4.86612	0.144999	0.511743
A_33_P3358750	MYBPHL	myosin binding protein H-like	343263	2.08997	6.08939	3.56701e-06	0.0030532	1.69862	6.08939	3.39199e-05	0.00953566
A_23_P160668	MYCL	v-myc avian myelocytomatosis viral oncogene lung carcinoma derived homolog	4610	-0.0363809	4.90624	0.809407	0.945005	0.146645	4.90624	0.338556	0.731357
A_33_P3306068	MYCL	v-myc avian myelocytomatosis viral oncogene lung carcinoma derived homolog	4610	-2.70759	9.69442	0.000331656	0.0206499	-1.20195	9.69442	0.0553854	0.319517
A_23_P258018	MYL5	myosin, light chain 5, regulatory	4636	-1.76719	9.73531	3.94145e-05	0.00799058	-1.30339	9.73531	0.000680376	0.0311902
A_23_P361049	MYO1B	myosin IB	4430	1.51622	10.993	0.000103294	0.0121889	0.539575	10.993	0.0784876	0.383417
A_24_P7143	MYO1B	myosin IB	4430	1.20914	7.1086	0.00157936	0.0445253	0.54132	7.1086	0.10253	0.436883
A_23_P142447	MYO1F	myosin IF	4542	-1.51985	7.24521	0.000775855	0.0309038	-0.818902	7.24521	0.0374635	0.259253
A_23_P53856	N4BP2L2	NEDD4 binding protein 2-like 2	10443	-1.19308	12.7261	0.00257306	0.0579538	-0.912017	12.7261	0.0142838	0.151389
A_23_P65262	N4BP2L2	NEDD4 binding protein 2-like 2	10443	-1.00349	10.1256	0.0168155	0.159794	-1.50504	10.1256	0.00114113	0.0404715
A_33_P3225587	NAA50	N(alpha)-acetyltransferase 50, NatE catalytic subunit	80218	1.40142	11.0661	3.48327e-05	0.00771282	1.66962	11.0661	5.2805e-06	0.00420599
A_33_P3424257	NAA50	N(alpha)-acetyltransferase 50, NatE catalytic subunit	80218	0.419311	14.3374	0.0655942	0.328037	0.696914	14.3374	0.00503335	0.0850744
A_23_P113825	NACC2	NACC family member 2, BEN and BTB (POZ) domain containing	138151	2.02482	9.74866	3.55004e-06	0.0030532	2.20903	9.74866	1.29975e-06	0.00231689
A_23_P154208	NAGK	N-acetylglucosamine kinase	55577	-1.64632	10.881	0.000183727	0.0154044	-1.0668	10.881	0.0057436	0.0915295
A_19_P00805047	NASP	nuclear autoantigenic sperm protein (histone-binding)	4678	0.992154	15.0741	0.0119474	0.133475	1.57749	15.0741	0.000416227	0.0248389
A_19_P00811284	NASP	nuclear autoantigenic sperm protein (histone-binding)	4678	0.409249	8.4485	0.30927	0.673286	1.37898	8.4485	0.00314037	0.0663831
A_33_P3233981	NASP	nuclear autoantigenic sperm protein (histone-binding)	4678	0.958349	14.7111	0.0193616	0.172578	1.42807	14.7111	0.00148386	0.0458074
A_23_P354791	NAV2	neuron navigator 2	89797	-0.0240379	5.5874	0.942566	0.985852	-0.0268655	5.5874	0.935825	0.986339
A_23_P52727	NAV2	neuron navigator 2	89797	-1.67379	10.7127	0.000761381	0.0306417	-0.507215	10.7127	0.216264	0.609533
A_32_P71447	NCAPD3	non-SMC condensin II complex, subunit D3	23310	1.09891	11.0858	0.0174967	0.163549	1.6773	11.0858	0.0010528	0.0387777
A_23_P132644	NCEH1	neutral cholesterol ester hydrolase 1	57552	1.85872	10.455	8.6025e-05	0.0112894	1.31108	10.455	0.00181017	0.050938
A_33_P3356210	NCR3LG1	natural killer cell cytotoxicity receptor 3 ligand 1	374383	2.24815	6.7639	9.35853e-06	0.00483516	2.20029	6.7639	1.18335e-05	0.00615652
A_23_P20494	NDRG1	N-myc downstream regulated 1	10397	-2.94817	14.2345	0.000342814	0.020886	-2.42802	14.2345	0.00171093	0.049406
A_23_P9614	NDUFA4L2	NADH dehydrogenase (ubiquinone) 1 alpha subcomplex, 4-like 2	56901	-6.41394	8.31835	2.3841e-05	0.00739666	-5.82703	8.31835	6.38003e-05	0.0121155
A_19_P00318409	NEAT1	nuclear paraspeckle assembly transcript 1 (non-protein coding)	283131	-2.90464	9.67587	0.000480728	0.0242048	-1.97725	9.67587	0.00825193	0.111429
A_19_P00321332	NEAT1	nuclear paraspeckle assembly transcript 1 (non-protein coding)	283131	-2.03558	14.4427	0.0130069	0.139473	-2.26012	14.4427	0.00697771	0.101331
A_19_P00321333	NEAT1	nuclear paraspeckle assembly transcript 1 (non-protein coding)	283131	-2.10689	13.2941	0.0106195	0.125642	-2.45535	13.2941	0.00402397	0.075514
A_21_P0011024	NEAT1	nuclear paraspeckle assembly transcript 1 (non-protein coding)	283131	-2.97229	10.1493	0.00100252	0.0348985	-1.98883	10.1493	0.0151263	0.156613
A_23_P129157	NEIL1	nei endonuclease VIII-like 1 (E. coli)	79661	-2.42554	9.92636	0.000128833	0.0131233	-2.5846	9.92636	6.93216e-05	0.0124468
A_23_P200001	NEXN	nexilin (F actin binding protein)	91624	2.9473	7.84116	3.11144e-05	0.00755752	1.20875	7.84116	0.0272093	0.217313
A_33_P3341429	NEXN	nexilin (F actin binding protein)	91624	3.83337	6.94944	1.30649e-06	0.00214074	1.94651	6.94944	0.00115216	0.0406626
A_23_P251051	NF2	neurofibromin 2 (merlin)	4771	1.12336	13.4444	0.000378901	0.0216862	0.745999	13.4444	0.00812989	0.11045
A_24_P168726	NF2	neurofibromin 2 (merlin)	4771	1.66306	8.7053	6.02319e-05	0.00977546	1.29768	8.7053	0.000601807	0.0296196
A_23_P106002	NFKBIA	nuclear factor of kappa light polypeptide gene enhancer in B-cells inhibitor, alpha	4792	-1.87319	14.5865	3.33463e-05	0.00771282	-0.55267	14.5865	0.0599364	0.332523
A_33_P3231252	NHLH2	nescient helix loop helix 2	4808	2.60094	9.24379	0.000101389	0.0120535	1.03372	9.24379	0.05195	0.30989
A_33_P3374258	NHLH2	nescient helix loop helix 2	4808	0.131572	5.37242	0.5643	0.840372	-0.0430644	5.37242	0.84954	0.967158
A_33_P3283906	NIP7	NIP7, nucleolar pre-rRNA processing protein	51388	1.508	11.3906	0.000862238	0.0322632	0.940219	11.3906	0.0199286	0.182426
A_23_P152804	NME1	NME/NM23 nucleoside diphosphate kinase 1	4830	1.54114	14.6712	0.000499445	0.0248419	1.14086	14.6712	0.00497288	0.0844723
A_23_P152115	NME3	NME/NM23 nucleoside diphosphate kinase 3	4832	-1.52234	13.0205	0.000346535	0.0210137	-0.83668	13.0205	0.0220192	0.192409
A_23_P32036	NMRK1	nicotinamide riboside kinase 1	54981	-1.80906	10.6641	0.00011166	0.0125561	-1.7808	10.6641	0.000129902	0.0155232
A_33_P3417260	NMRK1	nicotinamide riboside kinase 1	54981	-1.48491	10.5425	0.00470574	0.0800562	-1.53351	10.5425	0.00378028	0.0728234
A_23_P209700	NMUR1	neuromedin U receptor 1	10316	1.68623	5.57033	0.000638819	0.0281144	0.732891	5.57033	0.0786256	0.383427
A_23_P420863	NOD2	nucleotide-binding oligomerization domain containing 2	64127	-3.49307	7.01099	7.21937e-07	0.00175496	-3.09056	7.01099	3.01237e-06	0.00326486
A_24_P21410	NOL6	nucleolar protein 6 (RNA-associated)	65083	1.48877	8.91726	0.00161869	0.0449377	1.5673	8.91726	0.00108078	0.0393037
A_24_P38572	NOL6	nucleolar protein 6 (RNA-associated)	65083	0.814139	7.83889	0.114904	0.432889	0.237264	7.83889	0.631892	0.899416
A_23_P204364	NOP2	NOP2 nucleolar protein	4839	1.52645	10.8375	5.80979e-05	0.00965756	1.74851	10.8375	1.41219e-05	0.00662784
A_23_P82929	NOV	nephroblastoma overexpressed	4856	0.753733	7.33922	0.0628122	0.321045	2.00958	7.33922	9.35415e-05	0.0133669
A_23_P254353	NOXA1	NADPH oxidase activator 1	10811	-3.49833	9.72657	2.53736e-06	0.00269473	-3.98294	9.72657	5.53134e-07	0.00165746
A_23_P206661	NQO1	NAD(P)H dehydrogenase, quinone 1	1728	2.251	8.4525	0.000354463	0.0211092	1.95631	8.4525	0.00115765	0.0406626
A_24_P149124	NREP	neuronal regeneration related protein	9315	-2.85741	10.1307	4.97248e-06	0.003439	-0.882565	10.1307	0.0451175	0.286539
A_33_P3391290	NREP	neuronal regeneration related protein	9315	-0.00549636	5.65503	0.989901	0.997449	-0.396253	5.65503	0.368574	0.755109
A_23_P315815	NRG1	neuregulin 1	3084	3.07139	8.22577	0.00133517	0.0405996	2.32088	8.22577	0.00926977	0.118171
A_33_P3284345	NRG1	neuregulin 1	3084	3.38954	8.48294	0.000316433	0.0201635	2.55093	8.48294	0.00311104	0.0661286
A_23_P393727	NRP2	neuropilin 2	8828	1.7816	6.21657	0.000348098	0.0210137	1.74854	6.21657	0.0004108	0.0247359
A_24_P50801	NRP2	neuropilin 2	8828	1.63544	6.76944	0.00110781	0.0369802	1.96805	6.76944	0.000224785	0.0190135
A_33_P3297415	NRP2	neuropilin 2	8828	1.15069	6.96535	0.063152	0.321929	1.86323	6.96535	0.00558249	0.0899973
A_32_P394951	NTN5	netrin 5	126147	-2.30317	6.15643	2.45339e-05	0.00739666	-1.86258	6.15643	0.00020111	0.0183181
A_24_P345002	NUDT11	nudix (nucleoside diphosphate linked moiety X)-type motif 11	55190	1.61035	6.30243	3.97237e-05	0.00799338	1.63683	6.30243	3.35827e-05	0.00952171
A_24_P270728	NUPR1	nuclear protein, transcriptional regulator, 1	26471	-1.5301	13.7508	0.0508859	0.288992	-2.90703	13.7508	0.0011662	0.0408555
A_33_P3276207	NXPE3	neurexophilin and PC-esterase domain family, member 3	91775	1.8015	6.78398	0.000243212	0.0175075	1.83016	6.78398	0.00021033	0.0184954
A_33_P3363245	NXPH4	neurexophilin 4	11247	-2.86425	9.78784	5.9864e-05	0.00975674	-1.83209	9.78784	0.00284571	0.0631819
A_24_P391586	OAF	OAF homolog (Drosophila)	220323	1.99754	7.97175	4.75259e-05	0.00854408	1.78636	7.97175	0.000142625	0.0159826
A_23_P90523	OCEL1	occludin/ELL domain containing 1	79629	-1.5413	9.38667	0.000106107	0.0123326	-1.37237	9.38667	0.0003137	0.0227151
A_23_P165840	ODC1	ornithine decarboxylase 1	4953	2.35811	14.2144	8.47685e-05	0.0112532	3.15405	14.2144	3.87645e-06	0.00364444
A_33_P3326917	ODF3B	outer dense fiber of sperm tails 3B	440836	-0.141371	4.63357	0.420378	0.755513	-0.0264246	4.63357	0.878912	0.974104
A_33_P3417695	ODF3B	outer dense fiber of sperm tails 3B	440836	-2.55181	8.92596	6.75845e-05	0.0101872	-2.51178	8.92596	7.9053e-05	0.0128894
A_23_P321935	OSBP2	oxysterol binding protein 2	23762	0.115913	6.46551	0.780546	0.934481	0.828472	6.46551	0.0616755	0.337861
A_23_P57474	OSBP2	oxysterol binding protein 2	23762	1.53676	6.54544	0.00625129	0.0943635	2.40834	6.54544	0.000179919	0.017541
A_32_P63848	OXCT1	3-oxoacid CoA transferase 1	5019	1.82964	10.1652	0.000215671	0.0165859	1.90448	10.1652	0.0001482	0.0163131
A_24_P319113	P2RX7	purinergic receptor P2X, ligand gated ion channel, 7	5027	-0.216068	4.82507	0.152401	0.493197	0.00766176	4.82507	0.957971	0.991019
A_33_P3263867	P2RX7	purinergic receptor P2X, ligand gated ion channel, 7	5027	-1.79568	6.7652	0.000743685	0.0302959	-0.976655	6.7652	0.0351479	0.250304
A_23_P64611	P2RY6	pyrimidinergic receptor P2Y, G-protein coupled, 6	5031	-1.62989	7.60396	0.0138731	0.144289	-2.81669	7.60396	0.000250317	0.0199658
A_33_P3358208	PADI1	peptidyl arginine deiminase, type I	29943	-0.353963	10.6497	0.744976	0.922351	-5.35395	10.6497	0.000183834	0.017564
A_32_P61684	PAG1	phosphoprotein membrane anchor with glycosphingolipid microdomains 1	55824	-1.98704	8.16353	0.00026158	0.0180983	-0.289719	8.16353	0.49281	0.836291
A_33_P3216890	PAG1	phosphoprotein membrane anchor with glycosphingolipid microdomains 1	55824	-1.99087	7.39431	0.000197406	0.0160128	-0.164219	7.39431	0.687445	0.919571
A_32_P109683	PAGE2B	P antigen family, member 2B	389860	-0.87143	5.11523	0.0265283	0.203872	-1.03855	5.11523	0.0104408	0.126056
A_33_P3420862	PAGE2B	P antigen family, member 2B	389860	-2.38784	6.88025	0.000263195	0.0180983	-1.79462	6.88025	0.00271492	0.0615092
A_24_P940166	PAPSS2	3'-phosphoadenosine 5'-phosphosulfate synthase 2	9060	1.94384	7.54739	0.000550665	0.0259919	0.943375	7.54739	0.0489687	0.299722
A_23_P397341	PAQR4	progestin and adipoQ receptor family member IV	124222	0.571935	7.81288	0.192082	0.548981	1.73262	7.81288	0.000965239	0.0370023
A_23_P97283	PAQR6	progestin and adipoQ receptor family member VI	79957	-2.54394	10.2371	0.000442445	0.0232574	-2.03043	10.2371	0.00267847	0.0613448
A_33_P3236921	PARP1	poly (ADP-ribose) polymerase 1	142	1.33796	9.85353	0.00646912	0.0959146	1.69332	9.85353	0.00119942	0.0414082
A_33_P3290335	PARP1	poly (ADP-ribose) polymerase 1	142	0.311759	4.73	0.207367	0.568215	0.173887	4.73	0.473159	0.824954
A_33_P3290338	PARP1	poly (ADP-ribose) polymerase 1	142	0.508751	12.1538	0.23447	0.597295	1.34861	12.1538	0.00529282	0.0873151
A_23_P40718	PARVB	parvin, beta	29780	2.08585	7.48351	0.00192172	0.0489708	1.54536	7.48351	0.0136544	0.147303
A_24_P79808	PBXIP1	pre-B-cell leukemia homeobox interacting protein 1	57326	-1.32912	9.05546	0.00136615	0.0411272	-1.7052	9.05546	0.000158358	0.016818
A_33_P3347413	PBXIP1	pre-B-cell leukemia homeobox interacting protein 1	57326	-0.584169	6.71718	0.0942755	0.395529	-0.856349	6.71718	0.0196941	0.181029
A_33_P3410011	PBXIP1	pre-B-cell leukemia homeobox interacting protein 1	57326	0.198618	5.09067	0.422295	0.756818	0.169401	5.09067	0.49235	0.836162
A_24_P234838	PCDH1	protocadherin 1	5097	0.227214	5.50386	0.495282	0.802397	-0.334102	5.50386	0.320631	0.716092
A_33_P3349637	PCDH1	protocadherin 1	5097	0.272444	11.9345	0.65152	0.885026	-2.40762	11.9345	0.00111291	0.0398889
A_33_P3249529	PCNX	pecanex homolog (Drosophila)	22990	2.93014	13.4518	0.00026312	0.0180983	2.10286	13.4518	0.00376098	0.0725979
A_24_P399500	PCP2	Purkinje cell protein 2	126006	-1.86053	7.34005	7.7562e-05	0.0108756	-2.10497	7.34005	2.19574e-05	0.00766735
A_32_P214665	PCP4L1	Purkinje cell protein 4 like 1	654790	-2.27045	9.10935	0.0225918	0.187151	-3.63264	9.10935	0.00107605	0.0392386
A_33_P3247988	PCSK4	proprotein convertase subtilisin/kexin type 4	54760	-1.68304	8.00938	0.00148057	0.0429268	-2.1153	8.00938	0.000211332	0.0185033
A_23_P148422	PCYT1B	phosphate cytidylyltransferase 1, choline, beta	9468	0.319018	4.93342	0.195916	0.553918	0.699718	4.93342	0.00991316	0.122571
A_24_P941353	PCYT1B	phosphate cytidylyltransferase 1, choline, beta	9468	1.77326	5.6707	3.27448e-05	0.00766483	1.91295	5.6707	1.47079e-05	0.00675483
A_24_P319715	PDIA6	protein disulfide isomerase family A, member 6	10130	1.50873	11.6929	1.06483e-05	0.00527359	1.18162	11.6929	0.000130467	0.0155232
A_21_P0000146	PDK2	pyruvate dehydrogenase kinase, isozyme 2	5164	-1.79425	6.8388	0.000228061	0.0170079	-1.16491	6.8388	0.00658856	0.0979132
A_23_P207517	PDK2	pyruvate dehydrogenase kinase, isozyme 2	5164	-2.56392	9.17705	1.95069e-06	0.00243052	-1.85091	9.17705	6.62253e-05	0.0122911
A_24_P160380	PDLIM2	PDZ and LIM domain 2 (mystique)	64236	1.50359	5.35655	8.70607e-05	0.0113532	0.205571	5.35655	0.513073	0.846251
A_33_P3311371	PDLIM2	PDZ and LIM domain 2 (mystique)	64236	1.44235	9.27986	0.00140889	0.0418002	1.7765	9.27986	0.000240071	0.0194216
A_23_P161152	PDSS1	prenyl (decaprenyl) diphosphate synthase, subunit 1	23590	1.52082	9.51192	0.00151526	0.0435229	1.88345	9.51192	0.000248751	0.0198686
A_33_P3251796	PDSS1	prenyl (decaprenyl) diphosphate synthase, subunit 1	23590	1.45205	8.59993	0.00146086	0.0425705	1.86797	8.59993	0.000167371	0.0172539
A_33_P3316928	PELI1	pellino E3 ubiquitin protein ligase 1	57162	-1.58963	10.6055	0.000547225	0.0259771	-1.12551	10.6055	0.00709897	0.102063
A_23_P209320	PER2	period circadian clock 2	8864	-2.52757	9.40477	0.000620355	0.0276217	-1.15065	9.40477	0.0659916	0.351561
A_23_P411162	PER2	period circadian clock 2	8864	-1.44803	6.69295	0.0130086	0.139473	-0.609492	6.69295	0.251549	0.649327
A_23_P402610	PFAS	phosphoribosylformylglycinamidine synthase	5198	1.45828	6.88319	0.0018727	0.0481604	1.96346	6.88319	0.000147781	0.0162983
A_32_P234604	PFN1	profilin 1	5216	1.66074	13.5996	0.000832104	0.0319637	1.13559	13.5996	0.0117981	0.135159
A_23_P350059	PFN1P2	profilin 1 pseudogene 2	767846	2.73859	12.3786	2.8353e-05	0.00753988	1.34424	12.3786	0.00996866	0.122892
A_33_P3345743	PFN1P2	profilin 1 pseudogene 2	767846	-0.68615	10.1155	0.165314	0.512492	-0.555	10.1155	0.256139	0.653534
A_33_P3367102	PFN1P2	profilin 1 pseudogene 2	767846	1.66134	12.9738	0.000671713	0.0288555	1.26193	12.9738	0.00527778	0.0871543
A_33_P3367106	PFN1P2	profilin 1 pseudogene 2	767846	1.61622	12.9764	0.00133163	0.0405994	1.09578	12.9764	0.0170663	0.167334
A_23_P319719	PGAM5	phosphoglycerate mutase family member 5	192111	1.24769	7.46055	0.00308454	0.063815	1.72364	7.46055	0.000219684	0.0188321
A_24_P231302	PGLYRP4	peptidoglycan recognition protein 4	57115	-1.82563	5.3836	0.00103666	0.035572	-1.97095	5.3836	0.000548243	0.0284793
A_21_P0013658	PGM5	phosphoglucomutase 5	5239	2.30007	5.53696	8.07992e-07	0.0018535	0.294534	5.53696	0.304118	0.701621
A_24_P120907	PGM5	phosphoglucomutase 5	5239	-0.145453	4.75074	0.624402	0.872319	-0.0584407	4.75074	0.84348	0.965823
A_24_P254949	PGM5	phosphoglucomutase 5	5239	0.500727	5.55579	0.0640578	0.324356	-0.168793	5.55579	0.5092	0.844309
A_33_P3346473	PHF21A	PHD finger protein 21A	51317	-1.49092	8.14939	0.000235453	0.0172613	-1.57378	8.14939	0.000142051	0.0159735
A_24_P393864	PHTF1	putative homeodomain transcription factor 1	10745	2.40952	8.1432	1.74084e-06	0.00226899	1.89444	8.1432	2.50051e-05	0.00810509
A_33_P3376234	PHTF1	putative homeodomain transcription factor 1	10745	0.847506	8.08865	0.0215737	0.182283	0.881782	8.08865	0.0175867	0.170329
A_23_P21485	PID1	phosphotyrosine interaction domain containing 1	55022	1.93862	8.00651	0.000526366	0.0254334	2.95812	8.00651	8.12385e-06	0.00490415
A_33_P3628409	PKI55	DKFZp434H1419	150967	1.61857	8.289	0.000125726	0.0130309	1.36535	8.289	0.000587102	0.0293563
A_33_P3260614	PLCB2	phospholipase C, beta 2	5330	1.0926	5.81214	0.0194901	0.173247	1.80494	5.81214	0.000650365	0.0305377
A_23_P23616	PLEKHN1	pleckstrin homology domain containing, family N member 1	84069	-1.02959	7.91881	0.0240001	0.193557	-2.27611	7.91881	6.47857e-05	0.012196
A_23_P43763	PLLP	plasmolipin	51090	-0.207518	8.24255	0.653593	0.885896	-2.17727	8.24255	0.000271115	0.021114
A_23_P106874	PMFBP1	polyamine modulated factor 1 binding protein 1	83449	-0.684724	5.58534	0.000997413	0.0348359	-1.53677	5.58534	2.19797e-07	0.00132078
A_33_P3338047	PNPLA7	patatin-like phospholipase domain containing 7	375775	-0.295061	4.74578	0.21138	0.572704	-0.347947	4.74578	0.144744	0.511424
A_33_P3666884	PNPLA7	patatin-like phospholipase domain containing 7	375775	-2.66274	8.04807	0.00124257	0.0392668	-1.92469	8.04807	0.0114056	0.132849
A_23_P145074	PNRC1	proline-rich nuclear receptor coactivator 1	10957	-2.06817	12.3988	0.000174733	0.015244	-2.09263	12.3988	0.00015643	0.0167998
A_33_P3279831	PNRC1	proline-rich nuclear receptor coactivator 1	10957	-1.5218	10.8058	0.00166847	0.0455965	-2.033	10.8058	0.000137823	0.0158235
A_23_P212284	POC1A	POC1 centriolar protein A	25886	1.05097	10.4929	0.0336467	0.231201	1.7557	10.4929	0.00148677	0.0458661
A_23_P41942	POLR3G	polymerase (RNA) III (DNA directed) polypeptide G (32kD)	10622	1.98354	7.358	0.000162036	0.0146399	2.3351	7.358	3.21983e-05	0.00924678
A_33_P3396527	POLR3G	polymerase (RNA) III (DNA directed) polypeptide G (32kD)	10622	1.55315	8.14388	0.00500395	0.0830357	1.92133	8.14388	0.00104942	0.038678
A_23_P341275	POP1	processing of precursor 1, ribonuclease P/MRP subunit (S. cerevisiae)	10940	2.01911	11.6567	1.46102e-05	0.00619533	2.1873	11.6567	6.08373e-06	0.0044164
A_24_P410017	POTEE	POTE ankyrin domain family, member E	445582	1.68284	13.4083	0.0017649	0.0469991	1.18554	13.4083	0.0168933	0.166535
A_24_P825874	POTEE	POTE ankyrin domain family, member E	445582	-0.464112	4.97758	0.110318	0.424966	-0.422041	4.97758	0.143415	0.509553
A_23_P420692	PPFIA4	protein tyrosine phosphatase, receptor type, f polypeptide (PTPRF), interacting protein (liprin), alpha 4	8497	-1.70831	5.8546	0.00323381	0.0655784	-1.8764	5.8546	0.00161901	0.0480435
A_23_P202104	PPIF	peptidylprolyl isomerase F	10105	0.865877	13.4355	0.0320127	0.225485	1.61337	13.4355	0.00055764	0.0286598
A_23_P57413	PPM1F	protein phosphatase, Mg2+/Mn2+ dependent, 1F	9647	2.26552	7.00627	6.28847e-05	0.00991726	2.18415	7.00627	9.03057e-05	0.0133065
A_33_P3407780	PPM1F	protein phosphatase, Mg2+/Mn2+ dependent, 1F	9647	-0.375843	12.4307	0.276695	0.642264	-0.0947364	12.4307	0.779621	0.949086
A_24_P201064	PPP1R3B	protein phosphatase 1, regulatory subunit 3B	79660	-1.2967	8.99105	0.00649063	0.0960981	-2.10818	8.99105	0.000134413	0.0158235
A_23_P35414	PPP1R3C	protein phosphatase 1, regulatory subunit 3C	5507	-3.75298	9.46509	1.03813e-06	0.00188805	-2.50099	9.46509	8.56775e-05	0.0131643
A_23_P428640	PPP1R3E	protein phosphatase 1, regulatory subunit 3E	90673	-1.74491	7.20871	3.39656e-05	0.00771282	-1.06047	7.20871	0.00275478	0.0619111
A_33_P3353996	PPP1R3G	protein phosphatase 1, regulatory subunit 3G	648791	-2.31056	7.88875	0.00110674	0.0369785	-2.03446	7.88875	0.0029056	0.0637239
A_23_P62659	PPT1	palmitoyl-protein thioesterase 1	5538	0.521884	13.1664	0.159432	0.503538	0.924877	13.1664	0.0195913	0.180634
A_24_P276628	PPT1	palmitoyl-protein thioesterase 1	5538	1.79984	7.59118	1.2949e-05	0.00579988	1.70795	7.59118	2.26584e-05	0.00778105
A_33_P3330608	PRAM1	PML-RARA regulated adaptor molecule 1	84106	-1.91672	5.88597	2.46831e-06	0.00269062	-1.74962	5.88597	6.91457e-06	0.00452763
A_23_P83599	PRKAR1B	protein kinase, cAMP-dependent, regulatory, type I, beta	5575	1.00335	7.03519	0.0254057	0.199478	1.48105	7.03519	0.00240177	0.0582362
A_32_P72394	PRKAR1B	protein kinase, cAMP-dependent, regulatory, type I, beta	5575	2.19199	6.52815	1.42826e-05	0.00616662	1.91401	6.52815	5.85914e-05	0.0119154
A_33_P3360675	PRKAR1B	protein kinase, cAMP-dependent, regulatory, type I, beta	5575	2.77344	8.91783	8.38223e-06	0.00457821	2.06716	8.91783	0.000169603	0.0172959
A_23_P9603	PRKDC	protein kinase, DNA-activated, catalytic polypeptide	5591	1.71881	11.1442	7.53023e-05	0.0106839	0.811586	11.1442	0.0208939	0.186828
A_33_P3337599	PRKDC	protein kinase, DNA-activated, catalytic polypeptide	5591	2.04552	8.49441	4.33041e-05	0.00828162	1.10163	8.49441	0.00728034	0.103295
A_32_P192823	PRPS1L1	phosphoribosyl pyrophosphate synthetase 1-like 1	221823	1.45363	8.21049	0.000168354	0.0149689	1.69056	8.21049	3.80703e-05	0.00995177
A_33_P3329088	PRSS8	protease, serine, 8	5652	-0.982286	14.8336	0.00351314	0.0684236	-1.87422	14.8336	1.01289e-05	0.00575132
A_24_P287941	PSMC3IP	PSMC3 interacting protein	29893	1.10097	9.44535	0.0190233	0.171052	1.96476	9.44535	0.000318853	0.0229147
A_23_P48997	PSTPIP1	proline-serine-threonine phosphatase interacting protein 1	9051	1.65951	5.9976	0.000139264	0.0135611	1.17443	5.9976	0.00255799	0.0598486
A_24_P921321	PTPRJ	protein tyrosine phosphatase, receptor type, J	5795	1.5831	7.75592	0.000996152	0.0348131	0.520248	7.75592	0.195587	0.583049
A_33_P3309561	PTPRJ	protein tyrosine phosphatase, receptor type, J	5795	0.175999	4.69966	0.369408	0.722032	0.0456909	4.69966	0.813241	0.95905
A_23_P91430	PXMP4	peroxisomal membrane protein 4, 24kDa	11264	-0.0911251	9.44941	0.813968	0.946419	0.310684	9.44941	0.427272	0.797938
A_33_P3387365	PXMP4	peroxisomal membrane protein 4, 24kDa	11264	-1.5309	7.39141	0.00139606	0.0416343	-1.33112	7.39141	0.00389951	0.0742721
A_23_P380998	R3HDM1	R3H domain containing 1	23518	1.25936	10.0057	7.70999e-05	0.0108373	1.05527	10.0057	0.000402629	0.0245642
A_33_P3224212	R3HDM1	R3H domain containing 1	23518	1.67547	7.30367	9.96306e-07	0.00188805	1.43389	7.30367	5.95847e-06	0.0044164
A_23_P31873	RAB11FIP1	RAB11 family interacting protein 1 (class I)	80223	-0.116919	11.6013	0.843605	0.955936	-1.64607	11.6013	0.0133056	0.145251
A_33_P3232798	RAB11FIP1	RAB11 family interacting protein 1 (class I)	80223	-0.168591	9.08283	0.667989	0.892223	-1.5054	9.08283	0.00154447	0.0467903
A_24_P303480	RAB32	RAB32, member RAS oncogene family	10981	1.64533	9.63833	0.00107052	0.0362364	1.66253	9.63833	0.000984314	0.037444
A_23_P65041	RACGAP1P	Rac GTPase activating protein 1 pseudogene	83956	0.973894	6.6528	0.0335701	0.230999	1.65211	6.6528	0.0013135	0.0432218
A_21_P0011372	RAD51-AS1	RAD51 antisense RNA 1 (head to head)	100505648	-1.8669	7.96932	0.000143573	0.0137029	-0.756999	7.96932	0.0553361	0.319376
A_21_P0011373	RAD51-AS1	RAD51 antisense RNA 1 (head to head)	100505648	-1.42197	9.89612	0.00347548	0.0680428	-1.13115	9.89612	0.0144694	0.152594
A_32_P30831	RAD51-AS1	RAD51 antisense RNA 1 (head to head)	100505648	-1.21534	7.99321	0.0124155	0.136089	-0.768238	7.99321	0.0915615	0.412747
A_23_P500873	RAD51D	RAD51 paralog D	5892	1.60865	7.94463	0.000464375	0.0236566	1.99359	7.94463	6.23046e-05	0.0120307
A_24_P356509	RAD51D	RAD51 paralog D	5892	1.57056	6.7327	0.00021912	0.0167328	1.67291	6.7327	0.000120907	0.0151396
A_33_P3210827	RAD51D	RAD51 paralog D	5892	0.10932	5.5536	0.582743	0.851631	0.62859	5.5536	0.0059578	0.0930915
A_23_P151307	RAPGEF3	Rap guanine nucleotide exchange factor (GEF) 3	10411	1.92683	7.19708	0.00707273	0.100627	0.399694	7.19708	0.524354	0.850666
A_32_P393316	RAPGEF3	Rap guanine nucleotide exchange factor (GEF) 3	10411	1.97125	8.14535	0.00156271	0.0442934	0.245222	8.14535	0.634543	0.900243
A_33_P3389178	RAPGEF3	Rap guanine nucleotide exchange factor (GEF) 3	10411	0.599617	8.2599	0.0355254	0.237823	0.277813	8.2599	0.299571	0.697027
A_24_P3249	RARB	retinoic acid receptor, beta	5915	1.97409	6.35464	4.52762e-05	0.00834713	-0.552143	6.35464	0.127394	0.483775
A_33_P3305749	RARB	retinoic acid receptor, beta	5915	0.941824	6.09481	0.00102062	0.0352389	-0.432021	6.09481	0.0793714	0.385523
A_33_P3229572	RASA4	RAS p21 protein activator 4	10156	-0.710986	5.50251	0.0156114	0.154122	-0.509439	5.50251	0.0688995	0.359339
A_33_P3287959	RASA4	RAS p21 protein activator 4	10156	-3.00544	7.09538	9.661e-06	0.00494686	-2.48665	7.09538	7.00344e-05	0.0125122
A_33_P3342443	RASA4	RAS p21 protein activator 4	10156	-2.17745	6.62771	3.2366e-08	0.00036942	-1.55448	6.62771	1.95908e-06	0.00260156
A_24_P126557	RAVER1	ribonucleoprotein, PTB-binding 1	125950	0.906483	6.88663	0.0115006	0.130859	1.52752	6.88663	0.000232681	0.0193139
A_24_P384397	RAVER1	ribonucleoprotein, PTB-binding 1	125950	-0.190738	13.3916	0.568894	0.843235	-0.15219	13.3916	0.648734	0.905741
A_23_P150255	RBM14	RNA binding motif protein 14	10432	0.498312	12.0632	0.168309	0.516511	1.4157	12.0632	0.00101289	0.0379071
A_23_P161644	RBM14	RNA binding motif protein 14	10432	0.00064453	6.39473	0.998748	0.999502	0.438618	6.39473	0.295171	0.69259
A_33_P3378925	RBM14	RNA binding motif protein 14	10432	1.01807	10.1916	0.00245437	0.0566193	1.55384	10.1916	6.20723e-05	0.0120263
A_23_P75283	RBP4	retinol binding protein 4, plasma	5950	2.10025	5.94787	0.000147853	0.0139232	0.119009	5.94787	0.775307	0.947568
A_23_P46309	RCC1	regulator of chromosome condensation 1	1104	1.16201	9.61236	0.00177901	0.0472336	1.63529	9.61236	9.04126e-05	0.0133065
A_23_P96285	REEP1	receptor accessory protein 1	65055	1.40067	6.31538	0.0178906	0.165752	2.2595	6.31538	0.000691703	0.0314934
A_33_P3262789	REEP6	receptor accessory protein 6	92840	-1.91637	10.6735	0.000823135	0.0318032	-1.78312	10.6735	0.00146643	0.0456065
A_33_P3369834	REEP6	receptor accessory protein 6	92840	-0.807567	6.85925	0.0229638	0.188854	-0.559959	6.85925	0.0985234	0.428181
A_33_P3259890	RGMB-AS1	RGMB antisense RNA 1	503569	-1.95622	8.19269	0.000178349	0.0153116	-1.05174	8.19269	0.0169479	0.166829
A_23_P63432	RHBDL2	rhomboid, veinlet-like 2 (Drosophila)	54933	-1.12568	9.35574	0.00115361	0.0378949	-1.22375	9.35574	0.000578991	0.0292302
A_24_P225534	RHBDL2	rhomboid, veinlet-like 2 (Drosophila)	54933	-0.829211	7.75399	0.010971	0.12751	-0.700793	7.75399	0.0266944	0.215135
A_32_P46571	RHBDL2	rhomboid, veinlet-like 2 (Drosophila)	54933	-1.32628	9.71323	8.21004e-05	0.0111742	-1.55564	9.71323	1.59069e-05	0.00691095
A_23_P154962	RIMBP3	RIMS binding protein 3	85376	0.121437	6.68204	0.748981	0.923641	2.0502	6.68204	7.48026e-05	0.0127074
A_23_P27167	RNASEH1	ribonuclease H1	246243	1.42951	9.40695	0.000144115	0.0137062	1.53046	9.40695	7.43306e-05	0.0127074
A_33_P3231670	RNF208	ring finger protein 208	727800	-0.971283	9.44984	0.0186785	0.169546	-1.58681	9.44984	0.000666439	0.030922
A_33_P3379669	RNF208	ring finger protein 208	727800	-0.680645	7.00774	0.0638157	0.323699	-0.984182	7.00774	0.0113819	0.132761
A_23_P204158	RNFT2	ring finger protein, transmembrane 2	84900	1.51913	7.82562	0.000643419	0.028146	1.34845	7.82562	0.0016798	0.0489506
A_33_P3230103	RNFT2	ring finger protein, transmembrane 2	84900	0.416704	5.24148	0.0583335	0.308898	0.541071	5.24148	0.0180282	0.172676
A_23_P26124	RORA	RAR-related orphan receptor A	6095	-2.55517	8.5419	0.000329595	0.0205679	-2.04418	8.5419	0.00206052	0.0540365
A_33_P3386671	RORC	RAR-related orphan receptor C	6097	-4.78517	8.08275	3.39294e-06	0.00304034	-5.56936	8.08275	5.76136e-07	0.00165746
A_23_P208358	RPL28	ribosomal protein L28	6158	-0.20809	16.8688	0.168357	0.516563	-0.346744	16.8688	0.0296093	0.227445
A_33_P3299309	RPL28	ribosomal protein L28	6158	-0.177124	4.87045	0.552255	0.83436	-0.0272744	4.87045	0.926615	0.984434
A_33_P3299314	RPL28	ribosomal protein L28	6158	-1.15657	11.4535	0.00612267	0.0933109	-0.474273	11.4535	0.20778	0.598918
A_33_P3299319	RPL28	ribosomal protein L28	6158	-1.75302	8.2112	7.03853e-05	0.0102949	-0.6098	8.2112	0.0742062	0.372704
A_19_P00317856	RPL37A	ribosomal protein L37a	6168	-1.83043	8.96706	0.00069563	0.0293713	-1.13451	8.96706	0.0179693	0.172428
A_21_P0002350	RPL37A	ribosomal protein L37a	6168	-2.49813	7.61234	0.00318034	0.065023	-2.97595	7.61234	0.000832322	0.0347201
A_23_P142724	RPL37A	ribosomal protein L37a	6168	-0.0718519	17.1338	0.669597	0.892953	-0.214228	17.1338	0.214683	0.6075
A_32_P783	RPL37A	ribosomal protein L37a	6168	-0.112249	17.0886	0.401879	0.742753	-0.0480268	17.0886	0.717025	0.930559
A_24_P81514	RPP30	ribonuclease P/MRP 30kDa subunit	10556	-0.0331246	5.60367	0.880304	0.967953	0.331333	5.60367	0.147197	0.515763
A_33_P3233659	RPP30	ribonuclease P/MRP 30kDa subunit	10556	1.13575	8.00852	0.000292621	0.0193361	1.57165	8.00852	1.14213e-05	0.00606483
A_33_P3233666	RPP30	ribonuclease P/MRP 30kDa subunit	10556	0.148178	8.72226	0.655128	0.886627	0.57122	8.72226	0.100238	0.431704
A_23_P76961	RPS29	ribosomal protein S29	6235	-0.130191	17.1621	0.42697	0.760256	-0.0145688	17.1621	0.928355	0.984836
A_33_P3270852	RPS29	ribosomal protein S29	6235	-0.0399047	16.6714	0.771497	0.931112	-0.0293514	16.6714	0.830731	0.962555
A_33_P3282840	RPS29	ribosomal protein S29	6235	-3.04301	11.4826	1.26951e-05	0.005789	-2.70308	11.4826	4.41056e-05	0.0109026
A_33_P3419806	RPS29	ribosomal protein S29	6235	-0.116687	16.9433	0.444244	0.771757	-0.188812	16.9433	0.223384	0.618003
A_23_P35791	RPS6KA4	ribosomal protein S6 kinase, 90kDa, polypeptide 4	8986	2.1188	10.548	4.48216e-05	0.00834713	1.9691	10.548	9.31291e-05	0.0133669
A_24_P219108	RPS6KL1	ribosomal protein S6 kinase-like 1	83694	0.365945	5.05245	0.0963226	0.400087	0.586025	5.05245	0.0126867	0.141221
A_33_P3334419	RPS6KL1	ribosomal protein S6 kinase-like 1	83694	1.32559	5.73791	0.000609812	0.0273647	1.52123	5.73791	0.000178386	0.017541
A_33_P3345354	RRNAD1	ribosomal RNA adenine dimethylase domain containing 1	51093	-1.52561	10.8375	0.000209513	0.0164771	-0.892491	10.8375	0.0116958	0.134633
A_23_P23356	RRP15	ribosomal RNA processing 15 homolog (S. cerevisiae)	51018	1.46788	10.1875	0.00025494	0.0178954	1.50745	10.1875	0.000199583	0.0182704
A_32_P221822	RRP15	ribosomal RNA processing 15 homolog (S. cerevisiae)	51018	0.548092	7.12375	0.0745203	0.350046	0.678895	7.12375	0.0316183	0.236628
A_24_P242036	RRP7BP	ribosomal RNA processing 7 homolog B (S. cerevisiae), pseudogene	91695	-0.0988749	8.54869	0.761526	0.928126	-0.00181309	8.54869	0.995552	0.99905
A_24_P365679	RRP7BP	ribosomal RNA processing 7 homolog B (S. cerevisiae), pseudogene	91695	-1.87162	5.6306	4.97719e-06	0.003439	-1.71305	5.6306	1.31973e-05	0.00636011
A_23_P6802	RRP9	ribosomal RNA processing 9, small subunit (SSU) processome component, homolog (yeast)	9136	1.09939	10.9749	0.00389642	0.0722469	1.50242	10.9749	0.000328385	0.0229946
A_23_P146187	RRS1	RRS1 ribosome biogenesis regulator homolog (S. cerevisiae)	23212	1.18302	11.2713	0.00508073	0.0838288	1.68932	11.2713	0.000315132	0.02279
A_33_P3281283	S1PR3	sphingosine-1-phosphate receptor 3	1903	3.51078	10.071	0.000662743	0.0285772	2.97491	10.071	0.00244158	0.0585751
A_23_P128663	SACS	sacsin molecular chaperone	26278	1.94294	9.68867	0.00291125	0.0622511	2.25486	9.68867	0.000931312	0.03636
A_33_P3405500	SACS	sacsin molecular chaperone	26278	1.40569	6.8573	0.00998888	0.121225	1.91844	6.8573	0.00115574	0.0406626
A_24_P602871	SAMD5	sterile alpha motif domain containing 5	389432	2.44529	7.35264	2.67512e-05	0.0074755	2.15584	7.35264	9.56353e-05	0.0135422
A_24_P100517	SAPCD2	suppressor APC domain containing 2	89958	1.13144	9.48012	0.00701189	0.10023	2.03506	9.48012	5.6262e-05	0.0118734
A_23_P259741	SATB1	SATB homeobox 1	6304	-1.55972	9.31081	0.00221271	0.05326	-2.30132	9.31081	7.55618e-05	0.0127829
A_32_P37592	SCARNA17	small Cajal body-specific RNA 17	677769	-1.36457	10.0748	0.0198529	0.175107	-2.4029	10.0748	0.000386497	0.024077
A_23_P145006	SCGB3A2	secretoglobin, family 3A, member 2	117156	2.11493	8.95721	1.35394e-05	0.00592728	0.989333	8.95721	0.00876478	0.114604
A_23_P345065	SCLY	selenocysteine lyase	51540	1.25655	9.75321	0.000355812	0.0211455	1.71722	9.75321	1.65369e-05	0.00707741
A_33_P3332126	SCLY	selenocysteine lyase	51540	1.862	7.83037	0.000380246	0.0216963	2.47673	7.83037	2.38528e-05	0.00800163
A_32_P83098	SCNN1B	sodium channel, non voltage gated 1 beta subunit	6338	-2.79636	7.27381	0.000202505	0.0162426	-3.39668	7.27381	2.97951e-05	0.00876267
A_23_P6344	SDF2L1	stromal cell-derived factor 2-like 1	23753	1.64301	13.8271	1.44184e-05	0.00617074	2.03014	13.8271	1.33319e-06	0.00231689
A_23_P72668	SDPR	serum deprivation response	8436	1.90173	8.2643	0.00144998	0.0424477	0.25856	8.2643	0.600213	0.886632
A_23_P17811	SEC14L2	SEC14-like 2 (S. cerevisiae)	23541	0.120266	8.27155	0.786318	0.936973	-1.40262	8.27155	0.0060862	0.0939551
A_33_P3286754	SEC14L2	SEC14-like 2 (S. cerevisiae)	23541	-0.762647	8.45167	0.0733752	0.347051	-1.76733	8.45167	0.00050635	0.0273233
A_23_P35564	SEC31B	SEC31 homolog B (S. cerevisiae)	25956	-3.03199	9.34085	0.000312478	0.0201578	-2.45904	9.34085	0.00177719	0.0502556
A_23_P426021	SEL1L3	sel-1 suppressor of lin-12-like 3 (C. elegans)	23231	2.07026	10.863	4.37424e-05	0.00828162	0.457452	10.863	0.219816	0.613799
A_24_P192301	SEMA3A	sema domain, immunoglobulin domain (Ig), short basic domain, secreted, (semaphorin) 3A	10371	1.81751	6.18689	0.000232152	0.0171305	0.0276249	6.18689	0.941763	0.987583
A_23_P132718	SEMA3B	sema domain, immunoglobulin domain (Ig), short basic domain, secreted, (semaphorin) 3B	7869	-0.912138	11.9509	0.0616181	0.318003	-2.27973	11.9509	0.000165431	0.0171699
A_23_P95165	SEMA4B	sema domain, immunoglobulin domain (Ig), transmembrane domain (TM) and short cytoplasmic domain, (semaphorin) 4B	10509	-1.7184	7.51147	0.00116129	0.0379763	-1.03239	7.51147	0.0286417	0.223789
A_33_P3412016	SEMA4B	sema domain, immunoglobulin domain (Ig), transmembrane domain (TM) and short cytoplasmic domain, (semaphorin) 4B	10509	-1.78752	7.28702	0.00363802	0.0696849	-1.23108	7.28702	0.0309306	0.233745
A_33_P3310475	SEPT11	septin 11	55752	1.57726	11.9282	2.92125e-06	0.00281184	1.22531	11.9282	4.50408e-05	0.0109176
A_23_P139965	SERP2	stress-associated endoplasmic reticulum protein family member 2	387923	2.06562	8.39585	0.0013837	0.0414164	1.94511	8.39585	0.00218779	0.0555659
A_33_P3262470	SERP2	stress-associated endoplasmic reticulum protein family member 2	387923	1.41383	6.12053	0.000153113	0.0141856	1.35451	6.12053	0.000228381	0.0191904
A_33_P3262475	SERP2	stress-associated endoplasmic reticulum protein family member 2	387923	0.233919	5.14719	0.236159	0.599315	0.119109	5.14719	0.538741	0.858352
A_23_P214330	SERPINB1	serpin peptidase inhibitor, clade B (ovalbumin), member 1	1992	-0.293077	13.3828	0.465528	0.782961	-1.77775	13.3828	0.000445014	0.025701
A_23_P130411	SERPINB11	serpin peptidase inhibitor, clade B (ovalbumin), member 11 (gene/pseudogene)	89778	-1.55179	5.45653	0.0213564	0.181367	-1.81473	5.45653	0.00898936	0.116294
A_33_P3233040	SERPINB11	serpin peptidase inhibitor, clade B (ovalbumin), member 11 (gene/pseudogene)	89778	-2.61103	6.09473	0.00291737	0.0623354	-3.81826	6.09473	0.000119391	0.0150815
A_23_P139123	SERPING1	serpin peptidase inhibitor, clade G (C1 inhibitor), member 1	710	-1.43386	6.64636	0.00825125	0.109058	-1.91951	6.64636	0.00104544	0.0386434
A_33_P3413987	SERPING1	serpin peptidase inhibitor, clade G (C1 inhibitor), member 1	710	-1.01637	6.31635	0.0152358	0.15184	-1.40408	6.31635	0.00187443	0.0520314
A_33_P3413989	SERPING1	serpin peptidase inhibitor, clade G (C1 inhibitor), member 1	710	-1.02195	6.50691	0.0169106	0.160259	-1.09099	6.50691	0.0117862	0.13511
A_33_P3413993	SERPING1	serpin peptidase inhibitor, clade G (C1 inhibitor), member 1	710	0.314835	5.03958	0.100693	0.408346	0.250271	5.03958	0.184234	0.569423
A_23_P318904	SERTAD4	SERTA domain containing 4	56256	0.824575	7.63348	0.130766	0.460003	2.10705	7.63348	0.00106589	0.0390592
A_23_P217015	SET	SET nuclear proto-oncogene	6418	1.61666	11.5917	4.20875e-06	0.00330086	0.955896	11.5917	0.000763194	0.033176
A_24_P917866	SET	SET nuclear proto-oncogene	6418	1.91442	9.97893	0.00799618	0.107018	0.989591	9.97893	0.132858	0.49306
A_33_P3727762	SET	SET nuclear proto-oncogene	6418	0.802611	14.8251	0.000555904	0.0260462	0.67983	14.8251	0.00210153	0.0545343
A_23_P10194	SEZ6L2	seizure related 6 homolog (mouse)-like 2	26470	-1.98951	11.9564	0.00270298	0.0596093	-2.19002	11.9564	0.00130948	0.0431844
A_21_P0006968	SFTA1P	surfactant associated 1, pseudogene	207107	2.86608	6.64782	0.000319743	0.0203067	1.43855	6.64782	0.0325244	0.239892
A_21_P0006970	SFTA1P	surfactant associated 1, pseudogene	207107	1.46429	7.5941	0.000450389	0.0233962	0.769229	7.5941	0.0315292	0.236207
A_23_P19673	SGK1	serum/glucocorticoid regulated kinase 1	6446	-2.07134	12.2837	0.000367928	0.0213999	0.214058	12.2837	0.638254	0.901682
A_24_P201739	SH2B3	SH2B adaptor protein 3	10019	2.70344	8.33534	0.000461356	0.0236024	2.59198	8.33534	0.000661596	0.030797
A_33_P3313730	SH3BP2	SH3-domain binding protein 2	6452	-1.04781	6.30868	0.0525782	0.293362	-2.30334	6.30868	0.000366149	0.0235671
A_33_P3414799	SH3BP2	SH3-domain binding protein 2	6452	-1.01941	5.84236	0.0138313	0.14401	-1.28369	5.84236	0.00324258	0.0673519
A_23_P374782	SH3KBP1	SH3-domain kinase binding protein 1	30011	1.46375	10.3444	0.00383757	0.0716288	-0.521764	10.3444	0.238444	0.634548
A_24_P289139	SH3KBP1	SH3-domain kinase binding protein 1	30011	1.68808	8.73368	0.00311691	0.0641655	-0.36235	8.73368	0.457639	0.817819
A_33_P3387145	SH3KBP1	SH3-domain kinase binding protein 1	30011	1.59783	7.00832	0.000507772	0.0250123	-0.0336483	7.00832	0.926144	0.984308
A_33_P3336700	SHROOM3	shroom family member 3	57619	1.66553	9.49501	0.00112367	0.0373929	1.03161	9.49501	0.0242615	0.203328
A_33_P3417339	SHROOM3	shroom family member 3	57619	0.81319	6.64546	0.00635226	0.0951164	0.64739	6.64546	0.0230802	0.197586
A_23_P127460	SIPA1	signal-induced proliferation-associated 1	6494	-1.11992	10.2806	0.00446797	0.0778116	-1.58384	10.2806	0.000289105	0.021787
A_33_P3212112	SLC12A6	solute carrier family 12 (potassium/chloride transporter), member 6	9990	-1.03692	8.30273	0.0213532	0.181367	-1.86232	8.30273	0.00036839	0.0235906
A_24_P356916	SLC13A3	solute carrier family 13 (sodium-dependent dicarboxylate transporter), member 3	64849	-2.196	8.74991	0.000770035	0.0308818	-2.21701	8.74991	0.000711283	0.0318932
A_33_P3410484	SLC13A3	solute carrier family 13 (sodium-dependent dicarboxylate transporter), member 3	64849	0.441922	6.01198	0.235862	0.598992	0.430691	6.01198	0.247392	0.644894
A_23_P134113	SLC18B1	solute carrier family 18, subfamily B, member 1	116843	0.766023	10.4826	0.036697	0.242383	0.517811	10.4826	0.140964	0.505795
A_33_P3321230	SLC18B1	solute carrier family 18, subfamily B, member 1	116843	1.50491	7.17269	9.53218e-05	0.0117479	1.14656	7.17269	0.00107607	0.0392386
A_33_P3265549	SLC19A1	solute carrier family 19 (folate transporter), member 1	6573	0.799777	5.72267	0.0249505	0.197527	0.97761	5.72267	0.00831558	0.11192
A_33_P3384108	SLC19A1	solute carrier family 19 (folate transporter), member 1	6573	2.48362	8.55084	0.000210424	0.0164771	2.58128	8.55084	0.000146603	0.0162621
A_24_P330385	SLC22A17	solute carrier family 22, member 17	51310	-1.79634	6.90906	0.00127272	0.0397063	-1.21861	6.90906	0.0165001	0.164221
A_23_P139260	SLC22A18	solute carrier family 22, member 18	5002	-1.65643	11.7166	0.00816804	0.108382	-2.21991	11.7166	0.00102245	0.0381003
A_24_P350228	SLC22A23	solute carrier family 22, member 23	63027	0.134716	7.55677	0.66494	0.891016	0.0964943	7.55677	0.755998	0.941427
A_33_P3409154	SLC22A23	solute carrier family 22, member 23	63027	-2.1321	8.57977	0.00021216	0.016509	-1.48162	8.57977	0.00399451	0.0751465
A_33_P3409159	SLC22A23	solute carrier family 22, member 23	63027	-2.31334	9.75473	2.17229e-05	0.00711173	-2.10699	9.75473	5.69355e-05	0.0118734
A_23_P79978	SLC24A3	solute carrier family 24 (sodium/potassium/calcium exchanger), member 3	57419	-3.27964	6.96386	0.000348058	0.0210137	-3.08237	6.96386	0.000597253	0.0296196
A_21_P0012276	SLC25A15	solute carrier family 25 (mitochondrial carrier; ornithine transporter) member 15	10166	1.73388	7.92983	0.000550406	0.0259919	1.85101	7.92983	0.000310127	0.0225132
A_33_P3840512	SLC25A15	solute carrier family 25 (mitochondrial carrier; ornithine transporter) member 15	10166	1.59624	8.05026	0.0003668	0.0213827	1.76716	8.05026	0.000144091	0.0160768
A_21_P0000084	SLC25A21	solute carrier family 25 (mitochondrial oxoadipate carrier), member 21	89874	0.694795	4.96364	0.00172054	0.0461727	0.116214	4.96364	0.529212	0.853048
A_23_P136504	SLC25A21	solute carrier family 25 (mitochondrial oxoadipate carrier), member 21	89874	2.09351	6.72286	2.80629e-07	0.0012498	1.26851	6.72286	7.46581e-05	0.0127074
A_23_P133694	SLC29A1	solute carrier family 29 (equilibrative nucleoside transporter), member 1	2030	1.88451	9.95444	0.00491976	0.0823192	2.389	9.95444	0.000842055	0.0347971
A_33_P3337044	SLC2A6	solute carrier family 2 (facilitated glucose transporter), member 6	11182	-0.352773	11.2375	0.379134	0.728634	-0.3932	11.2375	0.328562	0.723178
A_33_P3398912	SLC2A6	solute carrier family 2 (facilitated glucose transporter), member 6	11182	4.78144	10.145	1.55258e-06	0.00221197	3.98259	10.145	1.21665e-05	0.00615652
A_23_P302568	SLC30A3	solute carrier family 30 (zinc transporter), member 3	7781	0.265144	5.88061	0.417795	0.753508	1.50136	5.88061	0.000317732	0.0228721
A_23_P390032	SLC35G1	solute carrier family 35, member G1	159371	2.01154	6.39386	0.000783796	0.0310476	1.40418	6.39386	0.0100314	0.123371
A_23_P59950	SLC39A14	solute carrier family 39 (zinc transporter), member 14	23516	1.89357	11.245	0.000197045	0.0160061	1.60324	11.245	0.000847891	0.0348571
A_24_P383356	SLC39A14	solute carrier family 39 (zinc transporter), member 14	23516	0.352591	4.84647	0.105586	0.417231	0.491185	4.84647	0.0302273	0.230366
A_23_P128855	SLC39A2	solute carrier family 39 (zinc transporter), member 2	29986	-2.47562	6.75245	0.00146308	0.0425705	-2.98177	6.75245	0.000307277	0.0223914
A_23_P102391	SLC40A1	solute carrier family 40 (iron-regulated transporter), member 1	30061	-2.63156	8.1323	0.000370817	0.0214052	-3.05869	8.1323	9.11864e-05	0.0133065
A_24_P406986	SLC43A3	solute carrier family 43, member 3	29015	1.57543	6.72595	0.0182862	0.167263	2.31205	6.72595	0.00153368	0.0466159
A_23_P86195	SLC44A3	solute carrier family 44, member 3	126969	-0.301698	8.84103	0.337436	0.69731	-1.53521	8.84103	0.000172125	0.0174156
A_23_P342641	SLC44A5	solute carrier family 44, member 5	204962	-0.43051	6.17571	0.206886	0.567681	-1.8068	6.17571	6.9204e-05	0.0124468
A_24_P208345	SLC45A3	solute carrier family 45, member 3	85414	1.78343	9.26791	0.00120222	0.0386557	1.86648	9.26791	0.000831797	0.0347201
A_24_P142503	SLC47A1	solute carrier family 47 (multidrug and toxin extrusion), member 1	55244	1.97997	7.39373	0.00748244	0.103159	3.27928	7.39373	0.000139721	0.0159026
A_33_P3403399	SLC47A1	solute carrier family 47 (multidrug and toxin extrusion), member 1	55244	0.508609	5.60743	0.241254	0.605154	1.27842	5.60743	0.0081699	0.110739
A_23_P39647	SLC4A3	solute carrier family 4 (anion exchanger), member 3	6508	2.05998	7.39668	3.91215e-05	0.00799058	1.18549	7.39668	0.00443608	0.0794022
A_23_P328022	SLC5A10	solute carrier family 5 (sodium/sugar cotransporter), member 10	125206	-1.93945	5.56352	0.000488782	0.0244813	-0.807206	5.56352	0.0818839	0.391363
A_33_P3210418	SLC5A10	solute carrier family 5 (sodium/sugar cotransporter), member 10	125206	-0.903296	5.02804	0.0166073	0.158813	-0.482647	5.02804	0.168487	0.547727
A_23_P102508	SLC5A6	solute carrier family 5 (sodium/multivitamin and iodide cotransporter), member 6	8884	1.42046	8.62262	0.000243776	0.0175192	2.10999	8.62262	4.16744e-06	0.00385481
A_24_P247732	SLC5A6	solute carrier family 5 (sodium/multivitamin and iodide cotransporter), member 6	8884	-0.215836	5.19706	0.607192	0.863723	0.175058	5.19706	0.676206	0.914962
A_33_P3281465	SLC5A6	solute carrier family 5 (sodium/multivitamin and iodide cotransporter), member 6	8884	0.18667	8.36224	0.523182	0.817711	0.373785	8.36224	0.210797	0.603048
A_33_P3316539	SLC7A2	solute carrier family 7 (cationic amino acid transporter, y+ system), member 2	6542	2.46884	8.84374	0.00113694	0.0377212	2.81731	8.84374	0.00037389	0.0237193
A_32_P46214	SLC9A9	solute carrier family 9, subfamily A (NHE9, cation proton antiporter 9), member 9	285195	-1.84193	7.87782	0.000944664	0.0338174	-1.07459	7.87782	0.0291459	0.225633
A_21_P0013870	SMIM10L2B	small integral membrane protein 10 like 2B	644596	-1.55982	10.1616	0.000401598	0.0221881	-1.58876	10.1616	0.000341228	0.0232734
A_32_P104432	SMIM10L2B	small integral membrane protein 10 like 2B	644596	-1.58188	10.8359	0.000718357	0.0296382	-1.64278	10.8359	0.000521389	0.0276026
A_33_P3413188	SMIM10L2B	small integral membrane protein 10 like 2B	644596	0.412968	7.77465	0.13587	0.468439	0.344107	7.77465	0.208519	0.599776
A_33_P3213888	SMIM5	small integral membrane protein 5	643008	-0.126306	4.91632	0.488529	0.798149	-0.0806069	4.91632	0.656802	0.908293
A_33_P3247057	SMIM5	small integral membrane protein 5	643008	-2.47975	9.44281	0.0206139	0.178393	-4.42228	9.44281	0.000368782	0.0235906
A_21_P0000125	SMKR1	small lysine-rich protein 1	100287482	1.34669	6.10434	0.000491423	0.0245279	1.60797	6.10434	9.59869e-05	0.0135585
A_21_P0013271	SMKR1	small lysine-rich protein 1	100287482	1.74439	6.90576	0.000246697	0.0176407	1.9184	6.90576	0.000100577	0.0139323
A_23_P72117	SMPDL3A	sphingomyelin phosphodiesterase, acid-like 3A	10924	-1.79768	9.19912	0.00171446	0.0460958	-1.2489	9.19912	0.0178252	0.171722
A_33_P3587376	SNAR-A3	small ILF3/NF90-associated RNA A3	100169951	2.2521	14.1894	0.00151799	0.0435229	2.62139	14.1894	0.000433976	0.0254818
A_21_P0000507	SNAR-B2	small ILF3/NF90-associated RNA B2	100170217	2.48065	14.0583	0.000867703	0.032376	2.54907	14.0583	0.000692322	0.0314934
A_21_P0000508	SNAR-D	small ILF3/NF90-associated RNA D	100170227	3.00464	13.5803	0.000420002	0.0226805	2.80126	13.5803	0.000764189	0.033176
A_21_P0000492	SNAR-F	small ILF3/NF90-associated RNA F	100126781	3.26977	11.1885	0.000758996	0.0306317	2.89705	11.1885	0.00197806	0.0533582
A_21_P0000509	SNAR-G2	small ILF3/NF90-associated RNA G2	100170228	2.72721	12.8643	0.000633818	0.0279821	2.72615	12.8643	0.0006359	0.0302965
A_21_P0000511	SNAR-H	small ILF3/NF90-associated RNA H	100170221	2.75237	13.1512	0.00155678	0.0442636	2.47812	13.1512	0.00337377	0.0686839
A_23_P29939	SNCA	synuclein, alpha (non A4 component of amyloid precursor)	6622	2.7815	9.5188	0.000466963	0.0236935	2.20138	9.5188	0.00297537	0.0644877
A_23_P251293	SNCG	synuclein, gamma (breast cancer-specific protein 1)	6623	-0.537617	7.30582	0.267191	0.6329	-2.74071	7.30582	3.81544e-05	0.00995177
A_21_P0000369	SNORA16A	small nucleolar RNA, H/ACA box 16A	692073	-2.14194	13.4455	0.000610925	0.0273932	-1.26936	13.4455	0.0209186	0.186828
A_21_P0000322	SNORA34	small nucleolar RNA, H/ACA box 34	677815	-2.75679	9.3983	0.00124898	0.0392912	-1.93361	9.3983	0.0135757	0.146786
A_21_P0000336	SNORA54	small nucleolar RNA, H/ACA box 54	677833	-2.91476	8.2567	0.000300331	0.0196842	-2.07667	8.2567	0.00436812	0.0788254
A_33_P3316505	SNORA73A	small nucleolar RNA, H/ACA box 73A	6080	-1.54674	9.87121	0.000525403	0.0254334	-0.821664	9.87121	0.0324966	0.239892
A_33_P3254695	SNORA73B	small nucleolar RNA, H/ACA box 73B	26768	-1.44533	10.4493	0.00291534	0.0623152	-0.745697	10.4493	0.0849266	0.398134
A_33_P3355407	SNORA73B	small nucleolar RNA, H/ACA box 73B	26768	-1.66257	9.98337	0.00120704	0.0387368	-0.989314	9.98337	0.0306333	0.232348
A_21_P0000221	SNORD32A	small nucleolar RNA, C/D box 32A	26819	-1.76094	7.1714	0.000200386	0.0161631	-0.931485	7.1714	0.0196974	0.181029
A_21_P0000382	SNORD71	small nucleolar RNA, C/D box 71	692111	-1.73478	6.53734	0.000812166	0.0315348	-1.16704	6.53734	0.0127288	0.14147
A_21_P0000298	SNORD8	small nucleolar RNA, C/D box 8	319103	-1.89782	7.86538	0.00111259	0.0370964	-1.3108	7.86538	0.0136406	0.147254
A_21_P0000500	SNORD86	small nucleolar RNA, C/D box 86	692201	2.66817	10.1564	0.000375302	0.0215448	3.02062	10.1564	0.000119295	0.0150815
A_21_P0000386	SNORD89	small nucleolar RNA, C/D box 89	692205	-2.52119	8.73749	0.000106865	0.0123326	-1.88265	8.73749	0.00138508	0.0442079
A_23_P152284	SNRNP25	small nuclear ribonucleoprotein 25kDa (U11/U12)	79622	0.72457	11.4326	0.0590692	0.311212	1.72294	11.4326	0.000236704	0.0194072
A_23_P4909	SNRNP70	small nuclear ribonucleoprotein 70kDa (U1)	6625	0.394893	10.1855	0.199206	0.558342	1.52804	10.1855	0.000128225	0.0154812
A_24_P98109	SNX10	sorting nexin 10	29887	1.64624	7.0844	0.00191685	0.0488792	1.59883	7.0844	0.00238238	0.0579912
A_33_P3289536	SNX10	sorting nexin 10	29887	1.18109	5.41717	0.00330381	0.0663783	0.757982	5.41717	0.0398085	0.267422
A_23_P382811	SNX31	sorting nexin 31	169166	-1.19708	5.74636	0.0289467	0.213562	-2.36587	5.74636	0.000273712	0.0211938
A_23_P207058	SOCS3	suppressor of cytokine signaling 3	9021	1.95166	8.00073	0.000369839	0.0214018	2.41634	8.00073	4.8448e-05	0.0111584
A_23_P319783	SPAG17	sperm associated antigen 17	200162	-1.03432	6.32948	0.00628801	0.0945949	-1.97556	6.32948	2.54378e-05	0.00810736
A_23_P111194	SPDEF	SAM pointed domain containing ETS transcription factor	25803	2.20075	8.08295	0.000638447	0.0281144	-0.355485	8.08295	0.492472	0.836162
A_23_P356494	SPINK5	serine peptidase inhibitor, Kazal type 5	11005	-2.2457	10.961	0.015226	0.151833	-2.95286	10.961	0.00269798	0.0614317
A_33_P3340782	SPINK5	serine peptidase inhibitor, Kazal type 5	11005	-2.27027	8.45866	0.0168933	0.160214	-2.67099	8.45866	0.0065458	0.0976574
A_33_P3391126	SPINK5	serine peptidase inhibitor, Kazal type 5	11005	-2.48516	9.85804	0.0037637	0.0709315	-2.99655	9.85804	0.000918302	0.0362199
A_32_P225854	SPRED2	sprouty-related, EVH1 domain containing 2	200734	2.02614	8.71679	0.000204483	0.0162648	0.758691	8.71679	0.0842383	0.396743
A_23_P330537	SPSB3	splA/ryanodine receptor domain and SOCS box containing 3	90864	-1.21519	6.51936	0.00486787	0.0818192	-0.815657	6.51936	0.0418473	0.275092
A_33_P3235716	SPSB3	splA/ryanodine receptor domain and SOCS box containing 3	90864	-1.81902	13.5492	1.95173e-05	0.00689208	-1.56487	13.5492	9.07125e-05	0.0133065
A_23_P74269	SRM	spermidine synthase	6723	1.93781	11.164	0.000539521	0.0258704	1.89943	11.164	0.000639725	0.0304027
A_23_P111481	SRRT	serrate, RNA effector molecule	51593	0.306734	13.1589	0.24151	0.605354	0.92369	13.1589	0.00243524	0.0585469
A_23_P111487	SRRT	serrate, RNA effector molecule	51593	0.701359	8.61817	0.0210344	0.179991	1.40719	8.61817	0.000129098	0.0155212
A_33_P3299590	SRRT	serrate, RNA effector molecule	51593	0.944624	8.14758	0.00677142	0.098213	1.57639	8.14758	0.000111541	0.0146045
A_24_P222911	SRSF7	serine/arginine-rich splicing factor 7	6432	-0.689803	9.16657	0.00450416	0.0781546	-0.0725245	9.16657	0.728092	0.93371
A_33_P3305840	SRSF7	serine/arginine-rich splicing factor 7	6432	1.32281	13.021	0.000813203	0.0315537	1.84751	13.021	3.62065e-05	0.00984078
A_23_P33791	SSBP2	single-stranded DNA binding protein 2	23635	-1.65611	10.3111	0.000432976	0.0229761	-1.49214	10.3111	0.00104005	0.0385691
A_23_P429560	SSH1	slingshot protein phosphatase 1	54434	0.940856	8.50096	0.025905	0.20146	0.26048	8.50096	0.501967	0.840333
A_24_P332647	SSH1	slingshot protein phosphatase 1	54434	1.77298	7.60255	0.000696524	0.0293713	1.80778	7.60255	0.000591036	0.0294505
A_23_P385322	STAMBPL1	STAM binding protein-like 1	57559	2.31653	7.55474	0.000326707	0.0204768	1.71848	7.55474	0.00352995	0.0702555
A_23_P8981	STAR	steroidogenic acute regulatory protein	6770	1.51805	7.43428	0.00444409	0.0775489	2.07647	7.43428	0.000386666	0.024077
A_24_P214231	STIL	SCL/TAL1 interrupting locus	6491	1.17219	6.61531	0.0162473	0.157346	1.77292	6.61531	0.00101282	0.0379071
A_33_P3400477	STIL	SCL/TAL1 interrupting locus	6491	1.15585	9.30538	0.0305172	0.220059	1.69802	9.30538	0.00328481	0.067824
A_21_P0014256	STK32C	serine/threonine kinase 32C	282974	0.143733	10.9481	0.808835	0.944761	-0.22578	10.9481	0.704364	0.925856
A_21_P0014257	STK32C	serine/threonine kinase 32C	282974	1.56028	5.9853	3.69632e-06	0.00311736	1.1281	5.9853	0.000112771	0.0146651
A_24_P64329	STK32C	serine/threonine kinase 32C	282974	-0.462353	7.70136	0.282843	0.648416	0.539637	7.70136	0.213379	0.605942
A_33_P3270337	STK32C	serine/threonine kinase 32C	282974	1.39876	7.13288	3.69581e-05	0.00787274	0.961387	7.13288	0.00115181	0.0406626
A_23_P344481	STOX1	storkhead box 1	219736	1.69906	8.35926	0.000890206	0.0328523	1.90828	8.35926	0.000329108	0.0230171
A_33_P3230011	STOX1	storkhead box 1	219736	1.03542	5.64827	0.000794752	0.0312457	0.973157	5.64827	0.00131136	0.0432213
A_32_P213831	STRIP2	striatin interacting protein 2	57464	1.09985	6.54657	0.00745526	0.103074	1.76019	6.54657	0.00019191	0.0178554
A_33_P3269208	STX19	syntaxin 19	415117	-2.16796	8.68601	0.000304198	0.0198294	-2.78886	8.68601	2.60591e-05	0.00821133
A_19_P00322407	STXBP5-AS1	STXBP5 antisense RNA 1	729178	-2.01454	6.57518	0.000127357	0.0130658	-2.14607	6.57518	6.86798e-05	0.0124387
A_19_P00322409	STXBP5-AS1	STXBP5 antisense RNA 1	729178	-2.04333	6.49543	4.44627e-05	0.00834713	-2.24755	6.49543	1.64338e-05	0.00707741
A_21_P0013162	STXBP5-AS1	STXBP5 antisense RNA 1	729178	-0.703738	5.09551	0.000367259	0.0213827	-0.465878	5.09551	0.00811015	0.110346
A_23_P201066	SUSD4	sushi domain containing 4	55061	-2.39445	6.28404	0.000351748	0.0210568	-2.46424	6.28404	0.000271707	0.021114
A_24_P259607	SUSD4	sushi domain containing 4	55061	-1.23101	5.9701	0.0440094	0.268242	-1.33312	5.9701	0.0310553	0.234211
A_33_P3327657	SUSD4	sushi domain containing 4	55061	-0.639146	5.04117	0.0520289	0.292124	-0.625984	5.04117	0.0564183	0.322329
A_23_P422193	SUV39H1	suppressor of variegation 3-9 homolog 1 (Drosophila)	6839	1.06739	8.28544	0.0322794	0.226574	1.82841	8.28544	0.00113534	0.0404495
A_33_P3407524	SUV39H1	suppressor of variegation 3-9 homolog 1 (Drosophila)	6839	0.337914	6.04132	0.386665	0.732941	0.915104	6.04132	0.02963	0.227445
A_33_P3359473	SUV420H2	suppressor of variegation 4-20 homolog 2 (Drosophila)	84787	-2.31537	10.433	0.00193097	0.0490865	-1.3051	10.433	0.0501936	0.303965
A_33_P3333054	SYBU	syntabulin (syntaxin-interacting)	55638	2.31902	8.10839	1.11805e-05	0.00534327	1.39799	8.10839	0.00133066	0.0434407
A_24_P659836	SYCE3	synaptonemal complex central element protein 3	644186	-2.97842	8.71524	0.00383023	0.0716288	-2.86899	8.71524	0.00493476	0.0842273
A_33_P3250887	SYCE3	synaptonemal complex central element protein 3	644186	-2.77697	7.55784	0.00167124	0.0455965	-2.47666	7.55784	0.00384267	0.0736296
A_23_P350074	SYNE4	spectrin repeat containing, nuclear envelope family member 4	163183	-1.36226	10.1262	0.000578156	0.0267392	-2.83021	10.1262	2.53337e-07	0.00132078
A_24_P104407	SYNM	synemin, intermediate filament protein	23336	-0.579847	7.26138	0.122249	0.445425	2.06925	7.26138	3.96556e-05	0.0101982
A_21_P0007220	SYT12	synaptotagmin XII	91683	0.178917	4.64223	0.357522	0.713202	-0.152941	4.64223	0.429677	0.799742
A_23_P421306	SYT12	synaptotagmin XII	91683	1.73419	8.60622	0.00100609	0.0348985	0.209702	8.60622	0.625256	0.897439
A_33_P3239185	SYT7	synaptotagmin VII	9066	-2.87973	7.33136	0.0013372	0.0406237	-2.94286	7.33136	0.00112609	0.0402117
A_23_P74663	TAF1A	TATA box binding protein (TBP)-associated factor, RNA polymerase I, A, 48kDa	9015	1.79873	7.73643	0.000179827	0.0153238	1.20671	7.73643	0.00449679	0.0801635
A_33_P3406245	TAF1A	TATA box binding protein (TBP)-associated factor, RNA polymerase I, A, 48kDa	9015	1.83005	6.01907	3.08172e-05	0.00753988	1.42723	6.01907	0.000341295	0.0232734
A_23_P87011	TAGLN	transgelin	6876	3.96388	8.94642	2.14626e-05	0.00708817	-0.734346	8.94642	0.268094	0.665741
A_23_P87013	TAGLN	transgelin	6876	3.73353	8.55849	1.96544e-05	0.00689208	-0.359695	8.55849	0.555061	0.865848
A_21_P0011619	TBC1D3P5	TBC1 domain family, member 3 pseudogene 5	440419	-1.8951	10.1261	0.00358198	0.0691774	-2.28285	10.1261	0.000873116	0.0352622
A_24_P838947	TBC1D3P5	TBC1 domain family, member 3 pseudogene 5	440419	-0.641189	6.72077	0.0326589	0.22784	-0.667784	6.72077	0.0270373	0.216619
A_33_P3309075	TBC1D8	TBC1 domain family, member 8 (with GRAM domain)	11138	-0.971488	10.0146	0.0132857	0.141254	-2.04618	10.0146	3.37043e-05	0.00952171
A_24_P237912	TCAF2	TRPM8 channel-associated factor 2	285966	-0.60338	5.32152	0.0218375	0.183389	-0.944246	5.32152	0.00121633	0.0416966
A_32_P214925	TCAF2	TRPM8 channel-associated factor 2	285966	-1.76531	6.30728	2.98075e-05	0.00753988	-1.30112	6.30728	0.000543908	0.0283531
A_23_P147641	TCEA2	transcription elongation factor A (SII), 2	6919	-1.81231	8.75908	0.00038059	0.0216963	-1.57141	8.75908	0.00125667	0.0423898
A_23_P34375	TCEA3	transcription elongation factor A (SII), 3	6920	-2.7061	8.93195	1.30462e-05	0.00579988	-2.39164	8.93195	4.76499e-05	0.0110286
A_23_P254816	TCF15	transcription factor 15 (basic helix-loop-helix)	6939	2.85649	9.66608	0.000921023	0.0334204	1.82262	9.66608	0.0184355	0.174724
A_23_P64372	TCN1	transcobalamin I (vitamin B12 binding protein, R binder family)	6947	-1.05742	8.88321	0.317629	0.680849	-5.37345	8.88321	0.000116508	0.0148811
A_24_P243396	TCOF1	Treacher Collins-Franceschetti syndrome 1	6949	1.92236	7.59731	0.000280753	0.0188756	2.10436	7.59731	0.000120664	0.0151396
A_33_P3292915	TCOF1	Treacher Collins-Franceschetti syndrome 1	6949	0.730259	6.25114	0.0936278	0.393622	1.42645	6.25114	0.00341614	0.0690505
A_33_P3292919	TCOF1	Treacher Collins-Franceschetti syndrome 1	6949	1.71549	11.3519	2.98899e-05	0.00753988	1.95999	11.3519	7.14118e-06	0.00460157
A_23_P419107	TCP11L2	t-complex 11, testis-specific-like 2	255394	-1.5671	6.44826	0.000854122	0.0320891	-1.5336	6.44826	0.00101863	0.0380075
A_23_P94795	TEAD4	TEA domain family member 4	7004	1.81792	9.22385	0.000139515	0.0135611	2.22657	9.22385	1.79866e-05	0.00711936
A_24_P151582	TEF	thyrotrophic embryonic factor	7008	-1.79742	7.57992	1.722e-05	0.00649705	-0.62313	7.57992	0.0447287	0.284763
A_24_P134727	TFAM	transcription factor A, mitochondrial	7019	1.88877	6.8171	0.000131408	0.0132607	1.12414	6.8171	0.00785925	0.108164
A_33_P3389188	TFAM	transcription factor A, mitochondrial	7019	0.47219	12.3377	0.216915	0.578115	0.908914	12.3377	0.0259421	0.21169
A_24_P79054	TGFB1	transforming growth factor, beta 1	7040	-1.17762	10.026	0.0297383	0.216647	-1.92847	10.026	0.00140699	0.0445551
A_24_P402438	TGFB2	transforming growth factor, beta 2	7042	3.48339	6.79188	1.74815e-05	0.00653669	0.452188	6.79188	0.423853	0.795799
A_24_P142118	THBS1	thrombospondin 1	7057	2.66006	9.56373	0.00167107	0.0455965	1.26586	9.56373	0.0865305	0.401092
A_33_P3415820	THBS1	thrombospondin 1	7057	1.02375	6.2066	0.00921182	0.116031	0.507849	6.2066	0.156835	0.530207
A_23_P201047	THBS3	thrombospondin 3	7059	-1.9376	9.27623	9.17175e-05	0.0116163	-1.94494	9.27623	8.83854e-05	0.0133006
A_23_P207742	THRA	thyroid hormone receptor, alpha	7067	-1.63627	9.94821	0.000768403	0.0308593	-1.19282	9.94821	0.00760591	0.106181
A_24_P262407	THRA	thyroid hormone receptor, alpha	7067	-0.693603	6.83944	0.0261334	0.202312	-0.493143	6.83944	0.098957	0.428988
A_23_P399078	TIMP3	TIMP metallopeptidase inhibitor 3	7078	-0.093115	9.90537	0.867894	0.964184	-2.56623	9.90537	0.000354836	0.0234062
A_32_P70315	TIMP4	TIMP metallopeptidase inhibitor 4	7079	2.08995	6.89726	0.000227533	0.0170079	1.38482	6.89726	0.00577169	0.0918171
A_23_P85903	TLR5	toll-like receptor 5	7100	-2.39936	7.34391	2.9184e-05	0.00753988	-2.92971	7.34391	3.2994e-06	0.00340392
A_33_P3263423	TLR5	toll-like receptor 5	7100	-0.383863	6.24902	0.175191	0.525994	-0.471624	6.24902	0.101136	0.433423
A_23_P330461	TMC4	transmembrane channel-like 4	147798	-2.56004	11.3015	0.000598108	0.0270939	-4.15499	11.3015	4.82814e-06	0.00406488
A_32_P123088	TMED7-TICAM2	TMED7-TICAM2 readthrough	100302736	0.0759914	8.63945	0.812112	0.946001	0.0476762	8.63945	0.881376	0.974722
A_33_P3327270	TMED7-TICAM2	TMED7-TICAM2 readthrough	100302736	2.81969	12.4536	0.000621076	0.0276323	2.11887	12.4536	0.00532912	0.0876455
A_24_P284324	TMEM104	transmembrane protein 104	54868	0.77661	10.4139	0.0486334	0.282982	1.12896	10.4139	0.00721571	0.102836
A_33_P3282566	TMEM104	transmembrane protein 104	54868	0.960742	9.48389	0.00628277	0.0945831	1.51499	9.48389	0.00017102	0.0173897
A_33_P3222947	TMEM114	transmembrane protein 114	283953	-3.60898	5.86837	0.000722073	0.0297273	-2.39438	5.86837	0.0127101	0.141399
A_23_P150325	TMEM133	transmembrane protein 133	83935	1.69374	6.87608	7.04257e-05	0.0102949	0.393599	6.87608	0.218464	0.612349
A_23_P161522	TMEM134	transmembrane protein 134	80194	-1.78636	12.2726	0.000112937	0.0126191	-1.55452	12.2726	0.000407256	0.0246551
A_23_P42909	TMEM139	transmembrane protein 139	135932	1.77446	8.66444	0.000107972	0.0123734	-0.449567	8.66444	0.200044	0.589087
A_33_P3334205	TMEM184A	transmembrane protein 184A	202915	-0.252	4.97406	0.207707	0.568541	-0.388779	4.97406	0.0608461	0.335299
A_33_P3361337	TMEM184A	transmembrane protein 184A	202915	-0.735441	6.3648	0.0182124	0.16708	-1.52122	6.3648	7.30572e-05	0.0126459
A_24_P93703	TMEM198B	transmembrane protein 198B, pseudogene	440104	-1.07152	9.24807	0.00811546	0.10791	-1.06687	9.24807	0.00833441	0.112015
A_33_P3259557	TMEM198B	transmembrane protein 198B, pseudogene	440104	-1.81573	10.2178	0.00134432	0.0407911	-1.73576	10.2178	0.00190136	0.0524325
A_24_P522631	TMEM201	transmembrane protein 201	199953	2.6099	13.7776	0.00373579	0.0707543	1.51648	13.7776	0.0634283	0.343586
A_33_P3292525	TMEM201	transmembrane protein 201	199953	1.33609	9.79981	0.0157655	0.154808	2.16241	9.79981	0.00055007	0.0284885
A_33_P3292531	TMEM201	transmembrane protein 201	199953	0.174115	4.70658	0.181216	0.535002	0.103035	4.70658	0.419099	0.791426
A_23_P1682	TMEM45B	transmembrane protein 45B	120224	-1.11651	11.6979	0.064365	0.324969	-2.32631	11.6979	0.000909881	0.0360613
A_23_P103282	TMEM59	transmembrane protein 59	9528	-1.52486	14.3742	0.000943293	0.0338174	-1.40534	14.3742	0.00066148	0.030797
A_33_P3332284	TMEM59	transmembrane protein 59	9528	0.0515093	4.86395	0.724027	0.914526	-0.0104564	4.86395	0.942735	0.987825
A_23_P390139	TMEM74	transmembrane protein 74	157753	0.57136	5.33187	0.0540335	0.297235	1.77389	5.33187	1.29526e-05	0.00634889
A_23_P332960	TMEM80	transmembrane protein 80	283232	-1.5862	11.8767	3.14957e-05	0.00755752	-1.01804	11.8767	0.00174179	0.0497956
A_33_P3326553	TMEM82	transmembrane protein 82	388595	2.21682	10.4944	0.00167841	0.0457344	0.961547	10.4944	0.115284	0.461658
A_24_P317827	TMEM8B	transmembrane protein 8B	51754	-1.48329	7.85088	0.0156851	0.154364	-1.46687	7.85088	0.0166516	0.164874
A_33_P3266828	TMEM8B	transmembrane protein 8B	51754	-1.59854	9.82408	0.000143603	0.0137029	-1.47622	9.82408	0.000300043	0.0221742
A_33_P3363620	TMEM91	transmembrane protein 91	641649	-3.67072	9.08745	1.66004e-06	0.00221398	-4.26449	9.08745	2.78038e-07	0.00132876
A_23_P27035	TMEM98	transmembrane protein 98	26022	1.73227	10.5075	0.00018797	0.0156231	1.46072	10.5075	0.00084097	0.0347971
A_23_P18751	TMPRSS11E	transmembrane protease, serine 11E	28983	-0.181499	6.69486	0.720895	0.913162	-2.02419	6.69486	0.00114105	0.0404715
A_23_P203957	TMTC1	transmembrane and tetratricopeptide repeat containing 1	83857	0.272906	7.73777	0.660332	0.889061	2.3893	7.73777	0.00148868	0.0459001
A_32_P2452	TMTC1	transmembrane and tetratricopeptide repeat containing 1	83857	-1.11811	8.45192	0.0563259	0.303736	1.29433	8.45192	0.0303515	0.23095
A_23_P421423	TNFAIP2	tumor necrosis factor, alpha-induced protein 2	7127	-0.838313	13.2535	0.205485	0.566204	-3.36232	13.2535	0.000104618	0.0142032
A_21_P0000113	TNFSF10	tumor necrosis factor (ligand) superfamily, member 10	8743	-0.604346	4.97531	0.00840154	0.110258	-0.277503	4.97531	0.181521	0.565403
A_23_P121253	TNFSF10	tumor necrosis factor (ligand) superfamily, member 10	8743	-2.21439	10.0108	0.00768454	0.104777	-1.58294	10.0108	0.0688033	0.358937
A_33_P3226810	TNFSF10	tumor necrosis factor (ligand) superfamily, member 10	8743	-2.45485	9.61935	0.00124702	0.0392668	-2.19067	9.61935	0.00293882	0.0640831
A_23_P34700	TNNT2	troponin T type 2 (cardiac)	7139	-1.97493	6.55297	0.00159918	0.0447592	-2.38971	6.55297	0.000326854	0.0229946
A_23_P156708	TNXB	tenascin XB	7148	-2.1884	6.77519	0.00220612	0.0531591	-2.5765	6.77519	0.000601797	0.0296196
A_24_P307135	TNXB	tenascin XB	7148	-0.0725297	4.97668	0.718564	0.912583	-0.155194	4.97668	0.444441	0.810103
A_24_P911362	TNXB	tenascin XB	7148	-0.368179	4.75164	0.0327867	0.228384	-0.363878	4.75164	0.0345653	0.248127
A_33_P3364571	TNXB	tenascin XB	7148	0.171189	4.82724	0.323166	0.685148	0.20045	4.82724	0.250355	0.648293
A_33_P3364582	TNXB	tenascin XB	7148	0.174084	7.95779	0.42842	0.761013	0.122947	7.95779	0.573792	0.874395
A_33_P3381338	TNXB	tenascin XB	7148	-1.04613	6.27779	0.0345618	0.234325	-1.26948	6.27779	0.0130693	0.143783
A_24_P19828	TOE1	target of EGR1, member 1 (nuclear)	114034	1.11817	8.02329	0.00428992	0.076083	1.53588	8.02329	0.000355841	0.0234062
A_21_P0000006	TOMM40	translocase of outer mitochondrial membrane 40 homolog (yeast)	10452	1.79168	13.9795	5.42213e-06	0.00361583	1.95231	13.9795	2.04136e-06	0.00260156
A_24_P15754	TOMM40	translocase of outer mitochondrial membrane 40 homolog (yeast)	10452	0.975362	8.63916	0.0680487	0.334731	1.82821	8.63916	0.00233115	0.0574019
A_24_P178093	TOMM40	translocase of outer mitochondrial membrane 40 homolog (yeast)	10452	1.05177	8.18866	0.0271878	0.206336	1.86165	8.18866	0.000640345	0.0304027
A_23_P154566	TOX2	TOX high mobility group box family member 2	84969	2.89804	9.35175	0.000130763	0.0132493	0.523999	9.35175	0.362774	0.750775
A_23_P218086	TPCN1	two pore segment channel 1	53373	-1.88425	12.0865	0.000737475	0.0301641	-2.01285	12.0865	0.000419239	0.0249813
A_24_P309645	TPCN1	two pore segment channel 1	53373	-1.34462	9.98572	0.0283111	0.210989	-1.72416	9.98572	0.00728417	0.103324
A_24_P211206	TPM3	tropomyosin 3	7170	1.24142	10.5177	8.62696e-05	0.0112956	0.987519	10.5177	0.000694378	0.031522
A_32_P119197	TPM3	tropomyosin 3	7170	0.68495	7.00253	0.125445	0.450932	1.22106	7.00253	0.0114762	0.133445
A_32_P29784	TPM3	tropomyosin 3	7170	1.01561	14.7958	0.000915857	0.0334135	1.05971	14.7958	0.000643374	0.0304027
A_33_P3223980	TPM3	tropomyosin 3	7170	1.02698	11.9053	0.00576808	0.0900854	0.947975	11.9053	0.00949343	0.119657
A_33_P3223990	TPM3	tropomyosin 3	7170	-0.490737	6.27555	0.186585	0.541932	0.2449	6.27555	0.499676	0.839316
A_33_P3346193	TPM3	tropomyosin 3	7170	1.72588	7.29595	0.000140277	0.0135616	1.18034	7.29595	0.00328541	0.067824
A_24_P12413	TRAM2	translocation associated membrane protein 2	9697	1.32293	9.20867	0.000977214	0.0344451	1.76021	9.20867	7.41485e-05	0.0127074
A_24_P390928	TRAPPC6A	trafficking protein particle complex 6A	79090	-2.21394	9.45075	0.000854279	0.0320891	-2.52747	9.45075	0.000271536	0.021114
A_21_P0000178	TREM1	triggering receptor expressed on myeloid cells 1	54210	-0.0247215	4.65114	0.882022	0.968465	0.0327208	4.65114	0.844323	0.965823
A_23_P19333	TREM1	triggering receptor expressed on myeloid cells 1	54210	-3.43528	5.83801	1.08643e-06	0.00188805	-3.32138	5.83801	1.61246e-06	0.00249927
A_33_P3319905	TREM1	triggering receptor expressed on myeloid cells 1	54210	-0.339709	4.90624	0.0831078	0.369099	-0.451338	4.90624	0.0264611	0.214145
A_24_P208909	TRIM2	tripartite motif containing 2	23321	0.554872	9.14155	0.161774	0.506868	-1.63078	9.14155	0.000667715	0.0309251
A_33_P3249414	TRIM58	tripartite motif containing 58	25893	1.98278	7.86157	0.00210862	0.0519002	3.4612	7.86157	1.23455e-05	0.00615652
A_23_P316741	TSPAN4	tetraspanin 4	7106	2.82555	10.9576	3.05932e-05	0.00753988	1.86615	10.9576	0.00136611	0.0441097
A_33_P3413216	TSPAN4	tetraspanin 4	7106	2.12896	9.63526	0.00029266	0.0193361	1.37437	9.63526	0.00809894	0.11022
A_23_P217901	TSTD1	thiosulfate sulfurtransferase (rhodanese)-like domain containing 1	100131187	-1.32254	13.1253	0.00164906	0.0454018	-1.71542	13.1253	0.000179511	0.017541
A_19_P00323375	TTC28-AS1	TTC28 antisense RNA 1	284900	-0.496758	7.31661	0.235128	0.59795	-0.327283	7.31661	0.427457	0.797938
A_33_P3362143	TTC28-AS1	TTC28 antisense RNA 1	284900	-0.31936	7.48455	0.421552	0.756332	-0.164019	7.48455	0.677135	0.915398
A_33_P3362148	TTC28-AS1	TTC28 antisense RNA 1	284900	-1.89	7.61748	5.13831e-05	0.00884534	-1.10638	7.61748	0.0047349	0.0823852
A_33_P3405451	TTC28-AS1	TTC28 antisense RNA 1	284900	-0.265203	4.83981	0.0802547	0.363577	-0.0575967	4.83981	0.688474	0.919955
A_23_P24751	TTC9C	tetratricopeptide repeat domain 9C	283237	-0.388809	10.8856	0.0617366	0.318247	-0.308989	10.8856	0.128957	0.485846
A_33_P3355371	TTC9C	tetratricopeptide repeat domain 9C	283237	-1.57791	7.49808	2.18787e-05	0.00711173	-0.861277	7.49808	0.00434936	0.0785611
A_33_P3349145	TTLL1	tubulin tyrosine ligase-like family member 1	25809	-2.09353	9.34128	0.000639755	0.0281144	-2.02215	9.34128	0.000854312	0.0349642
A_33_P3385957	TTLL1	tubulin tyrosine ligase-like family member 1	25809	-1.80333	8.28892	0.000823876	0.0318032	-1.90169	8.28892	0.000526644	0.0277028
A_23_P128147	TUBA1B	tubulin, alpha 1b	10376	1.66309	16.3361	0.00090405	0.0331736	1.71059	16.3361	0.000716236	0.0319902
A_23_P97700	TXNIP	thioredoxin interacting protein	10628	-3.23231	13.8288	2.54927e-05	0.00745908	-3.3088	13.8288	1.99208e-05	0.00741842
A_23_P102988	TXNRD2	thioredoxin reductase 2	10587	0.0947516	6.3044	0.782005	0.93495	0.296095	6.3044	0.39288	0.773664
A_33_P3374504	TXNRD2	thioredoxin reductase 2	10587	2.06234	7.11474	4.6567e-07	0.00157092	1.92947	7.11474	1.02984e-06	0.00210929
A_24_P481783	UBAP1L	ubiquitin associated protein 1-like	390595	-1.67995	8.31685	0.00161857	0.0449377	-1.42277	8.31685	0.00529207	0.0873151
A_21_P0011384	UBE2Q2P1	ubiquitin-conjugating enzyme E2Q family member 2 pseudogene 1	388165	-1.48488	8.419	9.40188e-05	0.0117479	-1.56271	8.419	5.66632e-05	0.0118734
A_21_P0011411	UBE2Q2P1	ubiquitin-conjugating enzyme E2Q family member 2 pseudogene 1	388165	-0.722339	8.88014	0.0606299	0.315409	-0.787773	8.88014	0.0429899	0.2788
A_24_P816384	UBE2Q2P1	ubiquitin-conjugating enzyme E2Q family member 2 pseudogene 1	388165	-0.473871	8.86131	0.217468	0.578492	-0.737671	8.86131	0.0639931	0.345276
A_21_P0011383	UBE2Q2P2	ubiquitin-conjugating enzyme E2Q family member 2 pseudogene 2	100134869	-1.44969	7.59229	0.000365856	0.021377	-1.34637	7.59229	0.000692482	0.0314934
A_33_P3342992	UBE2Q2P2	ubiquitin-conjugating enzyme E2Q family member 2 pseudogene 2	100134869	-1.28088	7.49279	0.004966	0.0827172	-1.09005	7.49279	0.0133071	0.145251
A_33_P3382769	UBE2Q2P2	ubiquitin-conjugating enzyme E2Q family member 2 pseudogene 2	100134869	-2.07251	7.97138	0.00038217	0.0217031	-1.69097	7.97138	0.0020146	0.0535134
A_32_P200238	UCA1	urothelial cancer associated 1 (non-protein coding)	652995	-1.76329	11.2894	0.000322226	0.0203966	-0.882132	11.2894	0.0331406	0.24239
A_23_P132956	UCHL1	ubiquitin carboxyl-terminal esterase L1 (ubiquitin thiolesterase)	7345	3.33803	10.9462	0.00012334	0.0129384	3.37718	10.9462	0.000110238	0.014536
A_33_P3353030	UCN	urocortin	7349	-2.39407	8.44459	0.00010396	0.0122311	-1.66838	8.44459	0.00229149	0.0568719
A_23_P60599	UGT1A6	UDP glucuronosyltransferase 1 family, polypeptide A6	54578	2.23387	8.84213	0.00555492	0.0880931	-0.420217	8.84213	0.54848	0.862789
A_24_P222872	UGT1A6	UDP glucuronosyltransferase 1 family, polypeptide A6	54578	2.69549	6.77409	3.86558e-05	0.00799058	0.318198	6.77409	0.498755	0.838831
A_33_P3302075	UGT1A8	UDP glucuronosyltransferase 1 family, polypeptide A8	54576	2.62019	7.09739	6.37995e-05	0.00995602	0.0213764	7.09739	0.964214	0.992007
A_23_P208880	UHRF1	ubiquitin-like with PHD and ring finger domains 1	29128	1.94507	9.87975	0.00557215	0.0882294	2.69908	9.87975	0.000459629	0.0260467
A_33_P3379454	UHRF1	ubiquitin-like with PHD and ring finger domains 1	29128	1.59278	7.75837	0.01506	0.150861	2.45722	7.75837	0.000767577	0.0332727
A_23_P119634	UPK1A	uroplakin 1A	11045	-2.09899	5.53903	0.000856506	0.0320891	-2.37568	5.53903	0.000294415	0.0218994
A_24_P200219	UPK1B	uroplakin 1B	7348	3.6572	7.65008	9.41246e-05	0.0117479	-0.384994	7.65008	0.579932	0.877742
A_33_P3209361	URAHP	urate (hydroxyiso-) hydrolase, pseudogene	100130015	-0.887315	5.67171	0.0488574	0.283682	-1.77787	5.67171	0.00069476	0.031522
A_33_P3276100	URAHP	urate (hydroxyiso-) hydrolase, pseudogene	100130015	-1.18952	6.28373	0.0702758	0.339723	-2.26143	6.28373	0.0022441	0.0560712
A_21_P0000161	USB1	U6 snRNA biogenesis 1	79650	2.13479	8.26465	0.000106569	0.0123326	2.61808	8.26465	1.31269e-05	0.00636011
A_24_P107941	USB1	U6 snRNA biogenesis 1	79650	0.863915	13.1209	0.00128548	0.0398715	1.11602	13.1209	0.000137843	0.0158235
A_24_P137522	USP53	ubiquitin specific peptidase 53	54532	-0.957108	10.3714	0.00309609	0.0639617	-1.1843	10.3714	0.000586541	0.0293563
A_32_P128701	USP53	ubiquitin specific peptidase 53	54532	-1.31203	9.9064	0.000371138	0.0214052	-1.60491	9.9064	5.49648e-05	0.0118734
A_23_P162525	UTP20	UTP20, small subunit (SSU) processome component, homolog (yeast)	27340	1.59593	9.5433	0.000366928	0.0213827	1.86625	9.5433	8.49318e-05	0.0131643
A_33_P3248664	VARS	valyl-tRNA synthetase	7407	1.63006	12.3639	0.000177316	0.0152566	1.30117	12.3639	0.00124507	0.0422757
A_23_P201551	VAV3	vav 3 guanine nucleotide exchange factor	10451	-2.52562	10.1779	0.000522325	0.0253639	-1.82592	10.1779	0.00600626	0.0934095
A_23_P43476	VLDLR	very low density lipoprotein receptor	7436	-1.51451	10.3926	0.000426404	0.0227984	-2.01607	10.3926	2.71219e-05	0.00836244
A_33_P3284925	VLDLR	very low density lipoprotein receptor	7436	-0.163569	5.35918	0.424694	0.758356	-0.154414	5.35918	0.450509	0.813304
A_33_P3241299	VPS9D1-AS1	VPS9D1 antisense RNA 1	100128881	0.701792	5.85589	0.0497289	0.286013	0.636295	5.85589	0.0718721	0.366404
A_33_P3294372	VPS9D1-AS1	VPS9D1 antisense RNA 1	100128881	2.238	7.53281	0.000723756	0.0297539	2.15153	7.53281	0.00100074	0.0377823
A_23_P76761	VRK1	vaccinia related kinase 1	7443	1.22184	10.1204	0.0135528	0.142405	1.69999	10.1204	0.00150845	0.0462362
A_23_P79803	VSTM2L	V-set and transmembrane domain containing 2 like	128434	3.15994	7.26723	0.000946579	0.0338443	-0.814032	7.26723	0.301823	0.699476
A_21_P0000515	VTRNA1-3	vault RNA 1-3	56662	-2.28886	9.03317	0.000215065	0.0165859	-0.942766	9.03317	0.0614143	0.337103
A_21_P0000584	VTRNA2-1	vault RNA 2-1	100126299	-2.50115	8.04041	0.00144617	0.0423795	-1.41099	8.04041	0.0428642	0.278647
A_21_P0011806	WBP1	WW domain binding protein 1	23559	-1.61681	10.9024	0.000723386	0.0297539	-1.0278	10.9024	0.0161032	0.162097
A_23_P252808	WBP1	WW domain binding protein 1	23559	-1.54289	12.6062	0.000556359	0.0260462	-1.03983	12.6062	0.00970821	0.121166
A_32_P415151	WDR27	WD repeat domain 27	253769	-1.60688	6.40712	0.000802264	0.0313841	-1.62492	6.40712	0.000731219	0.0323479
A_23_P143535	WDR4	WD repeat domain 4	10785	1.0718	7.61713	0.0183225	0.167375	1.7611	7.61713	0.000615429	0.0299814
A_23_P393766	WDR62	WD repeat domain 62	284403	0.0111325	5.09677	0.962206	0.991046	0.394705	5.09677	0.109131	0.449928
A_33_P3254606	WDR62	WD repeat domain 62	284403	1.25636	11.0823	0.0252725	0.198842	2.07273	11.0823	0.00101016	0.0379071
A_23_P363275	WDR66	WD repeat domain 66	144406	1.61282	9.04377	0.0828324	0.368559	1.79065	9.04377	0.056986	0.324022
A_24_P179504	WDR66	WD repeat domain 66	144406	2.88548	9.24004	0.000850937	0.0320891	2.9338	9.24004	0.000741615	0.0326421
A_23_P129075	WDR76	WD repeat domain 76	79968	1.39643	6.60904	0.00395342	0.0727419	2.22726	6.60904	7.8185e-05	0.0128894
A_23_P307328	WHSC1	Wolf-Hirschhorn syndrome candidate 1	7468	0.139873	9.04362	0.728888	0.916146	0.52537	9.04362	0.205248	0.595989
A_23_P389919	WHSC1	Wolf-Hirschhorn syndrome candidate 1	7468	1.03169	9.59262	0.028516	0.211725	1.52093	9.59262	0.00288944	0.0636354
A_23_P398530	WHSC1	Wolf-Hirschhorn syndrome candidate 1	7468	-0.371119	5.4653	0.152949	0.493992	-0.000419397	5.4653	0.998662	0.999638
A_33_P3380346	WHSC1	Wolf-Hirschhorn syndrome candidate 1	7468	1.36886	7.19155	0.01274	0.137932	2.14714	7.19155	0.000516709	0.0276021
A_33_P3423631	WHSC1	Wolf-Hirschhorn syndrome candidate 1	7468	0.0163089	7.70768	0.971433	0.993181	0.734798	7.70768	0.122615	0.47556
A_23_P29769	WWTR1	WW domain containing transcription regulator 1	25937	2.22968	9.67791	0.000924062	0.0334686	1.48761	9.67791	0.014548	0.153043
A_33_P3605352	WWTR1	WW domain containing transcription regulator 1	25937	-0.497473	6.13271	0.0967125	0.400662	-0.0452624	6.13271	0.873682	0.972899
A_24_P345498	XRCC5	X-ray repair complementing defective repair in Chinese hamster cells 5 (double-strand-break rejoining)	7520	1.62417	12.4774	6.83945e-05	0.0101879	1.31853	12.4774	0.000477794	0.0266547
A_33_P3377549	XRCC5	X-ray repair complementing defective repair in Chinese hamster cells 5 (double-strand-break rejoining)	7520	0.218861	4.61202	0.30178	0.666242	0.171194	4.61202	0.415783	0.78886
A_23_P49865	YBX2	Y box binding protein 2	51087	-2.59076	7.66741	7.07347e-06	0.00422559	-2.90618	7.66741	1.92338e-06	0.00260156
A_24_P787947	YPEL2	yippee-like 2 (Drosophila)	388403	-1.39099	7.73509	0.00842366	0.11042	-2.04832	7.73509	0.000484802	0.0268729
A_23_P15108	YPEL3	yippee-like 3 (Drosophila)	83719	-2.33914	9.52162	8.65418e-06	0.0046445	-2.05238	9.52162	3.49026e-05	0.00962323
A_23_P108835	YPEL5	yippee-like 5 (Drosophila)	51646	-1.15881	11.9956	0.00393065	0.072669	-1.89397	11.9956	6.08074e-05	0.012025
A_33_P3281408	YPEL5	yippee-like 5 (Drosophila)	51646	-1.41769	13.0202	0.000844872	0.0320878	-1.93635	13.0202	4.76921e-05	0.0110286
A_23_P318300	ZAK	sterile alpha motif and leucine zipper containing kinase AZK	51776	0.604293	10.5954	0.122154	0.445354	0.572839	10.5954	0.141156	0.506105
A_23_P366394	ZAK	sterile alpha motif and leucine zipper containing kinase AZK	51776	1.55309	7.5175	0.00304577	0.0635985	1.94438	7.5175	0.000520242	0.0276026
A_33_P3284557	ZAK	sterile alpha motif and leucine zipper containing kinase AZK	51776	0.924245	11.6077	0.0522764	0.292642	1.40884	11.6077	0.00599003	0.0932903
A_23_P40866	ZBTB20	zinc finger and BTB domain containing 20	26137	-1.39957	7.87699	0.0111779	0.128645	-1.85968	7.87699	0.00165584	0.0487227
A_33_P3291154	ZBTB20	zinc finger and BTB domain containing 20	26137	-0.212	4.9244	0.366371	0.720217	-0.20192	4.9244	0.388956	0.770684
A_24_P826348	ZC3H6	zinc finger CCCH-type containing 6	376940	-1.48497	8.19449	0.00523816	0.0850759	-2.04405	8.19449	0.000454234	0.0258751
A_33_P3267665	ZDHHC2	zinc finger, DHHC-type containing 2	51201	1.93102	8.18864	3.68132e-05	0.00787274	1.55355	8.18864	0.000301295	0.0222095
A_23_P350689	ZDHHC23	zinc finger, DHHC-type containing 23	254887	0.837597	8.52911	0.00485589	0.0816899	1.61764	8.52911	1.48552e-05	0.00675483
A_33_P3376449	ZDHHC23	zinc finger, DHHC-type containing 23	254887	0.505668	5.23198	0.00889967	0.113942	0.589802	5.23198	0.0032531	0.0674561
A_32_P80245	ZFP57	ZFP57 zinc finger protein	346171	2.82783	5.94737	0.000525575	0.0254334	-0.133776	5.94737	0.835794	0.963915
A_19_P00320274	ZMIZ1-AS1	ZMIZ1 antisense RNA 1	283050	-0.151746	5.76994	0.448144	0.773835	-0.232213	5.76994	0.252176	0.649878
A_33_P3394140	ZMIZ1-AS1	ZMIZ1 antisense RNA 1	283050	-2.47833	6.37582	6.77876e-05	0.0101872	-2.77749	6.37582	2.10241e-05	0.0074889
A_23_P160567	ZMYND12	zinc finger, MYND-type containing 12	84217	-1.66151	6.54204	3.94348e-05	0.00799058	-1.23712	6.54204	0.000628363	0.0302618
A_24_P35891	ZNF219	zinc finger protein 219	51222	1.54694	10.401	0.000147368	0.0139232	1.09805	10.401	0.00261344	0.0606186
A_32_P144908	ZNF254	zinc finger protein 254	9534	-0.367781	13.5701	0.199925	0.558938	-0.752164	13.5701	0.0155482	0.159086
A_33_P3221443	ZNF254	zinc finger protein 254	9534	-0.188142	6.61065	0.476203	0.789802	-0.30691	6.61065	0.252186	0.649878
A_33_P3252630	ZNF254	zinc finger protein 254	9534	-0.410695	8.31872	0.108459	0.422012	-0.29833	8.31872	0.233475	0.62906
A_33_P3252635	ZNF254	zinc finger protein 254	9534	-1.552	9.13493	0.000276605	0.0187064	-1.27131	9.13493	0.0014839	0.0458074
A_24_P226970	ZNF365	zinc finger protein 365	22891	2.35195	6.39241	0.000214801	0.0165859	0.560752	6.39241	0.2589	0.656204
A_33_P3242503	ZNF365	zinc finger protein 365	22891	0.037672	4.64278	0.812407	0.946039	-0.109426	4.64278	0.493865	0.836939
A_33_P3242508	ZNF365	zinc finger protein 365	22891	1.62309	6.23358	0.00977736	0.119803	0.175512	6.23358	0.75163	0.940239
A_33_P3371154	ZNF365	zinc finger protein 365	22891	-0.0546816	4.77611	0.789282	0.937912	0.245987	4.77611	0.240532	0.637178
A_23_P362228	ZNF436-AS1	ZNF436 antisense RNA 1	148898	-1.74564	9.40804	0.00223604	0.0536322	-2.01925	9.40804	0.000709223	0.0318435
A_33_P3363720	ZNF436-AS1	ZNF436 antisense RNA 1	148898	-0.885117	6.68326	0.050232	0.287329	-1.31015	6.68326	0.00677591	0.0994985
A_23_P23966	ZNF488	zinc finger protein 488	118738	1.5599	6.41949	0.000490569	0.0245279	0.629556	6.41949	0.0907062	0.410893
A_33_P3331641	ZNF503-AS2	ZNF503 antisense RNA 2	100131213	-1.59432	8.87285	2.07507e-05	0.00708817	-0.678468	8.87285	0.0186773	0.175998
A_24_P743802	ZNF618	zinc finger protein 618	114991	2.45653	8.2921	0.000739664	0.0302129	2.13389	8.2921	0.00223987	0.0560447
A_33_P3248108	ZNF618	zinc finger protein 618	114991	0.00306064	4.9227	0.987547	0.996882	-0.0960027	4.9227	0.625944	0.897565
A_33_P3364904	ZNF662	zinc finger protein 662	389114	-1.48673	7.3737	0.000947186	0.0338443	-1.95197	7.3737	8.14306e-05	0.0130083
A_23_P65733	ZNF770	zinc finger protein 770	54989	-0.569761	7.33169	0.0913724	0.388186	-0.482752	7.33169	0.1469	0.515337
A_33_P3423425	ZNF770	zinc finger protein 770	54989	1.52867	12.4502	0.00186309	0.0480248	0.906442	12.4502	0.0399143	0.26785
A_32_P33434	ZNF812	zinc finger protein 812	729648	-1.7931	7.60529	0.032103	0.225886	-3.82516	7.60529	0.000166218	0.0171805
A_24_P333421	ZNF862	zinc finger protein 862	643641	-1.75582	9.65891	0.00159888	0.0447592	-1.7906	9.65891	0.00137301	0.0441097
