# Supplementary material for: Opposing Wnt signals regulate cervical squamocolumnar homeostasis and emergence of metaplasia
Source: Nat Cell Biol. 2021 Jan 18;23(2):184–97. doi: 10.1038/s41556-020-00619-0 (PMC7878191; doi:10.1038/s41556-020-00619-0)
Supplement: Supplementary file 8 — Genes differentially expressed in 2D versus differentiated organoids from human ectocervix. Related to Fig. 4e. Statistical significance was calculated by two-sided moderated t-test adjusted for multiple testing by the method of Benjamini–Hochberg (FDR). [file 41556_2020_619_MOESM8_ESM.xlsx]

## Sheet: Supplementary Table 6
Genes differentially expressed in 2D vs differentiated organoids from human ectocervix. Related to Fig. 4e. Statistical significance was calculated by two-sided moderated t-test adjusted for multiple testing by the method of Benjamini-Hochberg (FDR).
ProbeName	GeneSymbol	SystematicName	GeneDescription	logFC	AveExpr	t	P.Value	adj.P.Val
A_23_P113777	ITGBL1	NM_004791	integrin, beta-like 1 (with EGF-like repeat domains)	4.75431	6.77453	13.9936	1.14676e-09	6.57654e-05
A_33_P3418209	ITGBL1	NM_004791	integrin, beta-like 1 (with EGF-like repeat domains)	4.67061	7.07664	12.6421	4.35256e-09	8.99481e-05
A_24_P166613	EPDR1	NM_017549	ependymin related 1	5.41496	9.16448	12.5667	4.7053e-09	8.99481e-05
A_23_P36305	ATG16L2	NM_033388	autophagy related 16-like 2 (S. cerevisiae)	-3.61698	11.6144	-11.008	2.59143e-08	0.00036942
A_33_P3342443	RASA4	NM_006989	RAS p21 protein activator 4	-2.17745	6.62771	-10.8171	3.2366e-08	0.00036942
A_33_P3262431	KREMEN1	NM_032045	kringle containing transmembrane protein 1	-2.77406	5.88132	-10.6667	3.86496e-08	0.00036942
A_33_P3824237	LINC00857	NR_038464	long intergenic non-protein coding RNA 857	2.62757	8.35276	10.4929	4.75603e-08	0.000389648
A_21_P0009595	LOC645321	XR_108274	uncharacterized LOC645321	-2.70079	6.61601	-9.72453	1.23064e-07	0.000870354
A_33_P3256952	EGLN3	NM_022073	egl-9 family hypoxia-inducible factor 3	-3.90097	7.4338	-9.64297	1.36588e-07	0.000870354
A_23_P76823	ADSSL1	NM_199165	adenylosuccinate synthase like 1	-5.56106	9.33769	-9.51612	1.60848e-07	0.000922446
A_21_P0009949	LOC100505664	XR_109653	PREDICTED: Homo sapiens hypothetical LOC100505664 (LOC100505664), miscRNA [XR_109653]	-4.11128	6.59898	-9.22364	2.35971e-07	0.00123025
A_23_P136504	SLC25A21	NM_030631	solute carrier family 25 (mitochondrial oxoadipate carrier), member 21	2.09351	6.72286	9.09356	2.80629e-07	0.0012498
A_23_P416434	JADE2	NM_015288	jade family PHD finger 2	2.43319	7.23294	9.08648	2.83307e-07	0.0012498
A_23_P214026	FBN2	NM_001999	fibrillin 2	3.74069	9.08207	8.9581	3.36792e-07	0.00137962
A_19_P00800116	lincRNA:chr2:158774431-158774884_F	lincRNA:chr2:158774431-158774884_F	lincRNA:chr2:158774431-158774884 forward strand	-1.90171	5.80669	-8.8194	4.06811e-07	0.00151628
A_21_P0006496	GAGE2B	NM_001098411	G antigen 2B	-2.52186	9.81008	-8.79088	4.23032e-07	0.00151628
A_33_P3374504	TXNRD2	ENST00000334363	thioredoxin reductase 2	2.06234	7.11474	8.72111	4.6567e-07	0.00157092
A_23_P167983	HIST1H2AC	ENST00000314088	histone cluster 1, H2ac	-2.33888	9.78444	-8.63085	5.27695e-07	0.00163644
A_23_P387031	COL23A1	NM_173465	collagen, type XXIII, alpha 1	-1.59697	5.71068	-8.61142	5.42161e-07	0.00163644
A_23_P200222	LRP8	NM_033300	low density lipoprotein receptor-related protein 8, apolipoprotein e receptor	3.18246	9.85827	8.54858	5.91884e-07	0.00167144
A_21_P0001466	XLOC_000701	TCONS_00001387	BROAD Institute lincRNA (XLOC_000701), lincRNA [TCONS_00001387]	2.39328	6.51965	8.49231	6.40507e-07	0.00167144
A_33_P3237359	HMGB3	NM_005342	high mobility group box 3	1.56069	10.0543	8.49155	6.41192e-07	0.00167144
A_23_P420863	NOD2	NM_022162	nucleotide-binding oligomerization domain containing 2	-3.49307	7.01099	-8.40751	7.21937e-07	0.00175496
A_19_P00320133	lincRNA:chr15:49021279-49022041_R	lincRNA:chr15:49021279-49022041_R	lincRNA:chr15:49021279-49022041 reverse strand	2.25629	6.50602	8.3954	7.34433e-07	0.00175496
A_21_P0013658	PGM5	NM_021965	phosphoglucomutase 5	2.30007	5.53696	8.32825	8.07992e-07	0.0018535
A_24_P17719	KLHL5	NM_015990	kelch-like family member 5	2.25791	7.622	8.28822	8.55515e-07	0.00188703
A_24_P85850	BNIPL	NM_138278	BCL2/adenovirus E1B 19kD interacting protein like	-2.94383	6.63805	-8.2453	9.09771e-07	0.00188805
A_21_P0011360	XLOC_l2_004857	TCONS_l2_00008966	BROAD Institute lincRNA (XLOC_l2_004857), lincRNA [TCONS_l2_00008966]	1.5619	5.22555	8.23008	9.29872e-07	0.00188805
A_23_P158533	DEAF1	NM_021008	DEAF1 transcription factor	-1.68102	9.17396	-8.20911	9.58345e-07	0.00188805
A_33_P3224212	R3HDM1	NM_015361	R3H domain containing 1	1.67547	7.30367	8.18216	9.96306e-07	0.00188805
A_23_P35414	PPP1R3C	NM_005398	protein phosphatase 1, regulatory subunit 3C	-3.75298	9.46509	-8.15369	1.03813e-06	0.00188805
A_33_P3240543	AGAP3	NM_001042535	ArfGAP with GTPase domain, ankyrin repeat and PH domain 3	2.0452	12.5378	8.13623	1.06469e-06	0.00188805
A_23_P19333	TREM1	NM_018643	triggering receptor expressed on myeloid cells 1	-3.43528	5.83801	-8.12228	1.08643e-06	0.00188805
A_23_P6762	JAGN1	NM_032492	jagunal homolog 1 (Drosophila)	-1.46199	12.1825	-8.05341	1.20086e-06	0.00202554
A_33_P3341429	NEXN	NM_144573	nexilin (F actin binding protein)	3.83337	6.94944	7.99573	1.30649e-06	0.00214074
A_33_P3841368	LOC286161	AK091672	Homo sapiens cDNA FLJ34353 fis, clone FEBRA2011665. [AK091672]	-1.86516	8.2879	-7.96753	1.36168e-06	0.00216919
A_24_P376422	ENST00000542270	ENST00000542270	Uncharacterized protein [Source:UniProtKB/TrEMBL;Acc:C9JMR9] [ENST00000542270]	-2.84151	6.30763	-7.89419	1.51702e-06	0.00221197
A_33_P3343467	LINC00957	NR_024416	long intergenic non-protein coding RNA 957	-2.56174	6.82942	-7.89306	1.51957e-06	0.00221197
A_33_P3402783	A_33_P3402783	A_33_P3402783	Unknown	2.10626	8.89329	7.89127	1.52359e-06	0.00221197
A_33_P3398912	SLC2A6	NM_017585	solute carrier family 2 (facilitated glucose transporter), member 6	4.78144	10.145	7.87853	1.55258e-06	0.00221197
A_23_P157569	ADHFE1	NM_144650	alcohol dehydrogenase, iron containing, 1	-2.8781	7.77405	-7.86562	1.58253e-06	0.00221197
A_23_P127394	CRY2	NM_021117	cryptochrome circadian clock 2	-2.02983	10.1802	-7.84985	1.61995e-06	0.00221197
A_33_P3363620	TMEM91	NM_001098824	transmembrane protein 91	-3.67072	9.08745	-7.83338	1.66004e-06	0.00221398
A_24_P393864	PHTF1	NM_006608	putative homeodomain transcription factor 1	2.40952	8.1432	7.80142	1.74084e-06	0.00226899
A_23_P152406	CAPNS2	NM_032330	calpain, small subunit 2	-2.96948	9.95211	-7.72598	1.94849e-06	0.00243052
A_23_P207517	PDK2	NM_002611	pyruvate dehydrogenase kinase, isozyme 2	-2.56392	9.17705	-7.72523	1.95069e-06	0.00243052
A_23_P56654	MCEE	NM_032601	methylmalonyl CoA epimerase	-2.17779	10.68	-7.71128	1.99192e-06	0.00243052
A_19_P00805930	lincRNA:chr8:143701498-143711723_R	lincRNA:chr8:143701498-143711723_R	lincRNA:chr8:143701498-143711723 reverse strand	1.66484	6.70241	7.67691	2.0975e-06	0.00247812
A_33_P3248439	MVB12B	NM_033446	multivesicular body subunit 12B	2.76896	9.44469	7.67065	2.11735e-06	0.00247812
A_21_P0014517	LOC100507613	ENST00000434985	PREDICTED: Homo sapiens hypothetical LOC100507613 (LOC100507613), miscRNA [XR_110187]	1.80401	6.09626	7.62451	2.26995e-06	0.00260358
A_23_P165691	PSMD14	NM_005805	proteasome (prosome, macropain) 26S subunit, non-ATPase, 14	1.342	13.7357	7.58938	2.39389e-06	0.00269062
A_33_P3330608	PRAM1	NM_032152	PML-RARA regulated adaptor molecule 1	-1.91672	5.88597	-7.5692	2.46831e-06	0.00269062
A_21_P0014496	LOC100507448	ENST00000518481	PREDICTED: Homo sapiens hypothetical LOC100507448, transcript variant 2 (LOC100507448), miscRNA [XR_110092]	-1.38797	9.9253	-7.56435	2.48658e-06	0.00269062
A_23_P254353	NOXA1	NM_006647	NADPH oxidase activator 1	-3.49833	9.72657	-7.55104	2.53736e-06	0.00269473
A_33_P3793702	LINC00964	NR_027321	long intergenic non-protein coding RNA 964	-1.91123	6.90916	-7.49267	2.77348e-06	0.00281184
A_21_P0001596	XLOC_001081	TCONS_00001714	BROAD Institute lincRNA (XLOC_001081), lincRNA [TCONS_00001714]	-1.66659	5.71479	-7.48154	2.82108e-06	0.00281184
A_23_P329573	ITGB2	NM_000211	integrin, beta 2 (complement component 3 receptor 3 and 4 subunit)	3.39301	6.85844	7.47304	2.85801e-06	0.00281184
A_32_P84242	FAM169A	NM_015566	family with sequence similarity 169, member A	1.99818	8.56527	7.46745	2.88256e-06	0.00281184
A_33_P3310475	SEPT11	NM_018243	septin 11	1.57726	11.9282	7.45875	2.92125e-06	0.00281184
A_24_P408736	GALNT5	NM_014568	polypeptide N-acetylgalactosaminyltransferase 5	4.03806	8.39771	7.45094	2.95643e-06	0.00281184
A_23_P146908	STX8	NM_004853	syntaxin 8	-1.16159	11.5931	-7.44339	2.99085e-06	0.00281184
A_21_P0014172	LOC100507025	ENST00000289352	PREDICTED: Homo sapiens hypothetical LOC100507025 (LOC100507025), miscRNA [XR_108687]	-2.46028	8.38775	-7.39417	3.22599e-06	0.00298399
A_19_P00316475	lincRNA:chr10:47135046-47136463_R	lincRNA:chr10:47135046-47136463_R	lincRNA:chr10:47135046-47136463 reverse strand	1.9711	8.88689	7.36738	3.36208e-06	0.00304034
A_33_P3386671	RORC	NM_005060	RAR-related orphan receptor C	-4.78517	8.08275	-7.36146	3.39294e-06	0.00304034
A_23_P113825	NACC2	NM_144653	NACC family member 2, BEN and BTB (POZ) domain containing	2.02482	9.74866	7.3322	3.55004e-06	0.0030532
A_24_P84970	A_24_P84970	A_24_P84970	Unknown	2.15876	8.3978	7.33151	3.55382e-06	0.0030532
A_33_P3358750	MYBPHL	NM_001010985	myosin binding protein H-like	2.08997	6.08939	7.32912	3.56701e-06	0.0030532
A_21_P0014257	STK32C	ENST00000368619	serine/threonine kinase 32C	1.56028	5.9853	7.30616	3.69632e-06	0.00311736
A_23_P155288	GFM1	NM_024996	G elongation factor, mitochondrial 1	1.61643	10.6427	7.28637	3.8117e-06	0.00315478
A_24_P301846	GART	NM_175085	phosphoribosylglycinamide formyltransferase, phosphoribosylglycinamide synthetase, phosphoribosylaminoimidazole synthetase	2.09857	8.22932	7.27982	3.85072e-06	0.00315478
A_23_P217015	SET	NM_003011	SET nuclear proto-oncogene	1.61666	11.5917	7.2228	4.20875e-06	0.00330086
A_33_P3416644	A_33_P3416644	A_33_P3416644	Unknown	1.05619	5.07723	7.2195	4.23054e-06	0.00330086
A_32_P397824	FIGN	NM_018086	fidgetin	1.2697	5.75534	7.21155	4.28348e-06	0.00330086
A_24_P148836	KLHDC8B	NM_173546	kelch domain containing 8B	-2.17088	6.99231	-7.21031	4.29176e-06	0.00330086
A_24_P302802	PCCB	NM_000532	propionyl CoA carboxylase, beta polypeptide	1.38913	10.3057	7.20659	4.31681e-06	0.00330086
A_19_P00813077	FAM228B	NM_001145710	family with sequence similarity 228, member B	-2.007	7.68432	-7.193	4.40968e-06	0.00331269
A_23_P48070	ING4	NM_016162	inhibitor of growth family, member 4	-2.16876	9.83984	-7.17802	4.5145e-06	0.00331269
A_23_P69720	ANXA5	NM_001154	annexin A5	1.52558	14.2267	7.17587	4.52973e-06	0.00331269
A_33_P3340769	ADAM9	NM_003816	ADAM metallopeptidase domain 9	1.78522	6.30547	7.17116	4.56333e-06	0.00331269
A_23_P214168	COL12A1	NM_004370	collagen, type XII, alpha 1	5.45664	10.6187	7.15733	4.66355e-06	0.00334312
A_23_P205623	DDHD1	NM_030637	DDHD domain containing 1	1.52612	6.79871	7.12926	4.87413e-06	0.003439
A_24_P149124	NREP	NM_004772	neuronal regeneration related protein	-2.85741	10.1307	-7.11659	4.97248e-06	0.003439
A_24_P365679	RRP7BP	ENST00000357802	ribosomal RNA processing 7 homolog B (S. cerevisiae), pseudogene	-1.87162	5.6306	-7.11599	4.97719e-06	0.003439
A_24_P406830	MTMR2	NM_201278	myotubularin related protein 2	1.6046	9.33332	7.08101	5.25982e-06	0.00359102
A_21_P0000006	TOMM40	NM_001128917	translocase of outer mitochondrial membrane 40 homolog (yeast)	1.79168	13.9795	7.06182	5.42213e-06	0.00361583
A_19_P00808297	lincRNA:chr2:179375079-179386329_F	lincRNA:chr2:179375079-179386329_F	lincRNA:chr2:179375079-179386329 forward strand	1.4715	7.76219	7.0618	5.42226e-06	0.00361583
A_33_P3250595	ITSN1	NM_001001132	intersectin 1 (SH3 domain protein)	1.70718	6.65063	7.05106	5.51536e-06	0.00363564
A_32_P150876	LINC00667	NR_015389	long intergenic non-protein coding RNA 667	1.61953	7.68623	7.04344	5.5824e-06	0.00363801
A_23_P358917	CYP3A7	NM_000765	cytochrome P450, family 3, subfamily A, polypeptide 7	-4.42093	9.11482	-7.01695	5.82235e-06	0.00375175
A_33_P3369731	A_33_P3369731	A_33_P3369731	Unknown	2.17206	6.04952	7.00631	5.92169e-06	0.00377337
A_23_P339818	ARRDC4	NM_183376	arrestin domain containing 4	-3.38116	11.0918	-6.97854	6.18959e-06	0.00390073
A_23_P58443	ANKHD1-EIF4EBP3	NM_020690	ANKHD1-EIF4EBP3 readthrough	-1.77761	10.5677	-6.96612	6.31352e-06	0.00393559
A_21_P0007484	LINC00941	NR_040245	long intergenic non-protein coding RNA 941	3.28061	6.39916	6.95803	6.39565e-06	0.00394392
A_33_P3393341	LPIN3	NM_022896	lipin 3	-2.04311	11.5375	-6.91945	6.80302e-06	0.00412087
A_33_P3383656	DUSP28	NM_001033575	dual specificity phosphatase 28	-1.69046	10.0475	-6.91732	6.82632e-06	0.00412087
A_23_P49865	YBX2	NM_015982	Y box binding protein 2	-2.59076	7.66741	-6.89516	7.07347e-06	0.00422559
A_23_P254648	FBXW2	NM_012164	F-box and WD repeat domain containing 2	1.23914	8.58629	6.88096	7.23683e-06	0.00427861
A_21_P0006670	LOC100505601	XR_109024	PREDICTED: Homo sapiens hypothetical LOC100505601 (LOC100505601), miscRNA [XR_109024]	-2.31848	7.56169	-6.87233	7.33804e-06	0.00429418
A_33_P3376341	LRRC24	NM_001024678	leucine rich repeat containing 24	-2.03002	7.75053	-6.86402	7.43686e-06	0.00430804
A_23_P386168	INAFM1	NM_178511	InaF-motif containing 1	-1.85251	10.2732	-6.83281	7.82076e-06	0.00447997
A_24_P350437	THAP2	NM_031435	THAP domain containing, apoptosis associated protein 2	-1.47629	6.38344	-6.82736	7.88989e-06	0.00447997
A_33_P3414487	WBSCR22	NM_001202560	Williams Beuren syndrome chromosome region 22	1.0382	12.9531	6.80428	8.18998e-06	0.00457413
A_21_P0002469	XLOC_002191	TCONS_00004324	BROAD Institute lincRNA (XLOC_002191), lincRNA [TCONS_00004324]	1.55754	6.2014	6.80106	8.23277e-06	0.00457413
A_24_P416131	COTL1	NM_021149	coactosin-like F-actin binding protein 1	3.34961	13.1511	6.79641	8.295e-06	0.00457413
A_33_P3360675	PRKAR1B	NM_001164761	protein kinase, cAMP-dependent, regulatory, type I, beta	2.77344	8.91783	6.78995	8.38223e-06	0.00457821
A_23_P15108	YPEL3	NM_031477	yippee-like 3 (Drosophila)	-2.33914	9.52162	-6.77027	8.65418e-06	0.0046445
A_21_P0014510	LOC645321	XR_108275	PREDICTED: Homo sapiens hypothetical LOC645321, transcript variant 2 (LOC645321), miscRNA [XR_108275]	-1.72718	5.97123	-6.76946	8.66556e-06	0.0046445
A_23_P140668	IDH3A	NM_005530	isocitrate dehydrogenase 3 (NAD+) alpha	1.21989	10.2431	6.74736	8.98235e-06	0.00476971
A_24_P4661	EI24	NM_004879	etoposide induced 2.4	1.16542	12.0569	6.73568	9.15463e-06	0.00479751
A_23_P48414	CCNA1	NM_003914	cyclin A1	3.56246	8.84246	6.73251	9.20202e-06	0.00479751
A_33_P3356210	NCR3LG1	NM_001202439	natural killer cell cytotoxicity receptor 3 ligand 1	2.24815	6.7639	6.72216	9.35853e-06	0.00483516
A_33_P3287959	RASA4	NM_006989	RAS p21 protein activator 4	-3.00544	7.09538	-6.70266	9.661e-06	0.00494686
A_23_P91829	DCBLD2	NM_080927	discoidin, CUB and LCCL domain containing 2	2.8135	9.35387	6.68786	9.89744e-06	0.00502308
A_33_P3275381	MAP9	NM_001039580	microtubule-associated protein 9	2.36836	7.31501	6.66675	1.02451e-05	0.00515394
A_24_P319715	PDIA6	NM_005742	protein disulfide isomerase family A, member 6	1.50873	11.6929	6.6432	1.06483e-05	0.00527359
A_19_P00808588	GBP1P1	NR_003133	guanylate binding protein 1, interferon-inducible pseudogene 1	0.96803	4.98647	6.64214	1.06669e-05	0.00527359
A_23_P434944	ILF3	NM_004516	interleukin enhancer binding factor 3, 90kDa	1.79528	10.1439	6.62416	1.09864e-05	0.00534327
A_23_P428129	CDKN1C	NM_000076	cyclin-dependent kinase inhibitor 1C (p57, Kip2)	-2.69516	10.3338	-6.61765	1.11047e-05	0.00534327
A_33_P3237977	LARP6	NM_197958	La ribonucleoprotein domain family, member 6	2.04941	11.0422	6.61368	1.11775e-05	0.00534327
A_33_P3333054	SYBU	NM_001099744	syntabulin (syntaxin-interacting)	2.31902	8.10839	6.61351	1.11805e-05	0.00534327
A_33_P3345314	ZFP64	NM_199427	ZFP64 zinc finger protein	1.12895	6.01797	6.57745	1.18646e-05	0.00557472
A_23_P423074	FAM169A	NM_015566	family with sequence similarity 169, member A	2.13498	9.54428	6.57504	1.1912e-05	0.00557472
A_24_P315921	ENST00000331856	ENST00000331856	Homo sapiens cDNA FLJ36340 fis, clone THYMU2006468. [AK093659]	-1.94854	8.36949	-6.57278	1.19565e-05	0.00557472
A_24_P389994	NADK	NM_023018	NAD kinase	1.36988	6.84987	6.54183	1.25838e-05	0.005789
A_33_P3282840	RPS29	NM_001030001	ribosomal protein S29	-3.04301	11.4826	-6.53651	1.26951e-05	0.005789
A_21_P0014186	LOC100506130	XR_108747	PREDICTED: Homo sapiens hypothetical LOC100506130, transcript variant 1 (LOC100506130), miscRNA [XR_108747]	-2.14017	8.16782	-6.53457	1.2736e-05	0.005789
A_21_P0013258	XLOC_l2_013532	THC2565454	BROAD Institute lincRNA (XLOC_l2_013532), lincRNA [TCONS_l2_00026125]	-1.28206	5.26524	-6.5306	1.28198e-05	0.005789
A_24_P276628	PPT1	NM_000310	palmitoyl-protein thioesterase 1	1.79984	7.59118	6.52455	1.2949e-05	0.00579988
A_23_P34375	TCEA3	NM_003196	transcription elongation factor A (SII), 3	-2.7061	8.93195	-6.52004	1.30462e-05	0.00579988
A_21_P0014385	LOC100506848	XR_109552	PREDICTED: Homo sapiens hypothetical LOC100506848 (LOC100506848), miscRNA [XR_109552]	-1.55625	10.1153	-6.50805	1.33081e-05	0.00587081
A_23_P145006	SCGB3A2	NM_054023	secretoglobin, family 3A, member 2	2.11493	8.95721	6.49767	1.35394e-05	0.00592728
A_32_P72394	PRKAR1B	NM_002735	protein kinase, cAMP-dependent, regulatory, type I, beta	2.19199	6.52815	6.46553	1.42826e-05	0.00616662
A_23_P3592	HSF4	NM_001040667	heat shock transcription factor 4	-1.62598	6.21546	-6.46475	1.43012e-05	0.00616662
A_23_P6344	SDF2L1	NM_022044	stromal cell-derived factor 2-like 1	1.64301	13.8271	6.45985	1.44184e-05	0.00617074
A_23_P341275	POP1	NM_015029	processing of precursor 1, ribonuclease P/MRP subunit (S. cerevisiae)	2.01911	11.6567	6.45192	1.46102e-05	0.00619533
A_33_P3288694	LOC100131607	XR_108637	PREDICTED: Homo sapiens hypothetical LOC100131607, transcript variant 2 (LOC100131607), miscRNA [XR_108637]	-2.55119	9.19569	-6.44857	1.46919e-05	0.00619533
A_21_P0000747	LOC100506895	NR_038276	uncharacterized LOC100506895	1.89367	5.4698	6.43748	1.49663e-05	0.00622334
A_23_P162746	CRYL1	NM_015974	crystallin, lambda 1	-1.30576	12.1527	-6.43158	1.51143e-05	0.00622334
A_21_P0014428	LOC100506662	XR_109727	PREDICTED: Homo sapiens hypothetical LOC100506662 (LOC100506662), miscRNA [XR_109727]	-3.7582	8.51046	-6.42854	1.51912e-05	0.00622334
A_21_P0014894	LOC100652757	XR_132878	PREDICTED: Homo sapiens hypothetical LOC100652757 (LOC100652757), miscRNA [XR_132878]	-2.70483	6.41373	-6.42532	1.52733e-05	0.00622334
A_23_P205200	DHRS12	NM_024705	dehydrogenase/reductase (SDR family) member 12	-1.76592	9.04426	-6.42423	1.53009e-05	0.00622334
A_32_P90047	C4orf48	NM_001141936	chromosome 4 open reading frame 48	1.90245	12.1977	6.41575	1.55195e-05	0.00626779
A_23_P17593	CDH4	NM_001794	cadherin 4, type 1, R-cadherin (retinal)	3.9571	6.5075	6.41142	1.56321e-05	0.00626911
A_21_P0012571	FAM86B1	ENST00000533710	Unknown	1.17274	5.86101	6.40636	1.57651e-05	0.00627855
A_21_P0011876	XLOC_l2_007783	THC2707941	BROAD Institute lincRNA (XLOC_l2_007783), lincRNA [TCONS_l2_00014271]	-3.05114	7.05372	-6.4018	1.58858e-05	0.00628246
A_23_P99226	SIRT4	NM_012240	sirtuin 4	-1.15441	6.9032	-6.39774	1.5994e-05	0.00628246
A_24_P261417	DKK3	NM_015881	dickkopf WNT signaling pathway inhibitor 3	3.08603	10.6536	6.37725	1.65528e-05	0.00645108
A_23_P396299	MRVI1-AS1	NR_034094	MRVI1 antisense RNA 1	-1.87453	5.95453	-6.37382	1.66482e-05	0.00645108
A_24_P833129	ISPD	NM_001101426	isoprenoid synthase domain containing	1.19329	5.23388	6.36728	1.68321e-05	0.00647854
A_19_P00317507	MAGI2-AS3	NR_038344	MAGI2 antisense RNA 3	1.94425	5.74481	6.35928	1.70597e-05	0.00647926
A_23_P312752	KCNJ13	NM_002242	potassium channel, inwardly rectifying subfamily J, member 13	-1.33096	5.99352	-6.35927	1.70599e-05	0.00647926
A_24_P151582	TEF	NM_003216	thyrotrophic embryonic factor	-1.79742	7.57992	-6.35371	1.722e-05	0.00649705
A_24_P402438	TGFB2	NM_003238	transforming growth factor, beta 2	3.48339	6.79188	6.34474	1.74815e-05	0.00653669
A_21_P0000130	GS1-259H13.2	NM_001195541	transmembrane protein 225-like	-2.79006	8.46573	-6.34231	1.75531e-05	0.00653669
A_21_P0000851	LOC100507564	NR_038953	uncharacterized LOC100507564	-1.91647	8.02421	-6.33528	1.7762e-05	0.00657182
A_23_P110445	APBB3	NM_006051	amyloid beta (A4) precursor protein-binding, family B, member 3	-2.2771	8.82986	-6.31415	1.84056e-05	0.00675079
A_23_P385246	KCTD6	NM_153331	potassium channel tetramerization domain containing 6	-1.35252	9.62789	-6.31172	1.84811e-05	0.00675079
A_21_P0009955	XLOC_013517	TCONS_00028157	BROAD Institute lincRNA (XLOC_013517), lincRNA [TCONS_00028157]	0.855519	5.97949	6.29064	1.91502e-05	0.00689208
A_33_P3262742	DAPL1	NM_001017920	death associated protein-like 1	-3.81415	9.07348	-6.28144	1.94504e-05	0.00689208
A_23_P344451	HDGFRP3	NM_016073	hepatoma-derived growth factor, related protein 3	1.24742	10.7338	6.27992	1.95004e-05	0.00689208
A_33_P3235716	SPSB3	NM_080861	splA/ryanodine receptor domain and SOCS box containing 3	-1.81902	13.5492	-6.27941	1.95173e-05	0.00689208
A_32_P420009	ALS2CL	NM_147129	ALS2 C-terminal like	-2.21818	7.83404	-6.27543	1.96488e-05	0.00689208
A_23_P87013	TAGLN	NM_001001522	transgelin	3.73353	8.55849	6.27527	1.96544e-05	0.00689208
A_23_P61823	RAB24	NM_001031677	RAB24, member RAS oncogene family	-1.48819	11.0699	-6.27362	1.97092e-05	0.00689208
A_23_P202071	CELF2	NM_001025077	CUGBP, Elav-like family member 2	2.79423	9.06132	6.26692	1.99337e-05	0.00692836
A_19_P00803411	lincRNA:chr10:88688970-88694220_F	lincRNA:chr10:88688970-88694220_F	lincRNA:chr10:88688970-88694220 forward strand	-1.64495	7.19205	-6.24436	2.07104e-05	0.00708817
A_33_P3331641	ZNF503-AS2	NR_024421	ZNF503 antisense RNA 2	-1.59432	8.87285	-6.24321	2.07507e-05	0.00708817
A_19_P00811660	lincRNA:chr8:103953859-103990104_F	lincRNA:chr8:103953859-103990104_F	lincRNA:chr8:103953859-103990104 forward strand	-1.75884	6.64188	-6.23925	2.08907e-05	0.00708817
A_23_P168629	RBM28	NM_018077	RNA binding motif protein 28	1.23834	11.0493	6.23841	2.09204e-05	0.00708817
A_23_P90233	ZSCAN5A	NM_024303	zinc finger and SCAN domain containing 5A	1.31717	8.64164	6.23485	2.10473e-05	0.00708817
A_24_P361457	ENDOV	NM_173627	endonuclease V	-2.35121	6.9218	-6.2301	2.12173e-05	0.00708817
A_33_P3334162	THC2541884	THC2541884	Unknown	1.63538	8.01896	6.22566	2.13781e-05	0.00708817
A_23_P87011	TAGLN	NM_001001522	transgelin	3.96388	8.94642	6.22333	2.14626e-05	0.00708817
A_33_P3391316	LOC441956	XR_109656	uncharacterized LOC441956	1.27108	5.04377	6.22215	2.15059e-05	0.00708817
A_33_P3409159	SLC22A23	NM_015482	solute carrier family 22, member 23	-2.31334	9.75473	-6.21624	2.17229e-05	0.00711173
A_33_P3355371	TTC9C	ENST00000294161	tetratricopeptide repeat domain 9C	-1.57791	7.49808	-6.21203	2.18787e-05	0.00711173
A_24_P307384	A_24_P307384	A_24_P307384	Unknown	1.52532	5.98656	6.21013	2.19494e-05	0.00711173
A_21_P0014888	LOC100652787	XR_132806	PREDICTED: Homo sapiens hypothetical LOC100652787 (LOC100652787), miscRNA [XR_132806]	-1.59821	7.25433	-6.20226	2.22455e-05	0.00716717
A_24_P186944	A_24_P186944	A_24_P186944	Unknown	-0.79427	15.6646	-6.19167	2.265e-05	0.00725672
A_32_P103945	B4GALT4	NM_212543	UDP-Gal:betaGlcNAc beta 1,4- galactosyltransferase, polypeptide 4	1.47785	10.0534	6.18376	2.2957e-05	0.00731424
A_23_P201238	SNX27	NM_030918	sorting nexin family member 27	0.90505	9.3993	6.17843	2.31665e-05	0.00731961
A_23_P253791	CAMP	NM_004345	cathelicidin antimicrobial peptide	-3.6039	6.23093	-6.17478	2.33111e-05	0.00731961
A_23_P134426	GPNMB	NM_001005340	glycoprotein (transmembrane) nmb	-5.19109	9.01225	-6.17363	2.33568e-05	0.00731961
A_23_P9614	NDUFA4L2	NM_020142	NADH dehydrogenase (ubiquinone) 1 alpha subcomplex, 4-like 2	-6.41394	8.31835	-6.16161	2.3841e-05	0.00739666
A_33_P3223923	PDIA3	NM_005313	protein disulfide isomerase family A, member 3	1.13447	8.50389	6.15335	2.41795e-05	0.00739666
A_32_P137939	ACTB	NM_001101	actin, beta	1.11508	17.4249	6.1507	2.42892e-05	0.00739666
A_23_P157793	CA9	NM_001216	carbonic anhydrase IX	-6.26242	6.98906	-6.14629	2.44728e-05	0.00739666
A_19_P00808769	lincRNA:chrX:61944850-62040950_R	lincRNA:chrX:61944850-62040950_R	lincRNA:chrX:61944850-62040950 reverse strand	1.21749	5.2496	6.14588	2.44902e-05	0.00739666
A_32_P394951	NTN5	NM_145807	netrin 5	-2.30317	6.15643	-6.14483	2.45339e-05	0.00739666
A_33_P3422289	ENST00000442860	ENST00000442860	Unknown	-3.48304	10.07	-6.14478	2.4536e-05	0.00739666
A_33_P3349716	ZNF766	NM_001010851	zinc finger protein 766	-1.22109	10.2415	-6.14229	2.4641e-05	0.00739666
A_21_P0014039	FBRSL1	ENST00000542061	fibrosin-like 1	1.69526	6.81057	6.13939	2.47635e-05	0.00739666
A_33_P3407592	A_33_P3407592	A_33_P3407592	Unknown	1.38371	5.81335	6.13257	2.50537e-05	0.00744459
A_23_P217528	KLF8	NM_007250	Kruppel-like factor 8	-2.22829	9.88517	-6.12359	2.54418e-05	0.00745908
A_33_P3331188	ARHGAP23	NM_001199417	Rho GTPase activating protein 23	1.66492	6.92751	6.12284	2.54745e-05	0.00745908
A_23_P97700	TXNIP	NM_006472	thioredoxin interacting protein	-3.23231	13.8288	-6.12242	2.54927e-05	0.00745908
A_24_P122921	BCL2L11	NM_138621	BCL2-like 11 (apoptosis facilitator)	-2.50575	9.47341	-6.11349	2.58857e-05	0.0074755
A_33_P3229083	HIST1H2BK	NM_080593	histone cluster 1, H2bk	-1.60674	10.8742	-6.11211	2.59472e-05	0.0074755
A_23_P167841	KCNQ5	NM_019842	potassium channel, voltage gated KQT-like subfamily Q, member 5	1.09926	5.32808	6.10999	2.60414e-05	0.0074755
A_21_P0013257	GS1-259H13.2	NM_001195541	transmembrane protein 225-like	-1.78313	6.43854	-6.10815	2.6124e-05	0.0074755
A_24_P49199	GLDN	NM_181789	gliomedin	-2.67359	5.87593	-6.10339	2.63379e-05	0.0074755
A_19_P00810202	lincRNA:chr11:508000-516800_R	lincRNA:chr11:508000-516800_R	lincRNA:chr11:508000-516800 reverse strand	-0.90202	6.27072	-6.10242	2.63819e-05	0.0074755
A_23_P207879	CARD14	NM_024110	caspase recruitment domain family, member 14	-2.17569	6.61057	-6.09905	2.65346e-05	0.0074755
A_33_P3374170	A_33_P3374170	A_33_P3374170	Unknown	1.08529	6.02723	6.09473	2.67319e-05	0.0074755
A_24_P602871	SAMD5	NM_001030060	sterile alpha motif domain containing 5	2.44529	7.35264	6.09431	2.67512e-05	0.0074755
A_33_P3320762	ATXN3	NM_004993	ataxin 3	-1.50765	10.1031	-6.09212	2.68523e-05	0.0074755
A_23_P415882	TIMM50	NM_001001563	translocase of inner mitochondrial membrane 50 homolog (S. cerevisiae)	1.41204	12.2029	6.07939	2.74458e-05	0.00753988
A_23_P393645	ADAMTS13	NM_139025	ADAM metallopeptidase with thrombospondin type 1 motif, 13	-2.66613	8.79337	-6.07409	2.76967e-05	0.00753988
A_33_P3398401	CRBN	NM_016302	cereblon	-1.61181	10.5812	-6.07338	2.77306e-05	0.00753988
A_32_P94001	FAM92A1P2	NR_003612	family with sequence similarity 92, member A3	1.2441	6.06503	6.06867	2.7956e-05	0.00753988
A_33_P3235217	CTPS1	NM_001905	CTP synthase 1	2.36148	11.6663	6.06539	2.81144e-05	0.00753988
A_33_P3375894	A_33_P3375894	A_33_P3375894	Unknown	1.51528	6.37528	6.06449	2.81579e-05	0.00753988
A_23_P350059	PFN1P2	NR_003242	profilin 1 pseudogene 2	2.73859	12.3786	6.06048	2.8353e-05	0.00753988
A_32_P131143	CECR5-AS1	NR_024482	CECR5 antisense RNA 1	-2.56089	7.44109	-6.05455	2.86437e-05	0.00753988
A_24_P330773	CALCOCO2	NM_005831	calcium binding and coiled-coil domain 2	-1.26275	8.67272	-6.0543	2.86559e-05	0.00753988
A_33_P3674851	VPS36	NM_016075	vacuolar protein sorting 36 homolog (S. cerevisiae)	-1.4632	10.4058	-6.04695	2.9021e-05	0.00753988
A_33_P3400708	BNIPL	NM_001159642	BCL2/adenovirus E1B 19kD interacting protein like	-3.46066	8.41991	-6.04574	2.90815e-05	0.00753988
A_19_P00320907	LOC100506374	XR_109498	PREDICTED: Homo sapiens hypothetical LOC100506374 (LOC100506374), miscRNA [XR_109498]	-2.68623	6.91954	-6.04563	2.90869e-05	0.00753988
A_23_P85903	TLR5	NM_003268	toll-like receptor 5	-2.39936	7.34391	-6.0437	2.9184e-05	0.00753988
A_23_P356554	BAG2	NM_004282	BCL2-associated athanogene 2	2.55468	9.15237	6.04052	2.93443e-05	0.00753988
A_24_P101201	PDIA3	NM_005313	protein disulfide isomerase family A, member 3	1.09775	12.9033	6.04027	2.9357e-05	0.00753988
A_23_P8801	CYP3A5	NM_000777	cytochrome P450, family 3, subfamily A, polypeptide 5	-4.06585	8.82389	-6.03587	2.95807e-05	0.00753988
A_19_P00321941	LINC00704	NR_024475	long intergenic non-protein coding RNA 704	2.67194	5.87038	6.03548	2.96007e-05	0.00753988
A_32_P214925	TCAF2	NM_173678	TRPM8 channel-associated factor 2	-1.76531	6.30728	-6.03144	2.98075e-05	0.00753988
A_24_P401090	A_24_P401090	A_24_P401090	Unknown	2.05073	6.09892	6.03002	2.98804e-05	0.00753988
A_33_P3292919	TCOF1	NM_001135243	Treacher Collins-Franceschetti syndrome 1	1.71549	11.3519	6.02984	2.98899e-05	0.00753988
A_33_P3369058	LRRK2	NM_198578	leucine-rich repeat kinase 2	-1.69497	5.84247	-6.02691	3.00414e-05	0.00753988
A_33_P3242919	HNRNPM	NM_005968	heterogeneous nuclear ribonucleoprotein M	1.27237	12.564	6.02637	3.00695e-05	0.00753988
A_23_P380928	ARPC4-TTLL3	NM_001198793	ARPC4-TTLL3 readthrough	-1.9843	9.68165	-6.02078	3.03607e-05	0.00753988
A_23_P373119	HMGB3P1	NR_002165	high mobility group box 3 pseudogene 1	1.79799	10.8722	6.19113	3.14293e-05	0.00755752
A_23_P115645	CELF2	NM_001025076	CUGBP, Elav-like family member 2	3.40965	7.98217	6.01663	3.0579e-05	0.00753988
A_23_P316741	TSPAN4	NM_001025237	tetraspanin 4	2.82555	10.9576	6.01636	3.05932e-05	0.00753988
A_33_P3287825	CCDC136	NM_022742	coiled-coil domain containing 136	1.80303	7.03182	6.01565	3.0631e-05	0.00753988
A_33_P3406245	TAF1A	NM_005681	TATA box binding protein (TBP)-associated factor, RNA polymerase I, A, 48kDa	1.83005	6.01907	6.01214	3.08172e-05	0.00753988
A_24_P67681	A_24_P67681	A_24_P67681	Unknown	1.76427	11.0099	6.01066	3.08963e-05	0.00753988
A_33_P3338793	KCNC3	NM_004977	potassium channel, voltage gated Shaw related subfamily C, member 3	2.95629	6.27499	6.20378	3.07952e-05	0.00753988
A_23_P200001	NEXN	NM_144573	nexilin (F actin binding protein)	2.9473	7.84116	6.00659	3.11144e-05	0.00755752
A_23_P45751	CLCA4	NM_012128	chloride channel accessory 4	-1.92963	7.50674	-6.00357	3.12769e-05	0.00755752
A_23_P332960	TMEM80	NM_001042463	transmembrane protein 80	-1.5862	11.8767	-5.99954	3.14957e-05	0.00755752
A_23_P1775	DPAGT1	NM_001382	dolichyl-phosphate (UDP-N-acetylglucosamine) N-acetylglucosaminephosphotransferase 1 (GlcNAc-1-P transferase)	1.25802	10.0584	5.99219	3.18985e-05	0.00762229
A_33_P3307957	ABCD3	NM_001122674	ATP-binding cassette, sub-family D (ALD), member 3	2.02792	7.96488	5.98735	3.21671e-05	0.00763972
A_23_P210425	MYL9	NM_181526	myosin, light chain 9, regulatory	3.22471	8.61744	5.98236	3.2446e-05	0.00763972
A_24_P71661	CRTAP	NM_006371	cartilage associated protein	1.00393	6.2479	5.98164	3.24868e-05	0.00763972
A_23_P26037	FRMD5	NM_032892	FERM domain containing 5	2.92951	7.36679	5.98132	3.25044e-05	0.00763972
A_24_P941353	PCYT1B	NM_004845	phosphate cytidylyltransferase 1, choline, beta	1.77326	5.6707	5.97707	3.27448e-05	0.00766483
A_21_P0012739	LOC100507487	XR_109834	PREDICTED: Homo sapiens hypothetical LOC100507487 (LOC100507487), miscRNA [XR_109834]	-1.79954	6.94868	-5.97184	3.30429e-05	0.00770316
A_23_P106002	NFKBIA	NM_020529	nuclear factor of kappa light polypeptide gene enhancer in B-cells inhibitor, alpha	-1.87319	14.5865	-6.15448	3.33463e-05	0.00771282
A_23_P428640	PPP1R3E	NR_026862	protein phosphatase 1, regulatory subunit 3E	-1.74491	7.20871	-5.95596	3.39656e-05	0.00771282
A_33_P3222653	LINC00605	NR_033938	long intergenic non-protein coding RNA 605	-1.10136	6.19172	-5.95587	3.39706e-05	0.00771282
A_21_P0013259	GS1-259H13.2	NM_001195541	transmembrane protein 225-like	-2.47348	8.22663	-5.95253	3.41686e-05	0.00771282
A_23_P258251	ENOX2	NM_182314	ecto-NOX disulfide-thiol exchanger 2	1.03135	9.59589	5.95165	3.42205e-05	0.00771282
A_33_P3249746	CYP3A5	NM_001190484	cytochrome P450, family 3, subfamily A, polypeptide 5	-2.25301	5.85867	-5.94931	3.43598e-05	0.00771282
A_21_P0003446	XLOC_003872	TCONS_00007714	BROAD Institute lincRNA (XLOC_003872), lincRNA [TCONS_00007714]	-3.28726	6.55325	-5.94825	3.44234e-05	0.00771282
A_23_P312358	BEND7	NM_152751	BEN domain containing 7	1.44956	6.03517	5.9469	3.45038e-05	0.00771282
A_33_P3396370	ACRBP	NM_032489	acrosin binding protein	-1.96422	6.11852	-5.94558	3.45831e-05	0.00771282
A_23_P34835	LMNA	NM_005572	lamin A/C	1.49421	14.858	5.94436	3.46565e-05	0.00771282
A_33_P3378126	FBXO32	NM_058229	F-box protein 32	-3.12788	8.38614	-5.94331	3.47199e-05	0.00771282
A_23_P110643	CDKL3	NM_016508	cyclin-dependent kinase-like 3	-1.42194	7.99564	-5.94202	3.47978e-05	0.00771282
A_33_P3225587	NAA50	NM_025146	N(alpha)-acetyltransferase 50, NatE catalytic subunit	1.40142	11.0661	5.94144	3.48327e-05	0.00771282
A_33_P3253175	WDR37	ENST00000381329	WD repeat domain 37	0.822785	5.59125	5.92858	3.562e-05	0.00785681
A_23_P202860	CYP2R1	NM_024514	cytochrome P450, family 2, subfamily R, polypeptide 1	-1.54151	11.4922	-5.92087	3.61013e-05	0.00787274
A_24_P323628	RPL23AP53	NR_003572	ribosomal protein L23a pseudogene 53	-1.01005	12.4612	-5.91891	3.62247e-05	0.00787274
A_23_P13083	BARX2	NM_003658	BARX homeobox 2	-1.43962	6.80776	-5.91847	3.62524e-05	0.00787274
A_23_P144639	TMCO6	NM_018502	transmembrane and coiled-coil domains 6	-0.945385	9.53853	-5.91471	3.64901e-05	0.00787274
A_33_P3267665	ZDHHC2	NM_016353	zinc finger, DHHC-type containing 2	1.93102	8.18864	5.90965	3.68132e-05	0.00787274
A_23_P326931	CFAP70	NM_145170	cilia and flagella associated protein 70	-2.73639	8.231	-5.9074	3.69578e-05	0.00787274
A_33_P3270337	STK32C	ENST00000368619	serine/threonine kinase 32C	1.39876	7.13288	5.9074	3.69581e-05	0.00787274
A_33_P3373765	DRD4	NM_000797	dopamine receptor D4	-2.35969	7.60493	-5.90693	3.69883e-05	0.00787274
A_23_P405878	C12orf54	NM_152319	chromosome 12 open reading frame 54	1.92055	7.78104	5.90558	3.70752e-05	0.00787274
A_21_P0011146	TARDBP	NM_007375	TAR DNA binding protein	1.34376	10.1173	5.90439	3.71521e-05	0.00787274
A_21_P0000215	SNORD55	NR_000015	small nucleolar RNA, C/D box 55	-1.05899	7.26505	-5.90362	3.72023e-05	0.00787274
A_23_P309381	HIST2H2AA4	NM_001040874	histone cluster 2, H2aa4	-2.58732	9.47154	-5.88914	3.81532e-05	0.00799058
A_24_P222872	UGT1A6	NM_001072	UDP glucuronosyltransferase 1 family, polypeptide A6	2.69549	6.77409	5.88164	3.86558e-05	0.00799058
A_21_P0014847	LOC100506802	XR_132718	PREDICTED: Homo sapiens hypothetical LOC100506802, transcript variant 2 (LOC100506802), miscRNA [XR_132718]	-2.28495	8.16698	-5.87988	3.87749e-05	0.00799058
A_33_P3344831	TMEM45A	NM_018004	transmembrane protein 45A	-4.02964	10.1143	-5.87946	3.88031e-05	0.00799058
A_23_P74178	HCRTR1	NM_001525	hypocretin (orexin) receptor 1	1.22992	5.87595	5.87654	3.90017e-05	0.00799058
A_33_P3280531	CRAT	NM_000755	carnitine O-acetyltransferase	-1.79479	12.9431	-5.87647	3.90063e-05	0.00799058
A_33_P3377005	LMNTD2	NM_173573	lamin tail domain containing 2	-2.73512	10.0853	-5.87619	3.90254e-05	0.00799058
A_23_P39647	SLC4A3	NM_005070	solute carrier family 4 (anion exchanger), member 3	2.05998	7.39668	5.87478	3.91215e-05	0.00799058
A_23_P8834	EPHX2	NM_001979	epoxide hydrolase 2, cytoplasmic	-2.59536	10.3224	-5.87242	3.92835e-05	0.00799058
A_21_P0013981	CHRM3	ENST00000481779	cholinergic receptor, muscarinic 3	1.26783	5.24267	5.87155	3.93434e-05	0.00799058
A_23_P258018	MYL5	NM_002477	myosin, light chain 5, regulatory	-1.76719	9.73531	-5.87051	3.94145e-05	0.00799058
A_23_P160567	ZMYND12	NM_032257	zinc finger, MYND-type containing 12	-1.66151	6.54204	-5.87022	3.94348e-05	0.00799058
A_33_P3307955	ABCD3	NM_001122674	ATP-binding cassette, sub-family D (ALD), member 3	1.871	9.07539	5.86825	3.95704e-05	0.00799058
A_24_P345002	NUDT11	NM_018159	nudix (nucleoside diphosphate linked moiety X)-type motif 11	1.61035	6.30243	5.86604	3.97237e-05	0.00799338
A_33_P3328026	CDK19	NM_015076	cyclin-dependent kinase 19	-2.03669	10.8012	-5.8627	3.99563e-05	0.00801207
A_33_P3419696	FGF2	NM_002006	fibroblast growth factor 2 (basic)	1.82144	5.80359	5.85816	4.0275e-05	0.00804784
A_19_P00802010	lincRNA:chr14:69328476-69329245_R	lincRNA:chr14:69328476-69329245_R	lincRNA:chr14:69328476-69329245 reverse strand	1.11217	5.51166	5.85476	4.05148e-05	0.00806766
A_33_P3211569	ERBB3	NM_001005915	erb-b2 receptor tyrosine kinase 3	-1.39274	8.63582	-5.84847	4.09636e-05	0.00811846
A_23_P376188	BEND7	NM_001100912	BEN domain containing 7	2.40087	7.22992	5.84722	4.10531e-05	0.00811846
A_24_P332482	A_24_P332482	A_24_P332482	Unknown	-1.07067	14.9956	-5.84012	4.15665e-05	0.00816031
A_21_P0010859	NSUN6	ENST00000414939	NOP2/Sun domain family, member 6	-1.13374	6.69617	-5.83956	4.16074e-05	0.00816031
A_32_P94722	BTBD9	NM_052893	BTB (POZ) domain containing 9	-1.19724	10.5714	-5.83841	4.16916e-05	0.00816031
A_32_P107876	FRAS1	NM_025074	Fraser extracellular matrix complex subunit 1	2.02905	10.0388	5.83441	4.19846e-05	0.00818971
A_23_P24987	TSPAN31	NM_005981	tetraspanin 31	-1.24369	9.4284	-5.83066	4.22611e-05	0.00819803
A_33_P3253857	A_33_P3253857	A_33_P3253857	Unknown	1.70931	5.47041	5.82996	4.23131e-05	0.00819803
A_33_P3337599	PRKDC	NM_006904	protein kinase, DNA-activated, catalytic polypeptide	2.04552	8.49441	5.81676	4.33041e-05	0.00828162
A_21_P0007097	BEND7	ENST00000466271	BEN domain containing 7	2.0465	6.68037	5.81487	4.34481e-05	0.00828162
A_23_P19482	DDAH2	NM_013974	dimethylarginine dimethylaminohydrolase 2	-1.72148	10.6303	-5.81378	4.3531e-05	0.00828162
A_21_P0014120	LOC100507291	XR_108496	PREDICTED: Homo sapiens hypothetical LOC100507291, transcript variant 2 (LOC100507291), miscRNA [XR_108496]	-1.64945	9.61044	-5.81142	4.37118e-05	0.00828162
A_23_P426021	SEL1L3	NM_015187	sel-1 suppressor of lin-12-like 3 (C. elegans)	2.07026	10.863	5.81102	4.37424e-05	0.00828162
A_19_P00813490	lincRNA:chr19:42419485-42425035_R	lincRNA:chr19:42419485-42425035_R	lincRNA:chr19:42419485-42425035 reverse strand	1.70779	5.97794	5.81	4.38207e-05	0.00828162
A_19_P00331004	lincRNA:chr2:8001249-8036724_R	lincRNA:chr2:8001249-8036724_R	lincRNA:chr2:8001249-8036724 reverse strand	0.79078	5.07756	5.80939	4.38677e-05	0.00828162
A_23_P17345	MAFB	NM_005461	v-maf avian musculoaponeurotic fibrosarcoma oncogene homolog B	-3.55479	10.3083	-5.80898	4.38999e-05	0.00828162
A_19_P00322409	STXBP5-AS1	NR_034115	STXBP5 antisense RNA 1	-2.04333	6.49543	-5.80172	4.44627e-05	0.00834713
A_23_P35791	RPS6KA4	NM_003942	ribosomal protein S6 kinase, 90kDa, polypeptide 4	2.1188	10.548	5.79715	4.48216e-05	0.00834713
A_24_P313186	CALM1	NM_006888	calmodulin 1 (phosphorylase kinase, delta)	1.57912	9.8984	5.79232	4.52032e-05	0.00834713
A_21_P0011538	XLOC_l2_005731	THC2569535	Q5IRE6_MOUSE (Q5IRE6) E3 ubiquitin ligase SMURF2, partial (8%) [THC2569535]	1.10747	5.67009	5.79165	4.52567e-05	0.00834713
A_24_P3249	RARB	NM_000965	retinoic acid receptor, beta	1.97409	6.35464	5.7914	4.52762e-05	0.00834713
A_21_P0013399	GS1-259H13.2	NM_001195541	transmembrane protein 225-like	-1.85118	6.561	-5.7907	4.53322e-05	0.00834713
A_23_P1594	VEGFB	NM_003377	vascular endothelial growth factor B	-1.37388	12.9679	-5.79024	4.53692e-05	0.00834713
A_33_P3385842	CCDC7	NM_145023	coiled-coil domain containing 7	-1.25983	6.50397	-5.78971	4.54115e-05	0.00834713
A_33_P3350207	HCFC1R1	NM_017885	host cell factor C1 regulator 1 (XPO1 dependent)	-2.50364	12.5962	-5.78486	4.58007e-05	0.00839177
A_21_P0002212	LOC100506235	XR_109987	PREDICTED: Homo sapiens hypothetical LOC100506235, transcript variant 2 (LOC100506235), miscRNA [XR_109987]	-1.22808	6.78418	-5.77844	4.6321e-05	0.00844418
A_23_P419038	CLOCK	NM_004898	clock circadian regulator	1.30663	8.89976	5.77716	4.64248e-05	0.00844418
A_33_P3250398	CTSZ	BC025419	Homo sapiens cathepsin Z, mRNA (cDNA clone IMAGE:3929674), containing frame-shift errors. [BC025419]	1.99022	8.41861	5.77526	4.65806e-05	0.00844418
A_33_P3372069	COX8C	NM_182971	cytochrome c oxidase subunit VIIIC	-1.3781	5.42629	-5.7741	4.66757e-05	0.00844418
A_24_P146211	HIST1H2BD	NM_021063	histone cluster 1, H2bd	-1.70318	10.4599	-5.7721	4.68405e-05	0.00844735
A_24_P391586	OAF	NM_178507	OAF homolog (Drosophila)	1.99754	7.97175	5.76385	4.75259e-05	0.00854408
A_23_P7866	ADGRF4	NM_153838	adhesion G protein-coupled receptor F4	1.72434	6.38703	5.75809	4.80111e-05	0.00859062
A_23_P86855	MACROD1	NM_014067	MACRO domain containing 1	-1.22023	8.33386	-5.75621	4.81708e-05	0.00859062
A_23_P92334	TMEM156	NM_024943	transmembrane protein 156	0.954131	4.87889	5.75546	4.82342e-05	0.00859062
A_33_P3358601	IFITM10	NM_001170820	interferon induced transmembrane protein 10	-2.51297	7.03837	-5.75015	4.86881e-05	0.00864463
A_24_P30194	IFIT5	NM_012420	interferon-induced protein with tetratricopeptide repeats 5	1.52865	10.2425	5.74445	4.91795e-05	0.00869211
A_33_P3407049	A_33_P3407049	A_33_P3407049	Unknown	-3.053	7.6314	-5.74313	4.92946e-05	0.00869211
A_23_P45831	CHD1L	NM_004284	chromodomain helicase DNA binding protein 1-like	1.16201	10.7839	5.7418	4.94102e-05	0.00869211
A_33_P3412479	HPS1	NM_182639	Hermansky-Pudlak syndrome 1	1.97048	8.29689	5.73719	4.9814e-05	0.00872925
A_33_P3407618	GOLGA2P10	NR_026811	golgin A2 pseudogene 10	-2.2408	7.2517	-5.73435	5.00646e-05	0.00872925
A_19_P00806378	lincRNA:chr4:129141800-129151475_F	lincRNA:chr4:129141800-129151475_F	lincRNA:chr4:129141800-129151475 forward strand	1.16932	6.9966	5.7342	5.0078e-05	0.00872925
A_19_P00812284	lincRNA:chr8:103953859-103990104_F	lincRNA:chr8:103953859-103990104_F	lincRNA:chr8:103953859-103990104 forward strand	-2.03832	7.04281	-5.73081	5.03783e-05	0.00875499
A_23_P110531	FST	NM_013409	follistatin	6.74418	7.5835	5.72673	5.07435e-05	0.00879181
A_33_P3362148	TTC28-AS1	NR_026963	TTC28 antisense RNA 1	-1.89	7.61748	-5.71964	5.13831e-05	0.00884534
A_19_P00322339	LINC00707	NR_038291	long intergenic non-protein coding RNA 707	3.49219	8.6124	5.71902	5.14397e-05	0.00884534
A_24_P412976	TMEM143	NM_018273	transmembrane protein 143	-1.44086	10.0057	-5.71819	5.15152e-05	0.00884534
A_23_P400465	GTF3C6	NM_138408	general transcription factor IIIC, polypeptide 6, alpha 35kDa	1.35905	13.1325	5.71361	5.19343e-05	0.00889069
A_21_P0000180	TMEM262	NM_001242631	transmembrane protein 262	-1.45006	5.62782	-5.71063	5.2208e-05	0.00891094
A_33_P3347663	A_33_P3347663	A_33_P3347663	Unknown	-2.55807	6.7085	-5.69887	5.33061e-05	0.00905622
A_33_P3257140	ROCK2	NM_004850	Rho-associated, coiled-coil containing protein kinase 2	1.30055	7.66619	5.69815	5.3375e-05	0.00905622
A_21_P0009210	XLOC_012077	TCONS_00025271	BROAD Institute lincRNA (XLOC_012077), lincRNA [TCONS_00025271]	-1.5245	6.62396	-5.68727	5.4413e-05	0.00920511
A_23_P89056	NUP93	NM_014669	nucleoporin 93kDa	1.78216	10.6872	5.67286	5.58217e-05	0.00941564
A_23_P207600	PSMD11	NM_002815	proteasome (prosome, macropain) 26S subunit, non-ATPase, 11	1.19334	11.9213	5.66823	5.62825e-05	0.00946552
A_33_P3360753	KCNQ2	AK293727	Homo sapiens cDNA FLJ60440 complete cds, highly similar to Potassium voltage-gated channel subfamily KQT member 2. [AK293727]	0.852989	6.39033	5.66268	5.68401e-05	0.00953135
A_33_P3408212	HSP90B1	NM_003299	heat shock protein 90kDa beta (Grp94), member 1	1.59185	11.1772	5.65715	5.74004e-05	0.00959725
A_23_P24365	ANKRD49	NM_017704	ankyrin repeat domain 49	-1.01528	10.7576	-5.65467	5.76543e-05	0.00961168
A_23_P204364	NOP2	NM_001033714	NOP2 nucleolar protein	1.52645	10.8375	5.65036	5.80979e-05	0.00965756
A_23_P372331	TRNT1	NM_182916	tRNA nucleotidyl transferase, CCA-adding, 1	1.13218	8.06172	5.64633	5.85152e-05	0.0096608
A_24_P110082	A_24_P110082	A_24_P110082	Unknown	-1.23869	14.5895	-5.64539	5.86137e-05	0.0096608
A_33_P3334908	DHRSX	NM_145177	dehydrogenase/reductase (SDR family) X-linked	1.18857	7.05903	5.64405	5.87529e-05	0.0096608
A_24_P289188	ENST00000496414	ENST00000496414	Q5T1D1_HUMAN (Q5T1D1) OTTHUMP00000017090 (Fragment), partial (95%) [THC2532982]	-0.907016	14.3204	-5.64209	5.89584e-05	0.0096608
A_24_P362646	TXNDC9	NM_005783	thioredoxin domain containing 9	1.23997	10.693	5.64208	5.89597e-05	0.0096608
A_33_P3363245	NXPH4	NM_007224	neurexophilin 4	-2.86425	9.78784	-5.63352	5.9864e-05	0.00975674
A_23_P130753	DBP	NM_001352	D site of albumin promoter (albumin D-box) binding protein	-2.73035	8.04265	-5.63332	5.98855e-05	0.00975674
A_24_P168726	NF2	NM_181831	neurofibromin 2 (merlin)	1.66306	8.7053	5.63008	6.02319e-05	0.00977546
A_24_P350307	A_24_P350307	A_24_P350307	Unknown	-0.868852	13.6681	-5.62906	6.03413e-05	0.00977546
A_33_P3418125	GLIPR1	NM_006851	GLI pathogenesis-related 1	3.15651	6.19169	5.62577	6.06954e-05	0.00980513
A_24_P336551	BGLAP	NM_199173	bone gamma-carboxyglutamate (gla) protein	-1.66616	8.32095	-5.61709	6.16421e-05	0.0099117
A_23_P124044	DEAF1	NM_021008	DEAF1 transcription factor	-1.07903	10.3275	-5.61621	6.1738e-05	0.0099117
A_23_P155556	CLDND1	NM_001040199	claudin domain containing 1	-1.21854	12.2906	-5.61498	6.18736e-05	0.0099117
A_24_P44931	MPND	NM_032868	MPN domain containing	-1.32674	10.0402	-5.60993	6.24338e-05	0.00991726
A_24_P149395	WIPI2	NM_015610	WD repeat domain, phosphoinositide interacting 2	-1.0498	9.57946	-5.60638	6.28304e-05	0.00991726
A_33_P3386117	RER1	NM_007033	retention in endoplasmic reticulum sorting receptor 1	-1.03145	12.1936	-5.60625	6.28451e-05	0.00991726
A_23_P57413	PPM1F	NM_014634	protein phosphatase, Mg2+/Mn2+ dependent, 1F	2.26552	7.00627	5.60589	6.28847e-05	0.00991726
A_23_P132784	FXR1	NM_001013439	fragile X mental retardation, autosomal homolog 1	-0.892577	12.8627	-5.60562	6.29158e-05	0.00991726
A_23_P318296	PLEKHA8	NM_032639	pleckstrin homology domain containing, family A (phosphoinositide binding specific) member 8	1.16526	6.78332	5.60535	6.29459e-05	0.00991726
A_23_P137427	ZMPSTE24	NM_005857	zinc metallopeptidase STE24	1.24442	13.0098	5.60221	6.32998e-05	0.00994569
A_23_P8013	HIST1H2BL	NM_003519	histone cluster 1, H2bl	-1.36771	12.8447	-5.59947	6.36091e-05	0.00995602
A_33_P3302075	UGT1A8	NM_019076	UDP glucuronosyltransferase 1 family, polypeptide A8	2.62019	7.09739	5.5978	6.37995e-05	0.00995602
A_23_P41380	ABCE1	NM_002940	ATP-binding cassette, sub-family E (OABP), member 1	1.26154	11.0502	5.59704	6.38863e-05	0.00995602
A_33_P3401252	HSP90B3P	NR_003130	heat shock protein 90kDa beta (Grp94), member 3, pseudogene	1.48099	11.7852	5.59084	6.45968e-05	0.0100395
A_23_P121250	EIF4A2	NM_001967	eukaryotic translation initiation factor 4A2	-1.56627	13.6541	-5.589	6.48091e-05	0.0100452
A_33_P3417542	A_33_P3417542	A_33_P3417542	Unknown	0.935724	5.17253	5.57649	6.62742e-05	0.0101736
A_33_P3305482	EIF2B3	NM_020365	eukaryotic translation initiation factor 2B, subunit 3 gamma, 58kDa	1.4837	10.5125	5.57648	6.62752e-05	0.0101736
A_33_P3256480	A_33_P3256480	A_33_P3256480	Unknown	2.76464	7.90322	5.57581	6.63548e-05	0.0101736
A_33_P3313401	CYCS	NM_018947	cytochrome c, somatic	1.66485	12.3987	5.57457	6.65022e-05	0.0101736
A_33_P3220837	MAFB	NM_005461	v-maf avian musculoaponeurotic fibrosarcoma oncogene homolog B	-3.80527	12.0931	-5.57382	6.65915e-05	0.0101736
A_24_P111912	FAM172A	NM_032042	family with sequence similarity 172, member A	-1.29525	11.0908	-5.5729	6.67015e-05	0.0101736
A_23_P10232	BANK1	NM_017935	B-cell scaffold protein with ankyrin repeats 1	1.65984	6.68645	5.56945	6.71136e-05	0.0101872
A_19_P00317504	LOC100129936	AK124820	BROAD Institute lincRNA (XLOC_014327), lincRNA [TCONS_00029347]	0.936431	5.78127	5.56691	6.74197e-05	0.0101872
A_24_P98086	GNA12	NM_007353	guanine nucleotide binding protein (G protein) alpha 12	1.19879	11.0663	5.56666	6.74496e-05	0.0101872
A_33_P3417695	ODF3B	NM_001014440	outer dense fiber of sperm tails 3B	-2.55181	8.92596	-5.56555	6.75845e-05	0.0101872
A_33_P3394140	ZMIZ1-AS1	NR_024431	ZMIZ1 antisense RNA 1	-2.47833	6.37582	-5.56387	6.77876e-05	0.0101872
A_33_P3243332	ARHGAP42	NM_152432	Rho GTPase activating protein 42	1.86138	7.43519	5.5633	6.78563e-05	0.0101872
A_23_P254442	LOC155060	NR_036573	AI894139 pseudogene	-1.66473	7.64057	-5.56037	6.82139e-05	0.0101879
A_33_P3868357	ENST00000507936	ENST00000507936	chromosome 5 open reading frame 17 [Source:HGNC Symbol;Acc:26630] [ENST00000507936]	-1.20386	9.64972	-5.56024	6.82297e-05	0.0101879
A_24_P345498	XRCC5	NM_021141	X-ray repair complementing defective repair in Chinese hamster cells 5 (double-strand-break rejoining)	1.62417	12.4774	5.55889	6.83945e-05	0.0101879
A_21_P0014503	LOC100507398	XR_110124	PREDICTED: Homo sapiens hypothetical LOC100507398 (LOC100507398), miscRNA [XR_110124]	-2.08162	9.09186	-5.55394	6.90034e-05	0.010252
A_21_P0003889	XLOC_003872	TCONS_00009024	BROAD Institute lincRNA (XLOC_003872), lincRNA [TCONS_00009024]	-1.88931	6.33628	-5.55112	6.93529e-05	0.0102773
A_21_P0013816	XLOC_l2_015744	TCONS_l2_00030513	BROAD Institute lincRNA (XLOC_l2_015744), lincRNA [TCONS_l2_00030513]	1.02076	6.57005	5.54716	6.98462e-05	0.0102949
A_33_P3780901	SBNO1	NM_001167856	strawberry notch homolog 1 (Drosophila)	-1.2226	10.5025	-5.54373	7.02769e-05	0.0102949
A_24_P251599	CAV3	NM_001234	caveolin 3	2.73644	6.95816	5.54303	7.0365e-05	0.0102949
A_33_P3299319	RPL28	NM_001136137	ribosomal protein L28	-1.75302	8.2112	-5.54287	7.03853e-05	0.0102949
A_23_P150325	TMEM133	NM_032021	transmembrane protein 133	1.69374	6.87608	5.54255	7.04257e-05	0.0102949
A_33_P3418120	IPPK	NM_022755	inositol 1,3,4,5,6-pentakisphosphate 2-kinase	-1.15133	8.8318	-5.54157	7.05489e-05	0.0102949
A_24_P203407	FITM2	NM_001080472	fat storage-inducing transmembrane protein 2	1.30528	7.42957	5.53937	7.08286e-05	0.0102974
A_23_P136232	IMPAD1	NM_017813	inositol monophosphatase domain containing 1	1.17045	9.46741	5.53861	7.09248e-05	0.0102974
A_33_P3290403	IMPA2	NM_014214	inositol(myo)-1(or 4)-monophosphatase 2	-2.90736	9.06988	-5.53501	7.1384e-05	0.0103379
A_19_P00325179	lincRNA:chr1:153768876-153777076_F	lincRNA:chr1:153768876-153777076_F	lincRNA:chr1:153768876-153777076 forward strand	2.4592	10.337	5.53347	7.15821e-05	0.0103405
A_32_P192376	ENPP1	NM_006208	ectonucleotide pyrophosphatase/phosphodiesterase 1	1.34024	6.57355	5.53095	7.19064e-05	0.0103447
A_21_P0005677	XLOC_006757	TCONS_00014661	BROAD Institute lincRNA (XLOC_006757), lincRNA [TCONS_00014661]	1.2057	5.00117	5.53043	7.19724e-05	0.0103447
A_24_P182947	GCSAM	NM_001190259	germinal center-associated, signaling and motility	-1.6243	5.54315	-5.5225	7.30049e-05	0.0104568
A_33_P3229067	HIST1H2BN	NM_003520	histone cluster 1, H2bn	-1.13868	8.40052	-5.52164	7.31167e-05	0.0104568
A_21_P0004944	XLOC_005473	TCONS_00011960	BROAD Institute lincRNA (XLOC_005473), lincRNA [TCONS_00011960]	1.7936	6.52775	5.51511	7.3979e-05	0.0105538
A_23_P94998	LETM1	NM_012318	leucine zipper-EF-hand containing transmembrane protein 1	1.79111	9.25147	5.51022	7.46327e-05	0.0106206
A_23_P9603	PRKDC	NM_006904	protein kinase, DNA-activated, catalytic polypeptide	1.71881	11.1442	5.50525	7.53023e-05	0.0106839
A_23_P201368	CTBS	NM_004388	chitobiase, di-N-acetyl-	-1.31224	10.0792	-5.50416	7.54501e-05	0.0106839
A_19_P00812256	lincRNA:chr2:179760655-179914805_F	lincRNA:chr2:179760655-179914805_F	lincRNA:chr2:179760655-179914805 forward strand	-0.836242	15.303	-5.49697	7.64318e-05	0.0107963
A_21_P0014839	STAMBP	ENST00000487811	STAM binding protein	-1.09651	9.04688	-5.49435	7.67927e-05	0.0108206
A_23_P380998	R3HDM1	NM_015361	R3H domain containing 1	1.25936	10.0057	5.49213	7.70999e-05	0.0108373
A_24_P399500	PCP2	NM_174895	Purkinje cell protein 2	-1.86053	7.34005	-5.48881	7.7562e-05	0.0108756
A_33_P3294317	THC2669746	THC2669746	Unknown	1.09105	5.12871	5.48594	7.79633e-05	0.0109052
A_21_P0005027	XLOC_005729	TCONS_00012174	BROAD Institute lincRNA (XLOC_005729), lincRNA [TCONS_00012174]	0.884892	4.87564	5.47776	7.91197e-05	0.01104
A_32_P223777	IL6ST	NM_002184	interleukin 6 signal transducer	0.984136	6.63339	5.47533	7.94666e-05	0.0110615
A_23_P161399	MXI1	NM_130439	MAX interactor 1, dimerization protein	-2.41562	10.042	-5.47268	7.98475e-05	0.0110848
A_23_P42335	FANCE	NM_021922	Fanconi anemia, complementation group E	-1.40721	12.5985	-5.47071	8.01309e-05	0.0110848
A_23_P218942	PCDHAC2	NM_031883	protocadherin alpha subfamily C, 2	1.12226	5.383	5.47014	8.02137e-05	0.0110848
A_33_P3271711	ENST00000449914	ENST00000449914	Uncharacterized protein [Source:UniProtKB/TrEMBL;Acc:C9JFK8] [ENST00000449914]	-2.22229	7.10835	-5.46547	8.08911e-05	0.0111423
A_24_P410627	MKRN1	NM_001145125	makorin ring finger protein 1	-1.40897	10.1708	-5.4646	8.10186e-05	0.0111423
A_23_P2543	CUX2	NM_015267	cut-like homeobox 2	0.80021	4.84571	5.45991	8.17074e-05	0.0111742
A_23_P165574	IWS1	NM_017969	IWS1 homolog (S. cerevisiae)	1.24489	8.7131	5.45836	8.19348e-05	0.0111742
A_33_P3380783	LOC100128184	AK128032	Homo sapiens cDNA FLJ46151 fis, clone TESTI4000957. [AK128032]	2.15979	7.7292	5.45738	8.20809e-05	0.0111742
A_32_P46571	RHBDL2	NM_017821	rhomboid, veinlet-like 2 (Drosophila)	-1.32628	9.71323	-5.45725	8.21004e-05	0.0111742
A_33_P3357332	ENST00000460965	ENST00000460965	chromosome 9 open reading frame 147 [Source:HGNC Symbol;Acc:31438] [ENST00000460965]	1.15576	5.80762	5.4564	8.22249e-05	0.0111742
A_33_P3290949	PTCD3	ENST00000487043	pentatricopeptide repeat domain 3	-1.18701	8.57865	-5.45459	8.2494e-05	0.0111843
A_23_P29723	SGOL1	NM_001012410	shugoshin-like 1 (S. pombe)	2.28667	6.92862	5.45315	8.27085e-05	0.0111844
A_24_P734720	CCNYL1	NM_152523	cyclin Y-like 1	1.57996	7.49249	5.45197	8.28849e-05	0.0111844
A_21_P0013477	XLOC_l2_014197	THC2513598	Q5T1D1_HUMAN (Q5T1D1) OTTHUMP00000017090 (Fragment), partial (95%) [THC2513598]	-0.94376	12.7228	-5.44614	8.37624e-05	0.0112479
A_19_P00322986	lincRNA:chr14:23769122-23770427_R	lincRNA:chr14:23769122-23770427_R	lincRNA:chr14:23769122-23770427 reverse strand	-1.78873	10.2913	-5.44585	8.38058e-05	0.0112479
A_23_P14458	L3HYPDH	NM_144581	L-3-hydroxyproline dehydratase (trans-)	2.20697	7.38511	5.44494	8.39442e-05	0.0112479
A_24_P160380	PDLIM2	NM_176871	PDZ and LIM domain 2 (mystique)	1.50359	5.35655	5.57565	8.70607e-05	0.0113532
A_33_P3231653	GOLM1	NM_016548	golgi membrane protein 1	1.59504	8.81264	5.44155	8.44593e-05	0.0112532
A_23_P9875	TESK2	NM_007170	testis-specific kinase 2	-1.47841	7.0942	-5.44117	8.45172e-05	0.0112532
A_33_P3257903	GSTA4	NM_001512	glutathione S-transferase alpha 4	-1.90059	10.0827	-5.44067	8.45945e-05	0.0112532
A_23_P165840	ODC1	NM_002539	ornithine decarboxylase 1	2.35811	14.2144	5.43953	8.47685e-05	0.0112532
A_23_P350005	TRIML2	NM_173553	tripartite motif family-like 2	0.759225	4.91114	5.43747	8.50847e-05	0.0112691
A_33_P3302796	U2AF2	NM_007279	U2 small nuclear RNA auxiliary factor 2	0.871965	14.7188	5.43277	8.58092e-05	0.0112894
A_21_P0011875	LOC440934	XR_108436	cancer/testis antigen 75	-3.07222	7.2774	-5.43183	8.59551e-05	0.0112894
A_33_P3398564	ACAP3	NM_030649	ArfGAP with coiled-coil, ankyrin repeat and PH domains 3	-1.74185	11.59	-5.43151	8.60055e-05	0.0112894
A_23_P132644	NCEH1	NM_020792	neutral cholesterol ester hydrolase 1	1.85872	10.455	5.43138	8.6025e-05	0.0112894
A_24_P211206	TPM3	NM_001043352	tropomyosin 3	1.24142	10.5177	5.42981	8.62696e-05	0.0112956
A_23_P25194	HRK	NM_003806	harakiri, BCL2 interacting protein	2.72567	6.33263	5.42448	8.71052e-05	0.0113532
A_23_P214969	CITED2	NM_006079	Cbp/p300-interacting transactivator, with Glu/Asp-rich carboxy-terminal domain, 2	-1.62307	11.6085	-5.42215	8.74726e-05	0.0113752
A_23_P112061	HGSNAT	NM_152419	heparan-alpha-glucosaminide N-acetyltransferase	-1.23122	11.8916	-5.41937	8.7914e-05	0.011403
A_24_P405190	USP33	NM_201626	ubiquitin specific peptidase 33	-1.30304	11.153	-5.4183	8.80843e-05	0.011403
A_24_P225878	KIF9	NM_022342	kinesin family member 9	1.50968	5.9041	5.41662	8.8353e-05	0.0114121
A_33_P3247205	MARC1	NM_022746	mitochondrial amidoxime reducing component 1	1.88517	9.09236	5.41128	8.92104e-05	0.0114969
A_33_P3252286	CRLF1	NM_004750	cytokine receptor-like factor 1	-2.28293	8.71205	-5.40756	8.98137e-05	0.0115194
A_33_P3272698	DUSP23	NM_017823	dual specificity phosphatase 23	-1.00253	13.128	-5.4071	8.98882e-05	0.0115194
A_33_P3223088	MRPL19	ENST00000409374	mitochondrial ribosomal protein L19	2.32182	8.57326	5.40649	8.99878e-05	0.0115194
A_24_P135579	A_24_P135579	A_24_P135579	Unknown	1.27349	9.9289	5.4031	9.05423e-05	0.0115646
A_33_P3251871	THC2529564	THC2529564	Q8K0N8_MOUSE (Q8K0N8) Bms1l protein (Fragment), partial (5%) [THC2529564]	2.46511	6.91573	5.40135	9.0829e-05	0.0115754
A_23_P845	TOMM40L	NM_032174	translocase of outer mitochondrial membrane 40 homolog (yeast)-like	1.01955	10.6208	5.39686	9.15716e-05	0.0116163
A_23_P201047	THBS3	NM_007112	thrombospondin 3	-1.9376	9.27623	-5.39598	9.17175e-05	0.0116163
A_33_P3415042	ACLY	NM_001096	ATP citrate lyase	1.92692	11.1837	5.39488	9.19007e-05	0.0116163
A_24_P49349	RABGAP1L	NM_014857	RAB GTPase activating protein 1-like	1.40792	6.70147	5.39452	9.19599e-05	0.0116163
A_33_P3397279	PPP6R2	NM_001242898	protein phosphatase 6, regulatory subunit 2	1.21005	7.85025	5.38679	9.32582e-05	0.0117479
A_21_P0011384	UBE2Q2P1	NR_003661	ubiquitin-conjugating enzyme E2Q family member 2 pseudogene 1	-1.48488	8.419	-5.38231	9.40188e-05	0.0117479
A_23_P91350	GPCPD1	NM_019593	glycerophosphocholine phosphodiesterase GDE1 homolog (S. cerevisiae)	-2.49204	10.5211	-5.38229	9.40228e-05	0.0117479
A_24_P200219	UPK1B	NM_006952	uroplakin 1B	3.6572	7.65008	5.38169	9.41246e-05	0.0117479
A_21_P0014624	LOC100505661	XR_110599	PREDICTED: Homo sapiens hypothetical LOC100505661 (LOC100505661), miscRNA [XR_110599]	1.17752	7.20245	5.38133	9.41865e-05	0.0117479
A_33_P3338186	HEXDC	NM_173620	hexosaminidase (glycosyl hydrolase family 20, catalytic domain) containing	-1.80177	12.4355	-5.38016	9.43855e-05	0.0117479
A_33_P3356255	ANXA11	ENST00000372219	annexin A11 [Source:HGNC Symbol;Acc:535] [ENST00000372219]	1.5116	7.78433	5.3783	9.47052e-05	0.0117479
A_33_P3353170	CLTC	BC051800	Homo sapiens clathrin, heavy chain (Hc), mRNA (cDNA clone MGC:57689 IMAGE:6187185), complete cds. [BC051800]	1.23136	7.63881	5.37724	9.48869e-05	0.0117479
A_24_P50437	BC065737	BC065737	Homo sapiens cDNA clone IMAGE:30404477, partial cds. [BC065737]	-0.764274	12.9515	-5.37515	9.5248e-05	0.0117479
A_33_P3321230	SLC18B1	NM_052831	solute carrier family 18, subfamily B, member 1	1.50491	7.17269	5.37472	9.53218e-05	0.0117479
A_33_P3441060	TMEM242	NM_018452	transmembrane protein 242	-1.25868	9.84955	-5.37463	9.53387e-05	0.0117479
A_23_P124733	COQ2	NM_015697	coenzyme Q2 4-hydroxybenzoate polyprenyltransferase	1.46769	8.93291	5.37393	9.546e-05	0.0117479
A_24_P927325	C2CD3	NM_015531	C2 calcium-dependent domain containing 3	1.06056	6.04937	5.37107	9.59555e-05	0.0117836
A_21_P0014747	LOC100652915	ENST00000437898	PREDICTED: Homo sapiens hypothetical LOC100652915 (LOC100652915), miscRNA [XR_132481]	-1.91394	7.36109	-5.36731	9.66136e-05	0.0118391
A_24_P114183	FDPS	NM_002004	farnesyl diphosphate synthase	1.5821	15.3572	5.36583	9.68728e-05	0.0118455
A_21_P0014864	LOC100652761	XR_132756	PREDICTED: Homo sapiens hypothetical LOC100652761 (LOC100652761), miscRNA [XR_132756]	0.825784	6.05697	5.36244	9.74724e-05	0.0118935
A_23_P43557	DENND1A	NM_024820	DENN/MADD domain containing 1A	1.40683	6.78902	5.36088	9.77485e-05	0.0119019
A_33_P3319261	EXD3	ENST00000460390	exonuclease 3'-5' domain containing 3	-1.73588	7.56858	-5.3535	9.90688e-05	0.0120133
A_33_P3348782	CYP2S1	NM_030622	cytochrome P450, family 2, subfamily S, polypeptide 1	1.57011	7.13843	5.35342	9.90827e-05	0.0120133
A_24_P376707	HDGF	NM_004494	hepatoma-derived growth factor	1.28036	11.6765	5.34979	9.97397e-05	0.0120535
A_33_P3362503	ISPD	NM_001101426	isoprenoid synthase domain containing	1.13903	5.44247	5.34817	0.000100033	0.0120535
A_33_P3397940	ENST00000380330	ENST00000380330	Homo sapiens cDNA FLJ46692 fis, clone TRACH3012718. [AK128534]	-1.13661	7.1797	-5.34752	0.000100151	0.0120535
A_23_P89941	CDKN2D	NM_001800	cyclin-dependent kinase inhibitor 2D (p19, inhibits CDK4)	-1.20499	12.4446	-5.34508	0.000100598	0.0120535
A_23_P145606	CHRM2	NM_001006630	cholinergic receptor, muscarinic 2	0.987628	5.21614	5.34455	0.000100694	0.0120535
A_24_P20032	RFX5	NM_000449	regulatory factor X, 5 (influences HLA class II expression)	0.994367	10.2444	5.34236	0.000101095	0.0120535
A_23_P207614	KIAA0100	NM_014680	KIAA0100	0.835982	12.6435	5.34227	0.000101113	0.0120535
A_23_P66306	ALG1	NM_019109	ALG1, chitobiosyldiphosphodolichol beta-mannosyltransferase	1.08769	10.8418	5.34096	0.000101354	0.0120535
A_33_P3231252	NHLH2	NM_005599	nescient helix loop helix 2	2.60094	9.24379	5.34077	0.000101389	0.0120535
A_32_P114215	COMMD6	NM_203497	COMM domain containing 6	-1.02059	14.1671	-5.34008	0.000101516	0.0120535
A_23_P423482	FAM81A	NM_152450	family with sequence similarity 81, member A	1.20429	6.03017	5.33412	0.000102624	0.0121598
A_33_P3349384	ENST00000555138	ENST00000555138	Unknown	2.32144	6.26597	5.33178	0.000103062	0.0121866
A_23_P361049	MYO1B	NM_012223	myosin IB	1.51622	10.993	5.33054	0.000103294	0.0121889
A_33_P3353030	UCN	NM_003353	urocortin	-2.39407	8.44459	-5.32701	0.00010396	0.0122311
A_19_P00800968	hg18:lincRNA:chr15:19183225-19203975_F	hg18:lincRNA:chr15:19183225-19203975_F	hg18:lincRNA:chr15:19183225-19203975 forward strand	0.739156	5.36763	5.32639	0.000104078	0.0122311
A_23_P36724	FBXL14	NM_152441	F-box and leucine-rich repeat protein 14	-2.14922	7.4716	-5.32316	0.000104692	0.0122781
A_24_P58894	A_24_P58894	A_24_P58894	Unknown	1.81479	8.02353	5.32147	0.000105015	0.0122908
A_23_P105957	ACTN1	NM_001102	actinin, alpha 1	2.42038	12.937	5.31884	0.00010552	0.0123248
A_33_P3271196	AMOTL1	NM_130847	angiomotin like 1	-1.37054	8.53227	-5.31744	0.000105789	0.012331
A_23_P90523	OCEL1	NM_024578	occludin/ELL domain containing 1	-1.5413	9.38667	-5.31579	0.000106107	0.0123326
A_21_P0000161	USB1	NM_001204911	U6 snRNA biogenesis 1	2.13479	8.26465	5.31341	0.000106569	0.0123326
A_33_P3703501	GALNT10	NM_198321	polypeptide N-acetylgalactosaminyltransferase 10	2.24281	9.32462	5.31199	0.000106846	0.0123326
A_21_P0000386	SNORD89	NR_003070	small nucleolar RNA, C/D box 89	-2.52119	8.73749	-5.31189	0.000106865	0.0123326
A_21_P0014103	LOC100287375	XR_108450	PREDICTED: Homo sapiens hypothetical LOC100287375 (LOC100287375), miscRNA [XR_108450]	-1.37903	6.99743	-5.31183	0.000106877	0.0123326
A_24_P4054	TRIP6	NM_003302	thyroid hormone receptor interactor 6	1.35135	13.2376	5.30774	0.000107677	0.0123734
A_23_P214798	SYNCRIP	NM_006372	synaptotagmin binding, cytoplasmic RNA interacting protein	1.27863	12.5538	5.30626	0.000107969	0.0123734
A_23_P42909	TMEM139	NM_153345	transmembrane protein 139	1.77446	8.66444	5.30624	0.000107972	0.0123734
A_33_P3328284	A_33_P3328284	A_33_P3328284	Unknown	1.83766	6.73671	5.30537	0.000108143	0.0123734
A_23_P74887	SDC3	NM_014654	syndecan 3	1.08531	5.81408	5.30453	0.000108309	0.0123734
A_21_P0012237	XLOC_l2_009278	TCONS_l2_00017540	BROAD Institute lincRNA (XLOC_l2_009278), lincRNA [TCONS_l2_00017540]	1.77508	6.4379	5.30097	0.000109015	0.0124292
A_24_P25346	CIRH1A	NM_032830	cirrhosis, autosomal recessive 1A (cirhin)	1.36858	11.2468	5.29942	0.000109324	0.0124398
A_23_P53884	MAB21L1	NM_005584	mab-21-like 1 (C. elegans)	1.32304	5.11957	5.29474	0.000110262	0.0125007
A_33_P3409904	VAMP4	NM_003762	vesicle-associated membrane protein 4	-1.27853	7.75626	-5.29373	0.000110465	0.0125007
A_23_P422540	USP22	NM_015276	ubiquitin specific peptidase 22	0.879136	11.3564	5.29349	0.000110514	0.0125007
A_21_P0010617	XLOC_l2_000917	TCONS_l2_00001241	BROAD Institute lincRNA (XLOC_l2_000917), lincRNA [TCONS_l2_00001241]	1.4337	7.84906	5.28922	0.000111379	0.0125561
A_24_P402588	BCL11A	NM_018014	B-cell CLL/lymphoma 11A (zinc finger protein)	-2.24311	9.40813	-5.28806	0.000111616	0.0125561
A_23_P32036	NMRK1	NM_017881	nicotinamide riboside kinase 1	-1.80906	10.6641	-5.28784	0.00011166	0.0125561
A_21_P0000131	CAMTA1	NM_001195563	calmodulin binding transcription activator 1	-0.791498	12.4745	-5.28228	0.0001128	0.0126191
A_23_P161522	TMEM134	NM_025124	transmembrane protein 134	-1.78636	12.2726	-5.28161	0.000112937	0.0126191
A_23_P257795	NDUFA2	NM_002488	NADH dehydrogenase (ubiquinone) 1 alpha subcomplex, 2, 8kDa	-1.01667	14.3736	-5.28059	0.000113148	0.0126191
A_23_P398275	GOLGA2P7	NR_027001	golgin A2 pseudogene 7	-2.51251	11.6941	-5.27894	0.000113491	0.0126191
A_33_P3316884	THC2574155	THC2574155	Q4S4D0_TETNG (Q4S4D0) Chromosome 2 SCAF14738, whole genome shotgun sequence. (Fragment), partial (3%) [THC2574155]	0.717967	5.04456	5.27883	0.000113514	0.0126191
A_21_P0001549	LOC100131564	NR_034089	uncharacterized LOC100131564	-2.96535	7.66975	-5.27813	0.000113658	0.0126191
A_23_P65930	ZFYVE19	NM_001077268	zinc finger, FYVE domain containing 19	-1.14402	11.7922	-5.27717	0.000113859	0.0126191
A_32_P171328	UBE2S	NM_014501	ubiquitin-conjugating enzyme E2S	1.69231	13.6329	5.27628	0.000114044	0.0126191
A_33_P3357227	A_33_P3357227	A_33_P3357227	Unknown	1.07299	5.35483	5.27553	0.000114201	0.0126191
A_23_P64019	MTMR2	NM_201278	myotubularin related protein 2	1.44656	9.55027	5.27092	0.000115168	0.0127014
A_33_P3234347	AMMECR1	NM_001171689	Alport syndrome, mental retardation, midface hypoplasia and elliptocytosis chromosomal region gene 1	1.91065	11.4333	5.26851	0.000115675	0.0127329
A_23_P146512	GOLM1	NM_016548	golgi membrane protein 1	1.68058	10.1365	5.2663	0.000116143	0.01276
A_23_P401472	CHRM3	NM_000740	cholinergic receptor, muscarinic 3	1.26836	5.3797	5.26064	0.000117353	0.0128682
A_32_P751535	THC2528599	THC2528599	Q5T1D1_HUMAN (Q5T1D1) OTTHUMP00000017090 (Fragment), partial (88%) [THC2528599]	-0.908449	14.0972	-5.25923	0.000117657	0.0128769
A_33_P3381454	C1orf56	NM_017860	chromosome 1 open reading frame 56	-1.81432	8.97807	-5.25705	0.000118127	0.0129037
A_23_P370434	C1QBP	NM_001212	complement component 1, q subcomponent binding protein	1.33521	15.3361	5.25531	0.000118503	0.0129202
A_23_P131653	PIGF	NM_002643	phosphatidylinositol glycan anchor biosynthesis, class F	-1.13746	11.0083	-5.25301	0.000119004	0.0129293
A_23_P422071	B3GALT4	NM_003782	UDP-Gal:betaGlcNAc beta 1,3-galactosyltransferase, polypeptide 4	-2.27389	11.0919	-5.25286	0.000119038	0.0129293
A_33_P3357669	A_33_P3357669	A_33_P3357669	Unknown	-0.940179	13.8387	-5.25071	0.000119507	0.0129384
A_24_P7584	LY6G5C	NM_025262	lymphocyte antigen 6 complex, locus G5C	1.10926	5.87142	5.24829	0.000120038	0.0129384
A_19_P00803896	lincRNA:chr1:142870378-142871960_F	lincRNA:chr1:142870378-142871960_F	lincRNA:chr1:142870378-142871960 forward strand	1.04426	6.67481	5.24755	0.000120201	0.0129384
A_23_P324340	DISP2	NM_033510	dispatched homolog 2 (Drosophila)	2.34624	6.71391	5.24483	0.0001208	0.0129384
A_23_P346405	MCU	NM_138357	mitochondrial calcium uniporter	1.26567	8.40919	5.24408	0.000120967	0.0129384
A_23_P141044	ZNF688	NM_145271	zinc finger protein 688	-1.19263	10.8923	-5.24405	0.000120973	0.0129384
A_24_P377277	HSPA4	NM_002154	heat shock 70kDa protein 4	1.14934	11.161	5.24347	0.000121103	0.0129384
A_33_P3520738	LOC100289650	NR_036584	uncharacterized LOC100289650	1.49683	5.32258	5.24076	0.000121705	0.0129384
A_24_P941336	TSR1	NM_018128	TSR1, 20S rRNA accumulation, homolog (S. cerevisiae)	1.09974	10.6122	5.23895	0.000122109	0.0129384
A_21_P0011877	LOC100507800	XR_112441	PREDICTED: Homo sapiens hypothetical LOC100507800 (LOC100507800), miscRNA [XR_112441]	-2.85509	7.31788	-5.23823	0.000122271	0.0129384
A_23_P165598	DAPL1	NM_001017920	death associated protein-like 1	-3.85578	11.7629	-5.23623	0.000122719	0.0129384
A_33_P3276475	CHMP1B	NM_020412	charged multivesicular body protein 1B	-1.74427	10.2666	-5.23607	0.000122755	0.0129384
A_33_P3212274	F2R	BC016059	Homo sapiens coagulation factor II (thrombin) receptor, mRNA (cDNA clone IMAGE:4849569), with apparent retained intron. [BC016059]	2.08408	5.9206	5.23439	0.000123134	0.0129384
A_23_P132956	UCHL1	NM_004181	ubiquitin carboxyl-terminal esterase L1 (ubiquitin thiolesterase)	3.33803	10.9462	5.23348	0.00012334	0.0129384
A_23_P257164	AMT	NM_000481	aminomethyltransferase	-2.21575	8.69649	-5.23339	0.00012336	0.0129384
A_19_P00317053	XLOC_005810	TCONS_00012259	BROAD Institute lincRNA (XLOC_005810), lincRNA [TCONS_00012259]	-1.99366	6.83725	-5.23283	0.000123488	0.0129384
A_23_P33407	HERC2	NM_004667	HECT and RLD domain containing E3 ubiquitin protein ligase 2	1.32496	9.5658	5.23218	0.000123634	0.0129384
A_23_P129103	GOLGA2P10	NR_026811	golgin A2 pseudogene 10	-2.24176	13.0312	-5.23216	0.00012364	0.0129384
A_33_P3264955	A_33_P3264955	A_33_P3264955	Unknown	-0.956193	11.3232	-5.23164	0.000123758	0.0129384
A_21_P0011773	CENPBD1P1	ENST00000492393	CENPBD1 pseudogene 1	1.12731	9.23416	5.23134	0.000123824	0.0129384
A_33_P3309110	ALOX12-AS1	NR_040089	ALOX12 antisense RNA 1	-1.27694	6.12284	-5.23119	0.000123859	0.0129384
A_33_P3314574	A_33_P3314574	A_33_P3314574	Unknown	-1.58915	6.19832	-5.22977	0.000124182	0.0129486
A_23_P397208	GSTM2	NM_000848	glutathione S-transferase mu 2 (muscle)	-2.74803	8.17112	-5.22703	0.000124808	0.0129902
A_33_P3628409	PKI55	NR_037701	DKFZp434H1419	1.61857	8.289	5.22304	0.000125726	0.0130309
A_23_P127495	BBOX1	NM_003986	butyrobetaine (gamma), 2-oxoglutarate dioxygenase (gamma-butyrobetaine hydroxylase) 1	-2.68739	7.26095	-5.22177	0.000126018	0.0130309
A_19_P00331635	lincRNA:chr17:72093980-72101705_R	lincRNA:chr17:72093980-72101705_R	lincRNA:chr17:72093980-72101705 reverse strand	3.6328	8.82037	5.22088	0.000126226	0.0130309
A_23_P150092	SEPHS1	NM_012247	selenophosphate synthetase 1	1.15535	11.8327	5.2198	0.000126476	0.0130309
A_33_P3338011	ZNF480	NM_144684	zinc finger protein 480	1.1035	7.64798	5.21975	0.000126486	0.0130309
A_24_P127192	A_24_P127192	A_24_P127192	Unknown	1.53408	5.66033	5.21943	0.000126562	0.0130309
A_21_P0010962	XLOC_l2_002204	TCONS_l2_00004348	BROAD Institute lincRNA (XLOC_l2_002204), lincRNA [TCONS_l2_00004348]	1.17735	5.74247	5.21704	0.000127117	0.0130646
A_19_P00322407	STXBP5-AS1	NR_034115	STXBP5 antisense RNA 1	-2.01454	6.57518	-5.21601	0.000127357	0.0130658
A_23_P68547	MCM8	NM_182802	minichromosome maintenance complex component 8	1.64055	10.2737	5.21424	0.000127772	0.0130721
A_24_P73669	GSPT1	NM_002094	G1 to S phase transition 1	1.3665	10.1807	5.21381	0.000127874	0.0130721
A_23_P94095	ANKRD46	NM_198401	ankyrin repeat domain 46	-1.10294	9.62304	-5.21057	0.000128637	0.0131233
A_23_P129157	NEIL1	NM_024608	nei endonuclease VIII-like 1 (E. coli)	-2.42554	9.92636	-5.20974	0.000128833	0.0131233
A_33_P3286208	LRR1	NM_203467	leucine rich repeat protein 1	1.84875	6.68376	5.20419	0.000130153	0.013229
A_21_P0014763	LOC100652839	XR_132529	PREDICTED: Homo sapiens hypothetical LOC100652839 (LOC100652839), miscRNA [XR_132529]	2.495	7.14183	5.20344	0.000130332	0.013229
A_23_P154566	TOX2	NM_032883	TOX high mobility group box family member 2	2.89804	9.35175	5.20165	0.000130763	0.0132493
A_32_P76156	RWDD4	NM_152682	RWD domain containing 4	1.27586	7.32804	5.19981	0.000131205	0.0132607
A_24_P134727	TFAM	NM_003201	transcription factor A, mitochondrial	1.88877	6.8171	5.19897	0.000131408	0.0132607
A_23_P141126	GALK1	NM_000154	galactokinase 1	-2.12776	8.31638	-5.19762	0.000131734	0.0132607
A_21_P0002591	XLOC_001453	TCONS_00004770	BROAD Institute lincRNA (XLOC_001453), lincRNA [TCONS_00004770]	1.25274	6.03155	5.19735	0.0001318	0.0132607
A_33_P3244478	ACVR2B-AS1	NR_028389	ACVR2B antisense RNA 1	-1.16179	5.48607	-5.18567	0.000134662	0.0135016
A_19_P00316705	Q6TXG5	ENST00000513572	Q6TXG5_RAT (Q6TXG5) LRRGT00034, partial (9%) [THC2608219]	1.20186	5.20429	5.18566	0.000134665	0.0135016
A_23_P416036	HAUS7	NM_017518	HAUS augmin-like complex, subunit 7	1.58431	8.62006	5.18466	0.000134912	0.0135027
A_33_P3359115	LMBRD1	NM_018368	LMBR1 domain containing 1	-1.34761	11.8305	-5.18347	0.000135208	0.0135087
A_23_P14886	GNPTG	NM_032520	N-acetylglucosamine-1-phosphate transferase, gamma subunit	-1.12454	12.6787	-5.18118	0.000135779	0.0135262
A_24_P191790	TMEM33	NM_018126	transmembrane protein 33	1.05847	7.29619	5.18088	0.000135854	0.0135262
A_33_P3251989	CRIPT	NM_014171	cysteine-rich PDZ-binding protein	-0.929634	9.88109	-5.17759	0.00013668	0.0135564
A_23_P214727	GPR63	NM_030784	G protein-coupled receptor 63	1.20438	5.61167	5.17723	0.00013677	0.0135564
A_23_P129209	IDH2	NM_002168	isocitrate dehydrogenase 2 (NADP+), mitochondrial	-1.75774	11.4147	-5.17685	0.000136867	0.0135564
A_24_P351304	IMMT	NM_006839	inner membrane protein, mitochondrial	0.787432	9.00673	5.17497	0.000137341	0.0135611
A_19_P00322259	LOC100506374	XR_109498	PREDICTED: Homo sapiens hypothetical LOC100506374 (LOC100506374), miscRNA [XR_109498]	-1.83147	6.01877	-5.17405	0.000137575	0.0135611
A_24_P148796	MST1	NM_020998	macrophage stimulating 1	-2.6634	9.93709	-5.17203	0.000138088	0.0135611
A_32_P207428	ZNF845	NM_138374	zinc finger protein 845	-0.789067	9.38151	-5.17141	0.000138245	0.0135611
A_33_P3347330	TOMM7	NM_019059	translocase of outer mitochondrial membrane 7 homolog (yeast)	-0.871143	14.7288	-5.16982	0.000138651	0.0135611
A_33_P3227774	GOLGA2P10	NR_026811	golgin A2 pseudogene 10	-2.51527	11.9225	-5.16887	0.000138893	0.0135611
A_19_P00802496	lincRNA:chr8:16347304-16355399_R	lincRNA:chr8:16347304-16355399_R	lincRNA:chr8:16347304-16355399 reverse strand	2.90998	7.04619	5.16779	0.000139171	0.0135611
A_19_P00805273	PSMD14	NM_005805	proteasome (prosome, macropain) 26S subunit, non-ATPase, 14	1.30286	8.77927	5.16754	0.000139235	0.0135611
A_23_P48997	PSTPIP1	NM_003978	proline-serine-threonine phosphatase interacting protein 1	1.65951	5.9976	5.16742	0.000139264	0.0135611
A_24_P181120	PFDN5	NM_002624	prefoldin subunit 5	-0.874073	14.5305	-5.16664	0.000139465	0.0135611
A_23_P94795	TEAD4	NM_003213	TEA domain family member 4	1.81792	9.22385	5.16645	0.000139515	0.0135611
A_21_P0012390	XLOC_l2_009882	THC2761499	BROAD Institute lincRNA (XLOC_l2_009882), lincRNA [TCONS_l2_00018851]	-1.28105	5.68271	-5.16426	0.000140077	0.0135616
A_33_P3346193	TPM3	NM_001043351	tropomyosin 3	1.72588	7.29595	5.16349	0.000140277	0.0135616
A_23_P312174	ALMS1	NM_015120	Alstrom syndrome 1	1.36116	8.91366	5.16235	0.000140572	0.0135616
A_23_P393531	INPP4A	NM_004027	inositol polyphosphate-4-phosphatase, type I, 107kDa	1.80891	6.6659	5.16178	0.00014072	0.0135616
A_23_P12911	C11orf24	NM_022338	chromosome 11 open reading frame 24	1.3472	12.3965	5.16137	0.000140826	0.0135616
A_19_P00317512	lincRNA:chr6:36085740-36086143_F	lincRNA:chr6:36085740-36086143_F	lincRNA:chr6:36085740-36086143 forward strand	-0.881235	6.47014	-5.16093	0.000140939	0.0135616
A_23_P42322	COL11A2	NM_080680	collagen, type XI, alpha 2	-1.22298	6.09788	-5.15952	0.000141308	0.0135743
A_33_P3344332	RPL39	NM_001000	ribosomal protein L39	-0.760396	14.5129	-5.15518	0.000142443	0.0136604
A_23_P37994	TP53TG3	NM_016212	TP53 target 3	-1.25304	6.38243	-5.15092	0.000143565	0.0137029
A_21_P0011372	RAD51-AS1	NR_040058	RAD51 antisense RNA 1 (head to head)	-1.8669	7.96932	-5.15089	0.000143573	0.0137029
A_33_P3266828	TMEM8B	NM_016446	transmembrane protein 8B	-1.59854	9.82408	-5.15078	0.000143603	0.0137029
A_19_P00316459	lincRNA:chr8:590407-594400_R	lincRNA:chr8:590407-594400_R	lincRNA:chr8:590407-594400 reverse strand	-1.55549	8.0818	-5.14986	0.000143845	0.0137033
A_23_P27167	RNASEH1	NM_002936	ribonuclease H1	1.42951	9.40695	5.14885	0.000144115	0.0137062
A_23_P88893	DEF8	NM_017702	differentially expressed in FDCP 8 homolog (mouse)	1.63522	13.0846	5.14323	0.000145616	0.0138081
A_23_P128956	ZFYVE1	NM_021260	zinc finger, FYVE domain containing 1	-1.1171	10.1298	-5.14304	0.000145668	0.0138081
A_33_P3262670	MAP7D3	NM_001173517	MAP7 domain containing 3	1.34978	6.08964	5.13982	0.000146537	0.0138676
A_24_P35891	ZNF219	NM_016423	zinc finger protein 219	1.54694	10.401	5.13676	0.000147368	0.0139232
A_33_P3377090	A_33_P3377090	A_33_P3377090	Unknown	-1.72791	6.05279	-5.13515	0.000147806	0.0139232
A_23_P75283	RBP4	NM_006744	retinol binding protein 4, plasma	2.10025	5.94787	5.13498	0.000147853	0.0139232
A_24_P136866	SLC8A1	NM_021097	solute carrier family 8 (sodium/calcium exchanger), member 1	1.41532	5.47757	5.13096	0.000148954	0.0140039
A_23_P6464	PLA2G6	NM_003560	phospholipase A2, group VI (cytosolic, calcium-independent)	-1.26164	7.77562	-5.12437	0.000150779	0.0141215
A_21_P0005769	XLOC_006938	TCONS_00014869	BROAD Institute lincRNA (XLOC_006938), lincRNA [TCONS_00014869]	0.898974	4.92237	5.12394	0.000150898	0.0141215
A_33_P3389872	LRRK2	AK127729	Homo sapiens cDNA FLJ45829 fis, clone NT2RP8006452. [AK127729]	-1.00253	4.954	-5.12378	0.000150944	0.0141215
A_33_P3234202	DNASE1L3	NM_004944	deoxyribonuclease I-like 3	-2.98107	6.76741	-5.12251	0.000151299	0.0141244
A_32_P180971	LOC728323	NR_024437	uncharacterized LOC728323	-1.62419	11.7042	-5.1219	0.000151467	0.0141244
A_23_P59069	HIST1H2BO	NM_003527	histone cluster 1, H2bo	-1.43375	11.8977	-5.12053	0.000151851	0.0141356
A_24_P16913	ABCC4	NM_005845	ATP-binding cassette, sub-family C (CFTR/MRP), member 4	1.59975	5.8065	5.11972	0.00015208	0.0141356
A_19_P00802759	XLOC_005690	AK026168	GRP1_HORVU (P17816) Glycine-rich cell wall structural protein precursor, partial (8%) [THC2562609]	0.877965	9.21129	5.11809	0.000152538	0.0141552
A_33_P3262470	SERP2	ENST00000493476	stress-associated endoplasmic reticulum protein family member 2	1.41383	6.12053	5.11606	0.000153113	0.0141856
A_24_P362572	BZW1	NM_014670	basic leucine zipper and W2 domains 1	1.31723	12.3718	5.11326	0.000153908	0.0142344
A_24_P83738	ASTN2	NM_198188	astrotactin 2	2.31547	8.10301	5.11194	0.000154283	0.0142344
A_32_P89352	MACROD2	NM_080676	MACRO domain containing 2	-1.61778	6.60666	-5.11093	0.000154572	0.0142344
A_21_P0000556	LINC00883	NR_028301	long intergenic non-protein coding RNA 883	1.60633	6.16903	5.11072	0.000154632	0.0142344
A_23_P217475	IDS	NM_006123	iduronate 2-sulfatase	-1.52723	10.3409	-5.10921	0.000155066	0.0142514
A_23_P37068	TRAF3	NM_145725	TNF receptor-associated factor 3	1.33462	7.62796	5.10397	0.000156575	0.0143671
A_33_P3261293	DKK3	NM_015881	dickkopf WNT signaling pathway inhibitor 3	2.05978	6.8247	5.10196	0.000157159	0.0143818
A_23_P166536	BRD1	NM_014577	bromodomain containing 1	-1.23689	10.093	-5.10169	0.000157237	0.0143818
A_23_P164000	SENP3	NM_015670	SUMO1/sentrin/SMT3 specific peptidase 3	1.32859	10.4084	5.09836	0.000158211	0.0144478
A_23_P80048	FER1L4	NR_024377	fer-1-like family member 4, pseudogene (functional)	-3.73611	9.32546	-5.09479	0.000159259	0.0145205
A_23_P75299	LHPP	NM_022126	phospholysine phosphohistidine inorganic pyrophosphate phosphatase	-1.71783	12.2856	-5.09295	0.000159804	0.014545
A_19_P00803279	lincRNA:chr3:88150460-88175935_F	lincRNA:chr3:88150460-88175935_F	lincRNA:chr3:88150460-88175935 forward strand	1.05651	6.0309	5.09216	0.000160036	0.014545
A_23_P153441	HOOK2	NM_013312	hook microtubule-tethering protein 2	-1.1878	10.4775	-5.08935	0.000160873	0.0145827
A_32_P46765	C12orf29	NM_001009894	chromosome 12 open reading frame 29	-1.21368	9.21611	-5.08906	0.00016096	0.0145827
A_23_P41942	POLR3G	NM_006467	polymerase (RNA) III (DNA directed) polypeptide G (32kD)	1.98354	7.358	5.08546	0.000162036	0.0146399
A_23_P94159	FBXO25	NM_183421	F-box protein 25	-1.34707	12.9801	-5.08524	0.000162101	0.0146399
A_19_P00316625	MAGI2-AS3	NR_038346	MAGI2 antisense RNA 3	2.31065	6.91736	5.08415	0.000162431	0.0146466
A_33_P3331491	LOC728392	NM_001162371	uncharacterized LOC728392	-2.48466	9.58942	-5.08076	0.000163454	0.0147157
A_23_P145	HMGCL	NM_000191	3-hydroxymethyl-3-methylglutaryl-CoA lyase	-1.3285	10.5521	-5.07836	0.000164183	0.0147582
A_21_P0009864	XLOC_013581	ENST00000442780	BROAD Institute lincRNA (XLOC_013581), lincRNA [TCONS_00027960]	2.32449	6.49402	5.07409	0.000165486	0.0148395
A_19_P00809231	lincRNA:chr16:31681424-31694249_F	lincRNA:chr16:31681424-31694249_F	lincRNA:chr16:31681424-31694249 forward strand	1.05	6.12254	5.0732	0.000165762	0.0148395
A_32_P103695	FAM92A1	NM_145269	family with sequence similarity 92, member A1	1.12149	10.5923	5.07287	0.000165863	0.0148395
A_23_P103720	AGMAT	NM_024758	agmatine ureohydrolase (agmatinase)	2.21203	6.70344	5.07066	0.000166543	0.0148771
A_33_P3243168	MZF1	NM_198055	myeloid zinc finger 1	-1.40086	11.5128	-5.06703	0.000167669	0.0149505
A_24_P127121	A_24_P127121	A_24_P127121	Unknown	1.59518	12.5986	5.06633	0.000167887	0.0149505
A_32_P192823	PRPS1L1	NM_175886	phosphoribosyl pyrophosphate synthetase 1-like 1	1.45363	8.21049	5.06483	0.000168354	0.0149689
A_19_P00327738	lincRNA:chr10:124021160-124029935_R	lincRNA:chr10:124021160-124029935_R	lincRNA:chr10:124021160-124029935 reverse strand	2.5806	7.87931	5.06379	0.00016868	0.0149747
A_33_P3260572	CLIP4	NM_024692	CAP-GLY domain containing linker protein family, member 4	1.45761	8.33907	5.06171	0.000169332	0.0149862
A_33_P3362900	FAM228B	NM_001145710	family with sequence similarity 228, member B	-2.28621	9.7402	-5.06171	0.000169333	0.0149862
A_33_P3381647	AKT2	NM_001626	v-akt murine thymoma viral oncogene homolog 2	-1.30717	7.80827	-5.06083	0.000169608	0.0149875
A_24_P366535	THC2520792	THC2520792	Q5E949_BOVIN (Q5E949) HMT1 hnRNP methyltransferase-like 2 isoform 3, partial (85%) [THC2520792]	1.47662	11.2831	5.05783	0.000170557	0.0150481
A_19_P00329765	lincRNA:chr11:17378149-17406149_F	lincRNA:chr11:17378149-17406149_F	lincRNA:chr11:17378149-17406149 forward strand	2.11389	7.71282	5.05424	0.000171698	0.0151142
A_33_P3325808	A_33_P3325808	A_33_P3325808	Unknown	1.48251	5.99496	5.05313	0.000172053	0.0151142
A_19_P00805678	lincRNA:chr3:75787760-75793085_R	lincRNA:chr3:75787760-75793085_R	lincRNA:chr3:75787760-75793085 reverse strand	0.823281	5.64419	5.05236	0.000172297	0.0151142
A_33_P3287815	DDX21	NM_004728	DEAD (Asp-Glu-Ala-Asp) box helicase 21	1.54612	12.4726	5.05217	0.00017236	0.0151142
A_23_P385206	STX12	NM_177424	syntaxin 12	-0.951414	11.421	-5.04874	0.000173459	0.0151873
A_33_P3242923	LINC00640	NR_038358	long intergenic non-protein coding RNA 640	-2.06463	7.46272	-5.04729	0.000173929	0.0152052
A_23_P145074	PNRC1	NM_006813	proline-rich nuclear receptor coactivator 1	-2.06817	12.3988	-5.04481	0.000174733	0.015244
A_21_P0000175	PRMT1	NM_001536	protein arginine methyltransferase 1	1.31031	15.178	5.04291	0.000175351	0.015244
A_33_P3235831	A_33_P3235831	A_33_P3235831	Unknown	1.70498	6.51422	5.04211	0.000175611	0.015244
A_33_P3319041	HMGB3	NM_005342	high mobility group box 3	1.13184	11.328	5.04113	0.000175931	0.015244
A_23_P155868	PGRMC2	NM_006320	progesterone receptor membrane component 2	-1.11395	11.3095	-5.04101	0.000175969	0.015244
A_33_P3365988	ENST00000414452	ENST00000414452	Unknown	1.73698	6.08571	5.0399	0.000176332	0.015244
A_23_P36076	SSRP1	NM_003146	structure specific recognition protein 1	1.17683	14.6848	5.03926	0.000176543	0.015244
A_19_P00316219	LOC100507376	XR_108543	PREDICTED: Homo sapiens hypothetical LOC100507376, transcript variant 1 (LOC100507376), miscRNA [XR_108543]	-2.04205	7.36865	-5.03903	0.000176619	0.015244
A_21_P0000597	CTSLP8	NR_033405	cathepsin L pseudogene 8	1.58778	9.72923	5.03859	0.000176764	0.015244
A_33_P3248664	VARS	NM_006295	valyl-tRNA synthetase	1.63006	12.3639	5.03691	0.000177316	0.0152566
A_23_P2066	APIP	NM_015957	APAF1 interacting protein	0.912392	9.21634	5.03653	0.000177442	0.0152566
A_33_P3259890	RGMB-AS1	NR_033932	RGMB antisense RNA 1	-1.95622	8.19269	-5.03379	0.000178349	0.0153116
A_33_P3221999	GSDMB	NM_001165958	gasdermin B	-2.46762	9.05597	-5.03116	0.000179223	0.0153238
A_24_P153840	FGD3	NM_033086	FYVE, RhoGEF and PH domain containing 3	-2.72813	6.55686	-5.0307	0.000179377	0.0153238
A_24_P109633	ITPK1	NM_001142594	inositol-tetrakisphosphate 1-kinase	1.34532	6.42263	5.03002	0.000179602	0.0153238
A_23_P314760	PRKAG2	NM_016203	protein kinase, AMP-activated, gamma 2 non-catalytic subunit	1.11657	10.7044	5.02987	0.000179654	0.0153238
A_23_P74663	TAF1A	NM_005681	TATA box binding protein (TBP)-associated factor, RNA polymerase I, A, 48kDa	1.79873	7.73643	5.02935	0.000179827	0.0153238
A_24_P10226	SEMA6D	NM_024966	sema domain, transmembrane domain (TM), and cytoplasmic domain, (semaphorin) 6D	-1.40233	5.04504	-5.02768	0.000180387	0.0153457
A_21_P0012961	LOC255187	XR_110313	PREDICTED: Homo sapiens hCG1980447 (LOC255187), miscRNA [XR_110313]	2.70593	6.05685	5.02532	0.000181181	0.0153457
A_21_P0010514	XLOC_l2_000080	ENST00000544155	Unknown	-1.39543	6.62909	-5.0252	0.000181222	0.0153457
A_19_P00327594	lincRNA:chr3:114043485-114052926_R	lincRNA:chr3:114043485-114052926_R	lincRNA:chr3:114043485-114052926 reverse strand	-0.854953	6.7807	-5.02471	0.000181386	0.0153457
A_21_P0004501	XLOC_004341	TCONS_00010665	BROAD Institute lincRNA (XLOC_004341), lincRNA [TCONS_00010665]	-0.697833	4.94871	-5.02406	0.000181606	0.0153457
A_23_P120942	XRCC6	NM_001469	X-ray repair complementing defective repair in Chinese hamster cells 6	0.824351	15.9305	5.02381	0.00018169	0.0153457
A_32_P154830	OSTM1	NM_014028	osteopetrosis associated transmembrane protein 1	1.23905	7.33991	5.02293	0.000181987	0.0153482
A_23_P139558	TBC1D15	NM_022771	TBC1 domain family, member 15	-0.992503	10.2893	-5.02166	0.000182418	0.0153619
A_21_P0010798	LOC646627	BC033943	Q6UX82_HUMAN (Q6UX82) Phospholipase inhibitor, partial (25%) [THC2500419]	1.42633	5.56409	5.02086	0.000182692	0.0153624
A_24_P42693	CYP4F11	NM_021187	cytochrome P450, family 4, subfamily F, polypeptide 11	2.04527	7.48496	5.0181	0.000183633	0.0154044
A_23_P154208	NAGK	NM_017567	N-acetylglucosamine kinase	-1.64632	10.881	-5.01782	0.000183727	0.0154044
A_23_P89249	ERBB2	NM_001005862	erb-b2 receptor tyrosine kinase 2	-1.3582	11.9648	-5.01692	0.000184035	0.0154076
A_23_P71440	GOLGA7	NM_001002296	golgin A7	-0.884681	12.2842	-5.01482	0.000184756	0.0154455
A_32_P158786	C12orf56	NM_001170633	chromosome 12 open reading frame 56	-1.37623	5.70645	-5.01192	0.000185757	0.0155065
A_33_P3236986	ENST00000369884	ENST00000369884	cytochrome P450, family 17, subfamily A, polypeptide 1 opposite strand [Source:HGNC Symbol;Acc:31671] [ENST00000369884]	-1.27572	6.62191	-5.00872	0.000186867	0.0155739
A_23_P426663	MITF	NM_198159	microphthalmia-associated transcription factor	1.91537	9.20712	5.00803	0.000187107	0.0155739
A_23_P27035	TMEM98	NM_015544	transmembrane protein 98	1.73227	10.5075	5.00556	0.00018797	0.0156231
A_33_P3331776	A_33_P3331776	A_33_P3331776	Unknown	1.16245	6.03352	5.00476	0.000188252	0.0156238
A_24_P278126	NBN	NM_002485	nibrin	1.57809	8.78744	4.99767	0.000190757	0.0158071
A_33_P3589543	ENST00000527620	ENST00000527620	PREDICTED: Homo sapiens hypothetical locus LOC692247 (LOC692247), miscRNA [XR_109057]	-4.02997	7.69079	-4.99695	0.000191012	0.0158071
A_23_P117037	LETMD1	NM_015416	LETM1 domain containing 1	-1.29123	11.5193	-4.99385	0.00019212	0.0158759
A_23_P28105	TSN	NM_004622	translin	1.12812	10.51	4.99081	0.000193211	0.0159284
A_33_P3260307	CARHSP1	NM_001042476	calcium regulated heat stable protein 1, 24kDa	-1.65849	11.7676	-4.99052	0.000193317	0.0159284
A_23_P73780	IRAK1	NM_001569	interleukin-1 receptor-associated kinase 1	1.56882	9.6869	4.98938	0.000193727	0.0159284
A_33_P3751889	TOM1	NM_001135732	target of myb1 (chicken)	-1.48416	12.4153	-4.98828	0.000194125	0.0159284
A_23_P431569	ENST00000318291	ENST00000318291	PREDICTED: Homo sapiens hypothetical LOC100049716 (LOC100049716), miscRNA [XR_109114]	-1.20046	8.25143	-4.98823	0.000194144	0.0159284
A_21_P0011537	LOC100507904	XM_003119663	PREDICTED: Homo sapiens hypothetical protein LOC100507904 (LOC100507904), mRNA [XM_003119663]	1.10746	6.63673	4.98685	0.000194643	0.0159466
A_23_P109774	ZBTB11	NM_014415	zinc finger and BTB domain containing 11	-0.745464	10.9774	-4.98526	0.000195223	0.0159632
A_23_P256223	VBP1	NM_003372	von Hippel-Lindau binding protein 1	1.09835	10.0981	4.98476	0.000195403	0.0159632
A_24_P42501	ACOT9	NM_001037171	acyl-CoA thioesterase 9	1.80011	9.93856	4.98354	0.000195851	0.015977
A_33_P3282641	LOC344887	NR_033752	NmrA-like family domain containing 1 pseudogene	0.912361	5.17557	4.98035	0.00019702	0.0160061
A_19_P00804570	lincRNA:chr6:167382710-167411685_R	lincRNA:chr6:167382710-167411685_R	lincRNA:chr6:167382710-167411685 reverse strand	1.99725	8.29397	4.98029	0.000197042	0.0160061
A_23_P59950	SLC39A14	NM_015359	solute carrier family 39 (zinc transporter), member 14	1.89357	11.245	4.98028	0.000197045	0.0160061
A_33_P3216890	PAG1	NM_018440	phosphoprotein membrane anchor with glycosphingolipid microdomains 1	-1.99087	7.39431	-4.9793	0.000197406	0.0160128
A_19_P00327983	lincRNA:chr3:13807699-13818124_F	lincRNA:chr3:13807699-13818124_F	lincRNA:chr3:13807699-13818124 forward strand	1.90732	6.6904	4.97645	0.000198459	0.0160754
A_21_P0000261	RPL17	NM_000985	ribosomal protein L17	-1.20547	12.0338	-4.97339	0.000199594	0.0161446
A_33_P3230176	EPT1	NM_033505	ethanolaminephosphotransferase 1	0.952463	6.86656	4.97196	0.000200131	0.0161631
A_21_P0000221	SNORD32A	NR_000021	small nucleolar RNA, C/D box 32A	-1.76094	7.1714	-4.97127	0.000200386	0.0161631
A_23_P409386	SLC25A22	NM_024698	solute carrier family 25 (mitochondrial carrier: glutamate), member 22	1.1742	11.1902	4.97	0.000200863	0.0161788
A_23_P9465	FPGS	NM_004957	folylpolyglutamate synthase	1.56007	10.8141	4.96865	0.00020137	0.0161969
A_33_P3299656	RPGR	NM_000328	retinitis pigmentosa GTPase regulator	1.27122	6.28372	4.96767	0.000201738	0.0162038
A_32_P83098	SCNN1B	NM_000336	sodium channel, non voltage gated 1 beta subunit	-2.79636	7.27381	-4.96564	0.000202505	0.0162426
A_21_P0001550	LOC100131564	NR_034089	uncharacterized LOC100131564	-2.70153	9.36414	-4.96406	0.000203104	0.0162484
A_33_P3392405	C10orf99	NM_207373	chromosome 10 open reading frame 99	-7.6046	9.06521	-4.96396	0.000203144	0.0162484
A_24_P24685	A_24_P24685	A_24_P24685	Unknown	1.3607	8.21555	4.96267	0.000203635	0.0162627
A_23_P99747	CDKL1	NM_004196	cyclin-dependent kinase-like 1 (CDC2-related kinase)	1.57208	6.58028	4.962	0.00020389	0.0162627
A_19_P00812911	LINC01137	NR_038842	long intergenic non-protein coding RNA 1137	-1.57753	10.2852	-4.96076	0.00020436	0.0162648
A_32_P225854	SPRED2	NM_181784	sprouty-related, EVH1 domain containing 2	2.02614	8.71679	4.96044	0.000204483	0.0162648
A_24_P273865	MED20	NM_004275	mediator complex subunit 20	0.995511	9.99022	4.95282	0.000207419	0.0164755
A_23_P202117	PCGF5	ENST00000490164	polycomb group ring finger 5	1.42488	8.8399	4.95063	0.00020827	0.0164771
A_23_P414252	SNX8	AK315670	Homo sapiens cDNA, FLJ96764, highly similar to Homo sapiens sorting nexin 8 (SNX8), mRNA. [AK315670]	1.90477	7.27663	4.9506	0.000208282	0.0164771
A_24_P225604	DNAJC10	NM_018981	DnaJ (Hsp40) homolog, subfamily C, member 10	1.78145	11.3451	4.95045	0.000208338	0.0164771
A_33_P3345354	RRNAD1	NM_015997	ribosomal RNA adenine dimethylase domain containing 1	-1.52561	10.8375	-4.94744	0.000209513	0.0164771
A_33_P3240295	A_33_P3240295	A_33_P3240295	Unknown	1.88907	10.4617	4.94704	0.000209671	0.0164771
A_32_P148476	A_32_P148476	A_32_P148476	Unknown	1.89577	8.30274	4.94671	0.0002098	0.0164771
A_33_P3234855	UTRN	NM_007124	utrophin	0.99207	6.03201	4.94667	0.000209816	0.0164771
A_24_P243776	ZNF277	NM_021994	zinc finger protein 277	-1.2344	10.0868	-4.94556	0.000210253	0.0164771
A_33_P3384108	SLC19A1	NM_194255	solute carrier family 19 (folate transporter), member 1	2.48362	8.55084	4.94512	0.000210424	0.0164771
A_33_P3301297	A_33_P3301297	A_33_P3301297	Unknown	1.3685	5.74839	4.94487	0.000210525	0.0164771
A_33_P3351775	A_33_P3351775	A_33_P3351775	Unknown	1.14048	7.47662	4.94393	0.000210894	0.0164771
A_23_P210445	L3MBTL1	NM_032107	l(3)mbt-like 1 (Drosophila)	-1.47797	6.60362	-4.9434	0.000211105	0.0164771
A_23_P92602	ABCA11P	NR_002451	ATP-binding cassette, sub-family A (ABC1), member 11, pseudogene	1.1293	7.06426	4.94278	0.000211348	0.0164771
A_24_P292964	CDK5RAP3	NM_176096	CDK5 regulatory subunit associated protein 3	-1.3381	10.4735	-4.9425	0.000211462	0.0164771
A_33_P3409154	SLC22A23	NM_015482	solute carrier family 22, member 23	-2.1321	8.57977	-4.94074	0.00021216	0.016509
A_33_P3347392	SLC25A46	NM_138773	solute carrier family 25, member 46	1.02866	8.67791	4.93793	0.000213278	0.0165735
A_33_P3353552	SLC48A1	NM_017842	solute carrier family 48 (heme transporter), member 1	1.33755	11.9623	4.93502	0.00021444	0.0165859
A_24_P226970	ZNF365	NM_014951	zinc finger protein 365	2.35195	6.39241	4.93412	0.000214801	0.0165859
A_21_P0000515	VTRNA1-3	NR_026705	vault RNA 1-3	-2.28886	9.03317	-4.93347	0.000215065	0.0165859
A_19_P00325595	lincRNA:chr8:133071643-133092468_R	lincRNA:chr8:133071643-133092468_R	lincRNA:chr8:133071643-133092468 reverse strand	2.44358	7.05526	4.93332	0.000215124	0.0165859
A_24_P89509	TRMT11	NM_001031712	tRNA methyltransferase 11 homolog (S. cerevisiae)	1.04035	8.62349	4.93331	0.000215128	0.0165859
A_19_P00804417	LOC100507376	XR_108543	PREDICTED: Homo sapiens hypothetical LOC100507376, transcript variant 1 (LOC100507376), miscRNA [XR_108543]	-1.74708	7.48215	-4.93269	0.000215377	0.0165859
A_32_P63848	OXCT1	NM_000436	3-oxoacid CoA transferase 1	1.82964	10.1652	4.93197	0.000215671	0.0165859
A_23_P46429	CYR61	NM_001554	cysteine-rich, angiogenic inducer, 61	3.26461	13.5923	4.93093	0.000216089	0.0165859
A_23_P18887	MCCC2	NM_022132	methylcrotonoyl-CoA carboxylase 2 (beta)	1.49822	8.77835	4.93016	0.000216401	0.0165859
A_24_P278747	CCND2	NM_001759	cyclin D2	1.63341	11.5825	4.93011	0.000216424	0.0165859
A_33_P3239122	PPIH	ENST00000372550	peptidylprolyl isomerase H (cyclophilin H)	0.665909	5.49565	4.92931	0.000216746	0.0165859
A_19_P00330794	lincRNA:chr5:153808732-153823632_R	lincRNA:chr5:153808732-153823632_R	lincRNA:chr5:153808732-153823632 reverse strand	2.56409	8.47366	4.92891	0.000216908	0.0165859
A_24_P356509	RAD51D	NM_001142571	RAD51 paralog D	1.57056	6.7327	4.9235	0.00021912	0.0167328
A_23_P142239	YIF1B	NM_033557	Yip1 interacting factor homolog B (S. cerevisiae)	1.34973	8.943	4.92135	0.000220005	0.0167702
A_21_P0001556	XLOC_000939	THC2764105	BROAD Institute lincRNA (XLOC_000939), lincRNA [TCONS_00001608]	-0.65049	5.69667	-4.92088	0.000220196	0.0167702
A_23_P107166	ACBD4	NM_024722	acyl-CoA binding domain containing 4	-0.986359	6.83616	-4.92017	0.000220489	0.0167704
A_23_P153941	CAMKMT	NM_024766	calmodulin-lysine N-methyltransferase	0.940625	6.09037	4.91671	0.000221925	0.0168572
A_21_P0013709	XLOC_l2_015034	ENST00000423122	Q4V9S2_HUMAN (Q4V9S2) CXorf20 protein, partial (5%) [THC2653521]	-1.96133	6.72642	-4.91519	0.000222556	0.0168612
A_33_P3214586	ARTN	NM_057090	artemin	1.9113	8.88327	4.91493	0.000222667	0.0168612
A_24_P89843	CYHR1	NM_032687	cysteine/histidine-rich 1	-1.23191	9.53207	-4.91447	0.000222859	0.0168612
A_23_P117163	RCBTB1	NM_018191	regulator of chromosome condensation (RCC1) and BTB (POZ) domain containing protein 1	1.10491	8.86378	4.91174	0.000224002	0.0169253
A_23_P390384	ZNF630	NM_001037735	zinc finger protein 630	-1.04888	8.20076	-4.91037	0.000224576	0.0169463
A_23_P98995	CALCOCO1	NM_020898	calcium binding and coiled-coil domain 1	-2.03563	9.83375	-4.90927	0.000225042	0.0169592
A_23_P342709	FBXO15	NM_152676	F-box protein 15	-2.09316	7.1419	-4.90693	0.000226031	0.0170079
A_23_P425516	TSPAN17	NM_012171	tetraspanin 17	1.31397	6.99451	4.90564	0.000226579	0.0170079
A_23_P9894	PRMT3	NM_005788	protein arginine methyltransferase 3	1.36815	9.10095	4.90551	0.000226634	0.0170079
A_23_P212639	TRA2B	NM_004593	transformer 2 beta homolog (Drosophila)	0.986635	13.5295	4.90392	0.000227311	0.0170079
A_32_P70315	TIMP4	NM_003256	TIMP metallopeptidase inhibitor 4	2.08995	6.89726	4.9034	0.000227533	0.0170079
A_33_P3358914	ARHGAP23	NM_001199417	Rho GTPase activating protein 23	1.2537	6.42891	4.90264	0.00022786	0.0170079
A_23_P318039	RQCD1	NM_005444	RCD1 required for cell differentiation1 homolog (S. pombe)	1.32198	6.82057	4.90222	0.000228036	0.0170079
A_21_P0000146	PDK2	NM_001199900	pyruvate dehydrogenase kinase, isozyme 2	-1.79425	6.8388	-4.90217	0.000228061	0.0170079
A_19_P00325176	lincRNA:chr2:43102921-43110596_R	lincRNA:chr2:43102921-43110596_R	lincRNA:chr2:43102921-43110596 reverse strand	2.88354	8.01435	4.89993	0.000229022	0.0170172
A_23_P350555	TCP10L	NM_144659	t-complex 10-like	-1.43374	7.66166	-4.89964	0.000229146	0.0170172
A_23_P81973	HSD17B8	NM_014234	hydroxysteroid (17-beta) dehydrogenase 8	-1.56097	11.1835	-4.89911	0.000229372	0.0170172
A_33_P3333587	FBXL20	NM_032875	F-box and leucine-rich repeat protein 20	-1.58851	10.9286	-4.89911	0.000229373	0.0170172
A_33_P3456341	LARP4	NM_001170804	La ribonucleoprotein domain family, member 4	0.866473	8.16532	4.89825	0.000229745	0.0170228
A_24_P192301	SEMA3A	NM_006080	sema domain, immunoglobulin domain (Ig), short basic domain, secreted, (semaphorin) 3A	1.81751	6.18689	4.89269	0.000232152	0.0171305
A_23_P202170	MGEA5	NM_012215	meningioma expressed antigen 5 (hyaluronidase)	-1.06489	13.5446	-4.89264	0.000232177	0.0171305
A_21_P0011380	XLOC_l2_004986	THC2552880	Q4RDL2_TETNG (Q4RDL2) Chromosome undetermined SCAF16222, whole genome shotgun sequence, partial (5%) [THC2552880]	2.46858	7.08164	4.89239	0.000232286	0.0171305
A_33_P3370060	ARHGAP23	NM_001199417	Rho GTPase activating protein 23	1.14021	5.90013	4.89172	0.000232576	0.0171305
A_24_P50950	CCDC88B	ENST00000492980	coiled-coil domain containing 88B	-1.36803	5.69426	-4.89146	0.000232692	0.0171305
A_23_P205031	COL4A2	NM_001846	collagen, type IV, alpha 2	2.78151	12.3709	4.88736	0.000234489	0.0172407
A_33_P3346473	PHF21A	NM_001101802	PHD finger protein 21A	-1.49092	8.14939	-4.88517	0.000235453	0.0172613
A_19_P00320509	lincRNA:chr19:56807196-56809238_F	lincRNA:chr19:56807196-56809238_F	lincRNA:chr19:56807196-56809238 forward strand	-1.48361	6.59682	-4.88517	0.000235455	0.0172613
A_21_P0010882	XLOC_l2_001986	ENST00000443523	RST20757 Athersys RAGE Library Homo sapiens cDNA, mRNA sequence [BG201536]	2.15906	5.53724	4.88468	0.000235673	0.0172613
A_21_P0012400	NUDT16P1	NR_027766	nudix (nucleoside diphosphate linked moiety X)-type motif 16 pseudogene 1	1.00724	7.52709	4.88215	0.000236796	0.0173033
A_19_P00813224	lincRNA:chr9:32530575-32536384_R	lincRNA:chr9:32530575-32536384_R	lincRNA:chr9:32530575-32536384 reverse strand	-1.00797	6.09208	-4.88149	0.000237087	0.0173033
A_23_P209735	ARMC9	NM_025139	armadillo repeat containing 9	1.3902	8.76665	4.88107	0.000237276	0.0173033
A_23_P7684	CCNJL	NM_024565	cyclin J-like	1.98336	6.68272	4.88067	0.000237453	0.0173033
A_23_P71867	IL11RA	NM_147162	interleukin 11 receptor, alpha	-1.71591	7.01638	-4.87971	0.000237885	0.0173127
A_23_P44569	ABCC2	NM_000392	ATP-binding cassette, sub-family C (CFTR/MRP), member 2	1.38315	6.29173	4.87645	0.000239343	0.0173875
A_33_P3332627	A_33_P3332627	A_33_P3332627	Unknown	2.60212	9.25993	4.87606	0.000239518	0.0173875
A_23_P126613	AQP10	NM_080429	aquaporin 10	1.29183	5.19144	4.87421	0.000240352	0.017426
A_23_P166333	UFD1L	NM_005659	ubiquitin fusion degradation 1 like (yeast)	0.952655	12.8896	4.8724	0.000241175	0.0174432
A_19_P00320162	LOC100132240	XR_133247	PREDICTED: Homo sapiens hypothetical LOC100132240 (LOC100132240), miscRNA [XR_133247]	3.46652	6.57255	4.87235	0.000241197	0.0174432
A_33_P3259775	DOCK5	NM_024940	dedicator of cytokinesis 5	1.41481	7.61577	4.86994	0.00024229	0.0174982
A_23_P148308	RBM3	NM_006743	RNA binding motif (RNP1, RRM) protein 3	1.29349	12.6584	4.86933	0.000242568	0.0174982
A_33_P3276207	NXPE3	NM_001134456	neurexophilin and PC-esterase domain family, member 3	1.8015	6.78398	4.86792	0.000243212	0.0175075
A_24_P195286	ENST00000395427	ENST00000395427	high mobility group box 3 pseudogene 30 [Source:HGNC Symbol;Acc:39333] [ENST00000395427]	1.58239	5.84209	4.86771	0.000243308	0.0175075
A_23_P102508	SLC5A6	NM_021095	solute carrier family 5 (sodium/multivitamin and iodide cotransporter), member 6	1.42046	8.62262	4.86669	0.000243776	0.0175192
A_23_P134925	BNIP3L	NM_004331	BCL2/adenovirus E1B 19kDa interacting protein 3-like	-1.63917	11.5483	-4.86556	0.000244294	0.0175345
A_24_P739582	A_24_P739582	A_24_P739582	Unknown	1.88464	6.16517	4.86103	0.000246388	0.0176407
A_24_P284893	PSMB2	NM_002794	proteasome (prosome, macropain) subunit, beta type, 2	0.767787	13.1599	4.86046	0.000246649	0.0176407
A_21_P0013271	SMKR1	NM_001195243	small lysine-rich protein 1	1.74439	6.90576	4.86036	0.000246697	0.0176407
A_24_P341731	A_24_P341731	A_24_P341731	Unknown	1.02445	8.34812	4.85854	0.000247542	0.0176608
A_33_P3281028	MACROD2	NM_080676	MACRO domain containing 2	-1.23788	6.00459	-4.85809	0.000247755	0.0176608
A_33_P3380051	MYADML2	NM_001145113	myeloid-associated differentiation marker-like 2	1.11025	5.23603	4.85777	0.000247902	0.0176608
A_21_P0009306	XLOC_012421	TCONS_00025592	BROAD Institute lincRNA (XLOC_012421), lincRNA [TCONS_00025592]	1.56263	5.006	4.85583	0.000248809	0.0176714
A_23_P201672	METTL13	NM_015935	methyltransferase like 13	1.03205	12.2904	4.8556	0.000248917	0.0176714
A_21_P0006830	XLOC_008374	TCONS_00018113	BROAD Institute lincRNA (XLOC_008374), lincRNA [TCONS_00018113]	1.01978	5.29565	4.85547	0.000248975	0.0176714
A_23_P12343	GSTM3	NM_000849	glutathione S-transferase mu 3 (brain)	-2.24641	12.9122	-4.85473	0.000249325	0.0176743
A_24_P904903	DDX39B	NM_004640	DEAD (Asp-Glu-Ala-Asp) box polypeptide 39B	1.29966	9.37148	4.85177	0.000250715	0.017746
A_23_P321377	C1orf216	NM_152374	chromosome 1 open reading frame 216	1.33721	6.55961	4.85062	0.00025126	0.017746
A_23_P39131	GLTSCR2	NM_015710	glioma tumor suppressor candidate region gene 2	-1.99574	10.6798	-4.85061	0.000251264	0.017746
A_23_P29836	TMEM42	NM_144638	transmembrane protein 42	-1.2633	12.9578	-4.84911	0.000251978	0.0177732
A_23_P45234	ZNF41	NM_153380	zinc finger protein 41	0.912563	5.77127	4.84849	0.000252269	0.0177732
A_23_P74229	STK40	NM_032017	serine/threonine kinase 40	-1.10626	12.7486	-4.84491	0.000253976	0.0178715
A_23_P358542	KIFC2	NM_145754	kinesin family member C2	-2.0003	8.79182	-4.84321	0.00025479	0.0178954
A_23_P23356	RRP15	NM_016052	ribosomal RNA processing 15 homolog (S. cerevisiae)	1.46788	10.1875	4.8429	0.00025494	0.0178954
A_33_P3221843	COQ3	ENST00000369242	coenzyme Q3 methyltransferase	1.46435	8.16244	4.84189	0.000255427	0.0179077
A_23_P340188	FAM122C	NM_138819	family with sequence similarity 122C	-0.712759	5.70883	-4.84031	0.000256186	0.0179348
A_19_P00809907	lincRNA:chrX:17782154-17795079_F	lincRNA:chrX:17782154-17795079_F	lincRNA:chrX:17782154-17795079 forward strand	2.91281	9.22408	4.8396	0.000256528	0.0179348
A_23_P102404	CCT7	NM_006429	chaperonin containing TCP1, subunit 7 (eta)	1.06807	14.5516	4.83914	0.000256752	0.0179348
A_19_P00316709	MAGI2-AS3	NR_038344	MAGI2 antisense RNA 3	2.48191	7.44989	4.83847	0.000257077	0.0179357
A_24_P30206	BCCIP	NM_078468	BRCA2 and CDKN1A interacting protein	1.26819	9.57905	4.8372	0.000257691	0.0179567
A_33_P3336915	ENST00000273411	ENST00000273411	ribosomal protein L39 pseudogene 5 [Source:HGNC Symbol;Acc:26015] [ENST00000273411]	-0.883986	15.3625	-4.83606	0.000258247	0.017965
A_21_P0014606	LOC100506950	ENST00000415255	PREDICTED: Homo sapiens hypothetical LOC100506950 (LOC100506950), miscRNA [XR_110500]	-1.78026	7.1794	-4.83567	0.000258437	0.017965
A_23_P351	EPB41	NM_203342	erythrocyte membrane protein band 4.1	0.949576	5.42159	4.83127	0.000260588	0.0180904
A_33_P3323435	MAP3K9	NM_033141	mitogen-activated protein kinase kinase kinase 9	1.20871	8.94928	4.83069	0.000260872	0.0180904
A_32_P61684	PAG1	NM_018440	phosphoprotein membrane anchor with glycosphingolipid microdomains 1	-1.98704	8.16353	-4.82925	0.00026158	0.0180983
A_24_P18105	ASPH	NM_032466	aspartate beta-hydroxylase	1.56555	11.1765	4.82752	0.000262437	0.0180983
A_24_P128205	PSMD1	NM_002807	proteasome (prosome, macropain) 26S subunit, non-ATPase, 1	1.50493	11.9581	4.82692	0.000262732	0.0180983
A_23_P147431	LYN	NM_002350	LYN proto-oncogene, Src family tyrosine kinase	1.41026	11.0111	4.82666	0.000262861	0.0180983
A_33_P3397073	LOC100507547	NR_037169	uncharacterized LOC100507547	-2.22193	9.03693	-4.8263	0.000263042	0.0180983
A_33_P3249529	PCNX	NM_014982	pecanex homolog (Drosophila)	2.93014	13.4518	4.82614	0.00026312	0.0180983
A_33_P3420862	PAGE2B	NM_001015038	P antigen family, member 2B	-2.38784	6.88025	-4.82599	0.000263195	0.0180983
A_33_P3287631	CTSB	NM_147780	cathepsin B	-1.51774	13.1394	-4.82444	0.000263964	0.0181294
A_23_P48581	C14orf93	NM_021944	chromosome 14 open reading frame 93	-1.11785	10.2538	-4.81847	0.000266953	0.018292
A_23_P380881	ANKRD13B	NM_152345	ankyrin repeat domain 13B	1.05731	6.4	4.81844	0.000266968	0.018292
A_23_P256716	SMARCA5	NM_003601	SWI/SNF related, matrix associated, actin dependent regulator of chromatin, subfamily a, member 5	0.960449	9.29694	4.81674	0.000267826	0.0183288
A_24_P337746	RABGEF1	NM_014504	RAB guanine nucleotide exchange factor (GEF) 1	-1.03258	10.347	-4.80859	0.000271979	0.0185909
A_23_P18422	MRPL3	NM_007208	mitochondrial ribosomal protein L3	1.2265	11.9524	4.80645	0.000273079	0.0186438
A_24_P193582	DEF8	NM_017702	differentially expressed in FDCP 8 homolog (mouse)	1.7591	11.2092	4.80538	0.000273633	0.0186594
A_21_P0010913	XLOC_l2_001440	ENST00000432452	Unknown	1.09646	4.98054	4.80374	0.000274481	0.018695
A_21_P0013343	XLOC_l2_013931	THC2539716	ALU1_HUMAN (P39188) Alu subfamily J sequence contamination warning entry, partial (6%) [THC2539716]	-1.65259	8.35605	-4.80174	0.000275518	0.0187064
A_33_P3264042	EFCAB3	NM_001144933	EF-hand calcium binding domain 3	-1.82266	6.74948	-4.80111	0.000275848	0.0187064
A_23_P103631	EBNA1BP2	NM_006824	EBNA1 binding protein 2	1.25876	14.7968	4.80052	0.000276155	0.0187064
A_23_P111041	HIST1H2BI	NM_003525	histone cluster 1, H2bi	-1.49171	10.5218	-4.8	0.000276425	0.0187064
A_19_P00321751	lincRNA:chr8:102179030-102181086_R	lincRNA:chr8:102179030-102181086_R	lincRNA:chr8:102179030-102181086 reverse strand	-1.87419	7.20178	-4.79976	0.000276549	0.0187064
A_33_P3252635	ZNF254	NM_203282	zinc finger protein 254	-1.552	9.13493	-4.79966	0.000276605	0.0187064
A_21_P0013520	XLOC_l2_014566	TCONS_l2_00028267	BROAD Institute lincRNA (XLOC_l2_014566), lincRNA [TCONS_l2_00028267]	3.55312	7.47625	4.79895	0.000276976	0.0187094
A_33_P3244194	HACD2	NM_198402	3-hydroxyacyl-CoA dehydratase 2	0.958349	6.39804	4.79771	0.000277623	0.018731
A_33_P3245066	SLC35E2B	NM_001110781	solute carrier family 35, member E2B	-1.31846	9.3304	-4.79532	0.000278882	0.0187939
A_21_P0010654	HIST2H2BF	NM_001161334	histone cluster 2, H2bf	-1.41003	11.242	-4.79238	0.000280434	0.0188756
A_24_P243396	TCOF1	NM_001008657	Treacher Collins-Franceschetti syndrome 1	1.92236	7.59731	4.79178	0.000280753	0.0188756
A_23_P157715	PPP1R16A	NM_032902	protein phosphatase 1, regulatory subunit 16A	-1.33565	13.2096	-4.78816	0.000282677	0.0189827
A_19_P00326708	lincRNA:chr4:77860976-77869975_R	lincRNA:chr4:77860976-77869975_R	lincRNA:chr4:77860976-77869975 reverse strand	1.07215	6.06471	4.78674	0.000283437	0.0190072
A_24_P275828	PGAP3	NM_033419	post-GPI attachment to proteins 3	-1.09246	10.2941	-4.78624	0.000283705	0.0190072
A_23_P157620	FAM160B2	NM_022749	family with sequence similarity 160, member B2	-1.12086	10.2107	-4.78464	0.000284564	0.0190426
A_33_P3352134	ATG16L1	NM_030803	autophagy related 16-like 1 (S. cerevisiae)	1.31053	6.70367	4.78275	0.000285584	0.0190886
A_23_P154488	PNPT1	NM_033109	polyribonucleotide nucleotidyltransferase 1	1.32661	11.0503	4.77829	0.000288002	0.0192277
A_23_P45699	FUBP1	NM_003902	far upstream element (FUSE) binding protein 1	0.923205	11.0436	4.77706	0.000288674	0.0192442
A_23_P160862	HNRNPU	NM_031844	heterogeneous nuclear ribonucleoprotein U (scaffold attachment factor A)	1.11152	12.7915	4.77661	0.00028892	0.0192442
A_23_P12733	H2AFY2	NM_018649	H2A histone family, member Y2	1.14825	9.12709	4.77588	0.00028932	0.0192485
A_21_P0011731	ZNF98	NM_001098626	zinc finger protein 98	-1.24065	10.8708	-4.7717	0.000291616	0.0193361
A_21_P0008458	XLOC_011064	ENST00000554634	ALU8_HUMAN (P39195) Alu subfamily SX sequence contamination warning entry, partial (8%) [THC2755781]	1.15768	6.03093	4.77163	0.000291656	0.0193361
A_33_P3238390	SETP20	XM_001717714	PREDICTED: Homo sapiens protein SET-like (LOC389217), mRNA [XM_001717714]	2.36589	6.8806	4.77045	0.000292309	0.0193361
A_33_P3812038	LOC340335	AK074459	Homo sapiens cDNA FLJ23879 fis, clone LNG13743. [AK074459]	-1.68612	8.76227	-4.77037	0.000292354	0.0193361
A_33_P3233659	RPP30	NM_001104546	ribonuclease P/MRP 30kDa subunit	1.13575	8.00852	4.76988	0.000292621	0.0193361
A_33_P3413216	TSPAN4	NM_001025237	tetraspanin 4	2.12896	9.63526	4.76981	0.00029266	0.0193361
A_23_P160992	FMO4	NM_002022	flavin containing monooxygenase 4	-1.43117	6.93515	-4.76734	0.000294035	0.0194046
A_23_P78782	CA11	NM_001217	carbonic anhydrase XI	-1.85612	6.33337	-4.76326	0.000296312	0.0195149
A_21_P0013721	LOC100133920	NR_024443	uncharacterized LOC100133920	1.12563	5.15925	4.76263	0.000296663	0.0195149
A_32_P184488	PHLDB3	NM_198850	pleckstrin homology-like domain, family B, member 3	-1.26068	10.8501	-4.76236	0.000296816	0.0195149
A_33_P3253460	LOC100130654	AK095243	Homo sapiens cDNA FLJ37924 fis, clone CTONG2000218. [AK095243]	1.68995	8.47367	4.76172	0.000297177	0.0195149
A_23_P133474	GPX3	NM_002084	glutathione peroxidase 3	-3.16594	10.8153	-4.76131	0.000297408	0.0195149
A_21_P0000336	SNORA54	NR_002982	small nucleolar RNA, H/ACA box 54	-2.91476	8.2567	-4.75615	0.000300331	0.0196842
A_23_P39315	CYP4F11	NM_021187	cytochrome P450, family 4, subfamily F, polypeptide 11	0.891155	5.53757	4.75302	0.000302117	0.0197786
A_24_P361006	NDUFA9	NM_005002	NADH dehydrogenase (ubiquinone) 1 alpha subcomplex, 9, 39kDa	1.06388	11.2813	4.75039	0.000303626	0.0198294
A_24_P115967	DAGLA	NM_006133	diacylglycerol lipase, alpha	1.64182	6.00549	4.74947	0.000304154	0.0198294
A_33_P3269208	STX19	NM_001001850	syntaxin 19	-2.16796	8.68601	-4.74939	0.000304198	0.0198294
A_23_P257278	CDK5RAP1	NM_016082	CDK5 regulatory subunit associated protein 1	1.07538	8.47116	4.74926	0.000304275	0.0198294
A_23_P218434	ZNF226	NM_001032374	zinc finger protein 226	-1.41604	11.4221	-4.746	0.00030616	0.0199158
A_24_P179013	NP1083521	NP1083521	GB	1.02682	7.54306	4.74577	0.000306296	0.0199158
A_24_P105733	TNS1	NM_022648	tensin 1	0.751119	5.14222	4.74383	0.000307422	0.0199664
A_23_P76109	RILPL2	NM_145058	Rab interacting lysosomal protein-like 2	1.16492	12.3836	4.73776	0.000310978	0.0201514
A_23_P305759	ABHD3	NM_138340	abhydrolase domain containing 3	1.62606	8.18293	4.73771	0.000311008	0.0201514
A_24_P405621	NISCH	NM_007184	nischarin	-1.43656	10.1886	-4.73654	0.000311702	0.0201514
A_23_P161135	LEPR	NM_002303	leptin receptor	-0.879849	5.25418	-4.73637	0.000311798	0.0201514
A_23_P64792	KCNMB4	NM_014505	potassium channel subfamily M regulatory beta subunit 4	-2.55334	9.23608	-4.73599	0.000312027	0.0201514
A_23_P35564	SEC31B	NM_015490	SEC31 homolog B (S. cerevisiae)	-3.03199	9.34085	-4.73523	0.000312478	0.0201578
A_21_P0000472	SNORD58C	NR_003701	small nucleolar RNA, C/D box 58C	-1.15641	7.85189	-4.73416	0.000313112	0.0201635
A_33_P3263666	ANKRD9	NM_152326	ankyrin repeat domain 9	-1.06066	12.928	-4.73234	0.000314192	0.0201635
A_23_P87560	BTG1	NM_001731	B-cell translocation gene 1, anti-proliferative	-1.8251	12.0012	-4.73234	0.000314195	0.0201635
A_32_P523096	FOXD2-AS1	NR_026878	FOXD2 antisense RNA 1 (head to head)	1.03586	5.47802	4.73111	0.000314926	0.0201635
A_21_P0006521	XLOC_008100	AF085905	UI-E-EJ0-aiq-m-17-0-UI.r1 UI-E-EJ0 Homo sapiens cDNA clone UI-E-EJ0-aiq-m-17-0-UI 5', mRNA sequence [BM723547]	-2.26021	8.82991	-4.73095	0.000315022	0.0201635
A_33_P3278774	ZNF44	ENST00000483826	zinc finger protein 44	1.16805	6.5198	4.73091	0.000315048	0.0201635
A_24_P941505	FAM120A	NM_014612	family with sequence similarity 120A	0.871398	12.0368	4.73078	0.000315126	0.0201635
A_23_P171249	IGBP1	NM_001551	immunoglobulin (CD79A) binding protein 1	-1.06963	13.5433	-4.72909	0.000316137	0.0201635
A_19_P00328848	lincRNA:chrX:138924534-138934584_F	lincRNA:chrX:138924534-138934584_F	lincRNA:chrX:138924534-138934584 forward strand	1.66667	10.3836	4.72877	0.000316325	0.0201635
A_21_P0004772	XLOC_005810	ENST00000452675	BROAD Institute lincRNA (XLOC_005810), lincRNA [TCONS_00011544]	-1.80714	6.31277	-4.72864	0.000316405	0.0201635
A_33_P3284345	NRG1	NM_004495	neuregulin 1	3.38954	8.48294	4.72859	0.000316433	0.0201635
A_19_P00325682	lincRNA:chr14:61529972-61553247_F	lincRNA:chr14:61529972-61553247_F	lincRNA:chr14:61529972-61553247 forward strand	-2.82362	9.30655	-4.7259	0.000318057	0.0202412
A_24_P179183	ANKRD12	NM_015208	ankyrin repeat domain 12	-1.04501	8.74948	-4.7254	0.000318359	0.0202412
A_21_P0006968	SFTA1P	NR_027082	surfactant associated 1, pseudogene	2.86608	6.64782	4.72311	0.000319743	0.0203067
A_23_P125624	ACOT9	NM_001037171	acyl-CoA thioesterase 9	1.13516	12.4358	4.72044	0.000321368	0.0203717
A_23_P111132	HSPA1A	NM_005345	heat shock 70kDa protein 1A	-1.07354	13.3227	-4.72026	0.000321477	0.0203717
A_32_P200238	UCA1	NR_015379	urothelial cancer associated 1 (non-protein coding)	-1.76329	11.2894	-4.71903	0.000322226	0.0203966
A_32_P199301	TFDP1	NM_007111	transcription factor Dp-1	1.41195	9.20992	4.71837	0.000322631	0.0203997
A_23_P104464	ALOX5	NM_000698	arachidonate 5-lipoxygenase	-3.84962	8.60897	-4.71753	0.000323148	0.0204099
A_19_P00325576	lincRNA:chr2:43148721-43166396_F	lincRNA:chr2:43148721-43166396_F	lincRNA:chr2:43148721-43166396 forward strand	1.57712	7.73383	4.71453	0.000324993	0.0204597
A_23_P103837	UBAP2L	NM_001127320	ubiquitin associated protein 2-like	1.17787	9.73728	4.71404	0.000325293	0.0204597
A_33_P3301097	A_33_P3301097	A_33_P3301097	Unknown	2.73489	7.69084	4.71395	0.000325349	0.0204597
A_23_P133923	GPANK1	NM_033177	G patch domain and ankyrin repeats 1	-0.906645	12.2936	-4.71344	0.00032567	0.0204597
A_24_P73730	CCDC113	NM_014157	coiled-coil domain containing 113	1.08468	6.86219	4.71336	0.000325719	0.0204597
A_23_P373649	TIMM23	NM_006327	translocase of inner mitochondrial membrane 23 homolog (yeast)	1.01144	12.2748	4.71277	0.000326079	0.0204599
A_23_P385322	STAMBPL1	NM_020799	STAM binding protein-like 1	2.31653	7.55474	4.71176	0.000326707	0.0204768
A_33_P3277728	ITSN1	NM_001001132	intersectin 1 (SH3 domain protein)	1.31646	8.22473	4.70953	0.000328097	0.0205238
A_19_P00802615	LOC100131564	NR_034089	uncharacterized LOC100131564	-1.38035	6.15134	-4.70941	0.000328172	0.0205238
A_24_P256337	ZNF644	NM_201269	zinc finger protein 644	0.844901	8.07294	4.70749	0.000329371	0.0205679
A_23_P26124	RORA	NM_134260	RAR-related orphan receptor A	-2.55517	8.5419	-4.70713	0.000329595	0.0205679
A_24_P123245	HNRNPD	NM_031370	heterogeneous nuclear ribonucleoprotein D (AU-rich element RNA binding protein 1, 37kDa)	1.75891	9.09357	4.70561	0.000330547	0.0206049
A_33_P3306068	MYCL	NM_001033081	v-myc avian myelocytomatosis viral oncogene lung carcinoma derived homolog	-2.70759	9.69442	-4.70385	0.000331656	0.0206499
A_24_P166663	CDK6	NM_001259	cyclin-dependent kinase 6	1.26442	11.6967	4.70332	0.000331989	0.0206499
A_19_P00330630	lincRNA:chr11:65190199-65214674_R	lincRNA:chr11:65190199-65214674_R	lincRNA:chr11:65190199-65214674 reverse strand	-1.89422	8.05141	-4.70192	0.000332872	0.0206824
A_19_P00805642	lincRNA:chr1:247372146-247372531_R	lincRNA:chr1:247372146-247372531_R	lincRNA:chr1:247372146-247372531 reverse strand	1.26343	6.44001	4.70041	0.000333831	0.0207195
A_33_P3799692	LOC338620	BC043009	Homo sapiens hypothetical protein LOC338620, mRNA (cDNA clone IMAGE:6023208), partial cds. [BC043009]	1.62008	9.0829	4.69656	0.000336279	0.0208261
A_23_P2683	RPAP3	NM_024604	RNA polymerase II associated protein 3	0.855903	9.51184	4.69592	0.000336693	0.0208261
A_23_P424269	C9orf102	AK095025	Homo sapiens cDNA FLJ37706 fis, clone BRHIP2017542, moderately similar to Mus musculus mRNA for stretch responsive protein 278 (sr278 gene). [AK095025]	0.688568	8.31578	4.69549	0.000336968	0.0208261
A_33_P3290714	HS6ST2	NM_001077188	heparan sulfate 6-O-sulfotransferase 2	0.962223	5.41619	4.69536	0.000337049	0.0208261
A_23_P345692	IL17D	NM_138284	interleukin 17D	0.919223	6.43777	4.69392	0.000337974	0.0208261
A_23_P134109	EPB41L2	NM_001431	erythrocyte membrane protein band 4.1-like 2	1.89279	8.65207	4.69363	0.000338162	0.0208261
A_33_P3366039	RPL29	NM_000992	ribosomal protein L29	-0.907937	12.8872	-4.69306	0.000338526	0.0208261
A_21_P0006522	XLOC_008102	THC2660327	ALU1_HUMAN (P39188) Alu subfamily J sequence contamination warning entry, partial (6%) [THC2660327]	1.02675	5.60747	4.69271	0.00033875	0.0208261
A_33_P3436732	DSCR10	NR_027695	Down syndrome critical region 10 (non-protein coding)	2.12309	8.13202	4.69261	0.000338815	0.0208261
A_23_P98571	PPP1R32	NM_145017	protein phosphatase 1, regulatory subunit 32	-1.09909	5.71532	-4.69205	0.000339179	0.0208261
A_23_P341567	SLC9B2	NM_178833	solute carrier family 9, subfamily B (NHA2, cation proton antiporter 2), member 2	1.36635	6.09465	4.69137	0.000339613	0.0208305
A_24_P401601	A_24_P401601	A_24_P401601	Unknown	1.77184	9.91114	4.68931	0.000340949	0.0208698
A_33_P3321205	BEGAIN	NM_001159531	brain-enriched guanylate kinase-associated	2.04697	7.37399	4.68905	0.000341121	0.0208698
A_33_P3304133	GLB1L2	NM_138342	galactosidase, beta 1-like 2	1.28618	6.84101	4.68856	0.000341436	0.0208698
A_33_P3340060	RPL13A	NM_012423	ribosomal protein L13a	-0.687348	16.426	-4.68814	0.000341711	0.0208698
A_23_P104471	DUSP13	NM_001007271	dual specificity phosphatase 13	-2.29565	7.17439	-4.68676	0.000342607	0.020886
A_23_P20494	NDRG1	NM_006096	N-myc downstream regulated 1	-2.94817	14.2345	-4.68644	0.000342814	0.020886
A_21_P0010693	MST1	NM_020998	macrophage stimulating 1	-1.98565	6.46649	-4.68605	0.000343068	0.020886
A_23_P50081	IMPA2	NM_014214	inositol(myo)-1(or 4)-monophosphatase 2	-2.1213	13.6793	-4.68203	0.000345705	0.0210106
A_33_P3294836	ARMT1	NM_024573	acidic residue methyltransferase 1	0.92672	6.9024	4.68181	0.000345847	0.0210106
A_23_P152115	NME3	NM_002513	NME/NM23 nucleoside diphosphate kinase 3	-1.52234	13.0205	-4.68077	0.000346535	0.0210137
A_19_P00809916	lincRNA:chr12:79952560-79952716_R	lincRNA:chr12:79952560-79952716_R	lincRNA:chr12:79952560-79952716 reverse strand	1.54424	7.55221	4.67961	0.000347297	0.0210137
A_23_P256632	PGGT1B	NM_005023	protein geranylgeranyltransferase type I, beta subunit	0.857276	6.09987	4.67931	0.000347496	0.0210137
A_23_P79978	SLC24A3	NM_020689	solute carrier family 24 (sodium/potassium/calcium exchanger), member 3	-3.27964	6.96386	-4.67846	0.000348058	0.0210137
A_33_P3420254	DNAAF5	NM_017802	dynein, axonemal, assembly factor 5	1.20855	9.0835	4.67841	0.000348094	0.0210137
A_23_P393727	NRP2	NM_201266	neuropilin 2	1.7816	6.21657	4.6784	0.000348098	0.0210137
A_23_P252211	MTRR	NM_024010	5-methyltetrahydrofolate-homocysteine methyltransferase reductase	1.18762	9.03749	4.67736	0.00034879	0.0210251
A_33_P3230558	EML5	NM_183387	echinoderm microtubule associated protein like 5	1.05385	5.72195	4.67701	0.000349019	0.0210251
A_24_P15658	LYSMD3	NM_198273	LysM, putative peptidoglycan-binding, domain containing 3	0.866657	5.37174	4.67629	0.000349499	0.0210292
A_24_P363087	C5orf45	NM_016175	chromosome 5 open reading frame 45	-1.62535	10.8693	-4.67509	0.0003503	0.0210292
A_23_P218317	NARF	NM_001038618	nuclear prelamin A recognition factor	-1.13242	11.5452	-4.67477	0.00035051	0.0210292
A_19_P00807901	lincRNA:chr2:121220455-121308130_F	lincRNA:chr2:121220455-121308130_F	lincRNA:chr2:121220455-121308130 forward strand	0.852341	5.57512	4.67471	0.000350554	0.0210292
A_24_P22079	FOXO1	NM_002015	forkhead box O1	-1.46321	10.3373	-4.67404	0.000351001	0.021034
A_23_P201066	SUSD4	NM_001037175	sushi domain containing 4	-2.39445	6.28404	-4.67292	0.000351748	0.0210568
A_19_P00322930	LOC100507376	XR_108543	PREDICTED: Homo sapiens hypothetical LOC100507376, transcript variant 1 (LOC100507376), miscRNA [XR_108543]	-1.9201	7.31095	-4.67031	0.000353503	0.0211065
A_32_P44775	C9orf85	NM_182505	chromosome 9 open reading frame 85	-0.776975	9.75824	-4.67024	0.000353552	0.0211065
A_23_P28625	WDR12	NM_018256	WD repeat domain 12	1.29467	10.7989	4.67	0.000353713	0.0211065
A_23_P75430	SMCO4	NM_020179	single-pass membrane protein with coiled-coil domains 4	-1.39702	10.4264	-4.6695	0.00035405	0.0211065
A_23_P206661	NQO1	NM_000903	NAD(P)H dehydrogenase, quinone 1	2.251	8.4525	4.66888	0.000354463	0.0211092
A_23_P59547	NT5C3A	NM_001002010	5'-nucleotidase, cytosolic IIIA	-0.720399	11.8301	-4.66821	0.000354921	0.0211145
A_23_P345065	SCLY	NM_016510	selenocysteine lyase	1.25655	9.75321	4.66689	0.000355812	0.0211455
A_23_P113005	EFNA1	NM_004428	ephrin-A1	-1.88255	9.94788	-4.66532	0.000356879	0.0211731
A_23_P208013	ZNF407	NM_017757	zinc finger protein 407	0.857887	7.42311	4.66512	0.000357014	0.0211731
A_21_P0014306	LOC100507047	XR_109234	PREDICTED: Homo sapiens hypothetical LOC100507047 (LOC100507047), miscRNA [XR_109234]	2.39781	7.58306	4.66424	0.000357613	0.0211867
A_33_P3339070	LINC00704	NR_024475	long intergenic non-protein coding RNA 704	2.02626	5.67407	4.74895	0.000371378	0.0214052
A_33_P3416563	AIG1	NM_016108	androgen-induced 1	-1.41613	11.3635	-4.66321	0.000358312	0.0212062
A_23_P120467	ZFP64	NM_199427	ZFP64 zinc finger protein	1.24712	9.53254	4.66162	0.0003594	0.021213
A_23_P501451	SLX1A	NM_001014999	SLX1 structure-specific endonuclease subunit homolog A (S. cerevisiae)	1.14103	10.644	4.66143	0.000359532	0.021213
A_32_P525524	ITPRIPL1	NM_178495	inositol 1,4,5-trisphosphate receptor interacting protein-like 1	1.08346	6.12172	4.66108	0.000359772	0.021213
A_33_P3380056	MSANTD3	NM_001198807	Myb/SANT-like DNA-binding domain containing 3	1.68519	6.49939	4.66048	0.000360185	0.021213
A_33_P3685572	LOC157562	BX649145	Homo sapiens mRNA; cDNA DKFZp686N0244 (from clone DKFZp686N0244). [BX649145]	-1.7517	6.90225	-4.66018	0.000360389	0.021213
A_33_P3351101	TYSND1	NM_173555	trypsin domain containing 1	-1.10679	8.24509	-4.65981	0.000360646	0.021213
A_33_P3367596	CLCN4	NM_001830	chloride channel, voltage-sensitive 4	0.943543	5.40286	4.65869	0.000361416	0.0212179
A_32_P53486	BOLA2B	NM_001039182	bolA family member 2B	0.863832	14.3391	4.65844	0.000361588	0.0212179
A_24_P181585	LRRC59	NM_018509	leucine rich repeat containing 59	1.85865	13.1304	4.65807	0.000361839	0.0212179
A_24_P400507	EOGT	NM_173654	EGF domain-specific O-linked N-acetylglucosamine (GlcNAc) transferase	1.44645	6.0205	4.65587	0.000363362	0.0212854
A_32_P22622	NOP14	NM_003703	NOP14 nucleolar protein	1.18867	7.16906	4.65533	0.000363735	0.0212856
A_21_P0011383	UBE2Q2P2	NR_004847	ubiquitin-conjugating enzyme E2Q family member 2 pseudogene 2	-1.44969	7.59229	-4.65228	0.000365856	0.021377
A_33_P3323188	LOC728743	NR_027237	zinc finger protein pseudogene	-1.39331	7.62994	-4.65201	0.000366044	0.021377
A_33_P3840512	SLC25A15	NM_014252	solute carrier family 25 (mitochondrial carrier; ornithine transporter) member 15	1.59624	8.05026	4.65093	0.0003668	0.0213827
A_23_P162525	UTP20	NM_014503	UTP20, small subunit (SSU) processome component, homolog (yeast)	1.59593	9.5433	4.65074	0.000366928	0.0213827
A_21_P0013162	STXBP5-AS1	NR_034115	STXBP5 antisense RNA 1	-0.703738	5.09551	-4.65027	0.000367259	0.0213827
A_23_P19673	SGK1	NM_005627	serum/glucocorticoid regulated kinase 1	-2.07134	12.2837	-4.64932	0.000367928	0.0213999
A_33_P3253214	ENST00000369161	ENST00000369161	histone cluster 2, H2aa3 [Source:HGNC Symbol;Acc:4736] [ENST00000369161]	-2.09169	13.0341	-4.64841	0.000368564	0.0214016
A_21_P0001153	LOC100131564	NR_034089	uncharacterized LOC100131564	-2.11906	7.95723	-4.64793	0.000368903	0.0214016
A_21_P0014071	LOC100132909	XR_108345	PREDICTED: Homo sapiens hypothetical LOC100132909 (LOC100132909), miscRNA [XR_108345]	-2.15676	8.35945	-4.64728	0.000369362	0.0214016
A_24_P373152	CFL2	NM_021914	cofilin 2 (muscle)	1.27545	7.73056	4.64715	0.00036945	0.0214016
A_23_P207058	SOCS3	NM_003955	suppressor of cytokine signaling 3	1.95166	8.00073	4.6466	0.000369839	0.0214018
A_33_P3308949	DBT	NM_001918	dihydrolipoamide branched chain transacylase E2	-1.33348	9.86842	-4.64609	0.000370199	0.0214018
A_23_P102391	SLC40A1	NM_014585	solute carrier family 40 (iron-regulated transporter), member 1	-2.63156	8.1323	-4.64521	0.000370817	0.0214052
A_32_P128701	USP53	NM_019050	ubiquitin specific peptidase 53	-1.31203	9.9064	-4.64476	0.000371138	0.0214052
A_32_P58074	RPS3A	NM_001006	ribosomal protein S3A	-0.644791	15.3782	-4.64199	0.000373102	0.0214829
A_23_P303210	IKBIP	NM_153687	IKBKB interacting protein	1.8895	7.54684	4.63897	0.000375259	0.0215448
A_21_P0000500	SNORD86	NR_004399	small nucleolar RNA, C/D box 86	2.66817	10.1564	4.63891	0.000375302	0.0215448
A_23_P209477	PPM1G	NM_177983	protein phosphatase, Mg2+/Mn2+ dependent, 1G	1.05368	11.0147	4.63883	0.000375361	0.0215448
A_33_P3331511	LINC00173	NR_027345	long intergenic non-protein coding RNA 173	-2.2957	7.18131	-4.63839	0.000375678	0.0215448
A_19_P00802407	lincRNA:chr18:43652652-43662027_R	lincRNA:chr18:43652652-43662027_R	lincRNA:chr18:43652652-43662027 reverse strand	1.73842	6.56652	4.97101	0.000408759	0.0224971
A_23_P99163	DRAM1	NM_018370	DNA-damage regulated autophagy modulator 1	1.53852	10.8739	4.63508	0.000378052	0.0216592
A_23_P251051	NF2	NM_181832	neurofibromin 2 (merlin)	1.12336	13.4444	4.63391	0.000378901	0.0216862
A_21_P0013256	XLOC_l2_013530	BG192435	RST11549 Athersys RAGE Library Homo sapiens cDNA, mRNA sequence [BG192435]	1.26996	5.13227	4.63261	0.000379842	0.0216963
A_33_P3332126	SCLY	ENST00000409736	selenocysteine lyase	1.862	7.83037	4.63205	0.000380246	0.0216963
A_23_P135742	PERM1	NR_027693	PPARGC1 and ESRR induced regulator, muscle 1	-1.21344	5.50393	-4.63194	0.00038033	0.0216963
A_23_P147641	TCEA2	NM_003195	transcription elongation factor A (SII), 2	-1.81231	8.75908	-4.63158	0.00038059	0.0216963
A_19_P00813500	lincRNA:chr3:40658096-40672871_F	lincRNA:chr3:40658096-40672871_F	lincRNA:chr3:40658096-40672871 forward strand	0.788352	6.60215	4.62992	0.000381793	0.0217031
A_23_P150350	C11orf1	NM_022761	chromosome 11 open reading frame 1	-1.33283	9.65401	-4.62984	0.000381857	0.0217031
A_33_P3382769	UBE2Q2P2	NR_024474	ubiquitin-conjugating enzyme E2Q family member 2 pseudogene 2	-2.07251	7.97138	-4.62941	0.00038217	0.0217031
A_33_P3239405	TMEM9	NM_016456	transmembrane protein 9	-1.20288	7.94386	-4.62933	0.000382223	0.0217031
A_21_P0010131	LINC00113	NR_024357	long intergenic non-protein coding RNA 113	0.832192	5.12943	4.62837	0.000382931	0.0217217
A_24_P915007	NACC1	NM_052876	nucleus accumbens associated 1, BEN and BTB (POZ) domain containing	1.03441	12.3866	4.62549	0.000385041	0.0217676
A_23_P3681	NETO2	NM_018092	neuropilin (NRP) and tolloid (TLL)-like 2	1.21772	10.9809	4.62485	0.000385511	0.0217676
A_33_P3422439	A_33_P3422439	A_33_P3422439	Unknown	-0.994979	6.66885	-4.6246	0.000385695	0.0217676
A_23_P13852	STRAP	NM_007178	serine/threonine kinase receptor associated protein	0.70153	14.0193	4.62442	0.000385824	0.0217676
A_23_P99741	CDKL1	NM_004196	cyclin-dependent kinase-like 1 (CDC2-related kinase)	1.37191	7.1395	4.62435	0.000385877	0.0217676
A_24_P255845	A_24_P255845	A_24_P255845	Unknown	0.942762	6.19024	4.62416	0.000386017	0.0217676
A_23_P155376	CRELD1	NM_015513	cysteine-rich with EGF-like domains 1	-1.86206	10.2039	-4.62161	0.000387903	0.0218525
A_23_P36408	VPS33A	NM_022916	vacuolar protein sorting 33 homolog A (S. cerevisiae)	1.04169	10.2299	4.62058	0.000388663	0.0218738
A_23_P85082	RHOXF1	NM_139282	Rhox homeobox family, member 1	-1.13075	5.58668	-4.61956	0.000389423	0.0218951
A_23_P117082	HEBP1	NM_015987	heme binding protein 1	-0.835867	12.6615	-4.61846	0.000390243	0.0218964
A_21_P0007153	LOC143666	NR_026967	uncharacterized LOC143666	-1.85176	7.24703	-4.61826	0.00039039	0.0218964
A_23_P217009	C9orf24	NM_032596	chromosome 9 open reading frame 24	-1.71287	8.54497	-4.61799	0.000390591	0.0218964
A_19_P00316012	C17orf51	NM_001113434	chromosome 17 open reading frame 51	1.26874	7.53186	4.61427	0.000393375	0.0220276
A_33_P3244141	NDEL1	NM_001025579	nudE neurodevelopment protein 1-like 1	-0.7954	12.7792	-4.61345	0.000393995	0.0220276
A_21_P0013574	MTHFD1L	NM_001242767	methylenetetrahydrofolate dehydrogenase (NADP+ dependent) 1-like	2.02594	9.7546	4.61301	0.000394324	0.0220276
A_33_P3352562	MFSD12	NM_001042680	major facilitator superfamily domain containing 12	1.34933	8.60882	4.6122	0.000394933	0.0220276
A_23_P203344	ZFP91	NM_053023	ZFP91 zinc finger protein	1.10751	11.8656	4.61202	0.000395073	0.0220276
A_23_P363896	LRRC75A-AS1	NR_027162	LRRC75A antisense RNA 1	-0.833968	15.1711	-4.6118	0.000395237	0.0220276
A_33_P3414482	GOT2	NM_002080	glutamic-oxaloacetic transaminase 2, mitochondrial	1.16726	15.2619	4.61096	0.000395872	0.0220416
A_24_P865672	THC2493194	THC2493194	Q5EU94_HUMAN (Q5EU94) Nucleophosmin, partial (92%) [THC2493194]	0.890842	5.39624	4.60872	0.000397568	0.0220968
A_23_P151791	LTB4R	NM_181657	leukotriene B4 receptor	-1.81962	7.48104	-4.60864	0.000397633	0.0220968
A_33_P3229863	LOC100128714	NR_040082	uncharacterized LOC100128714	1.81901	8.46966	4.60701	0.000398872	0.0221441
A_33_P3369371	GPX3	NM_002084	glutathione peroxidase 3	-3.17194	8.67107	-4.60519	0.000400266	0.0221634
A_23_P327698	LMBRD2	NM_001007527	LMBR1 domain containing 2	0.949057	5.90304	4.60482	0.000400543	0.0221634
A_23_P65240	COL4A1	NM_001845	collagen, type IV, alpha 1	2.29609	8.52787	4.60462	0.000400698	0.0221634
A_21_P0009295	XLOC_012383	TCONS_00025555	BROAD Institute lincRNA (XLOC_012383), lincRNA [TCONS_00025555]	3.23557	9.76025	4.60453	0.000400765	0.0221634
A_21_P0013870	SMIM10L2B	NR_024493	small integral membrane protein 10 like 2B	-1.55982	10.1616	-4.60345	0.000401598	0.0221881
A_23_P145357	BAK1	NM_001188	BCL2-antagonist/killer 1	1.15666	11.4622	4.60221	0.000402547	0.0222191
A_23_P42802	PDIA4	NM_004911	protein disulfide isomerase family A, member 4	1.03704	11.6869	4.59855	0.000405374	0.0223537
A_21_P0010045	LOC100128591	AK128705	BROAD Institute lincRNA (XLOC_013766), lincRNA [TCONS_00028412]	0.654494	5.29154	4.59782	0.000405942	0.0223635
A_24_P71904	HPGD	NM_000860	hydroxyprostaglandin dehydrogenase 15-(NAD)	-2.70376	7.62933	-4.59283	0.000409839	0.0225301
A_23_P58002	TCTA	NM_022171	T-cell leukemia translocation altered	1.31248	8.75536	4.59244	0.000410145	0.0225301
A_23_P47527	TMEM258	NM_014206	transmembrane protein 258	-0.938797	14.5432	-4.59138	0.000410971	0.0225539
A_21_P0013130	STK19	NM_032454	serine/threonine kinase 19	-0.903358	12.7412	-4.59018	0.00041192	0.0225627
A_23_P215198	TYW1	NM_018264	tRNA-yW synthesizing protein 1 homolog (S. cerevisiae)	0.720591	10.9626	4.58996	0.000412093	0.0225627
A_23_P205293	EXD2	NM_018199	exonuclease 3'-5' domain containing 2	1.03463	7.48087	4.58937	0.000412557	0.0225627
A_33_P3275310	ATXN3	NM_004993	ataxin 3	-1.0125	6.2379	-4.58866	0.00041312	0.0225627
A_32_P119616	ETFA	NM_000126	electron-transfer-flavoprotein, alpha polypeptide	0.882474	10.4841	4.58819	0.000413489	0.0225627
A_23_P25684	RDH11	NM_016026	retinol dehydrogenase 11 (all-trans/9-cis/11-cis)	1.15683	12.1317	4.58819	0.000413493	0.0225627
A_23_P124427	NEK1	NM_012224	NIMA-related kinase 1	1.07958	7.40569	4.58726	0.000414225	0.0225812
A_21_P0000660	LOC100499489	NR_036533	uncharacterized LOC100499489	1.16882	7.86087	4.58618	0.000415082	0.0226012
A_23_P156289	OSMR	NM_003999	oncostatin M receptor	1.34375	7.46987	4.58572	0.000415451	0.0226012
A_33_P3262884	AK091705	AK091705	Homo sapiens cDNA FLJ34386 fis, clone HCHON1000166. [AK091705]	-1.55321	6.16691	-4.58531	0.000415775	0.0226012
A_24_P143440	DYNLRB1	NM_014183	dynein, light chain, roadblock-type 1	-0.754588	11.59	-4.58369	0.000417068	0.0226289
A_24_P233570	PSMB1	NM_002793	proteasome (prosome, macropain) subunit, beta type, 1	0.791226	15.9161	4.58368	0.000417073	0.0226289
A_23_P65584	COQ6	NM_182476	coenzyme Q6 monooxygenase	0.800195	8.77049	4.58268	0.000417874	0.0226479
A_33_P3421118	IL20RA	ENST00000367746	interleukin 20 receptor, alpha	-2.46611	7.198	-4.58177	0.0004186	0.0226479
A_33_P3319161	FXN	NM_181425	frataxin	1.2575	9.8429	4.58176	0.000418608	0.0226479
A_21_P0013627	XLOC_l2_015148	ENST00000421828	PREDICTED: Homo sapiens hypothetical LOC730098 (LOC730098), miscRNA [XR_108937]	-0.718749	6.18386	-4.58095	0.000419258	0.0226617
A_21_P0000508	SNAR-D	NR_024243	small ILF3/NF90-associated RNA D	3.00464	13.5803	4.58002	0.000420002	0.0226805
A_21_P0003733	XLOC_003912	ENST00000472346	PREDICTED: Homo sapiens hypothetical LOC100506048, transcript variant 1 (LOC100506048), miscRNA [XR_112626]	-2.19065	7.79923	-4.57691	0.00042251	0.0227945
A_19_P00317411	LINC01137	NR_038842	long intergenic non-protein coding RNA 1137	-1.40967	10.1016	-4.57633	0.000422987	0.0227984
A_23_P30126	FGFBP1	NM_005130	fibroblast growth factor binding protein 1	1.75971	16.0619	4.57491	0.000424132	0.0227984
A_33_P3379801	DNAAF2	NM_001083908	dynein, axonemal, assembly factor 2	0.653215	7.05536	4.57434	0.000424597	0.0227984
A_19_P00319897	lincRNA:chr9:14588794-14590063_R	lincRNA:chr9:14588794-14590063_R	lincRNA:chr9:14588794-14590063 reverse strand	-1.38538	7.59489	-4.57433	0.000424605	0.0227984
A_33_P3216272	LOC100133920	NR_024443	uncharacterized LOC100133920	1.17238	5.1939	4.57409	0.000424798	0.0227984
A_23_P94636	RC3H2	NM_018835	ring finger and CCCH-type domains 2	0.87638	8.92957	4.57344	0.000425328	0.0227984
A_33_P3386467	RPL23AP7	NR_024530	ribosomal protein L23a pseudogene 7	0.889105	9.81079	4.57287	0.000425795	0.0227984
A_33_P3251896	APBB2	NM_004307	amyloid beta (A4) precursor protein-binding, family B, member 2	1.6946	7.75192	4.57261	0.000426005	0.0227984
A_23_P43476	VLDLR	NM_003383	very low density lipoprotein receptor	-1.51451	10.3926	-4.57212	0.000426404	0.0227984
A_23_P140301	PSMA3	NM_002788	proteasome (prosome, macropain) subunit, alpha type, 3	1.1859	14.1447	4.57194	0.000426558	0.0227984
A_24_P342807	SLC30A6	NM_017964	solute carrier family 30 (zinc transporter), member 6	1.03098	6.50643	4.56841	0.000429448	0.0229315
A_24_P521994	KLHL24	NM_017644	kelch-like family member 24	-2.26677	8.98861	-4.56676	0.00043081	0.0229734
A_24_P8109	ANO9	NM_001012302	anoctamin 9	-1.54558	7.14684	-4.56558	0.000431781	0.0229734
A_33_P3225685	B3GAT3	NM_012200	beta-1,3-glucuronyltransferase 3	-0.868966	11.0332	-4.56554	0.000431812	0.0229734
A_19_P00331473	lincRNA:chr13:80609649-80617974_F	lincRNA:chr13:80609649-80617974_F	lincRNA:chr13:80609649-80617974 forward strand	1.11493	5.52129	4.56552	0.000431835	0.0229734
A_23_P33791	SSBP2	NM_012446	single-stranded DNA binding protein 2	-1.65611	10.3111	-4.56414	0.000432976	0.0229761
A_23_P384517	GYG1	NM_004130	glycogenin 1	1.06918	11.0363	4.56413	0.00043298	0.0229761
A_33_P3329644	ALG1L2	NM_001136152	ALG1, chitobiosyldiphosphodolichol beta-mannosyltransferase-like 2	0.99137	8.71342	4.56401	0.000433087	0.0229761
A_23_P258194	AIFM3	NM_001018060	apoptosis-inducing factor, mitochondrion-associated, 3	-0.915469	5.83135	-4.5634	0.000433588	0.0229814
A_23_P373568	FUZ	NM_025129	fuzzy planar cell polarity protein	-0.913444	8.81735	-4.56158	0.000435107	0.0230257
A_23_P167997	HIST1H2BG	NM_003518	histone cluster 1, H2bg	-1.24879	9.2873	-4.56143	0.000435228	0.0230257
A_33_P3254634	PDIA5	NM_006810	protein disulfide isomerase family A, member 5	1.10177	7.55197	4.55855	0.000437636	0.0231318
A_23_P38346	DHX58	NM_024119	DEXH (Asp-Glu-X-His) box polypeptide 58	-1.66755	10.4969	-4.55788	0.000438204	0.0231405
A_23_P157795	CTNNAL1	NM_003798	catenin (cadherin-associated protein), alpha-like 1	1.95087	13.1645	4.55719	0.000438783	0.0231497
A_21_P0013519	XLOC_l2_014565	TCONS_l2_00028266	BROAD Institute lincRNA (XLOC_l2_014565), lincRNA [TCONS_l2_00028266]	0.756639	5.00532	4.5548	0.000440797	0.0232259
A_33_P3362812	A_33_P3362812	A_33_P3362812	Unknown	-0.777702	13.2382	-4.55452	0.000441036	0.0232259
A_24_P235049	MTHFD1L	NM_015440	methylenetetrahydrofolate dehydrogenase (NADP+ dependent) 1-like	1.95923	9.73043	4.55392	0.000441537	0.0232309
A_23_P97283	PAQR6	NM_024897	progestin and adipoQ receptor family member VI	-2.54394	10.2371	-4.55285	0.000442445	0.0232574
A_23_P67725	LMNB2	NM_032737	lamin B2	1.78416	11.1435	4.55211	0.000443073	0.023269
A_33_P3240702	RBBP8	NM_002894	retinoblastoma binding protein 8	0.863103	11.452	4.5513	0.000443767	0.023282
A_24_P109554	CNTRL	NM_007018	centriolin	1.38554	6.20014	4.55081	0.000444178	0.023282
A_33_P3878964	NAA25	NM_024953	N(alpha)-acetyltransferase 25, NatB auxiliary subunit	0.843325	8.89462	4.55039	0.000444537	0.023282
A_32_P16489	MRPL35	NM_145644	mitochondrial ribosomal protein L35	0.801607	9.83818	4.54982	0.000445024	0.0232862
A_33_P3278313	MSRB3	NM_001193460	methionine sulfoxide reductase B3	2.81202	7.34626	4.54883	0.000445869	0.0233032
A_24_P940135	CTBS	NM_004388	chitobiase, di-N-acetyl-	-1.23578	9.60953	-4.54849	0.000446162	0.0233032
A_33_P3363898	TUBG1	NM_001070	tubulin, gamma 1	0.999502	13.8372	4.54749	0.000447017	0.0233262
A_21_P0001077	XLOC_000624	TCONS_00000421	BROAD Institute lincRNA (XLOC_000624), lincRNA [TCONS_00000421]	1.49497	5.52422	4.54703	0.000447416	0.0233262
A_33_P3422679	FAM149B1	NM_173348	family with sequence similarity 149, member B1	-1.19774	9.37857	-4.54585	0.00044843	0.0233579
A_33_P3365750	EML5	NM_183387	echinoderm microtubule associated protein like 5	0.861963	5.77203	4.54474	0.00044938	0.023385
A_21_P0006969	XLOC_008730	TCONS_00018437	BROAD Institute lincRNA (XLOC_008730), lincRNA [TCONS_00018437]	2.66357	6.19279	4.5443	0.000449766	0.023385
A_21_P0006970	SFTA1P	NR_027082	surfactant associated 1, pseudogene	1.46429	7.5941	4.54357	0.000450389	0.0233962
A_21_P0011912	XLOC_l2_007986	TCONS_l2_00014537	BROAD Institute lincRNA (XLOC_l2_007986), lincRNA [TCONS_l2_00014537]	2.27919	5.44044	4.54294	0.000450939	0.0234035
A_33_P3380417	SLC25A30	NM_001010875	solute carrier family 25, member 30	0.847652	9.97893	4.54202	0.000451731	0.0234109
A_24_P276888	CENPO	NM_001199803	centromere protein O	1.93386	9.10005	4.54183	0.000451898	0.0234109
A_21_P0013506	XLOC_l2_014423	TCONS_l2_00028088	BROAD Institute lincRNA (XLOC_l2_014423), lincRNA [TCONS_l2_00028088]	-1.08879	5.79599	-4.54113	0.000452508	0.0234214
A_19_P00317187	lincRNA:chr2:11973802-11987914_F	lincRNA:chr2:11973802-11987914_F	lincRNA:chr2:11973802-11987914 forward strand	3.01896	6.99322	4.60176	0.000485361	0.0243739
A_21_P0011560	XLOC_l2_005921	TCONS_l2_00011008	BROAD Institute lincRNA (XLOC_l2_005921), lincRNA [TCONS_l2_00011008]	1.00597	5.93489	4.53664	0.000456419	0.0235827
A_23_P6119	SEC23B	NM_032985	Sec23 homolog B (S. cerevisiae)	1.44448	10.3374	4.53656	0.000456492	0.0235827
A_23_P376735	ZNF524	NM_153219	zinc finger protein 524	-1.21213	11.5048	-4.53611	0.000456884	0.0235827
A_24_P303974	CDC123	NM_006023	cell division cycle 123	1.03124	11.913	4.53567	0.000457269	0.0235827
A_33_P3335902	ARMCX6	NM_001184768	armadillo repeat containing, X-linked 6	-1.44132	8.08364	-4.53482	0.000458017	0.0236
A_33_P3390032	EXOC7	NM_001145297	exocyst complex component 7	-0.921676	11.2416	-4.53375	0.000458958	0.0236024
A_33_P3341568	A_33_P3341568	A_33_P3341568	Unknown	2.30223	7.94723	4.5334	0.000459269	0.0236024
A_19_P00326262	lincRNA:chr7:55526931-55538319_F	lincRNA:chr7:55526931-55538319_F	lincRNA:chr7:55526931-55538319 forward strand	0.809025	5.6142	4.53232	0.000460221	0.0236024
A_23_P347632	MTSS1	NM_014751	metastasis suppressor 1	-1.85827	9.27503	-4.5323	0.000460237	0.0236024
A_23_P258689	DNAAF5	NM_017802	dynein, axonemal, assembly factor 5	1.09075	10.8536	4.53195	0.000460544	0.0236024
A_21_P0009768	XLOC_013350	TCONS_00027368	BROAD Institute lincRNA (XLOC_013350), lincRNA [TCONS_00027368]	-1.29135	7.08796	-4.53182	0.000460659	0.0236024
A_33_P3346333	A_33_P3346333	A_33_P3346333	Unknown	1.0389	6.0827	4.53111	0.000461294	0.0236024
A_24_P201739	SH2B3	NM_005475	SH2B adaptor protein 3	2.70344	8.33534	4.53104	0.000461356	0.0236024
A_19_P00802217	lincRNA:chr11:66425799-66431524_R	lincRNA:chr11:66425799-66431524_R	lincRNA:chr11:66425799-66431524 reverse strand	-1.55344	6.96302	-4.53053	0.000461808	0.0236045
A_33_P3211054	ZNF684	NM_152373	zinc finger protein 684	1.03396	6.64019	4.53004	0.000462237	0.0236054
A_23_P500873	RAD51D	NM_133629	RAD51 paralog D	1.60865	7.94463	4.52764	0.000464375	0.0236566
A_23_P88678	C15orf27	NM_152335	chromosome 15 open reading frame 27	-1.5666	5.33615	-4.52706	0.000464889	0.0236566
A_33_P3228271	CST3	ENST00000398411	cystatin C	-1.24554	9.49381	-4.52705	0.000464898	0.0236566
A_24_P349002	POM121	NM_172020	POM121 transmembrane nucleoporin	0.952925	11.2367	4.52673	0.000465187	0.0236566
A_23_P111228	COQ3	NM_017421	coenzyme Q3 methyltransferase	1.70638	8.29252	4.52648	0.000465409	0.0236566
A_21_P0005447	PAXIP1-AS1	NR_028090	PAXIP1 antisense RNA 1 (head to head)	-0.933132	7.48172	-4.52614	0.000465716	0.0236566
A_23_P29939	SNCA	NM_007308	synuclein, alpha (non A4 component of amyloid precursor)	2.7815	9.5188	4.52474	0.000466963	0.0236935
A_23_P61268	HGH1	NM_016458	HGH1 homolog (S. cerevisiae)	1.33437	10.7562	4.5244	0.000467269	0.0236935
A_23_P138881	ACTN3	NM_001104	actinin, alpha 3 (gene/pseudogene)	1.06623	5.53919	4.5202	0.000471061	0.0238578
A_33_P3401301	RPL39	NM_001000	ribosomal protein L39	-0.805227	15.629	-4.51989	0.00047134	0.0238578
A_23_P57137	AP5S1	NM_018347	adaptor-related protein complex 5, sigma 1 subunit	0.680132	9.80929	4.51809	0.000472974	0.0239194
A_23_P371865	CDYL2	NM_152342	chromodomain protein, Y-like 2	1.57529	6.32632	4.51469	0.000476068	0.0240351
A_24_P169688	MICB	NM_005931	MHC class I polypeptide-related sequence B	1.42702	7.99877	4.51466	0.000476101	0.0240351
A_24_P109351	VWA8	NM_001009814	von Willebrand factor A domain containing 8	1.30426	7.96075	4.51306	0.000477559	0.0240876
A_33_P3234487	BOLA2B	NM_001039182	bolA family member 2B	0.81722	14.7128	4.51216	0.000478387	0.0241081
A_19_P00318409	NEAT1	NR_028272	nuclear paraspeckle assembly transcript 1 (non-protein coding)	-2.90464	9.67587	-4.50962	0.000480728	0.0242048
A_24_P333716	XPO4	NM_022459	exportin 4	1.03478	8.89916	4.50812	0.000482121	0.0242536
A_23_P428184	HIST1H2AD	NM_021065	histone cluster 1, H2ad	-1.73186	12.4948	-4.50708	0.00048308	0.0242806
A_33_P3281651	ENST00000556537	ENST00000556537	Unknown	0.931155	5.31181	4.50297	0.00048692	0.0244109
A_23_P54055	AJUBA	NM_032876	ajuba LIM protein	1.36515	12.5454	4.50293	0.000486949	0.0244109
A_23_P328022	SLC5A10	NM_152351	solute carrier family 5 (sodium/sugar cotransporter), member 10	-1.93945	5.56352	-4.50098	0.000488782	0.0244813
A_23_P23966	ZNF488	NM_153034	zinc finger protein 488	1.5599	6.41949	4.49908	0.000490569	0.0245279
A_24_P374759	ERC2	NM_015576	ELKS/RAB6-interacting/CAST family member 2	1.12126	5.98671	4.49842	0.000491192	0.0245279
A_21_P0008509	TTC6	ENST00000533625	tetratricopeptide repeat domain 6	0.739219	4.96567	4.49833	0.00049128	0.0245279
A_21_P0000125	SMKR1	NM_001195243	small lysine-rich protein 1	1.34669	6.10434	4.49818	0.000491423	0.0245279
A_23_P359245	MET	NM_000245	MET proto-oncogene, receptor tyrosine kinase	1.53311	13.1304	4.57508	0.000509636	0.0250123
A_21_P0010401	XLOC_014192	TCONS_00029542	BROAD Institute lincRNA (XLOC_014192), lincRNA [TCONS_00029542]	-0.753562	5.106	-4.49763	0.000491944	0.0245326
A_33_P3508717	LINC00847	NR_027183	long intergenic non-protein coding RNA 847	-1.21402	9.61604	-4.49511	0.000494331	0.0246302
A_23_P214897	AKAP12	NM_144497	A kinase (PRKA) anchor protein 12	2.93681	8.01523	4.49138	0.000497892	0.0247861
A_23_P152804	NME1	NM_198175	NME/NM23 nucleoside diphosphate kinase 1	1.54114	14.6712	4.48976	0.000499445	0.0248419
A_23_P427747	M1AP	NM_138804	meiosis 1 associated protein	1.60386	6.30477	4.48774	0.000501388	0.024899
A_23_P97932	MSRB2	NM_012228	methionine sulfoxide reductase B2	-1.11012	12.6078	-4.48767	0.000501462	0.024899
A_23_P20022	HILPDA	NM_013332	hypoxia inducible lipid droplet-associated	-1.503	11.613	-4.48532	0.000503735	0.0249415
A_33_P3340666	KRTAP19-5	NM_181611	keratin associated protein 19-5	1.8919	7.49349	4.48517	0.000503875	0.0249415
A_23_P15394	CD68	NM_001251	CD68 molecule	-1.82553	9.54224	-4.485	0.000504047	0.0249415
A_33_P3579984	LOC285147	AK094521	Homo sapiens cDNA FLJ37202 fis, clone BRALZ2006734. [AK094521]	-1.58801	6.82301	-4.48498	0.000504058	0.0249415
A_24_P67378	A_24_P67378	A_24_P67378	Unknown	1.59128	6.02446	4.48329	0.000505703	0.0249759
A_33_P3231950	THC2665222	THC2665222	Q6QI92_RAT (Q6QI92) LRRG00116, partial (5%) [THC2665222]	-0.693409	6.09052	-4.48314	0.000505853	0.0249759
A_23_P88069	LHFP	NM_005780	lipoma HMGIC fusion partner	2.24566	10.3306	4.48292	0.00050606	0.0249759
A_24_P325107	FAM160B1	NM_020940	family with sequence similarity 160, member B1	0.759945	7.99926	4.4817	0.000507255	0.0250123
A_33_P3387145	SH3KBP1	NM_031892	SH3-domain kinase binding protein 1	1.59783	7.00832	4.48117	0.000507772	0.0250123
A_32_P132396	FAM86JP	NR_024251	family with sequence similarity 86, member A pseudogene	0.797985	5.98646	4.48076	0.00050817	0.0250123
A_33_P3294790	AX721280	AX721280	Sequence 240 from Patent WO0220754. [AX721280]	-1.11293	7.10839	-4.479	0.000509899	0.0250123
A_33_P3356220	STARD3	NM_001165937	StAR-related lipid transfer (START) domain containing 3	-0.68669	12.431	-4.47889	0.00051001	0.0250123
A_23_P300056	CDC42	NM_044472	cell division cycle 42	0.830784	5.95867	4.47867	0.000510221	0.0250123
A_23_P111961	MAK16	NM_032509	MAK16 homolog (S. cerevisiae)	0.968825	10.9777	4.4786	0.000510286	0.0250123
A_24_P174824	SLU7	NM_006425	SLU7 splicing factor homolog (S. cerevisiae)	-1.05513	10.178	-4.47781	0.000511069	0.0250293
A_33_P3290602	ENST00000435366	ENST00000435366	metallothionein 1 pseudogene 3 [Source:HGNC Symbol;Acc:16120] [ENST00000435366]	-1.02925	12.956	-4.4763	0.000512557	0.0250671
A_23_P46063	NME7	NM_013330	NME/NM23 family member 7	1.24417	9.4918	4.47608	0.000512771	0.0250671
A_24_P383330	A_24_P383330	A_24_P383330	Unknown	-0.666037	14.8019	-4.4757	0.000513152	0.0250671
A_24_P337334	DCTD	NM_001012732	dCMP deaminase	1.10391	9.79442	4.47243	0.000516392	0.0252039
A_33_P3312842	ZNRF2	NM_147128	zinc and ring finger 2, E3 ubiquitin protein ligase	-1.11799	8.21295	-4.47174	0.00051708	0.025216
A_24_P272352	A_24_P272352	A_24_P272352	Unknown	1.07196	10.0397	4.47122	0.000517594	0.0252196
A_21_P0011065	XLOC_l2_003156	TCONS_l2_00005906	BROAD Institute lincRNA (XLOC_l2_003156), lincRNA [TCONS_l2_00005906]	-0.975628	11.6128	-4.46961	0.000519203	0.0252766
A_33_P3424864	ENST00000460041	ENST00000460041	Q8WSI5_AEDAE (Q8WSI5) Prophenol oxidase, partial (3%) [THC2551759]	1.34655	5.5753	4.4675	0.00052132	0.0253581
A_24_P461497	A_24_P461497	A_24_P461497	Unknown	2.14335	8.08642	4.46669	0.000522133	0.0253639
A_23_P201551	VAV3	NM_006113	vav 3 guanine nucleotide exchange factor	-2.52562	10.1779	-4.4665	0.000522325	0.0253639
A_23_P77328	GCHFR	NM_005258	GTP cyclohydrolase I feedback regulator	-2.20378	11.6185	-4.46586	0.000522963	0.0253734
A_23_P108554	DDX1	NM_004939	DEAD (Asp-Glu-Ala-Asp) box helicase 1	0.61378	13.8465	4.54154	0.00054195	0.0259025
A_33_P3316505	SNORA73A	NR_002907	small nucleolar RNA, H/ACA box 73A	-1.54674	9.87121	-4.46345	0.000525403	0.0254334
A_32_P80245	ZFP57	NM_001109809	ZFP57 zinc finger protein	2.82783	5.94737	4.46328	0.000525575	0.0254334
A_19_P00804817	SMAD4	NM_005359	SMAD family member 4	-1.09189	11.1007	-4.46302	0.000525832	0.0254334
A_23_P21485	PID1	NM_017933	phosphotyrosine interaction domain containing 1	1.93862	8.00651	4.4625	0.000526366	0.0254334
A_33_P3474250	LOC283270	AK091052	Homo sapiens cDNA FLJ33733 fis, clone BRAWH2018267. [AK091052]	1.79419	10.4655	4.46237	0.000526495	0.0254334
A_23_P500601	TRIM4	NM_033017	tripartite motif containing 4	-1.1739	11.8031	-4.46201	0.00052686	0.0254334
A_19_P00325181	lincRNA:chr1:247136652-247145277_R	lincRNA:chr1:247136652-247145277_R	lincRNA:chr1:247136652-247145277 reverse strand	-0.927002	6.09181	-4.46108	0.000527804	0.0254576
A_23_P14157	DZIP1	NM_198968	DAZ interacting zinc finger protein 1	2.07874	7.78907	4.46065	0.000528248	0.0254576
A_21_P0010755	RNF123	NM_022064	ring finger protein 123	-1.20333	9.40637	-4.45878	0.000530153	0.0255279
A_33_P3407356	LINC01348	NR_027454	long intergenic non-protein coding RNA 1348	0.947798	5.03192	4.45691	0.000532063	0.0255891
A_23_P209740	PSMD1	NM_002807	proteasome (prosome, macropain) 26S subunit, non-ATPase, 1	1.05369	14.3049	4.45666	0.000532317	0.0255891
A_23_P129629	MT3	NM_005954	metallothionein 3	2.50011	11.233	4.45242	0.000536696	0.025778
A_19_P00804790	lincRNA:chrX:10933204-10941554_F	lincRNA:chrX:10933204-10941554_F	lincRNA:chrX:10933204-10941554 forward strand	0.78873	5.52216	4.44981	0.000539399	0.0258704
A_23_P74269	SRM	NM_003132	spermidine synthase	1.93781	11.164	4.44969	0.000539521	0.0258704
A_23_P12113	FLVCR1	NM_014053	feline leukemia virus subgroup C cellular receptor 1	1.89932	8.73558	4.44853	0.000540727	0.0259025
A_33_P3449417	KARS	NM_001130089	lysyl-tRNA synthetase	0.940819	12.8776	4.44794	0.000541346	0.0259025
A_33_P3220381	TRAPPC13	NM_001243737	trafficking protein particle complex 13	0.857277	7.10585	4.44719	0.000542131	0.0259025
A_23_P424582	EGFL8	NM_030652	EGF-like-domain, multiple 8	-1.4279	9.78874	-4.44689	0.00054245	0.0259025
A_23_P59738	MYL7	NM_021223	myosin, light chain 7, regulatory	1.25615	5.30672	4.44616	0.000543204	0.025917
A_33_P3304528	SENP1	NM_014554	SUMO1/sentrin specific peptidase 1	0.748054	9.2268	4.44557	0.000543828	0.0259252
A_19_P00324905	lincRNA:chr16:87325199-87333574_R	lincRNA:chr16:87325199-87333574_R	lincRNA:chr16:87325199-87333574 reverse strand	2.79503	10.3997	4.44498	0.000544448	0.0259305
A_33_P3272402	ADAD2	NM_139174	adenosine deaminase domain containing 2	-1.72703	6.76924	-4.4442	0.000545261	0.0259305
A_33_P3378360	PRELID1	NM_013237	PRELI domain containing 1	0.988821	14.8344	4.44417	0.000545296	0.0259305
A_33_P3293474	OPN3	NM_014322	opsin 3	-1.25504	7.22564	-4.44267	0.000546877	0.0259771
A_33_P3316928	PELI1	NM_020651	pellino E3 ubiquitin protein ligase 1	-1.58963	10.6055	-4.44234	0.000547225	0.0259771
A_23_P251548	TEX261	NM_144582	testis expressed 261	1.31938	10.1416	4.44192	0.000547667	0.0259771
A_33_P3287567	BCAP29	NM_018844	B-cell receptor-associated protein 29	1.22332	9.41267	4.44152	0.000548089	0.0259771
A_21_P0010890	XLOC_l2_002033	TCONS_l2_00003643	BROAD Institute lincRNA (XLOC_l2_002033), lincRNA [TCONS_l2_00003643]	1.12604	5.92177	4.44001	0.000549691	0.0259919
A_23_P92536	CNGA1	NM_000087	cyclic nucleotide gated channel alpha 1	-1.34335	6.14676	-4.44	0.000549703	0.0259919
A_24_P289170	CCDC88C	NM_001080414	coiled-coil domain containing 88C	-0.953361	7.38459	-4.43981	0.0005499	0.0259919
A_21_P0012276	SLC25A15	NM_014252	solute carrier family 25 (mitochondrial carrier; ornithine transporter) member 15	1.73388	7.92983	4.43934	0.000550406	0.0259919
A_24_P940166	PAPSS2	NM_001015880	3'-phosphoadenosine 5'-phosphosulfate synthase 2	1.94384	7.54739	4.43909	0.000550665	0.0259919
A_23_P5551	NCL	NM_005381	nucleolin	0.949471	14.784	4.4382	0.000551616	0.0260153
A_23_P324490	KIAA0355	NM_014686	KIAA0355	-1.03946	9.91715	-4.43777	0.00055207	0.0260154
A_21_P0007029	XLOC_008982	ENST00000419400	BROAD Institute lincRNA (XLOC_008982), lincRNA [TCONS_00018629]	-2.20307	7.68087	-4.43721	0.000552668	0.0260221
A_23_P87329	NAT10	NM_024662	N-acetyltransferase 10 (GCN5-related)	1.0198	10.1889	4.43677	0.000553135	0.0260227
A_19_P00325050	lincRNA:chr4:78263351-78274501_R	lincRNA:chr4:78263351-78274501_R	lincRNA:chr4:78263351-78274501 reverse strand	-1.26713	5.85161	-4.43493	0.000555103	0.0260462
A_21_P0011001	PCSK7	NM_004716	proprotein convertase subtilisin/kexin type 7	0.932535	8.51645	4.43469	0.000555368	0.0260462
A_33_P3727762	SET	NM_003011	SET nuclear proto-oncogene	0.802611	14.8251	4.43419	0.000555904	0.0260462
A_33_P3336422	ZBED5-AS1	NR_034137	ZBED5 antisense RNA 1	-1.23536	10.8886	-4.43405	0.000556049	0.0260462
A_23_P350107	TRIM56	NM_030961	tripartite motif containing 56	-1.02752	10.4138	-4.43398	0.000556126	0.0260462
A_23_P252808	WBP1	NM_012477	WW domain binding protein 1	-1.54289	12.6062	-4.43376	0.000556359	0.0260462
A_23_P138574	ATE1	NM_001001976	arginyltransferase 1	1.04409	7.34031	4.43293	0.000557259	0.0260671
A_33_P3217689	JMY	NM_152405	junction mediating and regulatory protein, p53 cofactor	-1.76755	9.30139	-4.43108	0.000559243	0.0261237
A_19_P00808256	lincRNA:chr10:114589660-114691685_R	lincRNA:chr10:114589660-114691685_R	lincRNA:chr10:114589660-114691685 reverse strand	1.09097	5.16843	4.50508	0.000579492	0.0267407
A_33_P3281616	CDPF1	NM_207327	cysteine-rich, DPF motif domain containing 1	-0.741971	10.6577	-4.43096	0.00055938	0.0261237
A_33_P3379046	LOC729770	XR_112442	PREDICTED: Homo sapiens hypothetical LOC729770 (LOC729770), miscRNA [XR_112442]	1.9835	9.14717	4.43032	0.000560063	0.0261343
A_23_P133227	HARS	NM_002109	histidyl-tRNA synthetase	1.15177	12.1386	4.42724	0.000563405	0.0262689
A_23_P60517	FXN	NM_181425	frataxin	1.30233	10.2168	4.42591	0.000564852	0.0263149
A_21_P0004758	XLOC_005749	ENST00000425089	BROAD Institute lincRNA (XLOC_005749), lincRNA [TCONS_00011510]	-1.34817	6.49147	-4.42495	0.000565903	0.0263349
A_23_P215787	HBP1	NM_012257	HMG-box transcription factor 1	-1.37634	8.82484	-4.42468	0.000566198	0.0263349
A_23_P104892	EIF4G2	NM_001418	eukaryotic translation initiation factor 4 gamma, 2	0.807147	14.6582	4.49559	0.000589692	0.0269468
A_23_P123916	LRSAM1	NM_138361	leucine rich repeat and sterile alpha motif containing 1	-1.13739	8.6924	-4.42068	0.000570597	0.0265179
A_21_P0000149	GCFC2	NM_001201335	GC-rich sequence DNA-binding factor 2	1.30964	8.34981	4.42007	0.00057126	0.0265273
A_23_P133842	HIST1H1T	NM_005323	histone cluster 1, H1t	-1.49834	5.95071	-4.41956	0.000571829	0.0265322
A_33_P3335845	WDR33	NM_001006622	WD repeat domain 33	-1.08629	11.0056	-4.41801	0.000573541	0.0265901
A_23_P377819	SRSF5	NM_001039465	serine/arginine-rich splicing factor 5	-0.991577	14.1768	-4.41518	0.000576683	0.0267142
A_23_P218817	CPT1B	NM_152246	carnitine palmitoyltransferase 1B (muscle)	-1.92385	8.07759	-4.41455	0.000577387	0.0267252
A_23_P350074	SYNE4	NM_001039876	spectrin repeat containing, nuclear envelope family member 4	-1.36226	10.1262	-4.41386	0.000578156	0.0267392
A_23_P165130	MPV17L2	NM_032683	MPV17 mitochondrial membrane protein-like 2	1.36226	11.7917	4.41236	0.000579836	0.0267407
A_21_P0011702	XLOC_l2_006789	TCONS_l2_00012635	BROAD Institute lincRNA (XLOC_l2_006789), lincRNA [TCONS_l2_00012635]	1.20531	8.00618	4.4118	0.000580465	0.0267407
A_33_P3219596	LINC00925	NR_015411	long intergenic non-protein coding RNA 925	-1.43154	7.203	-4.41163	0.000580659	0.0267407
A_23_P311087	ZNF281	NM_012482	zinc finger protein 281	0.895764	9.7185	4.41145	0.00058086	0.0267407
A_19_P00322992	ENST00000371162	ENST00000371162	PREDICTED: Homo sapiens hypothetical LOC100128130 (LOC100128130), miscRNA [XR_109904]	2.22423	6.86903	4.41075	0.000581646	0.0267407
A_24_P347488	PSMC1	NM_002802	proteasome (prosome, macropain) 26S subunit, ATPase, 1	0.597897	14.8552	4.41055	0.000581865	0.0267407
A_21_P0012049	FBXO25	NM_183420	F-box protein 25	-1.15171	7.81784	-4.41051	0.000581918	0.0267407
A_33_P3294314	A_33_P3294314	A_33_P3294314	Unknown	0.732511	5.06772	4.40598	0.000587027	0.0269384
A_23_P87150	LPXN	NM_004811	leupaxin	2.17274	7.21475	4.40547	0.000587606	0.0269384
A_24_P188325	UCHL5	NM_015984	ubiquitin carboxyl-terminal hydrolase L5	0.853085	9.97837	4.40545	0.000587628	0.0269384
A_23_P31085	CCDC28A	NM_015439	coiled-coil domain containing 28A	-1.18951	11.3336	-4.40484	0.000588321	0.0269468
A_33_P3687198	LOC283454	AK094730	Homo sapiens cDNA FLJ37411 fis, clone BRAMY2028682. [AK094730]	2.39675	5.46319	4.40416	0.000589099	0.0269468
A_23_P31109	GINM1	NM_138785	glycoprotein integral membrane 1	-0.88816	12.53	-4.40386	0.000589443	0.0269468
A_23_P431381	C14orf80	NM_001134875	chromosome 14 open reading frame 80	1.50068	8.54969	4.40254	0.000590944	0.0269825
A_32_P72940	RPL35	NM_007209	ribosomal protein L35	-0.620762	15.0535	-4.40074	0.000593007	0.0270552
A_24_P481375	LOC100131564	NR_034089	uncharacterized LOC100131564	-2.53744	9.34258	-4.39949	0.000594444	0.0270852
A_21_P0008884	CRNDE	FJ466686	BROAD Institute lincRNA (XLOC_011950), lincRNA [TCONS_00024663]	-1.34221	10.0105	-4.39848	0.000595605	0.0270852
A_23_P50990	CENPO	NM_024322	centromere protein O	1.45193	7.33128	4.39823	0.000595886	0.0270852
A_33_P3280355	A_33_P3280355	A_33_P3280355	Unknown	1.39883	14.0121	4.39794	0.000596229	0.0270852
A_21_P0007155	XLOC_009363	ENST00000415809	BROAD Institute lincRNA (XLOC_009363), lincRNA [TCONS_00019165]	-1.52313	7.86555	-4.39769	0.000596513	0.0270852
A_33_P3366146	SRSF5	NM_001039465	serine/arginine-rich splicing factor 5	-1.10504	13.6509	-4.39733	0.000596925	0.0270852
A_33_P3365596	NAPB	NM_022080	N-ethylmaleimide-sensitive factor attachment protein, beta	-1.09011	9.50558	-4.3973	0.00059697	0.0270852
A_32_P195401	FAM117B	NM_173511	family with sequence similarity 117, member B	-1.11119	9.32154	-4.39651	0.000597872	0.0270939
A_23_P330461	TMC4	NM_144686	transmembrane channel-like 4	-2.56004	11.3015	-4.39631	0.000598108	0.0270939
A_33_P3271121	SH3BP4	ENST00000484097	SH3-domain binding protein 4	1.68839	8.25915	4.39488	0.000599767	0.0271286
A_24_P396231	LAMP2	NM_002294	lysosomal-associated membrane protein 2	-1.45086	9.99208	-4.39466	0.000600017	0.0271286
A_24_P753476	GAS2L1P2	NR_002942	growth arrest-specific 2 like 1 pseudogene 2	1.29355	9.34983	4.39421	0.000600547	0.0271286
A_23_P10305	CTPS2	NM_175859	CTP synthase 2	1.17415	7.56822	4.39402	0.000600766	0.0271286
A_19_P00812190	Q5D1D6	THC2520127	Q5D1D6_CERAE (Q5D1D6) Guanylate binding protein 1, partial (31%) [THC2520127]	1.4261	6.45268	4.39274	0.000602252	0.0271743
A_23_P430181	ZBTB3	NM_024784	zinc finger and BTB domain containing 3	-1.06897	9.83079	-4.39223	0.000602847	0.0271798
A_23_P110941	GSTA4	NM_001512	glutathione S-transferase alpha 4	-1.86741	11.4423	-4.53835	0.000664132	0.0286156
A_33_P3244753	DRP2	NM_001939	dystrophin related protein 2	1.55115	8.50918	4.39133	0.000603903	0.027206
A_23_P68087	ATIC	NM_004044	5-aminoimidazole-4-carboxamide ribonucleotide formyltransferase/IMP cyclohydrolase	1.14414	11.384	4.39032	0.00060508	0.0272376
A_24_P47681	CAND1	NM_018448	cullin-associated and neddylation-dissociated 1	3.29557	12.1689	4.44994	0.000641454	0.028146
A_23_P210807	CSTL1	NM_138283	cystatin-like 1	-0.693745	4.93674	-4.38886	0.000606785	0.027293
A_23_P211047	BACH1	NM_206866	BTB and CNC homology 1, basic leucine zipper transcription factor 1	-0.924838	10.7644	-4.38821	0.000607555	0.0272943
A_19_P00807053	LOC100506411	ENST00000554032	PREDICTED: Homo sapiens hypothetical LOC100506411 (LOC100506411), miscRNA [XR_110219]	1.71386	11.2337	4.38803	0.000607766	0.0272943
A_33_P3334419	RPS6KL1	NM_031464	ribosomal protein S6 kinase-like 1	1.32559	5.73791	4.38629	0.000609812	0.0273647
A_21_P0000369	SNORA16A	NR_003035	small nucleolar RNA, H/ACA box 16A	-2.14194	13.4455	-4.38535	0.000610925	0.0273932
A_33_P3317317	KRTAP5-4	NM_001012709	keratin associated protein 5-4	1.88414	8.35158	4.38183	0.000615096	0.0275511
A_23_P67785	SPAG16	NM_001025436	sperm associated antigen 16	-0.955931	10.3389	-4.38157	0.000615407	0.0275511
A_33_P3286536	FUT4	NM_002033	fucosyltransferase 4 (alpha (1,3) fucosyltransferase, myeloid-specific)	1.82378	8.67023	4.38096	0.000616143	0.0275626
A_24_P649388	EVA1C	NM_058187	eva-1 homolog C (C. elegans)	-1.04708	8.10039	-4.38031	0.000616918	0.0275757
A_33_P3224705	PCNXL4	ENST00000391611	pecanex-like 4 (Drosophila)	1.20972	9.1224	4.37883	0.000618687	0.0276217
A_33_P3344169	DYX1C1	NM_001033560	dyslexia susceptibility 1 candidate 1	1.42604	7.29568	4.37812	0.000619539	0.0276217
A_23_P121716	ANXA3	NM_005139	annexin A3	2.62185	13.5187	4.37799	0.000619691	0.0276217
A_21_P0003940	XLOC_004864	BC039391	BROAD Institute lincRNA (XLOC_004864), lincRNA [TCONS_00009286]	-1.09478	6.85866	-4.37755	0.000620218	0.0276217
A_23_P209320	PER2	NM_022817	period circadian clock 2	-2.52757	9.40477	-4.37744	0.000620355	0.0276217
A_33_P3327270	TMED7-TICAM2	NM_001164469	TMED7-TICAM2 readthrough	2.81969	12.4536	4.37684	0.000621076	0.0276323
A_23_P415643	ZNF48	NM_152652	zinc finger protein 48	0.8441	8.40023	4.37607	0.000621995	0.0276518
A_19_P00318940	lincRNA:chr14:98411873-98412333_R	lincRNA:chr14:98411873-98412333_R	lincRNA:chr14:98411873-98412333 reverse strand	-0.933564	5.85047	-4.37393	0.00062458	0.0277452
A_33_P3699445	BC025792	BC025792	Homo sapiens hypothetical protein LOC644613, mRNA (cDNA clone IMAGE:4177475), partial cds. [BC025792]	-0.837925	7.09301	-4.3732	0.000625463	0.0277629
A_33_P3247175	C4orf47	NM_001114357	chromosome 4 open reading frame 47	-2.64216	7.25409	-4.37262	0.000626169	0.0277728
A_24_P333494	FBXO42	NM_018994	F-box protein 42	-0.845454	11.1142	-4.36961	0.000629824	0.0278871
A_33_P3373805	A_33_P3373805	A_33_P3373805	Unknown	3.26691	6.80612	4.36934	0.000630159	0.0278871
A_23_P337155	TOM1L2	NM_001082968	target of myb1-like 2 (chicken)	0.716473	5.24988	4.3693	0.000630207	0.0278871
A_24_P95154	TUSC3	NM_178234	tumor suppressor candidate 3	0.773348	12.8729	4.36697	0.000633057	0.0279821
A_21_P0011721	LOC100505555	XR_109580	PREDICTED: Homo sapiens hypothetical LOC100505555 (LOC100505555), miscRNA [XR_109580]	-1.06429	7.33579	-4.3666	0.000633509	0.0279821
A_21_P0000509	SNAR-G2	NR_024244	small ILF3/NF90-associated RNA G2	2.72721	12.8643	4.36635	0.000633818	0.0279821
A_19_P00802709	lincRNA:chr3:114031960-114042235_R	lincRNA:chr3:114031960-114042235_R	lincRNA:chr3:114031960-114042235 reverse strand	-1.67318	7.44657	-4.36543	0.000634945	0.0280104
A_23_P371876	ALKBH8	NM_138775	alkB, alkylation repair homolog 8 (E. coli)	0.938045	8.34061	4.36326	0.000637623	0.0281069
A_23_P111194	SPDEF	NM_012391	SAM pointed domain containing ETS transcription factor	2.20075	8.08295	4.36259	0.000638447	0.0281144
A_23_P209700	NMUR1	NM_006056	neuromedin U receptor 1	1.68623	5.57033	4.36229	0.000638819	0.0281144
A_32_P231493	AF339771	AF339771	Homo sapiens clone IMAGE:1257951, mRNA sequence. [AF339771]	-1.83555	8.7286	-4.36172	0.000639521	0.0281144
A_33_P3349145	TTLL1	NM_012263	tubulin tyrosine ligase-like family member 1	-2.09353	9.34128	-4.36154	0.000639755	0.0281144
A_21_P0001128	XLOC_000822	ENST00000420876	Q3BCG3_9ARAC (Q3BCG3) Tubuliform spidroin (Fragment), partial (5%) [THC2721785]	1.42891	5.51149	4.36011	0.000641527	0.028146
A_21_P0000027	TRPT1	NM_001160389	tRNA phosphotransferase 1	-0.819009	13.1633	-4.35918	0.000642686	0.028146
A_24_P345993	CANX	NM_001746	calnexin	1.07447	8.30561	4.35862	0.000643377	0.028146
A_33_P3494748	TMEM65	NM_194291	transmembrane protein 65	-1.10708	10.0831	-4.35861	0.000643392	0.028146
A_23_P204158	RNFT2	NM_032814	ring finger protein, transmembrane 2	1.51913	7.82562	4.35859	0.000643419	0.028146
A_23_P48561	EFS	NM_005864	embryonal Fyn-associated substrate	-1.71267	11.1539	-4.35774	0.00064448	0.0281536
A_23_P203445	UEVLD	NM_001040697	UEV and lactate/malate dehyrogenase domains	1.08494	8.75674	4.35766	0.000644575	0.0281536
A_23_P335495	ANO7	NM_001001891	anoctamin 7	0.925041	5.83964	4.3572	0.000645154	0.0281575
A_23_P102262	MRPL19	NM_014763	mitochondrial ribosomal protein L19	0.989015	12.7343	4.35637	0.000646186	0.0281811
A_23_P166775	IL17RC	NM_153461	interleukin 17 receptor C	-1.23337	8.1425	-4.35522	0.000647628	0.0282225
A_33_P3312549	THC2616877	THC2616877	HSMCSP melanoma-associated chondroitin sulfate proteoglycan (MCSP) {Homo sapiens} (exp=-1; wgp=0; cg=0), partial (9%) [THC2616877]	0.802309	5.40674	4.3545	0.000648539	0.028228
A_19_P00805371	lincRNA:chr21:36128280-36139780_F	lincRNA:chr21:36128280-36139780_F	lincRNA:chr21:36128280-36139780 forward strand	1.06472	7.77775	4.3543	0.000648791	0.028228
A_33_P3315733	TRAPPC10	BC046241	Homo sapiens trafficking protein particle complex 10, mRNA (cDNA clone IMAGE:5929666), complete cds. [BC046241]	1.01462	8.55601	4.35395	0.000649231	0.028228
A_23_P85952	DENND2D	NM_024901	DENN/MADD domain containing 2D	-1.18521	11.6815	-4.35294	0.000650502	0.0282618
A_32_P199252	HSP90AA1	NM_001017963	heat shock protein 90kDa alpha (cytosolic), class A member 1	1.38099	12.4408	4.35181	0.000651933	0.0283026
A_19_P00318645	CRNDE	NR_034105	colorectal neoplasia differentially expressed (non-protein coding)	-1.22203	11.3446	-4.35102	0.000652921	0.028324
A_33_P3410584	LOC645586	AK057937	Homo sapiens cDNA FLJ25208 fis, clone REC05984. [AK057937]	-1.55316	8.22701	-4.34921	0.000655223	0.0283865
A_23_P218486	WDR83OS	NM_016145	WD repeat domain 83 opposite strand	-0.961614	13.4022	-4.34911	0.000655351	0.0283865
A_23_P10685	HSPBP1	NM_012267	HSPA (heat shock 70kDa) binding protein, cytoplasmic cochaperone 1	1.15861	12.2815	4.34773	0.000657101	0.0284351
A_23_P164141	PSME3	NM_176863	proteasome (prosome, macropain) activator subunit 3 (PA28 gamma; Ki)	1.43352	11.9779	4.34745	0.000657466	0.0284351
A_21_P0002207	XLOC_001453	TCONS_00003663	BROAD Institute lincRNA (XLOC_001453), lincRNA [TCONS_00003663]	1.59314	5.22675	4.34703	0.000657993	0.0284365
A_21_P0007829	LINC00941	NR_040245	long intergenic non-protein coding RNA 941	2.3196	6.71026	4.34578	0.000659589	0.028484
A_21_P0000011	AMDHD2	NM_001145815	amidohydrolase domain containing 2	-1.07099	7.15311	-4.34393	0.00066196	0.0285649
A_33_P3281283	S1PR3	NM_005226	sphingosine-1-phosphate receptor 3	3.51078	10.071	4.34332	0.000662743	0.0285772
A_23_P112478	NUDT2	NM_001161	nudix (nucleoside diphosphate linked moiety X)-type motif 2	-1.05269	10.6199	-4.34042	0.000666482	0.0286952
A_33_P3416787	LOC100653080	XR_132931	PREDICTED: Homo sapiens zinc finger protein 182-like (LOC100653080), miscRNA [XR_132931]	-0.769813	5.04825	-4.33674	0.000671262	0.0288555
A_19_P00321670	XLOC_005730	ENST00000451910	zt85h04.r1 Soares_testis_NHT Homo sapiens cDNA clone IMAGE:729175 5', mRNA sequence [AA397666]	1.74332	7.99898	4.33665	0.000671379	0.0288555
A_33_P3367102	PFN1P2	NR_003242	profilin 1 pseudogene 2	1.66134	12.9738	4.33639	0.000671713	0.0288555
A_33_P3415340	ALS2	ENST00000410052	amyotrophic lateral sclerosis 2 (juvenile)	0.911252	6.22672	4.33541	0.000672993	0.0288603
A_23_P167040	PDIA5	NM_006810	protein disulfide isomerase family A, member 5	1.32351	11.2068	4.3353	0.000673139	0.0288603
A_23_P252962	ITSN1	NM_001001132	intersectin 1 (SH3 domain protein)	1.18768	8.12188	4.33515	0.000673334	0.0288603
A_24_P929369	AP4E1	NM_007347	adaptor-related protein complex 4, epsilon 1 subunit	1.03153	11.2731	4.33463	0.000674018	0.028868
A_32_P101860	A_32_P101860	A_32_P101860	Unknown	2.03372	7.61654	4.33378	0.000675132	0.0288815
A_23_P143885	ARHGEF3	NM_019555	Rho guanine nucleotide exchange factor (GEF) 3	1.07176	9.44133	4.33362	0.00067534	0.0288815
A_23_P149375	THEM4	NM_053055	thioesterase superfamily member 4	1.29308	8.87373	4.33225	0.000677137	0.0289368
A_33_P3231156	ENST00000379816	ENST00000379816	metallothionein 1C, pseudogene [Source:HGNC Symbol;Acc:7395] [ENST00000379816]	3.27003	10.5027	4.33145	0.000678179	0.0289597
A_23_P160968	LAMC2	NM_018891	laminin, gamma 2	2.61079	10.2935	4.33037	0.000679612	0.0289993
A_33_P3353581	IGBP1	NM_001551	immunoglobulin (CD79A) binding protein 1	-1.21748	12.0597	-4.32981	0.000680352	0.0290047
A_33_P3250383	CNP	NM_033133	2',3'-cyclic nucleotide 3' phosphodiesterase	-1.15478	7.51793	-4.32951	0.000680749	0.0290047
A_24_P66679	NAA30	NM_001011713	N(alpha)-acetyltransferase 30, NatC catalytic subunit	0.808398	6.96383	4.32883	0.000681639	0.029013
A_19_P00800797	lincRNA:chr4:8357101-8357609_F	lincRNA:chr4:8357101-8357609_F	lincRNA:chr4:8357101-8357609 forward strand	-0.867959	5.18564	-4.32859	0.000681956	0.029013
A_23_P301476	C3orf33	NM_173657	chromosome 3 open reading frame 33	1.34134	6.43899	4.32707	0.000683976	0.0290602
A_23_P210210	EPAS1	NM_001430	endothelial PAS domain protein 1	-0.93553	13.3486	-4.32699	0.00068408	0.0290602
A_32_P54544	CCT6A	NM_001762	chaperonin containing TCP1, subunit 6A (zeta 1)	1.1407	13.5287	4.32586	0.000685583	0.0291025
A_19_P00323491	lincRNA:chr2:172618479-172626629_F	lincRNA:chr2:172618479-172626629_F	lincRNA:chr2:172618479-172626629 forward strand	1.33443	6.29134	4.32486	0.000686918	0.0291376
A_33_P3334398	CA6	NM_001215	carbonic anhydrase VI	3.81269	7.20211	4.56995	0.00078284	0.0310476
A_23_P48698	ADAM20	NM_003814	ADAM metallopeptidase domain 20	-0.750366	5.23412	-4.32291	0.000689514	0.0292177
A_19_P00804176	lincRNA:chr3:139139360-139147910_F	lincRNA:chr3:139139360-139147910_F	lincRNA:chr3:139139360-139147910 forward strand	0.702487	5.87383	4.32233	0.000690298	0.0292177
A_32_P157208	PGM5-AS1	NR_015423	PGM5 antisense RNA 1	0.849175	5.12444	4.3223	0.000690334	0.0292177
A_21_P0002036	XLOC_002035	ENST00000428036	PREDICTED: Homo sapiens hypothetical LOC100505774 (LOC100505774), miscRNA [XR_109967]	-1.39912	5.45204	-4.31976	0.000693751	0.0293406
A_23_P94301	TSTA3	NM_003313	tissue specific transplantation antigen P35B	1.10012	10.5176	4.31892	0.000694878	0.0293667
A_19_P00317856	RPL37A	ENST00000427280	ribosomal protein L37a	-1.83043	8.96706	-4.31837	0.00069563	0.0293713
A_23_P304450	GATA6	NM_005257	GATA binding protein 6	1.73258	7.86265	4.31799	0.000696142	0.0293713
A_24_P332647	SSH1	NM_001161331	slingshot protein phosphatase 1	1.77298	7.60255	4.3177	0.000696524	0.0293713
A_33_P3236868	MT1X	NM_005952	metallothionein 1X	-3.17666	11.7642	-4.31658	0.00069804	0.0294136
A_24_P49747	XM_929965	XM_929965	PREDICTED: Homo sapiens high mobility group protein B3-like (LOC646993), mRNA [XM_929965]	1.9145	6.38702	4.31591	0.00069896	0.0294239
A_33_P3269578	PBRM1	NM_018313	polybromo 1	0.873422	8.55471	4.31537	0.000699686	0.0294239
A_32_P63562	LOC100132240	XR_132800	PREDICTED: Homo sapiens hypothetical LOC100132240 (LOC100132240), miscRNA [XR_132800]	3.6014	7.55704	4.31527	0.000699823	0.0294239
A_19_P00315526	lincRNA:chr8:587535-591207_R	lincRNA:chr8:587535-591207_R	lincRNA:chr8:587535-591207 reverse strand	-1.31962	7.5465	-4.31411	0.000701401	0.0294267
A_33_P3404014	FAM209B	NM_001013646	family with sequence similarity 209, member B	0.760879	6.02343	4.3138	0.000701826	0.0294267
A_23_P58353	HNRNPD	NM_031370	heterogeneous nuclear ribonucleoprotein D (AU-rich element RNA binding protein 1, 37kDa)	1.26283	13.6436	4.31377	0.000701866	0.0294267
A_33_P3284394	CBR1	AK311219	Homo sapiens cDNA, FLJ18261. [AK311219]	-1.33022	6.41035	-4.31371	0.000701943	0.0294267
A_24_P376556	CYCS	NM_018947	cytochrome c, somatic	1.39416	12.471	4.31262	0.000703439	0.0294501
A_32_P95223	FDPSP2	NR_003262	farnesyl diphosphate synthase pseudogene 2	1.26837	12.0099	4.31243	0.000703697	0.0294501
A_24_P366165	A_24_P366165	A_24_P366165	Unknown	-0.649241	14.9977	-4.31167	0.000704741	0.0294501
A_23_P53788	MTIF3	NM_152912	mitochondrial translational initiation factor 3	-0.718076	12.3456	-4.31164	0.00070477	0.0294501
A_19_P00321653	hg18:lincRNA:chr3:196920195-196924417_F	hg18:lincRNA:chr3:196920195-196924417_F	hg18:lincRNA:chr3:196920195-196924417 forward strand	-0.643796	4.76628	-4.31118	0.00070541	0.0294501
A_24_P133017	TMEM25	NM_032780	transmembrane protein 25	-1.41818	8.13136	-4.31086	0.000705839	0.0294501
A_33_P3397955	ITPK1-AS1	NR_002808	ITPK1 antisense RNA 1	0.75001	5.43948	4.31068	0.000706096	0.0294501
A_33_P3212640	NOTCH2NL	NM_203458	notch 2 N-terminal like	-1.20039	6.24982	-4.3096	0.000707579	0.0294905
A_24_P273203	LOC100287195	XR_132905	PREDICTED: Homo sapiens 60S ribosomal protein L23a-like (LOC100287195), miscRNA [XR_132905]	-0.633599	15.4128	-4.30903	0.000708354	0.029496
A_21_P0004986	XLOC_005574	TCONS_00012039	BROAD Institute lincRNA (XLOC_005574), lincRNA [TCONS_00012039]	0.664506	5.44249	4.30839	0.000709234	0.029496
A_33_P3286724	PLD2	NM_002663	phospholipase D2	-0.969412	12.5995	-4.30825	0.000709436	0.029496
A_24_P419309	SNRNP40	NM_004814	small nuclear ribonucleoprotein 40kDa (U5)	1.08615	9.185	4.30773	0.000710144	0.029496
A_24_P135193	UEVLD	NM_018314	UEV and lactate/malate dehyrogenase domains	0.877866	6.04919	4.30763	0.000710282	0.029496
A_21_P0013801	XLOC_l2_015641	THC2552745	Q3S612_HUMAN (Q3S612) FLJ44451 fis, partial (79%) [THC2498157]	-1.59801	5.80638	-4.30642	0.000711961	0.0295443
A_23_P138856	DRAP1	NM_006442	DR1-associated protein 1 (negative cofactor 2 alpha)	1.68001	15.1001	4.30598	0.000712565	0.0295461
A_23_P150741	C2CD3	ENST00000442398	C2 calcium-dependent domain containing 3	0.846855	10.1009	4.30512	0.000713765	0.0295461
A_23_P321466	PEX11G	NM_080662	peroxisomal biogenesis factor 11 gamma	-1.40662	7.24538	-4.30493	0.00071403	0.0295461
A_33_P3396951	BNIP3L	NM_004331	BCL2/adenovirus E1B 19kDa interacting protein 3-like	-1.70275	9.95701	-4.30482	0.000714174	0.0295461
A_23_P40049	CAD	NM_004341	carbamoyl-phosphate synthetase 2, aspartate transcarbamylase, and dihydroorotase	1.50503	10.5068	4.30453	0.000714579	0.0295461
A_21_P0005881	XLOC_007177	ENST00000517376	BROAD Institute lincRNA (XLOC_007177), lincRNA [TCONS_00015130]	-1.20383	5.54208	-4.30376	0.000715655	0.0295692
A_33_P3275948	STARD3NL	NM_032016	STARD3 N-terminal like	1.13375	10.7849	4.30235	0.000717607	0.0296285
A_32_P104432	SMIM10L2B	NR_024493	small integral membrane protein 10 like 2B	-1.58188	10.8359	-4.30182	0.000718357	0.0296382
A_33_P3421418	ENST00000419039	ENST00000419039	Ankyrin repeat domain-containing protein 36C [Source:UniProtKB/Swiss-Prot;Acc:Q5JPF3] [ENST00000419039]	-0.777147	6.91513	-4.29969	0.000721324	0.0297256
A_21_P0002655	XLOC_002035	ENST00000452212	PREDICTED: Homo sapiens hypothetical LOC100505774 (LOC100505774), miscRNA [XR_109967]	-1.97716	6.17955	-4.29956	0.000721512	0.0297256
A_33_P3222947	TMEM114	NM_001146336	transmembrane protein 114	-3.60898	5.86837	-4.29916	0.000722073	0.0297273
A_21_P0011806	WBP1	NM_012477	WW domain binding protein 1	-1.61681	10.9024	-4.29823	0.000723386	0.0297539
A_33_P3294372	VPS9D1-AS1	NR_036480	VPS9D1 antisense RNA 1	2.238	7.53281	4.29796	0.000723756	0.0297539
A_32_P66974	PCSK7	NM_004716	proprotein convertase subtilisin/kexin type 7	0.941825	9.97565	4.29503	0.000727899	0.0299028
A_21_P0011950	XLOC_l2_008203	ENST00000451884	Q33DX6_9HYME (Q33DX6) Ecdysone receptor B isoform (Fragment), partial (16%) [THC2691143]	2.24886	7.53779	4.2944	0.00072879	0.029918
A_23_P145711	SUGCT	NM_024728	succinyl-CoA:glutarate-CoA transferase	0.95357	5.2027	4.29223	0.000731869	0.0300228
A_33_P3351120	TXNRD1	NM_003330	thioredoxin reductase 1	1.90424	8.81768	4.29099	0.00073364	0.030074
A_23_P257423	ALG14	NM_144988	ALG14, UDP-N-acetylglucosaminyltransferase subunit	0.913655	10.0203	4.29054	0.000734277	0.0300786
A_24_P943301	PEAR1	NM_001080471	platelet endothelial aggregation receptor 1	1.15271	6.28642	4.28945	0.000735833	0.0301208
A_23_P218086	TPCN1	NM_001143819	two pore segment channel 1	-1.88425	12.0865	-4.2883	0.000737475	0.0301641
A_33_P3415087	CLCN5	NM_001127899	chloride channel, voltage-sensitive 5	1.20563	7.20937	4.28798	0.000737942	0.0301641
A_24_P743802	ZNF618	NM_133374	zinc finger protein 618	2.45653	8.2921	4.28678	0.000739664	0.0302129
A_21_P0013797	LINC00894	NR_027456	long intergenic non-protein coding RNA 894	-1.25766	5.73681	-4.28555	0.00074143	0.0302577
A_23_P202769	DNAJC4	NM_005528	DnaJ (Hsp40) homolog, subfamily C, member 4	-1.57543	9.40309	-4.28529	0.000741815	0.0302577
A_33_P3263867	P2RX7	NM_002562	purinergic receptor P2X, ligand gated ion channel, 7	-1.79568	6.7652	-4.28399	0.000743685	0.0302959
A_24_P942112	POLR1B	AK001678	Homo sapiens cDNA FLJ10816 fis, clone NT2RP4000997, highly similar to DNA-DIRECTED RNA POLYMERASE I 135 KD POLYPEPTIDE (EC 2.7.7.6). [AK001678]	0.925749	6.36739	4.28391	0.000743808	0.0302959
A_23_P2601	HSP90B1	NM_003299	heat shock protein 90kDa beta (Grp94), member 1	1.05535	15.661	4.2835	0.000744395	0.0302983
A_24_P89701	IMPDH1	NM_000883	IMP (inosine 5'-monophosphate) dehydrogenase 1	0.983726	14.6834	4.283	0.000745118	0.0303062
A_23_P394064	PTRF	NM_012232	polymerase I and transcript release factor	1.28332	15.0357	4.28236	0.000746054	0.0303228
A_33_P3269879	FAM160B2	NM_022749	family with sequence similarity 160, member B2	-1.2611	6.4491	-4.28188	0.000746755	0.0303298
A_24_P125283	HDAC5	NM_001015053	histone deacetylase 5	-2.2336	8.07917	-4.27961	0.000750049	0.030442
A_24_P7085	RPL29P2	NR_002778	ribosomal protein L29 pseudogene 2	-0.883741	13.2358	-4.27697	0.000753914	0.030523
A_23_P73457	RUFY1	NM_025158	RUN and FYVE domain containing 1	-0.780116	12.2251	-4.27681	0.000754146	0.030523
A_21_P0002205	XLOC_001448	TCONS_00003661	BROAD Institute lincRNA (XLOC_001448), lincRNA [TCONS_00003661]	2.04395	8.10767	4.2768	0.000754172	0.030523
A_24_P111996	HFE	NM_000410	hemochromatosis	1.06802	5.76902	4.27679	0.000754173	0.030523
A_23_P133359	ZFP2	NM_030613	ZFP2 zinc finger protein	-1.26085	6.22947	-4.27493	0.000756912	0.0306122
A_33_P3222018	CBX3	NM_007276	chromobox homolog 3	1.05969	5.32008	4.27448	0.000757584	0.0306178
A_21_P0002374	XLOC_001908	TCONS_00004060	BROAD Institute lincRNA (XLOC_001908), lincRNA [TCONS_00004060]	1.51335	6.30123	4.27361	0.000758864	0.0306317
A_21_P0000492	SNAR-F	NR_004384	small ILF3/NF90-associated RNA F	3.26977	11.1885	4.27352	0.000758996	0.0306317
A_24_P917819	ANKRD30BP2	NR_026916	ankyrin repeat domain 30B pseudogene 2	2.7548	7.27443	4.27275	0.000760134	0.0306417
A_19_P00320708	LOC401320	NR_038889	uncharacterized LOC401320	-1.42159	7.73397	-4.27226	0.000760862	0.0306417
A_33_P3755781	M1AP	NM_138804	meiosis 1 associated protein	0.886458	5.63135	4.27211	0.000761082	0.0306417
A_23_P52727	NAV2	NM_182964	neuron navigator 2	-1.67379	10.7127	-4.27191	0.000761381	0.0306417
A_21_P0013814	XLOC_l2_015722	TCONS_l2_00030483	BROAD Institute lincRNA (XLOC_l2_015722), lincRNA [TCONS_l2_00030483]	1.54109	9.58036	4.27113	0.000762537	0.0306667
A_21_P0007768	XLOC_010209	TCONS_00020938	BROAD Institute lincRNA (XLOC_010209), lincRNA [TCONS_00020938]	0.859735	4.90133	4.26905	0.000765622	0.0307692
A_23_P207742	THRA	NM_003250	thyroid hormone receptor, alpha	-1.63627	9.94821	-4.26719	0.000768403	0.0308593
A_24_P356916	SLC13A3	NM_001011554	solute carrier family 13 (sodium-dependent dicarboxylate transporter), member 3	-2.196	8.74991	-4.2661	0.000770035	0.0308818
A_32_P108474	ABCE1	NM_002940	ATP-binding cassette, sub-family E (OABP), member 1	1.13957	9.45004	4.2661	0.000770039	0.0308818
A_23_P19084	HNRNPAB	NM_004499	heterogeneous nuclear ribonucleoprotein A/B	1.2848	10.9326	4.26522	0.000771361	0.0308905
A_23_P121447	ACTRT3	NM_032487	actin-related protein T3	1.33198	5.98048	4.26467	0.000772179	0.0308905
A_33_P3433873	ZWILCH	NM_017975	zwilch kinetochore protein	1.97891	9.36876	4.26465	0.000772208	0.0308905
A_23_P259621	LAT2	NM_032464	linker for activation of T cells family, member 2	1.07287	7.14141	4.26411	0.000773028	0.0308905
A_23_P120254	DUSP22	NM_020185	dual specificity phosphatase 22	-1.03595	10.5302	-4.26399	0.0007732	0.0308905
A_23_P148959	TM2D1	NM_032027	TM2 domain containing 1	-1.05147	11.494	-4.2638	0.000773488	0.0308905
A_19_P00812250	SMAD4	NM_005359	SMAD family member 4	-1.00321	11.9864	-4.26323	0.000774356	0.0309037
A_24_P393740	FYB	NM_001465	FYN binding protein	2.35393	5.67726	4.26239	0.000775624	0.0309038
A_23_P142447	MYO1F	NM_012335	myosin IF	-1.51985	7.24521	-4.26223	0.000775855	0.0309038
A_21_P0000868	VWA8-AS1	NR_039974	VWA8 antisense RNA 1 (head to head)	0.830373	5.09376	4.26215	0.000775977	0.0309038
A_33_P3344277	HS1BP3	BC057389	Homo sapiens HCLS1 binding protein 3, mRNA (cDNA clone IMAGE:5574764), with apparent retained intron. [BC057389]	1.29023	6.61603	4.26131	0.000777246	0.0309329
A_23_P312920	POU2AF1	NM_006235	POU class 2 associating factor 1	1.48888	5.5264	4.26065	0.000778255	0.0309516
A_23_P388433	C4orf3	NM_001170330	chromosome 4 open reading frame 3	-1.20232	12.2429	-4.26019	0.00077895	0.0309577
A_24_P360763	CREM	NM_001881	cAMP responsive element modulator	1.08402	7.38131	4.25832	0.000781784	0.0310476
A_23_P374844	GAL	NM_015973	galanin/GMAP prepropeptide	3.55139	7.45752	4.25751	0.000783024	0.0310476
A_23_P390032	SLC35G1	NM_153226	solute carrier family 35, member G1	2.01154	6.39386	4.257	0.000783796	0.0310476
A_24_P33156	AFMID	NM_001010982	arylformamidase	-1.30466	7.51446	-4.25692	0.000783919	0.0310476
A_24_P170753	EP400NL	ENST00000443539	EP400 N-terminal like	1.13157	6.79571	4.25559	0.000785954	0.0311068
A_33_P3230583	LOC100132352	NR_034006	FSHD region gene 1 pseudogene	0.921562	6.97277	4.2535	0.000789166	0.0311603
A_23_P91640	ASPHD2	NM_020437	aspartate beta-hydroxylase domain containing 2	1.5102	6.32467	4.25343	0.000789271	0.0311603
A_23_P152919	NUP88	NM_002532	nucleoporin 88kDa	1.14995	11.7357	4.25337	0.000789364	0.0311603
A_23_P24960	NARS2	NM_024678	asparaginyl-tRNA synthetase 2, mitochondrial (putative)	1.05334	9.75137	4.25329	0.000789481	0.0311603
A_24_P339514	CYP2B6	NM_000767	cytochrome P450, family 2, subfamily B, polypeptide 6	-2.04595	7.2925	-4.25262	0.000790517	0.0311797
A_23_P257945	HCCS	NM_005333	holocytochrome c synthase	1.0988	11.1098	4.25144	0.000792336	0.0312102
A_23_P214603	FLOT1	NM_005803	flotillin 1	-1.22015	11.9728	-4.25141	0.000792376	0.0312102
A_19_P00803763	lincRNA:chr3:178663581-178724706_R	lincRNA:chr3:178663581-178724706_R	lincRNA:chr3:178663581-178724706 reverse strand	1.4065	6.10098	4.25036	0.000794011	0.0312457
A_33_P3230011	STOX1	NM_001130159	storkhead box 1	1.03542	5.64827	4.24988	0.000794752	0.0312457
A_19_P00324604	C17orf51	NM_001113434	chromosome 17 open reading frame 51	0.673583	5.72161	4.24916	0.000795865	0.0312457
A_21_P0012095	XLOC_l2_008313	ENST00000454537	BROAD Institute lincRNA (XLOC_l2_008313), lincRNA [TCONS_l2_00015996]	1.24588	5.35322	4.24914	0.0007959	0.0312457
A_21_P0011375	SORD	NM_003104	sorbitol dehydrogenase	1.10724	6.32227	4.24897	0.000796154	0.0312457
A_23_P71946	BSPRY	NM_017688	B-box and SPRY domain containing	-2.35262	10.3159	-4.24872	0.000796549	0.0312457
A_33_P3288824	H2AFB3	NM_080720	H2A histone family, member B3	0.651179	5.17878	4.24802	0.000797637	0.0312671
A_23_P14340	KIAA0391	NM_014672	KIAA0391	0.914895	9.83458	4.24766	0.000798199	0.0312677
A_19_P00317042	lincRNA:chr7:30614038-30616352_R	lincRNA:chr7:30614038-30616352_R	lincRNA:chr7:30614038-30616352 reverse strand	-0.762675	5.57391	-4.24536	0.00080178	0.0313841
A_32_P415151	WDR27	NM_182552	WD repeat domain 27	-1.60688	6.40712	-4.24505	0.000802264	0.0313841
A_24_P279489	VPS53	NM_001128159	vacuolar protein sorting 53 homolog (S. cerevisiae)	1.06931	6.29822	4.24441	0.000803262	0.031391
A_33_P3220643	PTRH1	NM_001002913	peptidyl-tRNA hydrolase 1 homolog (S. cerevisiae)	1.23666	11.3883	4.24424	0.000803536	0.031391
A_33_P3218450	CDC6	NM_001254	cell division cycle 6	0.846848	5.93787	4.24346	0.000804745	0.0314096
A_23_P27424	ZNF418	NM_133460	zinc finger protein 418	-0.596318	7.41702	-4.24323	0.000805106	0.0314096
A_33_P3292854	CALR	NM_004343	calreticulin	1.28875	16.5095	4.24216	0.000806788	0.0314344
A_33_P3216337	FTSJ1	NM_177439	FtsJ RNA methyltransferase homolog 1 (E. coli)	0.771596	13.0352	4.24187	0.000807245	0.0314344
A_33_P3229276	ZSCAN2	NM_001007072	zinc finger and SCAN domain containing 2	0.779166	5.8766	4.24123	0.000808255	0.0314344
A_23_P91081	EPCAM	NM_002354	epithelial cell adhesion molecule	2.15081	12.702	4.24111	0.00080845	0.0314344
A_33_P3383029	MXI1	NM_130439	MAX interactor 1, dimerization protein	-2.60918	8.66006	-4.24109	0.000808484	0.0314344
A_19_P00329691	lincRNA:chr11:74358152-74366327_F	lincRNA:chr11:74358152-74366327_F	lincRNA:chr11:74358152-74366327 forward strand	1.03181	5.86634	4.23962	0.000810799	0.031503
A_21_P0000382	SNORD71	NR_003059	small nucleolar RNA, C/D box 71	-1.73478	6.53734	-4.23876	0.000812166	0.0315348
A_33_P3305840	SRSF7	NM_001195446	serine/arginine-rich splicing factor 7	1.32281	13.021	4.2381	0.000813203	0.0315537
A_23_P74609	G0S2	NM_015714	G0/G1 switch 2	-3.91852	10.9051	-4.23589	0.000816712	0.0316539
A_32_P209094	FGGY	NM_018291	FGGY carbohydrate kinase domain containing	-1.36237	9.72527	-4.23578	0.000816889	0.0316539
A_33_P3263902	MXI1	NM_005962	MAX interactor 1, dimerization protein	-1.75797	5.68949	-4.2346	0.000818767	0.0317052
A_24_P358146	A_24_P358146	A_24_P358146	Unknown	1.1782	6.00416	4.23207	0.000822816	0.0318032
A_33_P3262789	REEP6	NM_138393	receptor accessory protein 6	-1.91637	10.6735	-4.23187	0.000823135	0.0318032
A_33_P3385957	TTLL1	NM_012263	tubulin tyrosine ligase-like family member 1	-1.80333	8.28892	-4.23141	0.000823876	0.0318032
A_21_P0005689	XLOC_006775	ENST00000523507	BROAD Institute lincRNA (XLOC_006775), lincRNA [TCONS_00014676]	1.50906	15.8955	4.2313	0.000824057	0.0318032
A_23_P71319	FDFT1	NM_004462	farnesyl-diphosphate farnesyltransferase 1	1.05146	14.357	4.23111	0.00082436	0.0318032
A_33_P3221960	IL18RAP	NM_003853	interleukin 18 receptor accessory protein	3.32611	10.1488	4.23082	0.000824836	0.0318032
A_21_P0013767	LOC550643	BC048131	Unknown	-1.3373	8.9741	-4.2302	0.000825832	0.0318032
A_23_P215449	BAZ1B	NM_032408	bromodomain adjacent to zinc finger domain, 1B	0.645649	10.3759	4.22992	0.000826284	0.0318032
A_23_P129174	LRRC49	NM_017691	leucine rich repeat containing 49	1.41803	8.52147	4.22991	0.000826287	0.0318032
A_33_P3357759	HEATR7B1	XM_291007	PREDICTED: Homo sapiens HEAT repeat containing 7B1 (HEATR7B1), mRNA [XM_291007]	1.67861	5.73704	4.22654	0.000831746	0.0319637
A_32_P234604	PFN1	NM_005022	profilin 1	1.66074	13.5996	4.22632	0.000832104	0.0319637
A_33_P3397655	SYNPO	NM_001166208	synaptopodin	0.801139	6.2	4.22613	0.000832402	0.0319637
A_21_P0008156	XLOC_010591	TCONS_00021991	BROAD Institute lincRNA (XLOC_010591), lincRNA [TCONS_00021991]	1.48898	6.57663	4.22566	0.000833175	0.0319637
A_19_P00327199	lincRNA:chr6:30256296-30293571_F	lincRNA:chr6:30256296-30293571_F	lincRNA:chr6:30256296-30293571 forward strand	0.764921	5.92676	4.22562	0.000833243	0.0319637
A_24_P224488	MAPT	NM_016835	microtubule-associated protein tau	-1.52178	5.62415	-4.22523	0.000833873	0.0319664
A_23_P134454	CAV1	NM_001753	caveolin 1, caveolae protein, 22kDa	1.91974	13.6607	4.2239	0.000836032	0.0320101
A_33_P3385101	TOLLIP	NM_019009	toll interacting protein	-0.582765	13.6427	-4.22384	0.00083613	0.0320101
A_24_P237586	ANKRD37	NM_181726	ankyrin repeat domain 37	-2.01164	9.60371	-4.22338	0.00083688	0.0320101
A_23_P97265	GPATCH4	NM_182679	G patch domain containing 4	1.61653	10.6391	4.22309	0.000837355	0.0320101
A_23_P163059	PCNXL4	NM_022495	pecanex-like 4 (Drosophila)	0.970319	9.14191	4.22282	0.000837802	0.0320101
A_23_P167389	ARAP3	NM_022481	ArfGAP with RhoGAP domain, ankyrin repeat and PH domain 3	1.30359	10.0665	4.22141	0.000840115	0.0320644
A_23_P111492	MOSPD3	NM_023948	motile sperm domain containing 3	-1.14317	7.68768	-4.22127	0.000840341	0.0320644
A_23_P56659	DQX1	NM_133637	DEAQ box RNA-dependent ATPase 1	-1.51054	7.67109	-4.22046	0.000841669	0.0320733
A_23_P99027	PTPN11	NM_002834	protein tyrosine phosphatase, non-receptor type 11	1.21158	11.6717	4.22044	0.000841695	0.0320733
A_21_P0001958	XLOC_001826	ENST00000440326	BROAD Institute lincRNA (XLOC_001826), lincRNA [TCONS_00003087]	1.28841	6.00208	4.21936	0.000843477	0.0320854
A_23_P309224	AGK	NM_018238	acylglycerol kinase	0.965036	9.29573	4.21935	0.000843497	0.0320854
A_21_P0011918	XLOC_l2_008017	ENST00000443237	Unknown	0.704447	4.79423	4.21923	0.000843691	0.0320854
A_33_P3274069	RHBDD3	NM_012265	rhomboid domain containing 3	0.81728	11.0392	4.21887	0.000844282	0.0320866
A_33_P3281408	YPEL5	NM_001127401	yippee-like 5 (Drosophila)	-1.41769	13.0202	-4.21851	0.000844872	0.0320878
A_33_P3408247	A_33_P3408247	A_33_P3408247	Unknown	0.865289	5.05211	4.21805	0.000845627	0.0320891
A_33_P3377256	OGFRP1	NR_036498	opioid growth factor receptor pseudogene 1	1.47256	5.48507	4.21762	0.000846351	0.0320891
A_23_P12062	TRIT1	NM_017646	tRNA isopentenyltransferase 1	-0.898389	10.3675	-4.21719	0.000847056	0.0320891
A_33_P3392250	FAM178A	NM_001243770	family with sequence similarity 178, member A	-0.945721	8.32582	-4.21707	0.000847243	0.0320891
A_24_P383999	RPS3A	NM_001006	ribosomal protein S3A	-0.626707	14.9613	-4.21579	0.000849362	0.0320891
A_23_P64404	FADS3	NM_021727	fatty acid desaturase 3	1.90856	7.82919	4.21552	0.000849814	0.0320891
A_19_P00804596	C17orf51	NM_001113434	chromosome 17 open reading frame 51	0.992271	9.98621	4.21531	0.000850167	0.0320891
A_24_P255473	A_24_P255473	A_24_P255473	Unknown	0.658236	11.8913	4.21515	0.000850424	0.0320891
A_24_P179504	WDR66	NM_144668	WD repeat domain 66	2.88548	9.24004	4.21485	0.000850937	0.0320891
A_24_P303199	ARL15	NM_019087	ADP-ribosylation factor-like 15	0.800906	5.22314	4.21483	0.000850958	0.0320891
A_21_P0008873	TP53TG3D	NM_001243722	TP53 target 3D	-1.19911	6.63453	-4.21449	0.000851531	0.0320891
A_33_P3271480	LOC90784	NR_026984	uncharacterized LOC90784	0.928481	9.56309	4.21404	0.000852282	0.0320891
A_33_P3813128	SEMA3F	NM_004186	sema domain, immunoglobulin domain (Ig), short basic domain, secreted, (semaphorin) 3F	-1.15207	9.74507	-4.21377	0.000852732	0.0320891
A_24_P236091	ENO2	NM_001975	enolase 2 (gamma, neuronal)	-3.00946	7.97021	-4.21352	0.000853149	0.0320891
A_23_P419107	TCP11L2	NM_152772	t-complex 11, testis-specific-like 2	-1.5671	6.44826	-4.21293	0.000854122	0.0320891
A_24_P390928	TRAPPC6A	NM_024108	trafficking protein particle complex 6A	-2.21394	9.45075	-4.21284	0.000854279	0.0320891
A_33_P3277753	ANKRD23	NM_144994	ankyrin repeat domain 23	-1.5205	8.00263	-4.2122	0.000855347	0.0320891
A_23_P132285	MPST	NM_001130517	mercaptopyruvate sulfurtransferase	-0.892093	13.4858	-4.21188	0.000855871	0.0320891
A_24_P391368	ATXN10	NM_013236	ataxin 10	0.837681	12.1455	4.2116	0.000856344	0.0320891
A_23_P119634	UPK1A	NM_007000	uroplakin 1A	-2.09899	5.53903	-4.2115	0.000856506	0.0320891
A_33_P3393694	GLTSCR2	NM_015710	glioma tumor suppressor candidate region gene 2	-0.838921	15.4045	-4.21141	0.000856657	0.0320891
A_33_P3283906	NIP7	NM_016101	NIP7, nucleolar pre-rRNA processing protein	1.508	11.3906	4.20809	0.000862238	0.0322632
A_19_P00327193	lincRNA:chr5:131798076-131807951_R	lincRNA:chr5:131798076-131807951_R	lincRNA:chr5:131798076-131807951 reverse strand	3.09593	8.63297	4.20785	0.000862637	0.0322632
A_33_P3245011	DAK	NM_015533	dihydroxyacetone kinase 2 homolog (S. cerevisiae)	-1.5329	13.124	-4.20761	0.000863047	0.0322632
A_23_P125771	HCFC1	NM_005334	host cell factor C1	0.988926	6.66647	4.2073	0.000863555	0.0322632
A_24_P384755	NOL10	NM_024894	nucleolar protein 10	0.805276	6.66997	4.20543	0.000866721	0.0323604
A_21_P0000507	SNAR-B2	NR_024230	small ILF3/NF90-associated RNA B2	2.48065	14.0583	4.20485	0.000867703	0.032376
A_19_P00321136	MAP3K13	NR_038322	mitogen-activated protein kinase kinase kinase 13	-0.826939	12.8432	-4.20362	0.000869784	0.0324325
A_23_P103282	TMEM59	NM_004872	transmembrane protein 59	-1.52486	14.3742	-4.24229	0.000943293	0.0338174
A_24_P232696	SMARCD1	NM_139071	SWI/SNF related, matrix associated, actin dependent regulator of chromatin, subfamily d, member 1	0.955055	11.4336	4.20278	0.000871221	0.0324606
A_24_P321411	PRKRIR	NM_004705	protein-kinase, interferon-inducible double stranded RNA dependent inhibitor, repressor of (P58 repressor)	1.14213	9.69204	4.20251	0.000871669	0.0324606
A_21_P0001793	XLOC_002211	ENST00000425578	AL557700 Homo sapiens T CELLS (JURKAT CELL LINE) Homo sapiens cDNA clone CS0DH007YI06 5-PRIME, mRNA sequence [AL557700]	1.12413	6.67186	4.20202	0.000872519	0.0324712
A_21_P0000642	LINC00959	NR_034125	long intergenic non-protein coding RNA 959	-1.19217	9.54292	-4.19948	0.000876858	0.0326115
A_23_P26117	MAN2C1	NM_006715	mannosidase, alpha, class 2C, member 1	-1.22644	8.55457	-4.19877	0.000878066	0.0326212
A_23_P138058	NOC2L	NM_015658	nucleolar complex associated 2 homolog (S. cerevisiae)	1.11633	11.9066	4.19866	0.000878255	0.0326212
A_33_P3365864	BSDC1	NM_001143888	BSD domain containing 1	-1.53372	7.97604	-4.19789	0.000879571	0.0326334
A_33_P3335725	INSR	NM_000208	insulin receptor	-1.89477	8.92536	-4.19753	0.000880201	0.0326334
A_33_P3233953	A_33_P3233953	A_33_P3233953	Unknown	1.97169	14.122	4.19747	0.000880291	0.0326334
A_23_P58328	ANXA10	NM_007193	annexin A10	2.57732	6.31003	4.19677	0.000881501	0.0326571
A_23_P354027	KCTD11	NM_001002914	potassium channel tetramerization domain containing 11	-1.55179	9.97763	-4.19535	0.000883954	0.0327268
A_33_P3384932	NUDT8	NM_001243750	nudix (nucleoside diphosphate linked moiety X)-type motif 8	-1.00823	11.6091	-4.19357	0.000887034	0.0328197
A_33_P3254535	LOC100130642	AK124249	Homo sapiens cDNA FLJ42255 fis, clone TKIDN2009889. [AK124249]	-0.571892	4.81813	-4.19316	0.000887743	0.0328248
A_23_P424712	CCDC142	NM_032779	coiled-coil domain containing 142	-0.661833	8.75277	-4.19237	0.000889115	0.0328523
A_23_P63980	LRFN4	NM_024036	leucine rich repeat and fibronectin type III domain containing 4	1.68505	9.49321	4.19201	0.000889742	0.0328523
A_23_P344481	STOX1	NM_152709	storkhead box 1	1.69906	8.35926	4.19174	0.000890206	0.0328523
A_33_P3311439	GCH1	NM_001024071	GTP cyclohydrolase 1	1.39867	7.19685	4.1911	0.000891312	0.0328719
A_33_P3390013	ADAMTS1	NM_006988	ADAM metallopeptidase with thrombospondin type 1 motif, 1	1.99226	7.19684	4.1891	0.000894818	0.03298
A_33_P3344399	LRRC49	NM_001199017	leucine rich repeat containing 49	1.37509	7.85502	4.1887	0.000895516	0.0329846
A_32_P35220	CBWD5	NM_001024916	COBW domain containing 5	0.927383	12.2943	4.18787	0.000896967	0.0330156
A_23_P435657	ALMS1P	NR_003683	Alstrom syndrome 1 pseudogene	0.857245	5.94376	4.18756	0.000897509	0.0330156
A_33_P3591761	FAM91A1	NM_144963	family with sequence similarity 91, member A1	1.07827	7.51265	4.18491	0.000902168	0.0331656
A_23_P390190	NUPL1	NM_014089	nucleoporin like 1	1.15114	10.0724	4.18424	0.000903356	0.0331736
A_23_P128147	TUBA1B	NM_006082	tubulin, alpha 1b	1.66309	16.3361	4.18384	0.00090405	0.0331736
A_24_P303145	ANKH	NM_054027	ANKH inorganic pyrophosphate transport regulator	-1.09345	6.393	-4.1838	0.000904118	0.0331736
A_24_P182764	ATG4B	NM_178326	autophagy related 4B, cysteine peptidase	-1.25417	10.8568	-4.24584	0.000937056	0.0337079
A_24_P124662	MAPKAPK5	NM_139078	mitogen-activated protein kinase-activated protein kinase 5	0.887653	10.977	4.18233	0.000906722	0.0332478
A_32_P69166	ANKRD42	NM_182603	ankyrin repeat domain 42	1.04225	7.31799	4.18074	0.000909551	0.0333271
A_23_P92687	DAP	NM_004394	death-associated protein	1.11576	10.7714	4.18046	0.000910046	0.0333271
A_19_P00803942	lincRNA:chr8:80234870-80247370_F	lincRNA:chr8:80234870-80247370_F	lincRNA:chr8:80234870-80247370 forward strand	2.04665	7.75732	4.17947	0.000911815	0.0333706
A_19_P00328380	lincRNA:chr3:175987356-176039381_R	lincRNA:chr3:175987356-176039381_R	lincRNA:chr3:175987356-176039381 reverse strand	3.06233	9.65464	4.24171	0.000944311	0.0338174
A_33_P3349469	ATAD3A	NM_018188	ATPase family, AAA domain containing 3A	1.43996	13.2375	4.17787	0.000914673	0.0334135
A_33_P3292851	UBE2I	ENST00000402301	ubiquitin-conjugating enzyme E2I	-0.928342	6.88313	-4.17762	0.000915111	0.0334135
A_33_P3383866	TREX1	NM_016381	three prime repair exonuclease 1	-1.36512	11.1333	-4.17755	0.000915229	0.0334135
A_32_P29784	TPM3	NM_001043352	tropomyosin 3	1.01561	14.7958	4.1772	0.000915857	0.0334135
A_24_P299996	SHQ1	NM_018130	SHQ1, H/ACA ribonucleoprotein assembly factor	1.28924	8.4929	4.17718	0.000915902	0.0334135
A_32_P44316	EEF1A1	NM_001402	eukaryotic translation elongation factor 1 alpha 1	-1.96832	13.3606	-4.17625	0.000917568	0.0334204
A_32_P163089	C12orf75	NM_001145199	chromosome 12 open reading frame 75	2.75236	11.1381	4.17581	0.000918352	0.0334204
A_24_P401637	LOC100130856	XR_109559	uncharacterized LOC100130856	-0.901489	9.6466	-4.17577	0.000918428	0.0334204
A_33_P3273364	YIPF2	NM_024029	Yip1 domain family, member 2	-0.962009	11.9812	-4.17535	0.000919176	0.0334204
A_33_P3245415	N4BP2L1	NM_052818	NEDD4 binding protein 2-like 1	-0.798453	5.17394	-4.17459	0.000920551	0.0334204
A_24_P55148	HIST1H2BJ	NM_021058	histone cluster 1, H2bj	-1.38465	9.19068	-4.17436	0.000920968	0.0334204
A_23_P254816	TCF15	NM_004609	transcription factor 15 (basic helix-loop-helix)	2.85649	9.66608	4.17433	0.000921023	0.0334204
A_24_P280378	AQR	NM_014691	aquarius intron-binding spliceosomal factor	1.20375	8.70976	4.17415	0.000921335	0.0334204
A_21_P0003667	XLOC_003741	TCONS_00008291	BROAD Institute lincRNA (XLOC_003741), lincRNA [TCONS_00008291]	1.1393	5.42818	4.17403	0.000921552	0.0334204
A_23_P334955	FAM167A	NM_053279	family with sequence similarity 167, member A	1.32791	5.84896	4.17383	0.000921918	0.0334204
A_23_P29769	WWTR1	NM_015472	WW domain containing transcription regulator 1	2.22968	9.67791	4.17264	0.000924062	0.0334686
A_33_P3311245	KRTAP19-7	NM_181614	keratin associated protein 19-7	-0.836194	5.49685	-4.17245	0.000924415	0.0334686
A_33_P3223592	APOE	NM_000041	apolipoprotein E	-2.30994	11.1664	-4.16986	0.000929107	0.0336134
A_21_P0000684	LOC100506548	NR_037665	uncharacterized LOC100506548	-1.19724	10.5988	-4.16928	0.000930152	0.0336134
A_33_P3242483	ARHGAP5	NM_001030055	Rho GTPase activating protein 5	-1.01539	8.09919	-4.16909	0.000930499	0.0336134
A_21_P0005721	XLOC_006844	AA613028	nq53h01.s1 NCI_CGAP_Co10 Homo sapiens cDNA clone IMAGE:1147633 3', mRNA sequence [AA613028]	0.696436	5.34502	4.16895	0.000930758	0.0336134
A_33_P3296582	ARSJ	NM_024590	arylsulfatase family, member J	1.85236	7.11074	4.16765	0.00093312	0.0336629
A_23_P79628	PSME4	NM_014614	proteasome (prosome, macropain) activator subunit 4	1.08348	11.1091	4.16755	0.000933303	0.0336629
A_33_P3417517	BRD8	NM_139199	bromodomain containing 8	1.21365	5.21085	4.16714	0.000934049	0.0336686
A_23_P423891	SLC25A16	NM_152707	solute carrier family 25 (mitochondrial carrier), member 16	0.730591	9.34341	4.16663	0.000934995	0.0336816
A_19_P00320996	P39188	THC2525908	ALU1_HUMAN (P39188) Alu subfamily J sequence contamination warning entry, partial (7%) [THC2525908]	1.54673	6.05643	4.16594	0.000936259	0.0337059
A_33_P3368301	BOLA3	NM_212552	bolA family member 3	1.66398	9.81717	4.16526	0.000937491	0.0337079
A_23_P141992	HSD11B1L	NM_198706	hydroxysteroid (11-beta) dehydrogenase 1-like	-1.49747	8.31876	-4.16387	0.000940057	0.0337693
A_33_P3312519	KPRP	NM_001025231	keratinocyte proline-rich protein	-5.60672	7.4574	-4.16369	0.000940376	0.0337693
A_23_P47208	BANF1	NM_003860	barrier to autointegration factor 1	1.0875	12.2091	4.1624	0.00094276	0.0338174
A_21_P0009929	XLOC_013447	TCONS_00028096	BROAD Institute lincRNA (XLOC_013447), lincRNA [TCONS_00028096]	1.09569	4.83868	4.16178	0.000943901	0.0338174
A_32_P46214	SLC9A9	NM_173653	solute carrier family 9, subfamily A (NHE9, cation proton antiporter 9), member 9	-1.84193	7.87782	-4.16137	0.000944664	0.0338174
A_23_P79803	VSTM2L	NM_080607	V-set and transmembrane domain containing 2 like	3.15994	7.26723	4.16033	0.000946579	0.0338443
A_19_P00322531	CRNDE	NR_034105	colorectal neoplasia differentially expressed (non-protein coding)	-1.3382	11.2157	-4.1602	0.000946832	0.0338443
A_33_P3364904	ZNF662	NM_207404	zinc finger protein 662	-1.48673	7.3737	-4.16	0.000947186	0.0338443
A_21_P0005617	FLJ45248	AK127183	ALU6_HUMAN (P39193) Alu subfamily SP sequence contamination warning entry, partial (29%) [THC2482449]	1.17298	6.746	4.15941	0.00094828	0.0338623
A_23_P201386	DDAH1	NM_012137	dimethylarginine dimethylaminohydrolase 1	2.19416	10.4801	4.15807	0.00095078	0.0339305
A_33_P3399911	A_33_P3399911	A_33_P3399911	Unknown	-0.745295	5.33939	-4.15652	0.000953664	0.0340122
A_21_P0011971	XLOC_l2_008289	TCONS_l2_00014935	BROAD Institute lincRNA (XLOC_l2_008289), lincRNA [TCONS_l2_00014935]	0.954937	7.89716	4.15587	0.000954887	0.0340347
A_24_P382017	RRN3	NM_018427	RRN3 RNA polymerase I transcription factor homolog (S. cerevisiae)	1.07995	9.56501	4.15443	0.000957583	0.0341096
A_33_P3255631	ZNF780A	NM_001010880	zinc finger protein 780A	-0.874407	7.74808	-4.15397	0.000958439	0.0341104
A_19_P00330308	lincRNA:chr8:125858869-125877269_F	lincRNA:chr8:125858869-125877269_F	lincRNA:chr8:125858869-125877269 forward strand	-0.947316	5.52545	-4.15342	0.000959473	0.0341104
A_33_P3341676	MEF2A	NM_001171894	myocyte enhancer factor 2A	-1.0151	10.4909	-4.15266	0.000960888	0.0341104
A_19_P00322686	LOC441204	NR_015364	uncharacterized LOC441204	-0.901516	5.25731	-4.15258	0.000961048	0.0341104
A_19_P00801741	lincRNA:chr6:2469151-2539476_R	lincRNA:chr6:2469151-2539476_R	lincRNA:chr6:2469151-2539476 reverse strand	0.584901	5.20184	4.15255	0.000961104	0.0341104
A_23_P83200	AK8	NM_152572	adenylate kinase 8	-1.241	7.3125	-4.15241	0.000961359	0.0341104
A_21_P0009287	XLOC_012338	THC2721173	ALU7_HUMAN (P39194) Alu subfamily SQ sequence contamination warning entry, partial (11%) [THC2721173]	0.949942	6.21539	4.1522	0.00096177	0.0341104
A_23_P377664	ALS2	NM_001135745	amyotrophic lateral sclerosis 2 (juvenile)	1.05566	8.29124	4.15071	0.000964571	0.0341886
A_33_P3245480	LOC100132057	NR_033189	phosphodiesterase 4D interacting protein pseudogene	-0.909331	6.51731	-4.15026	0.000965421	0.0341976
A_24_P36847	DHX9	NM_001357	DEAH (Asp-Glu-Ala-His) box helicase 9	1.1808	10.4934	4.14929	0.000967248	0.0342412
A_23_P48198	GLT8D2	NM_031302	glycosyltransferase 8 domain containing 2	2.16946	7.09853	4.14845	0.000968854	0.0342463
A_33_P3388938	SNAI3-AS1	NR_024402	SNAI3 antisense RNA 1	0.972329	6.58767	4.14839	0.000968955	0.0342463
A_24_P945293	CHMP3	NM_016079	charged multivesicular body protein 3	1.01696	7.17589	4.14827	0.000969184	0.0342463
A_33_P3237927	ARHGAP4	NM_001164741	Rho GTPase activating protein 4	-1.36096	7.47311	-4.14661	0.000972335	0.0343365
A_19_P00319917	NUP50-AS1	NR_038956	NUP50 antisense RNA 1 (head to head)	0.738879	6.34611	4.14446	0.000976436	0.0344451
A_19_P00329800	lincRNA:chr1:204525202-204541352_F	lincRNA:chr1:204525202-204541352_F	lincRNA:chr1:204525202-204541352 forward strand	-1.20719	7.15288	-4.14433	0.000976694	0.0344451
A_24_P12413	TRAM2	NM_012288	translocation associated membrane protein 2	1.32293	9.20867	4.14406	0.000977214	0.0344451
A_24_P272073	A_24_P272073	A_24_P272073	Unknown	1.53122	8.80229	4.143	0.000979239	0.0344953
A_32_P50066	MAP9	NM_001039580	microtubule-associated protein 9	1.33848	9.49669	4.14176	0.000981621	0.0345439
A_24_P137434	DCBLD2	NM_080927	discoidin, CUB and LCCL domain containing 2	2.43517	12.0886	4.14137	0.000982373	0.0345439
A_21_P0013337	XLOC_l2_013931	TCONS_l2_00026766	BROAD Institute lincRNA (XLOC_l2_013931), lincRNA [TCONS_l2_00026766]	-1.47645	5.99381	-4.14127	0.000982561	0.0345439
A_33_P3364205	SBDSP1	NR_001588	Shwachman-Bodian-Diamond syndrome pseudogene 1	1.25862	9.73746	4.14103	0.000983027	0.0345439
A_23_P342727	STARD13	NM_178006	StAR-related lipid transfer (START) domain containing 13	1.49838	7.2177	4.13985	0.000985291	0.0346022
A_21_P0000321	SNORA31	NR_002967	small nucleolar RNA, H/ACA box 31	-0.835934	9.68536	-4.13946	0.000986057	0.0346079
A_23_P92132	IFRD2	NM_006764	interferon-related developmental regulator 2	1.24622	12.1092	4.13858	0.000987748	0.0346461
A_33_P3407700	TMEM192	NM_001100389	transmembrane protein 192	0.911444	7.8329	4.13718	0.000990459	0.0347199
A_21_P0005099	LINC01128	NR_015368	long intergenic non-protein coding RNA 1128	-0.851742	7.90436	-4.13625	0.000992261	0.0347619
A_23_P215819	ZNF655	NM_024061	zinc finger protein 655	1.02671	10.7367	4.13527	0.00099418	0.0348078
A_19_P00321206	XLOC_001826	ENST00000440326	BROAD Institute lincRNA (XLOC_001826), lincRNA [TCONS_00003087]	1.7038	5.72337	4.13459	0.0009955	0.0348131
A_19_P00316554	lincRNA:chr2:111992304-111994467_R	lincRNA:chr2:111992304-111994467_R	lincRNA:chr2:111992304-111994467 reverse strand	1.58739	6.01778	4.13444	0.000995784	0.0348131
A_24_P921321	PTPRJ	NM_002843	protein tyrosine phosphatase, receptor type, J	1.5831	7.75592	4.13426	0.000996152	0.0348131
A_23_P106874	PMFBP1	NM_031293	polyamine modulated factor 1 binding protein 1	-0.684724	5.58534	-4.13361	0.000997413	0.0348359
A_33_P3292028	DPP9	NM_139159	dipeptidyl-peptidase 9	0.831795	10.5179	4.13199	0.00100059	0.0348985
A_19_P00331871	lincRNA:chr3:13807699-13818124_F	lincRNA:chr3:13807699-13818124_F	lincRNA:chr3:13807699-13818124 forward strand	1.52841	6.61821	4.13183	0.00100091	0.0348985
A_21_P0011024	NEAT1	NR_028272	nuclear paraspeckle assembly transcript 1 (non-protein coding)	-2.97229	10.1493	-4.131	0.00100252	0.0348985
A_23_P116037	TM7SF2	NM_003273	transmembrane 7 superfamily member 2	-1.83455	9.7404	-4.13065	0.00100321	0.0348985
A_33_P3732844	AK094885	AK094885	Homo sapiens cDNA FLJ37566 fis, clone BRCOC2002085. [AK094885]	0.581702	4.8087	4.13009	0.00100432	0.0348985
A_32_P129540	LOC728739	NR_037629	programmed cell death 2 pseudogene	1.26854	8.71504	4.13	0.00100448	0.0348985
A_23_P106433	RCCD1	NM_033544	RCC1 domain containing 1	-1.27122	10.6934	-4.12964	0.0010052	0.0348985
A_33_P3422294	A_33_P3422294	A_33_P3422294	Unknown	1.12859	11.434	4.12963	0.00100522	0.0348985
A_23_P354894	ZNF567	NM_152603	zinc finger protein 567	-0.802304	8.65638	-4.12959	0.0010053	0.0348985
A_19_P00322975	lincRNA:chr20:37049312-37059741_F	lincRNA:chr20:37049312-37059741_F	lincRNA:chr20:37049312-37059741 forward strand	1.0456	6.3304	4.12922	0.00100602	0.0348985
A_23_P421306	SYT12	NM_177963	synaptotagmin XII	1.73419	8.60622	4.12919	0.00100609	0.0348985
A_23_P93180	HIST1H2BC	NM_003526	histone cluster 1, H2bc	-1.41999	9.76183	-4.12898	0.00100651	0.0348985
A_23_P23611	AMY1C	NM_001008219	amylase, alpha 1C (salivary)	-2.52536	7.99182	-4.12611	0.00101217	0.0350738
A_21_P0000728	RASSF8-AS1	NR_038227	RASSF8 atnisense RNA 1	0.991861	6.22849	4.12402	0.00101633	0.0351666
A_23_P108514	STK16	NM_001008910	serine/threonine kinase 16	-0.773086	10.0818	-4.12358	0.00101721	0.0351666
A_23_P340890	THAP3	NM_001195753	THAP domain containing, apoptosis associated protein 3	-0.944837	10.3434	-4.12355	0.00101727	0.0351666
A_33_P3402918	PNKP	NM_007254	polynucleotide kinase 3'-phosphatase	0.772971	11.1385	4.12353	0.00101731	0.0351666
A_24_P319736	MEIS1	NM_002398	Meis homeobox 1	-1.61886	10.6538	-4.12211	0.00102013	0.0352389
A_33_P3305749	RARB	NM_000965	retinoic acid receptor, beta	0.941824	6.09481	4.12187	0.00102062	0.0352389
A_33_P3234849	UTRN	NM_007124	utrophin	0.899277	5.3888	4.12092	0.00102252	0.0352706
A_21_P0010595	FBXO25	NM_183420	F-box protein 25	-1.09882	8.21279	-4.12059	0.00102319	0.0352706
A_21_P0011075	XLOC_l2_003260	TCONS_l2_00006056	BROAD Institute lincRNA (XLOC_l2_003260), lincRNA [TCONS_l2_00006056]	1.44486	7.12761	4.12049	0.00102339	0.0352706
A_23_P251095	PDHA1	NM_000284	pyruvate dehydrogenase (lipoamide) alpha 1	0.776425	13.4884	4.11962	0.00102512	0.0353092
A_23_P102058	MATN3	NM_002381	matrilin 3	0.848584	4.92407	4.11775	0.00102889	0.0354176
A_33_P3285809	SSX2IP	NM_001166417	synovial sarcoma, X breakpoint 2 interacting protein	1.07356	8.43458	4.11718	0.00103004	0.035436
A_23_P209430	ALS2	NM_020919	amyotrophic lateral sclerosis 2 (juvenile)	0.866407	7.06071	4.11658	0.00103126	0.0354566
A_23_P346302	ZMAT2	NM_144723	zinc finger, matrin-type 2	-0.931586	12.4888	-4.11604	0.00103234	0.0354727
A_32_P226186	KIAA1549	NM_001164665	KIAA1549	2.08127	7.15104	4.11442	0.00103564	0.0355647
A_24_P231302	PGLYRP4	NM_020393	peptidoglycan recognition protein 4	-1.82563	5.3836	-4.11391	0.00103666	0.035572
A_33_P3224135	ANKRD42	ENST00000393389	ankyrin repeat domain 42	0.926372	6.38236	4.1137	0.0010371	0.035572
A_24_P778836	RSL1D1	NM_015659	ribosomal L1 domain containing 1	-0.978827	10.8149	-4.11307	0.00103838	0.0355947
A_24_P228579	NDUFAF5	NM_024120	NADH dehydrogenase (ubiquinone) complex I, assembly factor 5	0.774033	10.4226	4.11229	0.00103997	0.0356281
A_23_P67432	ZNF583	NM_152478	zinc finger protein 583	0.819701	6.33552	4.11132	0.00104195	0.0356743
A_24_P29723	POR	NM_000941	P450 (cytochrome) oxidoreductase	-0.844996	10.7001	-4.11083	0.00104294	0.0356871
A_21_P0007321	XLOC_009382	TCONS_00019584	BROAD Institute lincRNA (XLOC_009382), lincRNA [TCONS_00019584]	-2.37651	7.9206	-4.11036	0.00104391	0.0356991
A_21_P0000922	XLOC_000624	BC032040	PKHA2_MOUSE (Q9ERS5) Pleckstrin homology domain-containing family A member 2 (Tandem PH domain-containing protein 2) (TAPP-2) (PH domain-containing adaptor PHAD47), partial (5%) [THC2606309]	1.04566	5.03213	4.10947	0.00104573	0.0357161
A_23_P122815	CALU	NM_001219	calumenin	1.20205	12.0252	4.10937	0.00104594	0.0357161
A_33_P3290487	ZNF668	NM_001172668	zinc finger protein 668	0.712748	11.3643	4.1092	0.00104628	0.0357161
A_19_P00330435	lincRNA:chr7:79083614-79104439_F	lincRNA:chr7:79083614-79104439_F	lincRNA:chr7:79083614-79104439 forward strand	-0.633508	5.14551	-4.10773	0.0010493	0.035798
A_23_P384499	RPTOR	NM_020761	regulatory associated protein of MTOR, complex 1	0.910245	11.0933	4.10677	0.00105128	0.0358323
A_33_P3420204	CRTC1	NM_001098482	CREB regulated transcription coactivator 1	-2.09575	9.98167	-4.10664	0.00105156	0.0358323
A_24_P3973	HNRNPA2B1	NM_002137	heterogeneous nuclear ribonucleoprotein A2/B1	1.45184	13.5433	4.10627	0.00105232	0.0358371
A_23_P10206	HAS2	NM_005328	hyaluronan synthase 2	1.76252	5.05233	4.10539	0.00105413	0.0358773
A_23_P253723	RRH	NM_006583	retinal pigment epithelium-derived rhodopsin homolog	0.706098	6.06463	4.10419	0.0010566	0.0359402
A_23_P41075	MON1A	NM_032355	MON1 secretory trafficking family member A	1.38893	10.3004	4.10346	0.00105813	0.0359708
A_24_P349560	EIF4E	NM_001968	eukaryotic translation initiation factor 4E	1.1497	8.81907	4.10162	0.00106196	0.0360797
A_24_P26177	VPRBP	NM_014703	Vpr (HIV-1) binding protein	0.859581	7.16334	4.10052	0.00106424	0.0361358
A_19_P00811954	MIRLET7BHG	NR_027033	MIRLET7B host gene	-1.1543	8.16597	-4.09943	0.00106652	0.0361916
A_23_P46025	ETNK2	NM_018208	ethanolamine kinase 2	-1.9284	7.11648	-4.09912	0.00106717	0.0361923
A_23_P5339	TMEM177	NM_030577	transmembrane protein 177	1.14189	11.8536	4.0985	0.00106847	0.036215
A_24_P303480	RAB32	NM_006834	RAB32, member RAS oncogene family	1.64533	9.63833	4.09752	0.00107052	0.0362364
A_21_P0011336	LOC440300	NR_033738	chondroitin sulfate proteoglycan 4 pseudogene	-1.71397	6.91404	-4.09746	0.00107066	0.0362364
A_23_P404606	CREBRF	NM_153607	CREB3 regulatory factor	-2.01027	8.231	-4.09712	0.00107137	0.0362364
A_23_P3994	TMEM256	NM_152766	transmembrane protein 256	-1.22731	13.4748	-4.097	0.00107163	0.0362364
A_33_P3283601	LOC389033	NR_026740	placenta-specific 9 pseudogene	2.76487	8.49069	4.09626	0.00107319	0.0362658
A_33_P3356332	THC2698732	THC2698732	CN111_HUMAN (Q9Y324) Protein C14orf111, partial (75%) [THC2698732]	0.736458	5.34473	4.09598	0.00107376	0.0362658
A_23_P343366	MAB21L3	NM_152367	mab-21-like 3 (C. elegans)	-1.80683	6.31087	-4.09453	0.00107682	0.0363476
A_21_P0008358	XLOC_010879	ENST00000554225	BROAD Institute lincRNA (XLOC_010879), lincRNA [TCONS_00022560]	0.786029	5.52845	4.09274	0.00108061	0.0364062
A_23_P342398	LINC00612	NR_034140	long intergenic non-protein coding RNA 612	-0.925577	5.08564	-4.09258	0.00108095	0.0364062
A_23_P121276	NEK4	NM_003157	NIMA-related kinase 4	0.923023	8.99284	4.15139	0.00111839	0.0372466
A_33_P3232828	SRSF3	NM_003017	serine/arginine-rich splicing factor 3	1.28967	12.3271	4.09245	0.00108122	0.0364062
A_24_P213206	ZNF259P1	CR627448	Homo sapiens mRNA; cDNA DKFZp781A1422 (from clone DKFZp781A1422). [CR627448]	1.19052	8.2655	4.09238	0.00108137	0.0364062
A_21_P0011758	XLOC_l2_007097	TCONS_l2_00013180	BROAD Institute lincRNA (XLOC_l2_007097), lincRNA [TCONS_l2_00013180]	1.17332	6.56384	4.09221	0.00108173	0.0364062
A_19_P00320067	BC025320	BC025320	Unknown	-2.03291	6.09458	-4.09156	0.00108312	0.0364316
A_19_P00813510	lincRNA:chr11:44557524-44573924_R	lincRNA:chr11:44557524-44573924_R	lincRNA:chr11:44557524-44573924 reverse strand	-0.61788	14.5102	-4.09019	0.00108603	0.0364984
A_21_P0012185	XLOC_l2_009139	ENST00000432230	full-length cDNA clone CS0DI053YO09 of Placenta Cot 25-normalized of Homo sapiens (human) [CR614803]	-1.45275	6.99665	-4.09003	0.00108638	0.0364984
A_24_P43876	C9orf40	NM_017998	chromosome 9 open reading frame 40	1.70431	9.31358	4.08921	0.00108813	0.0365358
A_23_P131365	NDUFS1	NM_005006	NADH dehydrogenase (ubiquinone) Fe-S protein 1, 75kDa (NADH-coenzyme Q reductase)	0.614955	13.28	4.08885	0.0010889	0.0365401
A_33_P3372090	A_33_P3372090	A_33_P3372090	Unknown	1.32867	6.46653	4.08667	0.00109357	0.0366749
A_21_P0008690	XLOC_011376	THC2741132	BROAD Institute lincRNA (XLOC_011376), lincRNA [TCONS_00023543]	2.8578	7.86931	4.08638	0.00109419	0.0366749
A_33_P3384133	C17orf99	NM_001163075	chromosome 17 open reading frame 99	1.19534	5.6681	4.08581	0.00109541	0.0366943
A_32_P206401	QSOX2	NM_181701	quiescin Q6 sulfhydryl oxidase 2	1.26302	7.68894	4.0829	0.00110168	0.0368681
A_23_P87973	TRIM13	NM_213590	tripartite motif containing 13	-0.915422	10.9594	-4.08281	0.00110188	0.0368681
A_19_P00328670	lincRNA:chr8:102187674-102199749_R	lincRNA:chr8:102187674-102199749_R	lincRNA:chr8:102187674-102199749 reverse strand	-1.27545	6.71195	-4.08209	0.00110345	0.0368988
A_33_P3353996	PPP1R3G	NM_001145115	protein phosphatase 1, regulatory subunit 3G	-2.31056	7.88875	-4.08057	0.00110674	0.0369785
A_33_P3308905	CEP57L1	NM_001083535	centrosomal protein 57kDa-like 1	0.871327	7.05282	4.08039	0.00110712	0.0369785
A_24_P50801	NRP2	NM_201264	neuropilin 2	1.63544	6.76944	4.08007	0.00110781	0.0369802
A_21_P0001246	XLOC_001265	ENST00000458044	Q2AB94_MONDO (Q2AB94) Bitter taste receptor, partial (6%) [THC2684977]	2.42723	13.1885	4.07854	0.00111116	0.0370702
A_21_P0000298	SNORD8	NR_002916	small nucleolar RNA, C/D box 8	-1.89782	7.86538	-4.07788	0.00111259	0.0370964
A_24_P77676	HSPA9	NM_004134	heat shock 70kDa protein 9 (mortalin)	0.899749	12.2459	4.07649	0.00111563	0.0371764
A_33_P3336700	SHROOM3	NM_020859	shroom family member 3	1.66553	9.49501	4.07284	0.00112367	0.0373929
A_23_P428219	EZH1	NM_001991	enhancer of zeste 1 polycomb repressive complex 2 subunit	-1.32231	9.76117	-4.07265	0.00112409	0.0373929
A_19_P00316855	lincRNA:chr13:50798416-50975502_F	lincRNA:chr13:50798416-50975502_F	lincRNA:chr13:50798416-50975502 forward strand	0.593853	5.29885	4.0718	0.00112596	0.0374333
A_33_P3224891	ENST00000376775	ENST00000376775	Uncharacterized proteincDNA FLJ26048 fis, clone PRS02384 [Source:UniProtKB/TrEMBL;Acc:Q6ZPC8] [ENST00000376775]	1.26134	7.07047	4.07075	0.00112829	0.037489
A_23_P114952	TMEM9	NM_016456	transmembrane protein 9	-0.817583	10.7731	-4.06976	0.00113047	0.0375398
A_33_P3316539	SLC7A2	NM_001008539	solute carrier family 7 (cationic amino acid transporter, y+ system), member 2	2.46884	8.84374	4.06686	0.00113694	0.0377212
A_19_P00322191	LINC00894	NR_027456	long intergenic non-protein coding RNA 894	-0.803434	5.51144	-4.06672	0.00113725	0.0377212
A_32_P44394	AIM2	NM_004833	absent in melanoma 2	0.67161	4.97475	4.06576	0.0011394	0.0377707
A_23_P10518	TFDP3	NM_016521	transcription factor Dp family, member 3	1.00145	5.19785	4.06532	0.00114038	0.0377813
A_23_P95050	ARFIP1	NM_001025595	ADP-ribosylation factor interacting protein 1	1.05279	7.21533	4.06457	0.00114206	0.0378082
A_33_P3372886	DDX51	NM_175066	DEAD (Asp-Glu-Ala-Asp) box polypeptide 51	-0.970417	10.1514	-4.06437	0.00114251	0.0378082
A_33_P3236177	ANG	NM_001145	angiogenin, ribonuclease, RNase A family, 5	-2.51381	8.59441	-4.06407	0.00114318	0.0378087
A_32_P219520	TNFAIP8	NM_014350	tumor necrosis factor, alpha-induced protein 8	-1.14802	9.69312	-4.06342	0.00114464	0.0378238
A_23_P367420	ADAM21	NM_003813	ADAM metallopeptidase domain 21	1.17399	5.17794	4.06328	0.00114496	0.0378238
A_23_P23411	PRCC	NM_005973	papillary renal cell carcinoma (translocation-associated)	0.76761	8.5247	4.06275	0.00114616	0.0378363
A_23_P76882	CCNB1IP1	NM_182851	cyclin B1 interacting protein 1, E3 ubiquitin protein ligase	-0.693403	12.1591	-4.06248	0.00114675	0.0378363
A_19_P00803685	ANKRD33B	NM_001164440	ankyrin repeat domain 33B	2.38599	7.80952	4.06223	0.00114731	0.0378363
A_23_P27810	ZNF607	NM_032689	zinc finger protein 607	0.777772	10.0707	4.06096	0.00115019	0.0378875
A_19_P00812782	lincRNA:chr7:93595929-93596393_R	lincRNA:chr7:93595929-93596393_R	lincRNA:chr7:93595929-93596393 reverse strand	-1.71775	5.99618	-4.06054	0.00115114	0.0378875
A_23_P30338	CCNH	NM_001239	cyclin H	0.756784	11.8778	4.06038	0.00115151	0.0378875
A_24_P647682	A_24_P647682	A_24_P647682	Unknown	2.39083	9.48312	4.06035	0.00115156	0.0378875
A_33_P3311076	CYB5A	NM_001190807	cytochrome b5 type A (microsomal)	-1.17147	12.9605	-4.06008	0.00115217	0.0378875
A_23_P63432	RHBDL2	NM_017821	rhomboid, veinlet-like 2 (Drosophila)	-1.12568	9.35574	-4.05945	0.00115361	0.0378949
A_33_P3287537	PMPCA	ENST00000371720	peptidase (mitochondrial processing) alpha	-1.21528	6.43608	-4.05937	0.0011538	0.0378949
A_33_P3404641	PRR34-AS1	NR_027034	PRR34 antisense RNA 1	0.924449	6.61549	4.05894	0.00115477	0.0378949
A_23_P114095	MBTPS2	NM_015884	membrane-bound transcription factor peptidase, site 2	0.708735	7.30182	4.05861	0.00115551	0.0378949
A_33_P3395396	ZNF420	AK056753	Homo sapiens cDNA FLJ32191 fis, clone PLACE6002151, moderately similar to ZINC FINGER PROTEIN 84. [AK056753]	-1.00989	9.46566	-4.05834	0.00115613	0.0378949
A_19_P00809344	lincRNA:chr15:96885021-96897271_F	lincRNA:chr15:96885021-96897271_F	lincRNA:chr15:96885021-96897271 forward strand	1.27589	8.09976	4.05824	0.00115636	0.0378949
A_23_P347048	SGPP1	NM_030791	sphingosine-1-phosphate phosphatase 1	1.34845	8.20885	4.05733	0.00115843	0.0379411
A_23_P103601	MAN1C1	NM_020379	mannosidase, alpha, class 1C, member 1	-2.33612	8.86504	-4.05675	0.00115975	0.0379625
A_23_P95165	SEMA4B	NM_020210	sema domain, immunoglobulin domain (Ig), transmembrane domain (TM) and short cytoplasmic domain, (semaphorin) 4B	-1.7184	7.51147	-4.05607	0.00116129	0.0379763
A_21_P0011340	LINC00933	NR_038273	long intergenic non-protein coding RNA 933	-1.03062	7.05606	-4.05598	0.00116149	0.0379763
A_24_P168574	GNAS	ENST00000481768	GNAS complex locus	1.20949	7.97969	4.05492	0.00116393	0.0380343
A_33_P3230976	PREP	NM_002726	prolyl endopeptidase	1.20471	8.722	4.05415	0.00116569	0.03805
A_33_P3420635	OR4D6	NM_001004708	olfactory receptor, family 4, subfamily D, member 6	1.0422	5.91605	4.05413	0.00116574	0.03805
A_33_P3351474	SMARCAD1	NM_001128429	SWI/SNF-related, matrix-associated actin-dependent regulator of chromatin, subfamily a, containing DEAD/H box 1	0.946015	9.15231	4.05303	0.00116825	0.0380943
A_19_P00809197	lincRNA:chr11:65068424-65079274_R	lincRNA:chr11:65068424-65079274_R	lincRNA:chr11:65068424-65079274 reverse strand	0.949189	7.60861	4.05296	0.00116842	0.0380943
A_23_P120931	APOBEC3C	NM_014508	apolipoprotein B mRNA editing enzyme, catalytic polypeptide-like 3C	1.01325	10.541	4.05257	0.0011693	0.0381012
A_23_P129577	TIGD7	NM_033208	tigger transposable element derived 7	1.25111	6.15209	4.05182	0.00117103	0.038133
A_23_P106174	PSEN1	ENST00000394157	presenilin 1	-0.883124	7.53719	-4.05149	0.00117179	0.038133
A_23_P11331	TCEAL8	NM_153333	transcription elongation factor A (SII)-like 8	-0.832652	12.3354	-4.05112	0.00117265	0.038133
A_19_P00316238	STMN1	NM_001145454	stathmin 1	0.761899	7.07683	4.05089	0.00117318	0.038133
A_23_P418234	PHLPP2	NM_015020	PH domain and leucine rich repeat protein phosphatase 2	1.24529	8.63459	4.05063	0.00117378	0.038133
A_23_P27075	GABARAP	NM_007278	GABA(A) receptor-associated protein	-1.08672	13.3804	-4.05042	0.00117426	0.038133
A_33_P3293346	KCTD3	NM_016121	potassium channel tetramerization domain containing 3	1.01545	8.17214	4.05	0.00117524	0.038143
A_33_P3417620	ZRSR2	ENST00000380308	zinc finger (CCCH type), RNA-binding motif and serine/arginine rich 2	0.973247	6.94259	4.04924	0.00117699	0.0381613
A_23_P215341	FKBP14	NM_017946	FK506 binding protein 14, 22 kDa	0.89246	10.0673	4.04918	0.00117713	0.0381613
A_23_P71503	RHPN1-AS1	NR_026785	RHPN1 antisense RNA 1 (head to head)	0.767192	6.42727	4.04803	0.00117978	0.0381917
A_33_P3235975	CHCHD6	NM_032343	coiled-coil-helix-coiled-coil-helix domain containing 6	0.894866	8.94274	4.04793	0.00118003	0.0381917
A_33_P3632937	LOC100131262	XR_132952	PREDICTED: Homo sapiens hypothetical LOC100131262 (LOC100131262), miscRNA [XR_132952]	1.49631	11.4816	4.04791	0.00118007	0.0381917
A_23_P414964	ZNF584	NM_173548	zinc finger protein 584	0.828467	9.18471	4.04714	0.00118185	0.0382277
A_23_P110699	ZNF300	NM_052860	zinc finger protein 300	0.941118	7.37305	4.04628	0.00118385	0.0382708
A_21_P0001579	XLOC_001013	TCONS_00001675	BROAD Institute lincRNA (XLOC_001013), lincRNA [TCONS_00001675]	3.27278	8.71186	4.15444	0.00131028	0.0402968
A_21_P0000118	LEKR1	NM_001193283	leucine, glutamate and lysine rich 1	0.798195	5.36156	4.04453	0.00118792	0.038381
A_24_P1255	BCCIP	NM_078469	BRCA2 and CDKN1A interacting protein	1.28163	6.80044	4.04412	0.00118889	0.0383885
A_23_P163492	BAIAP3	NM_003933	BAI1-associated protein 3	-1.49592	5.76655	-4.04386	0.0011895	0.0383885
A_33_P3411885	LOC100128851	AK127423	Homo sapiens cDNA FLJ45515 fis, clone BRTHA2022914. [AK127423]	1.81877	8.2306	4.04305	0.00119141	0.0384182
A_21_P0007658	XLOC_009937	THC2663796	Q53E82_ERISI (Q53E82) NADH dehydrogenase subunit 4L, partial (10%) [THC2663796]	-0.612177	4.83861	-4.04285	0.00119186	0.0384182
A_21_P0009151	XLOC_012339	TCONS_00025132	BROAD Institute lincRNA (XLOC_012339), lincRNA [TCONS_00025132]	-0.836705	5.40219	-4.04261	0.00119242	0.0384182
A_19_P00328690	lincRNA:chr8:28912381-28922959_R	lincRNA:chr8:28912381-28922959_R	lincRNA:chr8:28912381-28922959 reverse strand	-1.35826	9.38085	-4.04097	0.00119627	0.0385205
A_33_P3711933	ARHGAP42	NM_152432	Rho GTPase activating protein 42	0.939744	5.63272	4.03972	0.00119922	0.0385939
A_24_P208345	SLC45A3	NM_033102	solute carrier family 45, member 3	1.78343	9.26791	4.03845	0.00120222	0.0386557
A_24_P19228	GAMT	NM_138924	guanidinoacetate N-methyltransferase	-2.32166	9.15013	-4.03834	0.00120249	0.0386557
A_24_P185158	FAM134C	NM_178126	family with sequence similarity 134, member C	-0.705078	9.67998	-4.03786	0.00120361	0.03867
A_33_P3384988	SLC30A5	NM_024055	solute carrier family 30 (zinc transporter), member 5	0.773892	5.18419	4.03745	0.0012046	0.0386801
A_33_P3355407	SNORA73B	NR_004404	small nucleolar RNA, H/ACA box 73B	-1.66257	9.98337	-4.03642	0.00120704	0.0387368
A_33_P3372869	DDX52	NM_007010	DEAD (Asp-Glu-Ala-Asp) box polypeptide 52	0.731296	7.37956	4.03605	0.00120791	0.038743
A_23_P388681	ELAVL1	NM_001419	ELAV like RNA binding protein 1	1.0976	9.41117	4.03465	0.00121125	0.0388283
A_23_P132248	ZMAT5	NM_019103	zinc finger, matrin-type 5	-1.17946	9.18987	-4.0343	0.00121209	0.0388335
A_24_P84898	FEN1	NM_004111	flap structure-specific endonuclease 1	1.73189	9.11216	4.03305	0.00121506	0.0389071
A_23_P103628	HEATR1	NM_018072	HEAT repeat containing 1	1.02562	11.5904	4.03254	0.00121629	0.0389247
A_33_P3379886	FGF2	NM_002006	fibroblast growth factor 2 (basic)	0.97491	5.24517	4.03096	0.00122005	0.039009
A_21_P0001498	XLOC_000822	ENST00000420876	Q3BCG3_9ARAC (Q3BCG3) Tubuliform spidroin (Fragment), partial (5%) [THC2721785]	0.979488	5.33514	4.03087	0.00122029	0.039009
A_19_P00327808	lincRNA:chr2:74212792-74262017_F	lincRNA:chr2:74212792-74262017_F	lincRNA:chr2:74212792-74262017 forward strand	0.763448	5.95537	4.03031	0.00122163	0.0390119
A_24_P65616	PVR	NM_006505	poliovirus receptor	1.3949	9.08789	4.03026	0.00122174	0.0390119
A_23_P154507	ITGB1BP1	NM_022334	integrin beta 1 binding protein 1	1.13492	12.5015	4.0295	0.00122358	0.0390247
A_23_P370625	SEPN1	NM_020451	selenoprotein N, 1	0.878496	10.7889	4.02936	0.00122392	0.0390247
A_23_P205549	MAX	NM_145113	MYC associated factor X	-0.694601	12.2721	-4.02925	0.00122418	0.0390247
A_23_P41327	LYAR	NM_017816	Ly1 antibody reactive	1.73946	10.9412	4.02733	0.0012288	0.0391254
A_23_P252681	PCYT1A	NM_005017	phosphate cytidylyltransferase 1, choline, alpha	0.88203	9.45598	4.0271	0.00122936	0.0391254
A_23_P112260	GNG10	NM_001017998	guanine nucleotide binding protein (G protein), gamma 10	0.911254	11.3996	4.02709	0.00122938	0.0391254
A_23_P377616	CIRBP	NR_023312	cold inducible RNA binding protein	-2.11394	8.12577	-4.02648	0.00123087	0.0391511
A_24_P311604	PACRGL	NM_145048	PARK2 co-regulated-like	0.834372	8.50359	4.02617	0.00123162	0.0391529
A_32_P45168	IL6ST	NM_002184	interleukin 6 signal transducer	1.18568	10.2255	4.02564	0.00123289	0.0391549
A_21_P0014149	MAST4-AS1	XR_108604	MAST4 antisense RNA 1	-1.58952	7.71138	-4.02538	0.00123354	0.0391549
A_33_P3284508	CD14	NM_001174104	CD14 molecule	-2.4665	10.3315	-4.02505	0.00123433	0.0391549
A_23_P372334	CCDC12	NM_144716	coiled-coil domain containing 12	-0.797227	12.5666	-4.02482	0.00123488	0.0391549
A_33_P3385488	RPS18	NM_022551	ribosomal protein S18	-0.750142	15.9997	-4.02474	0.00123509	0.0391549
A_24_P204043	ZNF318	NM_014345	zinc finger protein 318	1.03832	6.21381	4.02356	0.00123795	0.0392093
A_33_P3299435	SART1	NM_005146	squamous cell carcinoma antigen recognized by T cells	-0.830444	8.14683	-4.02347	0.00123817	0.0392093
A_19_P00316107	L3MBTL1	ENST00000422861	l(3)mbt-like 1 (Drosophila)	-1.34881	7.99231	-4.02219	0.00124129	0.0392666
A_19_P00331209	lincRNA:chr5:153808732-153823632_F	lincRNA:chr5:153808732-153823632_F	lincRNA:chr5:153808732-153823632 forward strand	2.51441	12.1355	4.02217	0.00124135	0.0392666
A_33_P3666884	PNPLA7	NM_001098537	patatin-like phospholipase domain containing 7	-2.66274	8.04807	-4.02167	0.00124257	0.0392668
A_23_P366216	HIST1H2BH	NM_003524	histone cluster 1, H2bh	-1.2646	12.0664	-4.02109	0.00124398	0.0392668
A_19_P00318978	ENST00000413944	ENST00000413944	Unknown	2.29199	7.81468	4.02092	0.00124439	0.0392668
A_24_P68222	CD99P1	NR_033381	CD99 molecule pseudogene 1	-0.918767	8.58371	-4.02079	0.00124473	0.0392668
A_23_P77562	TMEM219	NM_194280	transmembrane protein 219	-1.05223	10.0463	-4.02041	0.00124565	0.0392668
A_24_P296907	THAP8	NM_152658	THAP domain containing 8	-1.19104	8.07222	-4.02003	0.00124659	0.0392668
A_33_P3226810	TNFSF10	NM_003810	tumor necrosis factor (ligand) superfamily, member 10	-2.45485	9.61935	-4.01985	0.00124702	0.0392668
A_33_P3302652	ENST00000415882	ENST00000415882	chromosome 1 open reading frame 132 [Source:HGNC Symbol;Acc:32018] [ENST00000415882]	-1.18526	6.66612	-4.01981	0.00124714	0.0392668
A_23_P101374	CYP2S1	NM_030622	cytochrome P450, family 2, subfamily S, polypeptide 1	1.77398	8.6003	4.01965	0.00124752	0.0392668
A_21_P0000322	SNORA34	NR_002968	small nucleolar RNA, H/ACA box 34	-2.75679	9.3983	-4.01905	0.00124898	0.0392912
A_23_P205959	ALDH1A3	NM_000693	aldehyde dehydrogenase 1 family, member A3	2.84243	11.7715	4.01739	0.00125307	0.0393981
A_32_P104063	CRNDE	NR_034105	colorectal neoplasia differentially expressed (non-protein coding)	-1.20347	11.187	-4.01633	0.0012557	0.0394594
A_23_P120557	TASP1	NM_017714	taspase, threonine aspartase, 1	0.904681	9.33004	4.01564	0.0012574	0.0394874
A_21_P0000068	FAM229A	NM_001167676	family with sequence similarity 229, member A	-2.29087	10.9387	-4.01541	0.00125797	0.0394874
A_21_P0001966	XLOC_001850	TCONS_00003103	BROAD Institute lincRNA (XLOC_001850), lincRNA [TCONS_00003103]	0.61575	4.70975	4.01458	0.00126002	0.0395301
A_21_P0000376	SNORD32B	NR_003049	small nucleolar RNA, C/D box 32B	-1.44064	6.54035	-4.01335	0.00126307	0.0395855
A_21_P0014425	LOC100506361	XR_109716	PREDICTED: Homo sapiens hypothetical LOC100506361 (LOC100506361), miscRNA [XR_109716]	0.612201	4.79718	4.01331	0.00126317	0.0395855
A_23_P89123	CFDP1	NM_006324	craniofacial development protein 1	-0.862926	10.8527	-4.01221	0.00126593	0.0396503
A_19_P00317642	lincRNA:chr16:54953047-54954528_F	lincRNA:chr16:54953047-54954528_F	lincRNA:chr16:54953047-54954528 forward strand	-1.66693	7.19738	-4.01159	0.00126746	0.0396765
A_24_P74329	ZNF493	NM_001076678	zinc finger protein 493	-0.902656	9.22551	-4.01002	0.00127139	0.0397063
A_23_P111037	HIST1H3A	NM_003529	histone cluster 1, H3a	-1.02359	12.4935	-4.00993	0.00127162	0.0397063
A_32_P22501	EIF3J-AS1	NR_034170	EIF3J antisense RNA 1 (head to head)	-0.774423	8.20523	-4.00991	0.00127165	0.0397063
A_33_P3220247	TRIM6	NM_001003818	tripartite motif containing 6	1.01875	5.67796	4.00972	0.00127215	0.0397063
A_24_P330385	SLC22A17	NM_016609	solute carrier family 22, member 17	-1.79634	6.90906	-4.00949	0.00127272	0.0397063
A_23_P74435	C1orf50	NM_024097	chromosome 1 open reading frame 50	-1.15936	11.6072	-4.00929	0.00127323	0.0397063
A_33_P3394828	NOC4L	NM_024078	nucleolar complex associated 4 homolog (S. cerevisiae)	0.932742	10.785	4.00928	0.00127325	0.0397063
A_23_P17430	RBM38	NM_017495	RNA binding motif protein 38	1.05954	7.11838	4.00883	0.00127437	0.039708
A_23_P421032	SEC14L4	NM_174977	SEC14-like 4 (S. cerevisiae)	1.14309	6.30869	4.00854	0.0012751	0.039708
A_24_P116017	PSMD9	NM_002813	proteasome (prosome, macropain) 26S subunit, non-ATPase, 9	1.14108	6.57405	4.00842	0.0012754	0.039708
A_32_P110016	LOC727869	XR_111211	PREDICTED: Homo sapiens hypothetical LOC727869 (LOC727869), miscRNA [XR_111211]	-1.15461	5.81383	-4.00815	0.00127608	0.039708
A_32_P41026	SC5D	NM_001024956	sterol-C5-desaturase	-1.10668	7.47696	-4.00581	0.00128196	0.0398598
A_24_P260134	NMNAT3	NM_178177	nicotinamide nucleotide adenylyltransferase 3	-1.1654	7.60267	-4.00566	0.00128235	0.0398598
A_33_P3291594	DBT	ENST00000370131	dihydrolipoamide branched chain transacylase E2	0.757543	5.55671	4.00478	0.00128458	0.0398715
A_23_P82334	SLC25A13	NM_014251	solute carrier family 25 (aspartate/glutamate carrier), member 13	1.1193	10.3832	4.00455	0.00128516	0.0398715
A_24_P107941	USB1	NM_024598	U6 snRNA biogenesis 1	0.863915	13.1209	4.00442	0.00128548	0.0398715
A_32_P131050	ZNF148	NM_021964	zinc finger protein 148	-1.13864	9.05619	-4.00441	0.00128551	0.0398715
A_21_P0006336	LOC401561	AY129027	BROAD Institute lincRNA (XLOC_007896), lincRNA [TCONS_00016514]	-1.96778	7.89728	-4.00401	0.00128652	0.0398816
A_19_P00812701	A_19_P00812701	A_19_P00812701	Unknown	1.18073	5.30404	4.00368	0.00128736	0.039886
A_33_P3361701	UBAP2L	NM_001127320	ubiquitin associated protein 2-like	1.01169	10.1025	4.00329	0.00128835	0.0398951
A_21_P0000312	SNORA14B	NR_002956	small nucleolar RNA, H/ACA box 14B	-0.728169	5.84284	-4.00221	0.00129108	0.0399526
A_21_P0008178	XLOC_010647	TCONS_00022046	BROAD Institute lincRNA (XLOC_010647), lincRNA [TCONS_00022046]	1.87459	9.79838	4.00201	0.0012916	0.0399526
A_19_P00324316	lincRNA:chr17:38667099-38690799_F	lincRNA:chr17:38667099-38690799_F	lincRNA:chr17:38667099-38690799 forward strand	1.48437	8.34934	4.00088	0.00129447	0.0400057
A_23_P73345	MITF	NM_198159	microphthalmia-associated transcription factor	1.03871	6.4356	4.00074	0.00129484	0.0400057
A_23_P160631	CCT3	NM_005998	chaperonin containing TCP1, subunit 3 (gamma)	1.11828	14.1959	4.00051	0.00129541	0.0400057
A_33_P3242453	HCG22	NR_003948	HLA complex group 22	-2.79278	6.09086	-3.99973	0.0012974	0.0400456
A_33_P3416574	AIG1	NM_016108	androgen-induced 1	-1.35068	11.1109	-3.99866	0.00130014	0.0401085
A_23_P80098	GART	NM_000819	phosphoribosylglycinamide formyltransferase, phosphoribosylglycinamide synthetase, phosphoribosylaminoimidazole synthetase	1.26014	12.2521	3.99707	0.00130422	0.0402129
A_21_P0000141	RBM4	NM_001198844	RNA binding motif protein 4	-0.824248	7.07235	-3.99584	0.00130738	0.0402886
A_19_P00802257	LINC01137	NR_038842	long intergenic non-protein coding RNA 1137	-1.26456	9.59127	-3.99451	0.00131082	0.0402968
A_21_P0014210	LOC100506689	XR_108871	PREDICTED: Homo sapiens hypothetical LOC100506689 (LOC100506689), miscRNA [XR_108871]	-1.20948	6.1973	-3.99427	0.00131144	0.0402968
A_21_P0004503	LOC257396	NR_034107	uncharacterized LOC257396	1.04455	6.80186	3.99415	0.00131176	0.0402968
A_24_P221198	MBLAC1	NM_203397	metallo-beta-lactamase domain containing 1	0.812923	8.09248	3.99412	0.00131183	0.0402968
A_24_P15898	C1orf145	BC027909	Homo sapiens chromosome 1 open reading frame 145, mRNA (cDNA clone IMAGE:5204063). [BC027909]	-0.848958	5.30182	-3.9941	0.00131187	0.0402968
A_23_P30163	KLF3-AS1	NR_026804	KLF3 antisense RNA 1	-1.13639	5.56916	-3.99362	0.00131313	0.0403139
A_24_P397489	GCNT2	NM_001491	glucosaminyl (N-acetyl) transferase 2, I-branching enzyme (I blood group)	1.25337	5.57346	3.99306	0.00131456	0.0403147
A_33_P3234457	FBRSL1	ENST00000542061	fibrosin-like 1	0.947329	8.90422	3.99251	0.00131598	0.0403147
A_33_P3369781	UBE3D	NM_198920	ubiquitin protein ligase E3D	0.845767	7.75166	3.99247	0.00131609	0.0403147
A_24_P376441	TAF5L	NM_001025247	TAF5-like RNA polymerase II, p300/CBP-associated factor (PCAF)-associated factor, 65kDa	1.27893	6.01215	3.99242	0.00131623	0.0403147
A_32_P231617	TM4SF1	NM_014220	transmembrane 4 L six family member 1	1.80748	10.0307	3.99212	0.00131701	0.0403147
A_23_P24444	DHCR7	NM_001360	7-dehydrocholesterol reductase	1.42449	14.2506	3.99198	0.00131737	0.0403147
A_23_P11705	BSDC1	NM_018045	BSD domain containing 1	-0.814011	12.521	-3.9894	0.00132408	0.0404984
A_24_P377269	HSPA4	NM_002154	heat shock 70kDa protein 4	0.773192	14.105	3.98825	0.00132707	0.0405365
A_33_P3273148	GADD45GIP1	NM_052850	growth arrest and DNA-damage-inducible, gamma interacting protein 1	0.898368	12.4528	3.98824	0.00132712	0.0405365
A_21_P0000236	SNORA64	NR_002326	small nucleolar RNA, H/ACA box 64	-1.48563	10.1164	-3.98811	0.00132744	0.0405365
A_19_P00327206	lincRNA:chr2:178145929-178216641_F	lincRNA:chr2:178145929-178216641_F	lincRNA:chr2:178145929-178216641 forward strand	1.53586	15.3987	3.98713	0.00133002	0.0405934
A_24_P170234	RNF148	NM_198085	ring finger protein 148	0.901816	5.48864	3.98668	0.00133119	0.0405994
A_33_P3367106	PFN1P2	NR_003242	profilin 1 pseudogene 2	1.61622	12.9764	3.98652	0.00133163	0.0405994
A_23_P139929	ERP29	NM_006817	endoplasmic reticulum protein 29	-0.824039	12.6754	-3.98575	0.00133364	0.0405996
A_23_P63681	IDE	NM_004969	insulin-degrading enzyme	0.754487	10.1652	3.98572	0.00133371	0.0405996
A_33_P3265224	CEP68	ENST00000537589	centrosomal protein 68kDa	-1.78371	7.62318	-3.9855	0.00133428	0.0405996
A_23_P7582	TCF7	NM_003202	transcription factor 7 (T-cell specific, HMG-box)	1.7199	7.84152	3.98528	0.00133488	0.0405996
A_23_P315815	NRG1	NM_004495	neuregulin 1	3.07139	8.22577	3.98517	0.00133517	0.0405996
A_33_P3239185	SYT7	NM_001252065	synaptotagmin VII	-2.87973	7.33136	-3.9844	0.0013372	0.0406237
A_24_P76358	A_24_P76358	A_24_P76358	Unknown	-0.573567	13.2975	-3.98433	0.00133738	0.0406237
A_33_P3353242	HSPB1	NM_001540	heat shock 27kDa protein 1	-1.3121	9.22509	-3.98399	0.00133828	0.0406295
A_33_P3259557	TMEM198B	NR_036476	transmembrane protein 198B, pseudogene	-1.81573	10.2178	-3.9817	0.00134432	0.0407911
A_24_P171983	NDUFAF4	NM_014165	NADH dehydrogenase (ubiquinone) complex I, assembly factor 4	1.10196	10.5455	3.98132	0.00134534	0.0408005
A_23_P41166	B3GALNT1	NM_001038628	beta-1,3-N-acetylgalactosaminyltransferase 1 (globoside blood group)	1.82689	9.18294	3.9807	0.00134698	0.0408184
A_33_P3365193	AMY1C	NM_001008219	amylase, alpha 1C (salivary)	-2.27983	7.64564	-3.98056	0.00134735	0.0408184
A_24_P227831	ABCC1	NM_019862	ATP-binding cassette, sub-family C (CFTR/MRP), member 1	1.50417	9.73305	3.98003	0.00134876	0.0408395
A_24_P141332	CAMK2G	NM_172171	calcium/calmodulin-dependent protein kinase II gamma	-1.2264	11.1383	-3.97947	0.00135024	0.0408628
A_23_P94840	DYNLRB2	NM_130897	dynein, light chain, roadblock-type 2	-1.35772	6.75052	-3.97874	0.0013522	0.0408775
A_23_P403335	EXPH5	NM_015065	exophilin 5	-1.23921	10.4789	-3.97859	0.00135258	0.0408775
A_32_P139229	ZNF543	NM_213598	zinc finger protein 543	-0.817368	7.77351	-3.97849	0.00135287	0.0408775
A_33_P3323842	BDNF-AS	NR_002832	BDNF antisense RNA	-1.35019	6.81073	-3.97672	0.00135759	0.0409985
A_21_P0007907	LOC100506622	XR_110105	PREDICTED: Homo sapiens hypothetical LOC100506622 (LOC100506622), miscRNA [XR_110105]	2.80104	7.85981	3.97644	0.00135833	0.0409993
A_23_P319133	DNAJC10	NM_018981	DnaJ (Hsp40) homolog, subfamily C, member 10	1.68447	11.119	3.97588	0.00135985	0.0410236
A_33_P3238815	FRMD5	ENST00000417257	FERM domain containing 5	2.08112	7.39207	3.97556	0.00136069	0.0410276
A_23_P116168	MSANTD4	NM_032424	Myb/SANT-like DNA-binding domain containing 4 with coiled-coils	0.917493	8.69507	4.09352	0.00146177	0.0425705
A_33_P3349521	SARAF	NM_016127	store-operated calcium entry-associated regulatory factor	-0.825614	13.2434	-3.9743	0.00136407	0.0411077
A_21_P0003999	XLOC_004382	THC2620722	BROAD Institute lincRNA (XLOC_004382), lincRNA [TCONS_00009400]	0.964584	5.9055	3.97363	0.00136587	0.0411272
A_24_P79808	PBXIP1	NM_020524	pre-B-cell leukemia homeobox interacting protein 1	-1.32912	9.05546	-3.97353	0.00136615	0.0411272
A_21_P0011949	XLOC_l2_008203	TCONS_l2_00014793	BROAD Institute lincRNA (XLOC_l2_008203), lincRNA [TCONS_l2_00014793]	1.88849	6.4702	3.97276	0.00136821	0.0411534
A_23_P90453	KRTDAP	NM_207392	keratinocyte differentiation-associated protein	-6.22197	8.62695	-3.97256	0.00136878	0.0411534
A_33_P3394727	KHDRBS3	NM_006558	KH domain containing, RNA binding, signal transduction associated 3	1.27543	8.28923	3.97241	0.00136917	0.0411534
A_23_P487	UCK2	NM_012474	uridine-cytidine kinase 2	1.28536	11.6681	3.97191	0.00137053	0.0411727
A_23_P140876	ABCA3	NM_001089	ATP-binding cassette, sub-family A (ABC1), member 3	-1.82	7.55274	-3.97157	0.00137144	0.0411785
A_33_P3291732	MVB12A	ENST00000529490	multivesicular body subunit 12A	-0.803999	5.65942	-3.97077	0.0013736	0.0412109
A_33_P3441639	LOC145694	XR_109210	PREDICTED: Homo sapiens hypothetical LOC145694 (LOC145694), miscRNA [XR_109210]	1.65643	7.20251	3.97064	0.00137396	0.0412109
A_33_P3366120	FLNA	NM_001110556	filamin A, alpha	1.47161	13.1398	3.9702	0.00137514	0.0412247
A_33_P3420167	NP100974	NP100974	GB	-0.598653	14.3161	-3.96828	0.00138037	0.0413599
A_23_P59397	RSPH3	NM_031924	radial spoke 3 homolog (Chlamydomonas)	-1.12063	11.3751	-3.96757	0.00138228	0.0413956
A_23_P139965	SERP2	NM_001010897	stress-associated endoplasmic reticulum protein family member 2	2.06562	8.39585	3.96705	0.0013837	0.0414164
A_23_P425587	MED11	NM_001001683	mediator complex subunit 11	-0.753754	11.0136	-3.96665	0.0013848	0.0414222
A_33_P3211263	GPATCH4	NM_182679	G patch domain containing 4	1.41855	10.4968	3.96645	0.00138534	0.0414222
A_33_P3300117	A_33_P3300117	A_33_P3300117	Unknown	-0.994935	6.423	-3.96593	0.00138677	0.0414434
A_32_P117313	TRIQK	NM_001171796	triple QxxK/R motif containing	-0.885207	8.91445	-3.96526	0.00138861	0.0414627
A_33_P3405168	MMAA	NM_172250	methylmalonic aciduria (cobalamin deficiency) cblA type	-1.35051	7.62715	-3.96517	0.00138886	0.0414627
A_19_P00809904	lincRNA:chr9:33011575-33024725_F	lincRNA:chr9:33011575-33024725_F	lincRNA:chr9:33011575-33024725 forward strand	-0.782872	5.67585	-3.96351	0.0013934	0.0415764
A_33_P3387365	PXMP4	NM_007238	peroxisomal membrane protein 4, 24kDa	-1.5309	7.39141	-3.96254	0.00139606	0.0416343
A_33_P3783235	LOC286052	AK095104	Homo sapiens cDNA FLJ37785 fis, clone BRHIP2028330. [AK095104]	-0.916881	7.51771	-3.96193	0.00139775	0.0416453
A_23_P370682	BATF2	NM_138456	basic leucine zipper transcription factor, ATF-like 2	1.42905	6.16927	3.96188	0.00139788	0.0416453
A_23_P45913	SNRNP40	NM_004814	small nuclear ribonucleoprotein 40kDa (U5)	1.04026	7.75236	3.96102	0.00140026	0.0416946
A_24_P380022	EIF5A2	NM_020390	eukaryotic translation initiation factor 5A2	1.49187	7.71167	3.96016	0.00140263	0.0417281
A_33_P3240518	AURKAIP1	NM_001127230	aurora kinase A interacting protein 1	0.856603	13.5797	3.95993	0.00140327	0.0417281
A_32_P8402	SYNCRIP	NM_006372	synaptotagmin binding, cytoplasmic RNA interacting protein	0.893049	11.4739	3.95982	0.00140357	0.0417281
A_32_P427222	MROH2A	ENST00000487979	maestro heat-like repeat family member 2A	1.74546	5.46613	3.95951	0.00140443	0.041732
A_33_P3292337	KIF5B	NM_004521	kinesin family member 5B	0.814236	9.26869	3.95893	0.00140606	0.0417587
A_33_P3311371	PDLIM2	NM_198042	PDZ and LIM domain 2 (mystique)	1.44235	9.27986	3.95791	0.00140889	0.0418002
A_21_P0000809	NAPA-AS1	NR_038452	NAPA antisense RNA 1	-1.26736	6.72638	-3.9579	0.00140891	0.0418002
A_23_P70991	AIMP2	NM_006303	aminoacyl tRNA synthetase complex-interacting multifunctional protein 2	1.30476	12.6676	3.95727	0.00141065	0.0418301
A_23_P90333	ZNF404	NM_001033719	zinc finger protein 404	-1.48232	6.79354	-3.95679	0.00141199	0.0418361
A_23_P312863	TUBB4B	NM_006088	tubulin, beta 4B class IVb	1.45968	13.273	3.95668	0.00141231	0.0418361
A_24_P225961	DAG1	NM_004393	dystroglycan 1 (dystrophin-associated glycoprotein 1)	0.737546	10.3112	3.95561	0.0014153	0.0418769
A_23_P24129	DKK1	NM_012242	dickkopf WNT signaling pathway inhibitor 1	2.77097	11.5687	3.95536	0.00141598	0.0418769
A_23_P390068	MISP	NM_173481	mitotic spindle positioning	2.36373	10.3823	3.9552	0.00141642	0.0418769
A_24_P829183	FLJ32255	XR_108575	PREDICTED: Homo sapiens hypothetical LOC643977 (FLJ32255), miscRNA [XR_108575]	1.13131	6.39453	3.95514	0.00141661	0.0418769
A_21_P0008541	XLOC_011064	ENST00000554634	ALU8_HUMAN (P39195) Alu subfamily SX sequence contamination warning entry, partial (8%) [THC2755781]	1.00739	6.27667	3.95403	0.00141971	0.041947
A_23_P24311	ALDH3B2	NM_000695	aldehyde dehydrogenase 3 family, member B2	-1.78998	6.66837	-3.95284	0.00142304	0.0420044
A_19_P00323776	lincRNA:chr11:126055515-126071261_R	lincRNA:chr11:126055515-126071261_R	lincRNA:chr11:126055515-126071261 reverse strand	2.11719	9.8892	3.95274	0.00142332	0.0420044
A_23_P415611	SLC9B1	NM_139173	solute carrier family 9, subfamily B (NHA1, cation proton antiporter 1), member 1	-0.963922	5.34521	-3.95255	0.00142385	0.0420044
A_33_P3376836	A_33_P3376836	A_33_P3376836	Unknown	2.23426	12.6337	3.95158	0.00142658	0.0420513
A_24_P79617	KIAA0040	NM_014656	KIAA0040	2.26132	6.39398	3.95146	0.00142691	0.0420513
A_23_P89310	EPN2	NM_014964	epsin 2	-1.11819	11.9439	-3.95018	0.00143053	0.0421363
A_24_P919452	THC2708064	THC2708064	Unknown	0.713812	7.34564	3.94976	0.0014317	0.0421493
A_24_P752208	A_24_P752208	A_24_P752208	Unknown	1.61494	6.57772	3.94937	0.00143282	0.0421605
A_23_P153867	CERS4	NM_024552	ceramide synthase 4	-1.86529	7.98086	-3.9488	0.00143442	0.0421859
A_33_P3215999	AFMID	NM_001145526	arylformamidase	-1.28425	8.03542	-3.94698	0.00143958	0.0422861
A_23_P330999	MED23	NM_015979	mediator complex subunit 23	0.992533	7.73986	3.94695	0.00143967	0.0422861
A_23_P56680	ATP5G3	NM_001002258	ATP synthase, H+ transporting, mitochondrial Fo complex, subunit C3 (subunit 9)	0.992333	16.5604	3.94682	0.00144004	0.0422861
A_24_P245815	ASPHD2	NM_020437	aspartate beta-hydroxylase domain containing 2	1.73947	6.33879	3.94599	0.0014424	0.0423338
A_24_P943017	CERS3	NM_178842	ceramide synthase 3	-1.39756	7.43651	-3.94542	0.00144403	0.0423548
A_33_P3256425	BICD1	NM_001714	bicaudal D homolog 1 (Drosophila)	0.984385	6.19054	3.94522	0.00144459	0.0423548
A_21_P0000584	VTRNA2-1	NR_030583	vault RNA 2-1	-2.50115	8.04041	-3.94467	0.00144617	0.0423795
A_33_P3241051	ADAMTS17	NM_139057	ADAM metallopeptidase with thrombospondin type 1 motif, 17	-1.00434	5.66355	-3.9437	0.00144894	0.042439
A_23_P72668	SDPR	NM_004657	serum deprivation response	1.90173	8.2643	3.94334	0.00144998	0.0424477
A_19_P00320374	lincRNA:chr9:14588795-14590063_R	lincRNA:chr9:14588795-14590063_R	lincRNA:chr9:14588795-14590063 reverse strand	-1.19934	7.29332	-3.94286	0.00145133	0.0424655
A_33_P3419139	KIAA1598	NM_001127211	KIAA1598	1.55048	6.93804	3.94188	0.00145416	0.0425266
A_33_P3338733	MITF	NM_198159	microphthalmia-associated transcription factor	1.73413	10.4085	3.94105	0.00145654	0.0425606
A_23_P119102	VASP	NM_003370	vasodilator-stimulated phosphoprotein	1.3185	11.6338	3.94096	0.00145681	0.0425606
A_33_P3390441	KPNB1	NM_002265	karyopherin (importin) beta 1	1.07427	14.1324	3.94016	0.0014591	0.0425705
A_33_P3251796	PDSS1	NM_014317	prenyl (decaprenyl) diphosphate synthase, subunit 1	1.45205	8.59993	3.93955	0.00146086	0.0425705
A_32_P204381	CIAPIN1	NM_020313	cytokine induced apoptosis inhibitor 1	0.807583	10.1169	3.93954	0.00146088	0.0425705
A_19_P00811518	lincRNA:chr3:36919496-36994321_R	lincRNA:chr3:36919496-36994321_R	lincRNA:chr3:36919496-36994321 reverse strand	1.79118	7.7142	3.93941	0.00146125	0.0425705
A_33_P3361147	ENST00000371162	ENST00000371162	Uncharacterized protein [Source:UniProtKB/TrEMBL;Acc:C9JEA1] [ENST00000371162]	1.73734	6.07301	3.93936	0.00146139	0.0425705
A_23_P21162	TCTEX1D2	NM_152773	Tctex1 domain containing 2	-1.35096	11.385	-3.9388	0.00146302	0.0425705
A_23_P128855	SLC39A2	NM_014579	solute carrier family 39 (zinc transporter), member 2	-2.47562	6.75245	-3.93878	0.00146308	0.0425705
A_21_P0003454	XLOC_003912	ENST00000467484	PREDICTED: Homo sapiens hypothetical LOC100506048, transcript variant 1 (LOC100506048), miscRNA [XR_112626]	-1.94668	7.2824	-3.93599	0.00147115	0.0427836
A_21_P0013769	ETF1	NM_004730	eukaryotic translation termination factor 1	1.13256	10.035	3.93548	0.00147263	0.0427874
A_23_P108785	ACTR3	NM_005721	ARP3 actin-related protein 3 homolog (yeast)	0.820988	13.618	3.93543	0.00147278	0.0427874
A_33_P3367830	EFEMP2	NM_016938	EGF containing fibulin-like extracellular matrix protein 2	-2.52984	9.44387	-3.93452	0.00147545	0.0428433
A_33_P3383326	LPAR1	NM_057159	lysophosphatidic acid receptor 1	1.32026	9.08301	3.93369	0.00147787	0.0428918
A_23_P254081	LIAS	NM_006859	lipoic acid synthetase	-0.711371	9.36627	-3.93303	0.00147977	0.0429254
A_33_P3247988	PCSK4	NM_017573	proprotein convertase subtilisin/kexin type 4	-1.68304	8.00938	-3.93276	0.00148057	0.0429268
A_33_P3361257	NOP16	NM_016391	NOP16 nucleolar protein	1.21214	12.6624	3.93199	0.00148283	0.0429558
A_24_P354337	ARL6	NM_032146	ADP-ribosylation factor-like 6	1.02004	7.05701	3.93191	0.00148307	0.0429558
A_24_P125469	LIPG	NM_006033	lipase, endothelial	3.30945	8.44642	3.93035	0.00148764	0.0430665
A_33_P3410599	FAM46A	NM_017633	family with sequence similarity 46, member A	-1.32922	8.94772	-3.92943	0.00149034	0.0431228
A_21_P0000676	FLJ21408	NR_037184	uncharacterized LOC400512	-1.15684	6.06105	-3.92814	0.00149413	0.0432002
A_33_P3382236	KIAA1598	NM_018330	KIAA1598	1.03928	5.94055	3.92801	0.00149452	0.0432002
A_23_P392126	LYRM9	NM_001076680	LYR motif containing 9	-1.54232	11.4344	-3.92755	0.00149587	0.0432175
A_24_P374382	TOP1P2	NR_001283	topoisomerase (DNA) I pseudogene 2	1.03599	9.72563	3.92598	0.00150052	0.04333
A_24_P380348	SMAP1	NM_001044305	small ArfGAP 1	-0.650738	9.52007	-3.92525	0.0015027	0.0433709
A_23_P72077	IL12RB2	NM_001559	interleukin 12 receptor, beta 2	0.756645	5.10164	3.9241	0.00150609	0.0434471
A_33_P3293362	MARC1	NM_022746	mitochondrial amidoxime reducing component 1	1.22055	6.15282	3.92335	0.00150835	0.0434904
A_23_P45345	HTATSF1	NM_014500	HIV-1 Tat specific factor 1	0.682235	12.6556	3.92304	0.00150926	0.0434948
A_33_P3284646	FBXL6	NM_012162	F-box and leucine-rich repeat protein 6	1.11032	12.3999	3.92185	0.00151281	0.0435229
A_21_P0012521	LOC344887	NR_033752	NmrA-like family domain containing 1 pseudogene	1.03747	5.63192	3.9213	0.00151446	0.0435229
A_33_P3303687	PSMC1	NM_002802	proteasome (prosome, macropain) 26S subunit, ATPase, 1	0.688196	12.093	3.92107	0.00151513	0.0435229
A_23_P161152	PDSS1	NM_014317	prenyl (decaprenyl) diphosphate synthase, subunit 1	1.52082	9.51192	3.92103	0.00151526	0.0435229
A_19_P00806911	XLOC_005690	AK026168	Q35L47_9BRAD (Q35L47) Probable nicotinate-nucleotide adenylyltransferase , partial (8%) [THC2518376]	0.872616	10.0745	3.92087	0.00151576	0.0435229
A_23_P85693	GBP2	NM_004120	guanylate binding protein 2, interferon-inducible	-2.13201	7.59614	-3.92085	0.0015158	0.0435229
A_32_P33561	ZBTB11-AS1	NR_024407	ZBTB11 antisense RNA 1	1.06183	6.80764	3.92043	0.00151707	0.0435229
A_21_P0013154	XLOC_l2_013124	ENST00000417483	Unknown	-2.71937	6.47305	-3.92035	0.00151731	0.0435229
[truncated: 55,357 more rows]
