# Supplementary material for: Opposing Wnt signals regulate cervical squamocolumnar homeostasis and emergence of metaplasia
Source: Nat Cell Biol. 2021 Jan 18;23(2):184–97. doi: 10.1038/s41556-020-00619-0 (PMC7878191; doi:10.1038/s41556-020-00619-0)
Supplement: Supplementary file 9 — Genes differentially expressed in early versus differentiated organoids from human ectocervix. Related to Fig. 4e. Statistical significance was calculated by two-sided moderated t-test adjusted for multiple testing by the method of Benjamini–Hochberg (FDR). [file 41556_2020_619_MOESM9_ESM.xlsx]

## Sheet: Supplementary Table 7
Genes differentially expressed in early vs differentiated organoids from human ectocervix. Related to Fig. 4e. Statistical significance was calculated by two-sided moderated t-test adjusted for multiple testing by the method of Benjamini-Hochberg (FDR).
ProbeName	GeneSymbol	SystematicName	GeneDescription	logFC	AveExpr	t	P.Value	adj.P.Val
A_23_P45751	CLCA4	NM_012128	chloride channel accessory 4	-5.63433	7.50674	-17.5298	5.61829e-11	3.22203e-06
A_33_P3397940	ENST00000380330	ENST00000380330	Homo sapiens cDNA FLJ46692 fis, clone TRACH3012718. [AK128534]	-2.33247	7.1797	-10.9738	2.69628e-08	0.000773146
A_33_P3280531	CRAT	NM_000755	carnitine O-acetyltransferase	-3.22451	12.9431	-10.5577	4.40079e-08	0.000841269
A_33_P3256952	EGLN3	NM_022073	egl-9 family hypoxia-inducible factor 3	-4.11648	7.4338	-10.1757	6.99469e-08	0.000850264
A_21_P0014517	LOC100507613	ENST00000434985	PREDICTED: Homo sapiens hypothetical LOC100507613 (LOC100507613), miscRNA [XR_110187]	2.34587	6.09626	9.91468	9.67561e-08	0.000850264
A_23_P387031	COL23A1	NM_173465	collagen, type XXIII, alpha 1	-1.82992	5.71068	-9.86759	1.0266e-07	0.000850264
A_33_P3262431	KREMEN1	NM_032045	kringle containing transmembrane protein 1	-2.56399	5.88132	-9.85896	1.03783e-07	0.000850264
A_19_P00800116	lincRNA:chr2:158774431-158774884_F	lincRNA:chr2:158774431-158774884_F	lincRNA:chr2:158774431-158774884 forward strand	-2.00827	5.80669	-9.31356	2.09545e-07	0.00132078
A_23_P106874	PMFBP1	NM_031293	polyamine modulated factor 1 binding protein 1	-1.53677	5.58534	-9.27732	2.19797e-07	0.00132078
A_23_P76823	ADSSL1	NM_199165	adenylosuccinate synthase like 1	-5.39706	9.33769	-9.23547	2.32299e-07	0.00132078
A_23_P350074	SYNE4	NM_001039876	spectrin repeat containing, nuclear envelope family member 4	-2.83021	10.1262	-9.17018	2.53337e-07	0.00132078
A_33_P3363620	TMEM91	NM_001098824	transmembrane protein 91	-4.26449	9.08745	-9.10049	2.78038e-07	0.00132876
A_33_P3218450	CDC6	NM_001254	cell division cycle 6	1.76719	5.93787	8.85518	3.87384e-07	0.00159161
A_23_P146908	STX8	NM_004853	syntaxin 8	-1.37651	11.5931	-8.82061	4.06136e-07	0.00159161
A_23_P423482	FAM81A	NM_152450	family with sequence similarity 81, member A	1.98036	6.03017	8.77156	4.34408e-07	0.00159161
A_24_P148836	KLHDC8B	NM_173546	kelch domain containing 8B	-2.63613	6.99231	-8.7556	4.44048e-07	0.00159161
A_23_P200222	LRP8	NM_033300	low density lipoprotein receptor-related protein 8, apolipoprotein e receptor	3.24238	9.85827	8.70954	4.7317e-07	0.00159623
A_23_P254353	NOXA1	NM_006647	NADPH oxidase activator 1	-3.98294	9.72657	-8.59704	5.53134e-07	0.00165746
A_33_P3386671	RORC	NM_005060	RAR-related orphan receptor C	-5.56936	8.08275	-8.56786	5.76136e-07	0.00165746
A_23_P358917	CYP3A7	NM_000765	cytochrome P450, family 3, subfamily A, polypeptide 7	-5.39659	9.11482	-8.56551	5.78027e-07	0.00165746
A_33_P3315733	TRAPPC10	BC046241	Homo sapiens trafficking protein particle complex 10, mRNA (cDNA clone IMAGE:5929666), complete cds. [BC046241]	1.95859	8.55601	8.40468	7.24832e-07	0.00179308
A_23_P58443	ANKHD1-EIF4EBP3	NM_020690	ANKHD1-EIF4EBP3 readthrough	-2.14354	10.5677	-8.40014	7.29515e-07	0.00179308
A_33_P3240543	AGAP3	NM_001042535	ArfGAP with GTPase domain, ankyrin repeat and PH domain 3	2.10668	12.5378	8.38084	7.49761e-07	0.00179308
A_33_P3237359	HMGB3	NM_005342	high mobility group box 3	1.54024	10.0543	8.38025	7.50386e-07	0.00179308
A_19_P00811660	lincRNA:chr8:103953859-103990104_F	lincRNA:chr8:103953859-103990104_F	lincRNA:chr8:103953859-103990104 forward strand	-2.35424	6.64188	-8.35136	7.81829e-07	0.00179349
A_21_P0009949	LOC100505664	XR_109653	PREDICTED: Homo sapiens hypothetical LOC100505664 (LOC100505664), miscRNA [XR_109653]	-3.6639	6.59898	-8.21994	9.43528e-07	0.00208117
A_21_P0001596	XLOC_001081	TCONS_00001714	BROAD Institute lincRNA (XLOC_001081), lincRNA [TCONS_00001714]	-1.82375	5.71479	-8.18706	9.89278e-07	0.00210126
A_33_P3374504	TXNRD2	ENST00000334363	thioredoxin reductase 2	1.92947	7.11474	8.15923	1.02984e-06	0.00210929
A_24_P203407	FITM2	NM_001080472	fat storage-inducing transmembrane protein 2	1.91582	7.42957	8.1304	1.07372e-06	0.00212333
A_33_P3358601	IFITM10	NM_001170820	interferon induced transmembrane protein 10	-3.51364	7.03837	-8.03986	1.22483e-06	0.00231689
A_19_P00320133	lincRNA:chr15:49021279-49022041_R	lincRNA:chr15:49021279-49022041_R	lincRNA:chr15:49021279-49022041 reverse strand	2.15461	6.50602	8.01704	1.26637e-06	0.00231689
A_23_P113825	NACC2	NM_144653	NACC family member 2, BEN and BTB (POZ) domain containing	2.20903	9.74866	7.99927	1.29975e-06	0.00231689
A_23_P6344	SDF2L1	NM_022044	stromal cell-derived factor 2-like 1	2.03014	13.8271	7.98193	1.33319e-06	0.00231689
A_23_P8801	CYP3A5	NM_000777	cytochrome P450, family 3, subfamily A, polypeptide 5	-5.35577	8.82389	-7.95077	1.39563e-06	0.00233156
A_19_P00805930	lincRNA:chr8:143701498-143711723_R	lincRNA:chr8:143701498-143711723_R	lincRNA:chr8:143701498-143711723 reverse strand	1.72137	6.70241	7.9376	1.42295e-06	0.00233156
A_23_P92536	CNGA1	NM_000087	cyclic nucleotide gated channel alpha 1	-2.37718	6.14676	-7.85698	1.60291e-06	0.00249927
A_23_P19333	TREM1	NM_018643	triggering receptor expressed on myeloid cells 1	-3.32138	5.83801	-7.85297	1.61246e-06	0.00249927
A_23_P205200	DHRS12	NM_024705	dehydrogenase/reductase (SDR family) member 12	-2.15312	9.04426	-7.83282	1.66141e-06	0.0025045
A_23_P301304	FGFR1	NM_023110	fibroblast growth factor receptor 1	1.80962	9.14578	7.81612	1.70317e-06	0.0025045
A_24_P201381	FGFBP3	NM_152429	fibroblast growth factor binding protein 3	1.44206	6.32391	7.78385	1.78703e-06	0.00256211
A_33_P3357332	ENST00000460965	ENST00000460965	chromosome 9 open reading frame 147 [Source:HGNC Symbol;Acc:31438] [ENST00000460965]	1.64405	5.80762	7.76162	1.84731e-06	0.00258393
A_23_P49865	YBX2	NM_015982	Y box binding protein 2	-2.90618	7.66741	-7.73464	1.92338e-06	0.00260156
A_33_P3342443	RASA4	NM_006989	RAS p21 protein activator 4	-1.55448	6.62771	-7.72236	1.95908e-06	0.00260156
A_21_P0014039	FBRSL1	ENST00000542061	fibrosin-like 1	2.12551	6.81057	7.69752	2.03348e-06	0.00260156
A_21_P0000006	TOMM40	NM_001128917	translocase of outer mitochondrial membrane 40 homolog (yeast)	1.95231	13.9795	7.69495	2.04136e-06	0.00260156
A_23_P255884	GSN	NM_198252	gelsolin	-2.23407	12.4753	-7.6411	2.21378e-06	0.00275996
A_21_P0008156	XLOC_010591	TCONS_00021991	BROAD Institute lincRNA (XLOC_010591), lincRNA [TCONS_00021991]	2.67925	6.57663	7.60359	2.34293e-06	0.00285882
A_23_P207879	CARD14	NM_024110	caspase recruitment domain family, member 14	-2.70632	6.61057	-7.58655	2.40418e-06	0.00287245
A_24_P85850	BNIPL	NM_138278	BCL2/adenovirus E1B 19kD interacting protein like	-2.70372	6.63805	-7.5728	2.45485e-06	0.00287313
A_24_P376422	ENST00000542270	ENST00000542270	Uncharacterized protein [Source:UniProtKB/TrEMBL;Acc:C9JMR9] [ENST00000542270]	-2.7092	6.30763	-7.52663	2.63344e-06	0.0030205
A_23_P380881	ANKRD13B	NM_152345	ankyrin repeat domain 13B	1.63758	6.4	7.46288	2.90281e-06	0.00326418
A_23_P420863	NOD2	NM_022162	nucleotide-binding oligomerization domain containing 2	-3.09056	7.01099	-7.43872	3.01237e-06	0.00326486
A_33_P3250595	ITSN1	NM_001001132	intersectin 1 (SH3 domain protein)	1.80078	6.65063	7.43766	3.01727e-06	0.00326486
A_23_P71480	DEFB1	NM_005218	defensin, beta 1	-4.36363	13.0846	-7.38057	3.29432e-06	0.00340392
A_23_P85903	TLR5	NM_003268	toll-like receptor 5	-2.92971	7.34391	-7.37957	3.2994e-06	0.00340392
A_33_P3793702	LINC00964	NR_027321	long intergenic non-protein coding RNA 964	-1.87867	6.90916	-7.36501	3.37438e-06	0.00340392
A_23_P339818	ARRDC4	NM_183376	arrestin domain containing 4	-3.56758	11.0918	-7.36332	3.38321e-06	0.00340392
A_23_P50990	CENPO	NM_024322	centromere protein O	2.4171	7.33128	7.32198	3.60669e-06	0.00356621
A_19_P00812284	lincRNA:chr8:103953859-103990104_F	lincRNA:chr8:103953859-103990104_F	lincRNA:chr8:103953859-103990104 forward strand	-2.59013	7.04281	-7.28226	3.83614e-06	0.00364444
A_33_P3423365	GSN	NM_001127663	gelsolin	-2.58715	12.006	-7.27963	3.85184e-06	0.00364444
A_23_P165840	ODC1	NM_002539	ornithine decarboxylase 1	3.15405	14.2144	7.27554	3.87645e-06	0.00364444
A_23_P102508	SLC5A6	NM_021095	solute carrier family 5 (sodium/multivitamin and iodide cotransporter), member 6	2.10999	8.62262	7.22911	4.16744e-06	0.00385481
A_23_P134925	BNIP3L	NM_004331	BCL2/adenovirus E1B 19kDa interacting protein 3-like	-2.42537	11.5483	-7.19926	4.36665e-06	0.00397497
A_24_P71904	HPGD	NM_000860	hydroxyprostaglandin dehydrogenase 15-(NAD)	-4.21277	7.62933	-7.15615	4.67219e-06	0.00406488
A_23_P253791	CAMP	NM_004345	cathelicidin antimicrobial peptide	-4.16528	6.23093	-7.13663	4.81786e-06	0.00406488
A_23_P330461	TMC4	NM_144686	transmembrane channel-like 4	-4.15499	11.3015	-7.13528	4.82814e-06	0.00406488
A_23_P202860	CYP2R1	NM_024514	cytochrome P450, family 2, subfamily R, polypeptide 1	-1.85688	11.4922	-7.13219	4.85169e-06	0.00406488
A_23_P168629	RBM28	NM_018077	RNA binding motif protein 28	1.41498	11.0493	7.12828	4.8817e-06	0.00406488
A_21_P0006496	GAGE2B	NM_001098411	G antigen 2B	-2.04457	9.81008	-7.12711	4.89071e-06	0.00406488
A_33_P3305023	WWOX	NM_130844	WW domain containing oxidoreductase	1.20244	7.02096	7.11292	5.00128e-06	0.0040974
A_23_P90233	ZSCAN5A	NM_024303	zinc finger and SCAN domain containing 5A	1.49836	8.64164	7.09252	5.16498e-06	0.00417192
A_33_P3225587	NAA50	NM_025146	N(alpha)-acetyltransferase 50, NatE catalytic subunit	1.66962	11.0661	7.07853	5.2805e-06	0.00420599
A_23_P104471	DUSP13	NM_001007271	dual specificity phosphatase 13	-3.45598	7.17439	-7.05569	5.47499e-06	0.00430117
A_33_P3234457	FBRSL1	ENST00000542061	fibrosin-like 1	1.67157	8.90422	7.04482	5.57019e-06	0.00431682
A_23_P101380	B3GNT8	NM_198540	UDP-GlcNAc:betaGal beta-1,3-N-acetylglucosaminyltransferase 8	-2.76134	9.91359	-7.2891	5.80601e-06	0.0044164
A_33_P3224212	R3HDM1	NM_015361	R3H domain containing 1	1.43389	7.30367	7.00242	5.95847e-06	0.0044164
A_33_P3343467	LINC00957	NR_024416	long intergenic non-protein coding RNA 957	-2.27009	6.82942	-6.99444	6.03473e-06	0.0044164
A_19_P00813077	FAM228B	NM_001145710	family with sequence similarity 228, member B	-1.95022	7.68432	-6.98949	6.08252e-06	0.0044164
A_23_P341275	POP1	NM_015029	processing of precursor 1, ribonuclease P/MRP subunit (S. cerevisiae)	2.1873	11.6567	6.98936	6.08373e-06	0.0044164
A_23_P165691	PSMD14	NM_005805	proteasome (prosome, macropain) 26S subunit, non-ATPase, 14	1.23234	13.7357	6.96922	6.28234e-06	0.00443419
A_24_P109633	ITPK1	NM_001142594	inositol-tetrakisphosphate 1-kinase	1.86271	6.42263	6.96449	6.33002e-06	0.00443419
A_33_P3374170	A_33_P3374170	A_33_P3374170	Unknown	1.23993	6.02723	6.96311	6.34401e-06	0.00443419
A_23_P165783	MLPH	NM_024101	melanophilin	-3.17328	9.02002	-6.95304	6.44693e-06	0.00443419
A_21_P0014894	LOC100652757	XR_132878	PREDICTED: Homo sapiens hypothetical LOC100652757 (LOC100652757), miscRNA [XR_132878]	-2.92504	6.41373	-6.94841	6.49483e-06	0.00443419
A_23_P416036	HAUS7	NM_017518	HAUS augmin-like complex, subunit 7	2.11772	8.62006	6.93026	6.68628e-06	0.0045112
A_33_P3287825	CCDC136	NM_022742	coiled-coil domain containing 136	2.07151	7.03182	6.91141	6.89133e-06	0.00452763
A_33_P3330608	PRAM1	NM_032152	PML-RARA regulated adaptor molecule 1	-1.74962	5.88597	-6.90931	6.91457e-06	0.00452763
A_23_P120942	XRCC6	NM_001469	X-ray repair complementing defective repair in Chinese hamster cells 6	1.13326	15.9305	6.90636	6.94748e-06	0.00452763
A_33_P3292919	TCOF1	NM_001135243	Treacher Collins-Franceschetti syndrome 1	1.95999	11.3519	6.88923	7.14118e-06	0.00460157
A_23_P205623	DDHD1	NM_030637	DDHD domain containing 1	1.47111	6.79871	6.87227	7.33871e-06	0.00467631
A_33_P3385842	CCDC7	NM_145023	coiled-coil domain containing 7	-1.48952	6.50397	-6.8453	7.66471e-06	0.00483037
A_21_P0004944	XLOC_005473	TCONS_00011960	BROAD Institute lincRNA (XLOC_005473), lincRNA [TCONS_00011960]	2.21968	6.52775	6.82524	7.91696e-06	0.00488796
A_33_P3242919	HNRNPM	NM_005968	heterogeneous nuclear ribonucleoprotein M	1.44088	12.564	6.82449	7.92656e-06	0.00488796
A_24_P84340	MAST4	NM_198828	microtubule associated serine/threonine kinase family member 4	1.98728	5.96117	6.81137	8.09651e-06	0.00490415
A_23_P21485	PID1	NM_017933	phosphotyrosine interaction domain containing 1	2.95812	8.00651	6.80929	8.12385e-06	0.00490415
A_23_P396299	MRVI1-AS1	NR_034094	MRVI1 antisense RNA 1	-2.00067	5.95453	-6.80274	8.21044e-06	0.0049048
A_23_P380928	ARPC4-TTLL3	NM_001198793	ARPC4-TTLL3 readthrough	-2.22301	9.68165	-6.74507	9.01583e-06	0.0053304
A_33_P3378126	FBXO32	NM_058229	F-box protein 32	-3.54322	8.38614	-6.73249	9.20237e-06	0.00538517
A_19_P00324604	C17orf51	NM_001113434	chromosome 17 open reading frame 51	1.06379	5.72161	6.7107	9.53501e-06	0.00552347
A_19_P00803279	lincRNA:chr3:88150460-88175935_F	lincRNA:chr3:88150460-88175935_F	lincRNA:chr3:88150460-88175935 forward strand	1.38741	6.0309	6.68704	9.91069e-06	0.00568368
A_33_P3329088	PRSS8	NM_002773	protease, serine, 8	-1.87422	14.8336	-6.67372	1.01289e-05	0.00575132
A_24_P339514	CYP2B6	NM_000767	cytochrome P450, family 2, subfamily B, polypeptide 6	-3.20505	7.2925	-6.66187	1.03273e-05	0.00575367
A_24_P302802	PCCB	NM_000532	propionyl CoA carboxylase, beta polypeptide	1.28364	10.3057	6.65932	1.03706e-05	0.00575367
A_33_P3841368	LOC286161	AK091672	Homo sapiens cDNA FLJ34353 fis, clone FEBRA2011665. [AK091672]	-1.55804	8.2879	-6.6556	1.0434e-05	0.00575367
A_23_P14886	GNPTG	NM_032520	N-acetylglucosamine-1-phosphate transferase, gamma subunit	-1.44273	12.6787	-6.64724	1.0578e-05	0.00577748
A_23_P147822	EPS8L2	NM_022772	EPS8-like 2	-1.54645	10.8913	-6.63202	1.08456e-05	0.00585827
A_23_P258194	AIFM3	NM_001018060	apoptosis-inducing factor, mitochondrion-associated, 3	-1.32951	5.83135	-6.62729	1.09302e-05	0.00585827
A_33_P3233659	RPP30	NM_001104546	ribonuclease P/MRP 30kDa subunit	1.57165	8.00852	6.60056	1.14213e-05	0.00606483
A_24_P276888	CENPO	NM_001199803	centromere protein O	2.80225	9.10005	6.58131	1.17895e-05	0.00615652
A_33_P3356210	NCR3LG1	NM_001202439	natural killer cell cytotoxicity receptor 3 ligand 1	2.20029	6.7639	6.57905	1.18335e-05	0.00615652
A_33_P3365750	EML5	NM_183387	echinoderm microtubule associated protein like 5	1.2459	5.77203	6.56909	1.20295e-05	0.00615652
A_33_P3262670	MAP7D3	NM_001173517	MAP7 domain containing 3	1.72479	6.08964	6.56782	1.20547e-05	0.00615652
A_33_P3398912	SLC2A6	NM_017585	solute carrier family 2 (facilitated glucose transporter), member 6	3.98259	10.145	6.56223	1.21665e-05	0.00615652
A_33_P3400708	BNIPL	NM_001159642	BCL2/adenovirus E1B 19kD interacting protein like	-3.75398	8.41991	-6.55817	1.22484e-05	0.00615652
A_33_P3249414	TRIM58	NM_015431	tripartite motif containing 58	3.4612	7.86157	6.55339	1.23455e-05	0.00615652
A_23_P201368	CTBS	NM_004388	chitobiase, di-N-acetyl-	-1.55624	10.0792	-6.52759	1.2884e-05	0.00634889
A_23_P390139	TMEM74	NM_153015	transmembrane protein 74	1.77389	5.33187	6.52438	1.29526e-05	0.00634889
A_21_P0000161	USB1	NM_001204911	U6 snRNA biogenesis 1	2.61808	8.26465	6.51632	1.31269e-05	0.00636011
A_24_P365679	RRP7BP	ENST00000357802	ribosomal RNA processing 7 homolog B (S. cerevisiae), pseudogene	-1.71305	5.6306	-6.51309	1.31973e-05	0.00636011
A_21_P0005617	FLJ45248	AK127183	ALU6_HUMAN (P39193) Alu subfamily SP sequence contamination warning entry, partial (29%) [THC2482449]	1.8301	6.746	6.48957	1.37227e-05	0.00655818
A_23_P29723	SGOL1	NM_001012410	shugoshin-like 1 (S. pombe)	2.7144	6.92862	6.47318	1.41018e-05	0.00662784
A_23_P204364	NOP2	NM_001033714	NOP2 nucleolar protein	1.74851	10.8375	6.47233	1.41219e-05	0.00662784
A_23_P104464	ALOX5	NM_000698	arachidonate 5-lipoxygenase	-5.27835	8.60897	-6.46837	1.42151e-05	0.00662784
A_24_P941353	PCYT1B	NM_004845	phosphate cytidylyltransferase 1, choline, beta	1.91295	5.6707	6.44792	1.47079e-05	0.00675483
A_23_P350689	ZDHHC23	NM_173570	zinc finger, DHHC-type containing 23	1.61764	8.52911	6.44194	1.48552e-05	0.00675483
A_23_P140668	IDH3A	NM_005530	isocitrate dehydrogenase 3 (NAD+) alpha	1.16431	10.2431	6.43998	1.4904e-05	0.00675483
A_23_P214727	GPR63	NM_030784	G protein-coupled receptor 63	1.49599	5.61167	6.43073	1.51359e-05	0.00675483
A_19_P00802010	lincRNA:chr14:69328476-69329245_R	lincRNA:chr14:69328476-69329245_R	lincRNA:chr14:69328476-69329245 reverse strand	1.22136	5.51166	6.42962	1.51639e-05	0.00675483
A_24_P49199	GLDN	NM_181789	gliomedin	-2.8155	5.87593	-6.42736	1.52212e-05	0.00675483
A_33_P3349947	TCP1	NM_030752	t-complex 1	1.38209	10.8004	6.4238	1.5312e-05	0.00675483
A_33_P3249746	CYP3A5	NM_001190484	cytochrome P450, family 3, subfamily A, polypeptide 5	-2.42779	5.85867	-6.41086	1.56468e-05	0.00684986
A_32_P46571	RHBDL2	NM_017821	rhomboid, veinlet-like 2 (Drosophila)	-1.55564	9.71323	-6.40101	1.59069e-05	0.00691095
A_19_P00322409	STXBP5-AS1	NR_034115	STXBP5 antisense RNA 1	-2.24755	6.49543	-6.38155	1.64338e-05	0.00707741
A_23_P345065	SCLY	NM_016510	selenocysteine lyase	1.71722	9.75321	6.37782	1.65369e-05	0.00707741
A_32_P171328	UBE2S	NM_014501	ubiquitin-conjugating enzyme E2S	2.04398	13.6329	6.37272	1.66791e-05	0.00708541
A_21_P0013257	GS1-259H13.2	NM_001195541	transmembrane protein 225-like	-1.85587	6.43854	-6.35731	1.7116e-05	0.00711547
A_24_P26177	VPRBP	NM_014703	Vpr (HIV-1) binding protein	1.33248	7.16334	6.35645	1.71409e-05	0.00711547
A_23_P57137	AP5S1	NM_018347	adaptor-related protein complex 5, sigma 1 subunit	0.956339	9.80929	6.35291	1.7243e-05	0.00711547
A_32_P420009	ALS2CL	NM_147129	ALS2 C-terminal like	-2.2448	7.83404	-6.35074	1.73063e-05	0.00711547
A_24_P90900	CTRL	NM_001907	chymotrypsin-like	1.23568	5.30773	6.34359	1.75154e-05	0.00711547
A_24_P330773	CALCOCO2	NM_005831	calcium binding and coiled-coil domain 2	-1.32226	8.67272	-6.33962	1.76328e-05	0.00711547
A_23_P217475	IDS	NM_006123	iduronate 2-sulfatase	-1.89402	10.3409	-6.33624	1.77332e-05	0.00711547
A_24_P244356	NLRX1	NM_170722	NLR family member X1	-1.32987	12.1706	-6.33593	1.77425e-05	0.00711547
A_23_P94795	TEAD4	NM_003213	TEA domain family member 4	2.22657	9.22385	6.32781	1.79866e-05	0.00711936
A_23_P434944	ILF3	NM_004516	interleukin enhancer binding factor 3, 90kDa	1.71467	10.1439	6.32671	1.802e-05	0.00711936
A_24_P406830	MTMR2	NM_201278	myotubularin related protein 2	1.43289	9.33332	6.32328	1.81246e-05	0.00711936
A_23_P409386	SLC25A22	NM_024698	solute carrier family 25 (mitochondrial carrier: glutamate), member 22	1.4898	11.1902	6.30583	1.86656e-05	0.00718138
A_23_P124044	DEAF1	NM_021008	DEAF1 transcription factor	-1.21038	10.3275	-6.29988	1.8854e-05	0.00718138
A_23_P74887	SDC3	NM_014654	syndecan 3	1.28889	5.81408	6.29956	1.8864e-05	0.00718138
A_24_P98086	GNA12	NM_007353	guanine nucleotide binding protein (G protein) alpha 12	1.35657	11.0663	6.29935	1.88709e-05	0.00718138
A_23_P36305	ATG16L2	NM_033388	autophagy related 16-like 2 (S. cerevisiae)	-2.06943	11.6144	-6.29816	1.89086e-05	0.00718138
A_33_P3390032	EXOC7	NM_001145297	exocyst complex component 7	-1.27597	11.2416	-6.27652	1.96127e-05	0.00739978
A_33_P3302796	U2AF2	NM_007279	U2 small nuclear RNA auxiliary factor 2	1.00646	14.7188	6.27075	1.98052e-05	0.00741842
A_23_P97700	TXNIP	NM_006472	thioredoxin interacting protein	-3.3088	13.8288	-6.26731	1.99208e-05	0.00741842
A_23_P127495	BBOX1	NM_003986	butyrobetaine (gamma), 2-oxoglutarate dioxygenase (gamma-butyrobetaine hydroxylase) 1	-3.22119	7.26095	-6.25898	2.02037e-05	0.00745451
A_23_P356109	ATXN7L1	NM_152749	ataxin 7-like 1	1.13317	6.22542	6.25512	2.03363e-05	0.00745451
A_32_P89352	MACROD2	NM_080676	MACRO domain containing 2	-1.97856	6.60666	-6.25071	2.04886e-05	0.00745451
A_33_P3375894	A_33_P3375894	A_33_P3375894	Unknown	1.56076	6.37528	6.24649	2.06357e-05	0.00745451
A_23_P137896	OXCT2	NM_022120	3-oxoacid CoA transferase 2	1.09874	5.42267	6.24558	2.06676e-05	0.00745451
A_23_P94998	LETM1	NM_012318	leucine zipper-EF-hand containing transmembrane protein 1	2.02725	9.25147	6.23669	2.09816e-05	0.0074889
A_33_P3394140	ZMIZ1-AS1	NR_024431	ZMIZ1 antisense RNA 1	-2.77749	6.37582	-6.23549	2.10241e-05	0.0074889
A_23_P207600	PSMD11	NM_002815	proteasome (prosome, macropain) 26S subunit, non-ATPase, 11	1.3084	11.9213	6.21479	2.17764e-05	0.00766735
A_33_P3271711	ENST00000449914	ENST00000449914	Uncharacterized protein [Source:UniProtKB/TrEMBL;Acc:C9JFK8] [ENST00000449914]	-2.52671	7.10835	-6.21415	2.18001e-05	0.00766735
A_24_P399500	PCP2	NM_174895	Purkinje cell protein 2	-2.10497	7.34005	-6.20992	2.19574e-05	0.00766735
A_32_P186731	ISM1	NM_080826	isthmin 1, angiogenesis inhibitor	2.42068	6.61495	6.20718	2.20599e-05	0.00766735
A_23_P63980	LRFN4	NM_024036	leucine rich repeat and fibronectin type III domain containing 4	2.4933	9.49321	6.20275	2.22268e-05	0.00767883
A_24_P276628	PPT1	NM_000310	palmitoyl-protein thioesterase 1	1.70795	7.59118	6.19145	2.26584e-05	0.00778105
A_24_P50437	BC065737	BC065737	Homo sapiens cDNA clone IMAGE:30404477, partial cds. [BC065737]	-0.876076	12.9515	-6.16146	2.38471e-05	0.00800163
A_33_P3332126	SCLY	ENST00000409736	selenocysteine lyase	2.47673	7.83037	6.16132	2.38528e-05	0.00800163
A_23_P157569	ADHFE1	NM_144650	alcohol dehydrogenase, iron containing, 1	-2.25448	7.77405	-6.16131	2.38531e-05	0.00800163
A_23_P431381	C14orf80	NM_001134875	chromosome 14 open reading frame 80	2.09983	8.54969	6.16029	2.38948e-05	0.00800163
A_21_P0006670	LOC100505601	XR_109024	PREDICTED: Homo sapiens hypothetical LOC100505601 (LOC100505601), miscRNA [XR_109024]	-2.0765	7.56169	-6.15506	2.41089e-05	0.00800163
A_24_P389994	NADK	NM_023018	NAD kinase	1.28875	6.84987	6.15436	2.41379e-05	0.00800163
A_23_P45699	FUBP1	NM_003902	far upstream element (FUSE) binding protein 1	1.18866	11.0436	6.15065	2.42914e-05	0.00800625
A_24_P255845	A_24_P255845	A_24_P255845	Unknown	1.25322	6.19024	6.14691	2.44468e-05	0.00801144
A_24_P393864	PHTF1	NM_006608	putative homeodomain transcription factor 1	1.89444	8.1432	6.13371	2.50051e-05	0.00810509
A_23_P34835	LMNA	NM_005572	lamin A/C	1.54174	14.858	6.13347	2.50153e-05	0.00810509
A_33_P3286208	LRR1	NM_203467	leucine rich repeat protein 1	2.17717	6.68376	6.12867	2.52216e-05	0.00810736
A_23_P319783	SPAG17	NM_206996	sperm associated antigen 17	-1.97556	6.32948	-6.12368	2.54378e-05	0.00810736
A_33_P3253175	WDR37	ENST00000381329	WD repeat domain 37	0.849834	5.59125	6.12349	2.54464e-05	0.00810736
A_21_P0011688	ZNF726	ENST00000531821	zinc finger protein 726	1.14988	5.96923	6.1134	2.589e-05	0.00820313
A_33_P3269208	STX19	NM_001001850	syntaxin 19	-2.78886	8.68601	-6.1096	2.60591e-05	0.00821133
A_23_P16722	DOCK10	NM_014689	dedicator of cytokinesis 10	3.01524	6.9672	6.09937	2.652e-05	0.00826598
A_33_P3352562	MFSD12	NM_001042680	major facilitator superfamily domain containing 12	1.78441	8.60882	6.09936	2.65208e-05	0.00826598
A_24_P16913	ABCC4	NM_005845	ATP-binding cassette, sub-family C (CFTR/MRP), member 4	1.90311	5.8065	6.0906	2.69222e-05	0.00834573
A_23_P43476	VLDLR	NM_003383	very low density lipoprotein receptor	-2.01607	10.3926	-6.0863	2.71219e-05	0.00836244
A_21_P0009739	XLOC_013220	TCONS_00027180	BROAD Institute lincRNA (XLOC_013220), lincRNA [TCONS_00027180]	1.17144	6.80974	6.0793	2.74498e-05	0.00841827
A_32_P150735	THC2610134	THC2610134	Unknown	1.35923	6.75543	6.06146	2.8305e-05	0.00859811
A_21_P0010617	XLOC_l2_000917	TCONS_l2_00001241	BROAD Institute lincRNA (XLOC_l2_000917), lincRNA [TCONS_l2_00001241]	1.64245	7.84906	6.05936	2.84076e-05	0.00859811
A_32_P150632	ANXA11	ENST00000372234	annexin A11 [Source:HGNC Symbol;Acc:535] [ENST00000372234]	-1.6567	6.73609	-6.05776	2.8486e-05	0.00859811
A_33_P3372869	DDX52	NM_007010	DEAD (Asp-Glu-Ala-Asp) box polypeptide 52	1.09663	7.37956	6.05233	2.87536e-05	0.00863344
A_24_P89701	IMPDH1	NM_000883	IMP (inosine 5'-monophosphate) dehydrogenase 1	1.3887	14.6834	6.04621	2.90578e-05	0.00867935
A_23_P311616	JMJD6	NM_015167	jumonji domain containing 6	1.53181	8.78015	6.03756	2.94943e-05	0.00872083
A_32_P94001	FAM92A1P2	NR_003612	family with sequence similarity 92, member A3	1.23769	6.06503	6.03744	2.95008e-05	0.00872083
A_32_P83098	SCNN1B	NM_000336	sodium channel, non voltage gated 1 beta subunit	-3.39668	7.27381	-6.03168	2.97951e-05	0.00876267
A_23_P164284	CLDN7	NM_001307	claudin 7	-3.13398	14.0155	-6.0164	3.05911e-05	0.00895088
A_21_P0011538	XLOC_l2_005731	THC2569535	Q5IRE6_MOUSE (Q5IRE6) E3 ubiquitin ligase SMURF2, partial (8%) [THC2569535]	1.14863	5.67009	6.00686	3.10995e-05	0.00905342
A_23_P215787	HBP1	NM_012257	HMG-box transcription factor 1	-1.86237	8.82484	-5.9872	3.21754e-05	0.00924678
A_23_P41942	POLR3G	NM_006467	polymerase (RNA) III (DNA directed) polypeptide G (32kD)	2.3351	7.358	5.98679	3.21983e-05	0.00924678
A_23_P415882	TIMM50	NM_001001563	translocase of inner mitochondrial membrane 50 homolog (S. cerevisiae)	1.39033	12.2029	5.98591	3.22474e-05	0.00924678
A_19_P00813262	lincRNA:chr8:42980727-42986843_R	lincRNA:chr8:42980727-42986843_R	lincRNA:chr8:42980727-42986843 reverse strand	1.2852	7.2333	5.98044	3.25544e-05	0.00928836
A_24_P345002	NUDT11	NM_018159	nudix (nucleoside diphosphate linked moiety X)-type motif 11	1.63683	6.30243	5.96249	3.35827e-05	0.00952171
A_33_P3309075	TBC1D8	NM_001102426	TBC1 domain family, member 8 (with GRAM domain)	-2.04618	10.0146	-5.96041	3.37043e-05	0.00952171
A_33_P3358750	MYBPHL	NM_001010985	myosin binding protein H-like	1.69862	6.08939	5.95673	3.39199e-05	0.00953566
A_23_P163235	CKMT1A	NM_001015001	creatine kinase, mitochondrial 1A	1.9895	9.58221	5.94745	3.44712e-05	0.00960508
A_21_P0014385	LOC100506848	XR_109552	PREDICTED: Homo sapiens hypothetical LOC100506848 (LOC100506848), miscRNA [XR_109552]	-1.42208	10.1153	-5.94694	3.45018e-05	0.00960508
A_23_P150092	SEPHS1	NM_012247	selenophosphate synthetase 1	1.31547	11.8327	5.94322	3.47254e-05	0.0096206
A_23_P15108	YPEL3	NM_031477	yippee-like 3 (Drosophila)	-2.05238	9.52162	-5.94029	3.49026e-05	0.00962323
A_24_P272290	PXDC1	NM_183373	PX domain containing 1	-1.49728	8.34694	-5.93622	3.51502e-05	0.0096451
A_24_P182947	GCSAM	NM_001190259	germinal center-associated, signaling and motility	-1.74439	5.54315	-5.9308	3.54829e-05	0.00969004
A_33_P3305840	SRSF7	NM_001195446	serine/arginine-rich splicing factor 7	1.84751	13.021	5.9192	3.62065e-05	0.00984078
A_23_P14157	DZIP1	NM_198968	DAZ interacting zinc finger protein 1	2.75579	7.78907	5.91347	3.65693e-05	0.00989251
A_19_P00802937	lincRNA:chr4:88813780-88814117_R	lincRNA:chr4:88813780-88814117_R	lincRNA:chr4:88813780-88814117 reverse strand	1.14476	7.33641	5.90638	3.70234e-05	0.00990862
A_23_P67725	LMNB2	NM_032737	lamin B2	2.31449	11.1435	5.9052	3.70995e-05	0.00990862
A_33_P3290487	ZNF668	NM_001172668	zinc finger protein 668	1.02414	11.3643	5.90447	3.71472e-05	0.00990862
A_33_P3246863	AK123945	AK123945	Homo sapiens cDNA FLJ41951 fis, clone PROST1000528. [AK123945]	1.60173	6.71991	5.89222	3.79491e-05	0.00995177
A_32_P192823	PRPS1L1	NM_175886	phosphoribosyl pyrophosphate synthetase 1-like 1	1.69056	8.21049	5.89039	3.80703e-05	0.00995177
A_21_P0014428	LOC100506662	XR_109727	PREDICTED: Homo sapiens hypothetical LOC100506662 (LOC100506662), miscRNA [XR_109727]	-3.44321	8.51046	-5.88974	3.81134e-05	0.00995177
A_23_P251293	SNCG	NM_003087	synuclein, gamma (breast cancer-specific protein 1)	-2.74071	7.30582	-5.88912	3.81544e-05	0.00995177
A_23_P155288	GFM1	NM_024996	G elongation factor, mitochondrial 1	1.30639	10.6427	5.88879	3.81766e-05	0.00995177
A_23_P161399	MXI1	NM_130439	MAX interactor 1, dimerization protein	-2.59602	10.042	-5.88137	3.86739e-05	0.0100358
A_21_P0012185	XLOC_l2_009139	ENST00000432230	full-length cDNA clone CS0DI053YO09 of Placenta Cot 25-normalized of Homo sapiens (human) [CR614803]	-2.08759	6.99665	-5.87733	3.89476e-05	0.0100613
A_24_P104407	SYNM	NM_145728	synemin, intermediate filament protein	2.06925	7.26138	5.86702	3.96556e-05	0.0101982
A_33_P3319041	HMGB3	NM_005342	high mobility group box 3	1.316	11.328	5.86138	4.00483e-05	0.0102533
A_23_P12911	C11orf24	NM_022338	chromosome 11 open reading frame 24	1.5281	12.3965	5.85443	4.05382e-05	0.0103326
A_23_P214487	HIST1H4C	NM_003542	histone cluster 1, H4c	1.21713	16.6915	5.84453	4.12467e-05	0.0104666
A_24_P940135	CTBS	NM_004388	chitobiase, di-N-acetyl-	-1.58277	9.60953	-5.82565	4.26342e-05	0.0107681
A_19_P00316012	C17orf51	NM_001113434	chromosome 17 open reading frame 51	1.60069	7.53186	5.82151	4.29446e-05	0.0107681
A_23_P89056	NUP93	NM_014669	nucleoporin 93kDa	1.82841	10.6872	5.82008	4.30529e-05	0.0107681
A_33_P3275702	FMO2	NM_001460	flavin containing monooxygenase 2 (non-functional)	-2.75008	5.94293	-5.81832	4.31859e-05	0.0107681
A_19_P00802709	lincRNA:chr3:114031960-114042235_R	lincRNA:chr3:114031960-114042235_R	lincRNA:chr3:114031960-114042235 reverse strand	-2.22902	7.44657	-5.81568	4.33864e-05	0.0107713
A_33_P3282840	RPS29	NM_001030001	ribosomal protein S29	-2.70308	11.4826	-5.80631	4.41056e-05	0.0109026
A_21_P0013259	GS1-259H13.2	NM_001195541	transmembrane protein 225-like	-2.4108	8.22663	-5.80168	4.4466e-05	0.0109176
A_33_P3396370	ACRBP	NM_032489	acrosin binding protein	-1.91599	6.11852	-5.79957	4.46311e-05	0.0109176
A_33_P3310475	SEPT11	NM_018243	septin 11	1.22531	11.9282	5.79437	4.50408e-05	0.0109176
A_23_P345692	IL17D	NM_138284	interleukin 17D	1.13456	6.43777	5.79352	4.51085e-05	0.0109176
A_21_P0009595	LOC645321	XR_108274	uncharacterized LOC645321	-1.60853	6.61601	-5.79171	4.52518e-05	0.0109176
A_24_P753476	GAS2L1P2	NR_002942	growth arrest-specific 2 like 1 pseudogene 2	1.70473	9.34983	5.791	4.53084e-05	0.0109176
A_33_P3387861	CENPN	NM_001100624	centromere protein N	2.11695	10.637	5.78627	4.56867e-05	0.0109627
A_24_P301846	GART	NM_175085	phosphoribosylglycinamide formyltransferase, phosphoribosylglycinamide synthetase, phosphoribosylaminoimidazole synthetase	1.66568	8.22932	5.77815	4.63438e-05	0.0110286
A_32_P525524	ITPRIPL1	NM_178495	inositol 1,4,5-trisphosphate receptor interacting protein-like 1	1.34267	6.12172	5.7762	4.65038e-05	0.0110286
A_24_P373152	CFL2	NM_021914	cofilin 2 (muscle)	1.58469	7.73056	5.77389	4.66932e-05	0.0110286
A_23_P103942	DNAJC11	NM_018198	DnaJ (Hsp40) homolog, subfamily C, member 11	1.29791	10.7591	5.76988	4.70237e-05	0.0110286
A_19_P00322915	lincRNA:chr4:53578995-53580281_R	lincRNA:chr4:53578995-53580281_R	lincRNA:chr4:53578995-53580281 reverse strand	1.41526	6.31645	5.76897	4.70995e-05	0.0110286
A_21_P0013258	XLOC_l2_013532	THC2565454	BROAD Institute lincRNA (XLOC_l2_013532), lincRNA [TCONS_l2_00026125]	-1.13225	5.26524	-5.76749	4.72219e-05	0.0110286
A_23_P34375	TCEA3	NM_003196	transcription elongation factor A (SII), 3	-2.39164	8.93195	-5.76237	4.76499e-05	0.0110286
A_33_P3415340	ALS2	ENST00000410052	amyotrophic lateral sclerosis 2 (juvenile)	1.21113	6.22672	5.76215	4.76689e-05	0.0110286
A_33_P3281408	YPEL5	NM_001127401	yippee-like 5 (Drosophila)	-1.93635	13.0202	-5.76187	4.76921e-05	0.0110286
A_23_P207058	SOCS3	NM_003955	suppressor of cytokine signaling 3	2.41634	8.00073	5.75295	4.8448e-05	0.0111584
A_23_P125408	DOHH	NM_031304	deoxyhypusine hydroxylase/monooxygenase	1.6696	9.11316	5.747	4.89589e-05	0.011231
A_23_P125771	HCFC1	NM_005334	host cell factor C1	1.34852	6.66647	5.73717	4.98162e-05	0.0113821
A_33_P3317277	DPF1	NM_001135155	D4, zinc and double PHD fingers family 1	1.92963	6.55808	5.72983	5.04662e-05	0.0114057
A_23_P254648	FBXW2	NM_012164	F-box and WD repeat domain containing 2	1.03181	8.58629	5.72968	5.04796e-05	0.0114057
A_33_P3423949	CBX2	NM_005189	chromobox homolog 2	2.78379	9.32653	5.72832	5.06006e-05	0.0114057
A_33_P3398722	PRDM5	BC030136	Homo sapiens PR domain containing 5, mRNA (cDNA clone IMAGE:4137157), partial cds. [BC030136]	1.09492	5.46749	5.72704	5.07152e-05	0.0114057
A_19_P00322339	LINC00707	NR_038291	long intergenic non-protein coding RNA 707	3.49359	8.6124	5.72132	5.12306e-05	0.0114767
A_33_P3291594	DBT	ENST00000370131	dihydrolipoamide branched chain transacylase E2	1.08102	5.55671	5.71486	5.18193e-05	0.0115634
A_23_P321377	C1orf216	NM_152374	chromosome 1 open reading frame 216	1.57347	6.55961	5.70761	5.24878e-05	0.0116671
A_23_P213153	HNRNPDL	NM_031372	heterogeneous nuclear ribonucleoprotein D-like	1.12826	11.2736	5.70231	5.29826e-05	0.0117317
A_23_P107166	ACBD4	NM_024722	acyl-CoA binding domain containing 4	-1.14122	6.83616	-5.69266	5.38964e-05	0.0118475
A_19_P00800968	hg18:lincRNA:chr15:19183225-19203975_F	hg18:lincRNA:chr15:19183225-19203975_F	hg18:lincRNA:chr15:19183225-19203975 forward strand	0.789841	5.36763	5.69163	5.39949e-05	0.0118475
A_24_P4661	EI24	NM_004879	etoposide induced 2.4	0.984537	12.0569	5.69027	5.41253e-05	0.0118475
A_19_P00318537	P39194	THC2496717	ALU7_HUMAN (P39194) Alu subfamily SQ sequence contamination warning entry, partial (25%) [THC2496717]	1.04046	6.08597	5.68745	5.43963e-05	0.0118615
A_32_P128701	USP53	NM_019050	ubiquitin specific peptidase 53	-1.60491	9.9064	-5.68158	5.49648e-05	0.0118734
A_23_P356554	BAG2	NM_004282	BCL2-associated athanogene 2	2.40255	9.15237	5.68083	5.50386e-05	0.0118734
A_23_P33022	POLR2L	NM_021128	polymerase (RNA) II (DNA directed) polypeptide L, 7.6kDa	1.07022	16.7767	5.67848	5.52679e-05	0.0118734
A_23_P103837	UBAP2L	NM_001127320	ubiquitin associated protein 2-like	1.41763	9.73728	5.67363	5.5746e-05	0.0118734
A_23_P326931	CFAP70	NM_145170	cilia and flagella associated protein 70	-2.62747	8.231	-5.67226	5.58814e-05	0.0118734
A_23_P92202	GMPPB	NM_021971	GDP-mannose pyrophosphorylase B	1.81814	8.93197	5.67119	5.59872e-05	0.0118734
A_24_P100517	SAPCD2	NM_178448	suppressor APC domain containing 2	2.03506	9.48012	5.66844	5.6262e-05	0.0118734
A_24_P350437	THAP2	NM_031435	THAP domain containing, apoptosis associated protein 2	-1.22543	6.38344	-5.66725	5.63809e-05	0.0118734
A_21_P0011384	UBE2Q2P1	NR_003661	ubiquitin-conjugating enzyme E2Q family member 2 pseudogene 1	-1.56271	8.419	-5.66443	5.66632e-05	0.0118734
A_23_P68547	MCM8	NM_182802	minichromosome maintenance complex component 8	1.78143	10.2737	5.66202	5.69068e-05	0.0118734
A_23_P204484	RAB35	NM_006861	RAB35, member RAS oncogene family	1.25593	12.3361	5.6618	5.69286e-05	0.0118734
A_33_P3409159	SLC22A23	NM_015482	solute carrier family 22, member 23	-2.10699	9.75473	-5.66173	5.69355e-05	0.0118734
A_23_P431252	KBTBD8	NM_032505	kelch repeat and BTB (POZ) domain containing 8	1.83823	6.06349	5.6592	5.71921e-05	0.0118837
A_33_P3372069	COX8C	NM_182971	cytochrome c oxidase subunit VIIIC	-1.34901	5.42629	-5.65219	5.79093e-05	0.0119154
A_21_P0006521	XLOC_008100	AF085905	UI-E-EJ0-aiq-m-17-0-UI.r1 UI-E-EJ0 Homo sapiens cDNA clone UI-E-EJ0-aiq-m-17-0-UI 5', mRNA sequence [BM723547]	-2.70032	8.82991	-5.65216	5.79123e-05	0.0119154
A_33_P3235217	CTPS1	NM_001905	CTP synthase 1	2.19974	11.6663	5.64997	5.81381e-05	0.0119154
A_33_P3321946	MOSPD3	NM_023948	motile sperm domain containing 3	-1.31302	10.7952	-5.6481	5.83319e-05	0.0119154
A_24_P84898	FEN1	NM_004111	flap structure-specific endonuclease 1	2.42515	9.11216	5.64745	5.83985e-05	0.0119154
A_32_P72394	PRKAR1B	NM_002735	protein kinase, cAMP-dependent, regulatory, type I, beta	1.91401	6.52815	5.6456	5.85914e-05	0.0119154
A_23_P67785	SPAG16	NM_001025436	sperm associated antigen 16	-1.23065	10.3389	-5.64075	5.90993e-05	0.0119763
A_21_P0011148	XLOC_l2_003757	THC2581448	Q8WZ85_HUMAN (Q8WZ85) Olfactory-like receptor PJCG2 (Fragment), partial (81%) [THC2581448]	-1.7132	8.06169	-5.63405	5.98073e-05	0.0120076
A_21_P0000676	FLJ21408	NR_037184	uncharacterized LOC400512	-1.65885	6.06105	-5.63273	5.99481e-05	0.0120076
A_23_P152406	CAPNS2	NM_032330	calpain, small subunit 2	-2.16484	9.95211	-5.63247	5.99761e-05	0.0120076
A_23_P157793	CA9	NM_001216	carbonic anhydrase IX	-5.73779	6.98906	-5.63139	6.00913e-05	0.0120076
A_23_P19084	HNRNPAB	NM_004499	heterogeneous nuclear ribonucleoprotein A/B	1.69486	10.9326	5.6265	6.06171e-05	0.012025
A_33_P3281651	ENST00000556537	ENST00000556537	Unknown	1.16324	5.31181	5.62531	6.07453e-05	0.012025
A_23_P108835	YPEL5	NM_016061	yippee-like 5 (Drosophila)	-1.89397	11.9956	-5.62474	6.08074e-05	0.012025
A_23_P257278	CDK5RAP1	NM_016082	CDK5 regulatory subunit associated protein 1	1.27248	8.47116	5.6197	6.13559e-05	0.0120263
A_24_P181120	PFDN5	NM_002624	prefoldin subunit 5	-0.949931	14.5305	-5.61503	6.18681e-05	0.0120263
A_33_P3285545	CLDN4	NM_001305	claudin 4	-2.74067	14.6587	-5.61423	6.19563e-05	0.0120263
A_23_P114095	MBTPS2	NM_015884	membrane-bound transcription factor peptidase, site 2	0.980229	7.30182	5.61333	6.2056e-05	0.0120263
A_33_P3304528	SENP1	NM_014554	SUMO1/sentrin specific peptidase 1	0.944543	9.2268	5.61328	6.20619e-05	0.0120263
A_33_P3378925	RBM14	NM_006328	RNA binding motif protein 14	1.55384	10.1916	5.61319	6.20723e-05	0.0120263
A_23_P500873	RAD51D	NM_133629	RAD51 paralog D	1.99359	7.94463	5.61109	6.23046e-05	0.0120307
A_21_P0011537	LOC100507904	XM_003119663	PREDICTED: Homo sapiens hypothetical protein LOC100507904 (LOC100507904), mRNA [XM_003119663]	1.24487	6.63673	5.60557	6.29213e-05	0.012109
A_21_P0004986	XLOC_005574	TCONS_00012039	BROAD Institute lincRNA (XLOC_005574), lincRNA [TCONS_00012039]	0.863995	5.44249	5.6018	6.33454e-05	0.0121155
A_33_P3400224	DZIP1	NM_014934	DAZ interacting zinc finger protein 1	2.16958	7.44469	5.60119	6.34141e-05	0.0121155
A_33_P3297244	GAS2L2	NM_139285	growth arrest-specific 2 like 2	0.733404	4.95024	5.5991	6.3652e-05	0.0121155
A_23_P9614	NDUFA4L2	NM_020142	NADH dehydrogenase (ubiquinone) 1 alpha subcomplex, 4-like 2	-5.82703	8.31835	-5.59779	6.38003e-05	0.0121155
A_23_P113777	ITGBL1	NM_004791	integrin, beta-like 1 (with EGF-like repeat domains)	1.90093	6.77453	5.5951	6.41077e-05	0.0121337
A_23_P23616	PLEKHN1	NM_032129	pleckstrin homology domain containing, family N member 1	-2.27611	7.91881	-5.58921	6.47857e-05	0.012196
A_23_P91350	GPCPD1	NM_019593	glycerophosphocholine phosphodiesterase GDE1 homolog (S. cerevisiae)	-2.58735	10.5211	-5.58812	6.49116e-05	0.012196
A_23_P383132	HIC2	NM_015094	hypermethylated in cancer 2	1.18282	9.65805	5.58671	6.50747e-05	0.012196
A_23_P139471	RPS26	NM_001029	ribosomal protein S26	1.22415	6.05788	5.58296	6.55131e-05	0.0122381
A_23_P212639	TRA2B	NM_004593	transformer 2 beta homolog (Drosophila)	1.12222	13.5295	5.57784	6.61147e-05	0.0122911
A_23_P207517	PDK2	NM_002611	pyruvate dehydrogenase kinase, isozyme 2	-1.85091	9.17705	-5.57691	6.62253e-05	0.0122911
A_23_P214026	FBN2	NM_001999	fibrillin 2	2.32557	9.08207	5.56921	6.71429e-05	0.0124212
A_21_P0000684	LOC100506548	NR_037665	uncharacterized LOC100506548	-1.59864	10.5988	-5.56711	6.73952e-05	0.0124278
A_23_P354027	KCTD11	NM_001002914	potassium channel tetramerization domain containing 11	-2.05709	9.97763	-5.56145	6.80811e-05	0.0124387
A_33_P3376341	LRRC24	NM_001024678	leucine rich repeat containing 24	-1.64384	7.75053	-5.55823	6.84749e-05	0.0124387
A_23_P205738	BCL11B	NM_138576	B-cell CLL/lymphoma 11B (zinc finger protein)	1.08129	8.37143	5.55749	6.85655e-05	0.0124387
A_24_P170753	EP400NL	ENST00000443539	EP400 N-terminal like	1.47774	6.79571	5.55746	6.85691e-05	0.0124387
A_19_P00322407	STXBP5-AS1	NR_034115	STXBP5 antisense RNA 1	-2.14607	6.57518	-5.55656	6.86798e-05	0.0124387
A_32_P152767	SKIDA1	NM_207371	SKI/DACH domain containing 1	0.80997	5.08372	5.55595	6.87556e-05	0.0124387
A_23_P342641	SLC44A5	NM_152697	solute carrier family 44, member 5	-1.8068	6.17571	-5.55232	6.9204e-05	0.0124468
A_23_P129157	NEIL1	NM_024608	nei endonuclease VIII-like 1 (E. coli)	-2.5846	9.92636	-5.55137	6.93216e-05	0.0124468
A_24_P351304	IMMT	NM_006839	inner membrane protein, mitochondrial	0.844547	9.00673	5.55032	6.94516e-05	0.0124468
A_33_P3287959	RASA4	NM_006989	RAS p21 protein activator 4	-2.48665	7.09538	-5.54566	7.00344e-05	0.0125122
A_24_P28295	RABGAP1L	NM_001243765	RAB GTPase activating protein 1-like	-1.05655	8.83059	-5.54025	7.0716e-05	0.0125947
A_33_P3799936	ARHGEF10L	NM_018125	Rho guanine nucleotide exchange factor (GEF) 10-like	-1.96253	12.3433	-5.53431	7.14744e-05	0.0126403
A_24_P315921	ENST00000331856	ENST00000331856	Homo sapiens cDNA FLJ36340 fis, clone THYMU2006468. [AK093659]	-1.64023	8.36949	-5.53279	7.16695e-05	0.0126403
A_33_P3307955	ABCD3	NM_001122674	ATP-binding cassette, sub-family D (ALD), member 3	1.7639	9.07539	5.53233	7.17277e-05	0.0126403
A_23_P371865	CDYL2	NM_152342	chromodomain protein, Y-like 2	1.92986	6.32632	5.53086	7.19169e-05	0.0126403
A_23_P112512	SLC25A51	NM_033412	solute carrier family 25, member 51	1.02667	8.41589	5.52965	7.20741e-05	0.0126403
A_33_P3415042	ACLY	NM_001096	ATP citrate lyase	1.97429	11.1837	5.5275	7.23521e-05	0.0126459
A_23_P303978	LOC285943	XR_108755	PREDICTED: Homo sapiens hypothetical LOC285943 (LOC285943), miscRNA [XR_108755]	-2.04856	6.28453	-5.5246	7.27293e-05	0.0126459
A_33_P3361337	TMEM184A	NM_001097620	transmembrane protein 184A	-1.52122	6.3648	-5.5221	7.30572e-05	0.0126459
A_23_P142310	MKNK2	NM_017572	MAP kinase interacting serine/threonine kinase 2	-1.49575	15.1012	-5.52209	7.3058e-05	0.0126459
A_33_P3422289	ENST00000442860	ENST00000442860	Unknown	-3.12943	10.07	-5.52094	7.32088e-05	0.0126459
A_32_P192376	ENPP1	NM_006208	ectonucleotide pyrophosphatase/phosphodiesterase 1	1.33637	6.57355	5.51495	7.40013e-05	0.0127074
A_24_P12413	TRAM2	NM_012288	translocation associated membrane protein 2	1.76021	9.20867	5.51384	7.41485e-05	0.0127074
A_23_P27167	RNASEH1	NM_002936	ribonuclease H1	1.53046	9.40695	5.51247	7.43306e-05	0.0127074
A_23_P136504	SLC25A21	NM_030631	solute carrier family 25 (mitochondrial oxoadipate carrier), member 21	1.26851	6.72286	5.51003	7.46581e-05	0.0127074
A_23_P154962	RIMBP3	NM_015672	RIMS binding protein 3	2.0502	6.68204	5.50895	7.48026e-05	0.0127074
A_23_P209477	PPM1G	NM_177983	protein phosphatase, Mg2+/Mn2+ dependent, 1G	1.25117	11.0147	5.50827	7.4894e-05	0.0127074
A_23_P259741	SATB1	NM_002971	SATB homeobox 1	-2.30132	9.31081	-5.50333	7.55618e-05	0.0127829
A_24_P114183	FDPS	NM_002004	farnesyl diphosphate synthase	1.62141	15.3572	5.49914	7.61331e-05	0.0128125
A_23_P31064	MOXD1	NM_015529	monooxygenase, DBH-like 1	2.77539	8.3415	5.49814	7.62709e-05	0.0128125
A_33_P3398401	CRBN	NM_016302	cereblon	-1.45889	10.5812	-5.49715	7.64071e-05	0.0128125
A_23_P104563	CPT1A	NM_001031847	carnitine palmitoyltransferase 1A (liver)	1.91653	9.08637	5.49124	7.72227e-05	0.0128552
A_33_P3632937	LOC100131262	XR_132952	PREDICTED: Homo sapiens hypothetical LOC100131262 (LOC100131262), miscRNA [XR_132952]	2.02963	11.4816	5.49071	7.7297e-05	0.0128552
A_33_P3344332	RPL39	NM_001000	ribosomal protein L39	-0.809848	14.5129	-5.49044	7.73343e-05	0.0128552
A_23_P129075	WDR76	NM_024908	WD repeat domain 76	2.22726	6.60904	5.48436	7.8185e-05	0.0128894
A_19_P00800797	lincRNA:chr4:8357101-8357609_F	lincRNA:chr4:8357101-8357609_F	lincRNA:chr4:8357101-8357609 forward strand	-1.09961	5.18564	-5.48384	7.8258e-05	0.0128894
A_23_P350005	TRIML2	NM_173553	tripartite motif family-like 2	0.765122	4.91114	5.4797	7.88436e-05	0.0128894
A_33_P3417695	ODF3B	NM_001014440	outer dense fiber of sperm tails 3B	-2.51178	8.92596	-5.47823	7.9053e-05	0.0128894
A_23_P5551	NCL	NM_005381	nucleolin	1.17194	14.784	5.4781	7.90721e-05	0.0128894
A_33_P3319261	EXD3	ENST00000460390	exonuclease 3'-5' domain containing 3	-1.77611	7.56858	-5.47756	7.9149e-05	0.0128894
A_33_P3284508	CD14	NM_001174104	CD14 molecule	-3.3558	10.3315	-5.4763	7.93277e-05	0.0128894
A_33_P3868357	ENST00000507936	ENST00000507936	chromosome 5 open reading frame 17 [Source:HGNC Symbol;Acc:26630] [ENST00000507936]	-1.18551	9.64972	-5.47548	7.94462e-05	0.0128894
A_23_P163117	C14orf169	NM_024644	chromosome 14 open reading frame 169	1.3552	10.5002	5.47466	7.95628e-05	0.0128894
A_33_P3247205	MARC1	NM_022746	mitochondrial amidoxime reducing component 1	1.90631	9.09236	5.47198	7.99475e-05	0.0128943
A_23_P69293	CHDH	NM_018397	choline dehydrogenase	1.35145	6.80907	5.47132	8.00429e-05	0.0128943
A_23_P78664	DDX39A	NM_005804	DEAD (Asp-Glu-Ala-Asp) box polypeptide 39A	1.72507	13.5099	5.46899	8.03805e-05	0.0129124
A_33_P3305482	EIF2B3	NM_020365	eukaryotic translation initiation factor 2B, subunit 3 gamma, 58kDa	1.45354	10.5125	5.46314	8.12327e-05	0.0130083
A_33_P3364904	ZNF662	NM_207404	zinc finger protein 662	-1.95197	7.3737	-5.46179	8.14306e-05	0.0130083
A_33_P3396951	BNIP3L	NM_004331	BCL2/adenovirus E1B 19kDa interacting protein 3-like	-2.15755	9.95701	-5.45464	8.24875e-05	0.013052
A_23_P359854	BEND3	NM_001080450	BEN domain containing 3	1.42096	9.3686	5.45342	8.26687e-05	0.013052
A_21_P0000175	PRMT1	NM_001536	protein arginine methyltransferase 1	1.41687	15.178	5.45303	8.27272e-05	0.013052
A_19_P00321670	XLOC_005730	ENST00000451910	zt85h04.r1 Soares_testis_NHT Homo sapiens cDNA clone IMAGE:729175 5', mRNA sequence [AA397666]	2.19135	7.99898	5.45115	8.30084e-05	0.013052
A_19_P00806378	lincRNA:chr4:129141800-129151475_F	lincRNA:chr4:129141800-129151475_F	lincRNA:chr4:129141800-129151475 forward strand	1.11156	6.9966	5.45095	8.30379e-05	0.013052
A_21_P0007413	XLOC_009583	THC2695809	ALU1_HUMAN (P39188) Alu subfamily J sequence contamination warning entry, partial (6%) [THC2695809]	1.5258	5.25839	5.45038	8.31233e-05	0.013052
A_23_P120467	ZFP64	NM_199427	ZFP64 zinc finger protein	1.45783	9.53254	5.44922	8.32977e-05	0.013052
A_33_P3362812	A_33_P3362812	A_33_P3362812	Unknown	-0.92995	13.2382	-5.44614	8.37629e-05	0.0130891
A_19_P00329765	lincRNA:chr11:17378149-17406149_F	lincRNA:chr11:17378149-17406149_F	lincRNA:chr11:17378149-17406149 forward strand	2.27556	7.71282	5.44078	8.45767e-05	0.0131643
A_23_P162525	UTP20	NM_014503	UTP20, small subunit (SSU) processome component, homolog (yeast)	1.86625	9.5433	5.43846	8.49318e-05	0.0131643
A_21_P0013477	XLOC_l2_014197	THC2513598	Q5T1D1_HUMAN (Q5T1D1) OTTHUMP00000017090 (Fragment), partial (95%) [THC2513598]	-0.942218	12.7228	-5.43724	8.51194e-05	0.0131643
A_24_P284893	PSMB2	NM_002794	proteasome (prosome, macropain) subunit, beta type, 2	0.858674	13.1599	5.43582	8.53376e-05	0.0131643
A_21_P0001290	XLOC_000175	ENST00000429328	BROAD Institute lincRNA (XLOC_000175), lincRNA [TCONS_00000929]	-1.56475	6.31061	-5.43429	8.55748e-05	0.0131643
A_23_P35414	PPP1R3C	NM_005398	protein phosphatase 1, regulatory subunit 3C	-2.50099	9.46509	-5.43362	8.56775e-05	0.0131643
A_21_P0011146	TARDBP	NM_007375	TAR DNA binding protein	1.23636	10.1173	5.4325	8.58509e-05	0.0131643
A_23_P110445	APBB3	NM_006051	amyloid beta (A4) precursor protein-binding, family B, member 3	-1.95698	8.82986	-5.4265	8.67884e-05	0.0132726
A_19_P00803411	lincRNA:chr10:88688970-88694220_F	lincRNA:chr10:88688970-88694220_F	lincRNA:chr10:88688970-88694220 forward strand	-1.42891	7.19205	-5.42424	8.71432e-05	0.0132914
A_21_P0010045	LOC100128591	AK128705	BROAD Institute lincRNA (XLOC_013766), lincRNA [TCONS_00028412]	0.771821	5.29154	5.42204	8.74899e-05	0.0133006
A_23_P201047	THBS3	NM_007112	thrombospondin 3	-1.94494	9.27623	-5.41641	8.83854e-05	0.0133006
A_23_P416034	HAUS7	NM_017518	HAUS augmin-like complex, subunit 7	1.24799	5.90861	5.4152	8.858e-05	0.0133006
A_24_P38347	DPYSL2	NM_001386	dihydropyrimidinase-like 2	2.18779	8.62394	5.41386	8.87946e-05	0.0133006
A_21_P0002469	XLOC_002191	TCONS_00004324	BROAD Institute lincRNA (XLOC_002191), lincRNA [TCONS_00004324]	1.23976	6.2014	5.41347	8.88579e-05	0.0133006
A_24_P521994	KLHL24	NM_017644	kelch-like family member 24	-2.68606	8.98861	-5.41148	8.91786e-05	0.0133006
A_33_P3227716	GATSL3	NM_001037666	GATS protein-like 3	-2.88107	11.3856	-5.41065	8.93121e-05	0.0133006
A_23_P254442	LOC155060	NR_036573	AI894139 pseudogene	-1.61988	7.64057	-5.41058	8.93239e-05	0.0133006
A_33_P3231297	CREG1	NM_003851	cellular repressor of E1A-stimulated genes 1	-1.80272	13.6871	-5.40957	8.94873e-05	0.0133006
A_23_P390384	ZNF630	NM_001037735	zinc finger protein 630	-1.15546	8.20076	-5.40935	8.95225e-05	0.0133006
A_23_P57413	PPM1F	NM_014634	protein phosphatase, Mg2+/Mn2+ dependent, 1F	2.18415	7.00627	5.40454	9.03057e-05	0.0133065
A_23_P46309	RCC1	NM_001048199	regulator of chromosome condensation 1	1.63529	9.61236	5.40389	9.04126e-05	0.0133065
A_33_P3235716	SPSB3	NM_080861	splA/ryanodine receptor domain and SOCS box containing 3	-1.56487	13.5492	-5.40206	9.07125e-05	0.0133065
A_33_P3221843	COQ3	ENST00000369242	coenzyme Q3 methyltransferase	1.63359	8.16244	5.40145	9.08125e-05	0.0133065
A_23_P428849	CHCHD4	NM_144636	coiled-coil-helix-coiled-coil-helix domain containing 4	0.963961	11.8608	5.39979	9.10864e-05	0.0133065
A_23_P208013	ZNF407	NM_017757	zinc finger protein 407	0.992945	7.42311	5.39955	9.11259e-05	0.0133065
A_23_P102391	SLC40A1	NM_014585	solute carrier family 40 (iron-regulated transporter), member 1	-3.05869	8.1323	-5.39918	9.11864e-05	0.0133065
A_19_P00323491	lincRNA:chr2:172618479-172626629_F	lincRNA:chr2:172618479-172626629_F	lincRNA:chr2:172618479-172626629 forward strand	1.66522	6.29134	5.39695	9.15561e-05	0.0133265
A_23_P5392	TP53I3	NM_004881	tumor protein p53 inducible protein 3	-1.40392	12.4248	-5.39366	9.21032e-05	0.0133669
A_23_P309701	PTPN2	NM_002828	protein tyrosine phosphatase, non-receptor type 2	1.19307	7.90823	5.39242	9.23109e-05	0.0133669
A_21_P0013748	CD99P1	NR_033381	CD99 molecule pseudogene 1	-1.14992	8.40907	-5.39009	9.27015e-05	0.0133669
A_23_P35791	RPS6KA4	NM_003942	ribosomal protein S6 kinase, 90kDa, polypeptide 4	1.9691	10.548	5.38755	9.31291e-05	0.0133669
A_23_P158533	DEAF1	NM_021008	DEAF1 transcription factor	-1.10313	9.17396	-5.38705	9.32147e-05	0.0133669
A_33_P3302305	BCKDHA	NM_000709	branched chain keto acid dehydrogenase E1, alpha polypeptide	-1.88495	11.4168	-5.38516	9.3534e-05	0.0133669
A_23_P82929	NOV	NM_002514	nephroblastoma overexpressed	2.00958	7.33922	5.38512	9.35415e-05	0.0133669
A_21_P0014847	LOC100506802	XR_132718	PREDICTED: Homo sapiens hypothetical LOC100506802, transcript variant 2 (LOC100506802), miscRNA [XR_132718]	-2.09233	8.16698	-5.38419	9.3698e-05	0.0133669
A_23_P124733	COQ2	NM_015697	coenzyme Q2 4-hydroxybenzoate polyprenyltransferase	1.46861	8.93291	5.37728	9.48805e-05	0.013502
A_32_P44775	C9orf85	NM_182505	chromosome 9 open reading frame 85	-0.894255	9.75824	-5.37518	9.52422e-05	0.0135199
A_24_P602871	SAMD5	NM_001030060	sterile alpha motif domain containing 5	2.15584	7.35264	5.37292	9.56353e-05	0.0135422
A_21_P0000125	SMKR1	NM_001195243	small lysine-rich protein 1	1.60797	6.10434	5.37089	9.59869e-05	0.0135585
A_23_P1775	DPAGT1	NM_001382	dolichyl-phosphate (UDP-N-acetylglucosamine) N-acetylglucosaminephosphotransferase 1 (GlcNAc-1-P transferase)	1.12636	10.0584	5.36507	9.70074e-05	0.0136549
A_23_P25626	BORA	NM_024808	bora, aurora kinase A activator	1.69603	8.78345	5.36429	9.71456e-05	0.0136549
A_23_P201672	METTL13	NM_015935	methyltransferase like 13	1.13826	12.2904	5.35529	9.87463e-05	0.0138323
A_21_P0003446	XLOC_003872	TCONS_00007714	BROAD Institute lincRNA (XLOC_003872), lincRNA [TCONS_00007714]	-2.95854	6.55325	-5.35344	9.90796e-05	0.0138323
A_23_P167983	HIST1H2AC	ENST00000314088	histone cluster 1, H2ac	-1.45066	9.78444	-5.35315	9.91313e-05	0.0138323
A_24_P229884	LOC440335	NR_029454	Homo sapiens uncharacterized LOC440335 (LOC440335), transcript variant 2, non-coding RNA [NR_029454]	-2.05825	9.61378	-5.3518	9.93755e-05	0.0138327
A_23_P117992	ATP2C2	NM_014861	ATPase, Ca++ transporting, type 2C, member 2	-2.57144	10.1074	-5.34608	0.000100414	0.0139323
A_21_P0013271	SMKR1	NM_001195243	small lysine-rich protein 1	1.9184	6.90576	5.34519	0.000100577	0.0139323
A_33_P3232828	SRSF3	NM_003017	serine/arginine-rich splicing factor 3	1.6835	12.3271	5.34219	0.000101128	0.0139749
A_23_P57819	TATDN2	NM_014760	TatD DNase domain containing 2	1.03937	10.3665	5.33944	0.000101634	0.014011
A_23_P393645	ADAMTS13	NM_139025	ADAM metallopeptidase with thrombospondin type 1 motif, 13	-2.34269	8.79337	-5.33722	0.000102046	0.0140341
A_23_P80048	FER1L4	NR_024377	fer-1-like family member 4, pseudogene (functional)	-3.91066	9.32546	-5.33282	0.000102867	0.0141132
A_21_P0000130	GS1-259H13.2	NM_001195541	transmembrane protein 225-like	-2.34464	8.46573	-5.32978	0.000103437	0.0141575
A_32_P84242	FAM169A	NM_015566	family with sequence similarity 169, member A	1.42575	8.56527	5.3282	0.000103736	0.0141647
A_23_P421423	TNFAIP2	NM_006291	tumor necrosis factor, alpha-induced protein 2	-3.36232	13.2535	-5.32355	0.000104618	0.0142032
A_23_P171143	TSPAN6	NM_003270	tetraspanin 6	-0.974912	12.0699	-5.32286	0.000104749	0.0142032
A_23_P422071	B3GALT4	NM_003782	UDP-Gal:betaGlcNAc beta 1,3-galactosyltransferase, polypeptide 4	-2.30397	11.0919	-5.32234	0.000104848	0.0142032
A_32_P152696	A_32_P152696	A_32_P152696	Unknown	1.69539	10.3088	5.3215	0.000105009	0.0142032
A_33_P3222653	LINC00605	NR_033938	long intergenic non-protein coding RNA 605	-0.983436	6.19172	-5.31815	0.000105652	0.0142565
A_23_P48698	ADAM20	NM_003814	ADAM metallopeptidase domain 20	-0.922876	5.23412	-5.31676	0.000105921	0.0142593
A_24_P76358	A_24_P76358	A_24_P76358	Unknown	-0.765144	13.2975	-5.31513	0.000106236	0.0142682
A_21_P0013751	XLOC_l2_015441	TCONS_l2_00030126	BROAD Institute lincRNA (XLOC_l2_015441), lincRNA [TCONS_l2_00030126]	-1.14864	7.70087	-5.3113	0.00010698	0.0143346
A_33_P3254634	PDIA5	NM_006810	protein disulfide isomerase family A, member 5	1.28303	7.55197	5.30853	0.000107521	0.0143735
A_23_P22499	GNL3L	NM_019067	guanine nucleotide binding protein-like 3 (nucleolar)-like	1.16501	8.66895	5.30665	0.000107891	0.0143894
A_23_P41075	MON1A	NM_032355	MON1 secretory trafficking family member A	1.79398	10.3004	5.30016	0.000109177	0.0145272
A_33_P3281028	MACROD2	NM_080676	MACRO domain containing 2	-1.35014	6.00459	-5.29865	0.000109479	0.0145335
A_24_P359191	SLC6A6	NM_003043	solute carrier family 6 (neurotransmitter transporter), member 6	1.44491	7.29354	5.29531	0.000110146	0.014536
A_23_P132956	UCHL1	NM_004181	ubiquitin carboxyl-terminal esterase L1 (ubiquitin thiolesterase)	3.37718	10.9462	5.29486	0.000110238	0.014536
A_33_P3392077	TP53I3	NM_004881	tumor protein p53 inducible protein 3	-1.408	13.2518	-5.29476	0.000110258	0.014536
A_33_P3221999	GSDMB	NM_001165958	gasdermin B	-2.59434	9.05597	-5.28954	0.000111314	0.0146045
A_33_P3388938	SNAI3-AS1	NR_024402	SNAI3 antisense RNA 1	1.23978	6.58767	5.28947	0.000111328	0.0146045
A_33_P3299590	SRRT	NM_001128854	serrate, RNA effector molecule	1.57639	8.14758	5.28842	0.000111541	0.0146045
A_24_P361457	ENDOV	NM_173627	endonuclease V	-1.99496	6.9218	-5.28614	0.000112007	0.0146321
A_23_P83045	VCP	NM_007126	valosin containing protein	1.0641	15.3921	5.2844	0.000112363	0.0146453
A_21_P0014257	STK32C	ENST00000368619	serine/threonine kinase 32C	1.1281	5.9853	5.28242	0.000112771	0.0146651
A_24_P397107	CDC25A	NM_001789	cell division cycle 25A	2.60248	9.33733	5.27754	0.000113781	0.0146926
A_21_P0013816	XLOC_l2_015744	TCONS_l2_00030513	BROAD Institute lincRNA (XLOC_l2_015744), lincRNA [TCONS_l2_00030513]	0.97094	6.57005	5.27644	0.000114011	0.0146926
A_24_P377269	HSPA4	NM_002154	heat shock 70kDa protein 4	1.02278	14.105	5.27567	0.000114172	0.0146926
A_33_P3329644	ALG1L2	NM_001136152	ALG1, chitobiosyldiphosphodolichol beta-mannosyltransferase-like 2	1.14595	8.71342	5.27565	0.000114175	0.0146926
A_23_P65442	IRF9	NM_006084	interferon regulatory factor 9	-1.55967	10.2308	-5.27523	0.000114263	0.0146926
A_33_P3325808	A_33_P3325808	A_33_P3325808	Unknown	1.54605	5.99496	5.26969	0.000115425	0.0148088
A_33_P3388312	SKAP2	NM_003930	src kinase associated phosphoprotein 2	-1.10315	10.2521	-5.26631	0.000116143	0.0148676
A_23_P64372	TCN1	NM_001062	transcobalamin I (vitamin B12 binding protein, R binder family)	-5.37345	8.88321	-5.26459	0.000116508	0.0148811
A_23_P150931	LMBR1L	NM_018113	limb development membrane protein 1-like	-1.10388	8.84073	-5.26097	0.000117283	0.0149468
A_23_P136232	IMPAD1	NM_017813	inositol monophosphatase domain containing 1	1.11026	9.46741	5.2538	0.000118832	0.0150815
A_19_P00320841	C17orf51	NM_001113434	chromosome 17 open reading frame 51	1.10024	6.26631	5.25337	0.000118925	0.0150815
A_21_P0000500	SNORD86	NR_004399	small nucleolar RNA, C/D box 86	3.02062	10.1564	5.25168	0.000119295	0.0150815
A_33_P3233040	SERPINB11	NM_080475	serpin peptidase inhibitor, clade B (ovalbumin), member 11 (gene/pseudogene)	-3.81826	6.09473	-5.25124	0.000119391	0.0150815
A_33_P3728698	FLJ45248	AK127183	Homo sapiens cDNA FLJ45248 fis, clone BRHIP2006819. [AK127183]	1.43833	7.06086	5.24841	0.000120012	0.0151265
A_33_P3357580	MRTO4	NM_016183	mRNA turnover 4 homolog (S. cerevisiae)	1.5623	10.1045	5.24701	0.000120318	0.0151318
A_24_P243396	TCOF1	NM_001008657	Treacher Collins-Franceschetti syndrome 1	2.10436	7.59731	5.24545	0.000120664	0.0151396
A_24_P356509	RAD51D	NM_001142571	RAD51 paralog D	1.67291	6.7327	5.24435	0.000120907	0.0151396
A_33_P3236778	A_33_P3236778	A_33_P3236778	Unknown	0.905897	5.2105	5.24215	0.000121394	0.0151588
A_33_P3293362	MARC1	NM_022746	mitochondrial amidoxime reducing component 1	1.63055	6.15282	5.24128	0.00012159	0.0151588
A_23_P4082	CCT6B	NM_006584	chaperonin containing TCP1, subunit 6B (zeta 2)	-1.31216	7.57436	-5.23363	0.000123307	0.0153396
A_21_P0012412	EGFEM1P	NR_021485	EGF-like and EMI domain containing 1, pseudogene	0.841439	4.8302	5.35122	0.000127899	0.0154812
A_23_P115091	RAB25	NM_020387	RAB25, member RAS oncogene family	-1.34462	12.1751	-5.22696	0.000124824	0.0154491
A_33_P3357669	A_33_P3357669	A_33_P3357669	Unknown	-0.935886	13.8387	-5.22673	0.000124876	0.0154491
A_21_P0000099	CLDN7	NM_001307	claudin 7	-2.96764	12.2471	-5.22592	0.000125063	0.0154491
A_33_P3366039	RPL29	NM_000992	ribosomal protein L29	-1.01074	12.8872	-5.22444	0.000125403	0.0154491
A_24_P366535	THC2520792	THC2520792	Q5E949_BOVIN (Q5E949) HMT1 hnRNP methyltransferase-like 2 isoform 3, partial (85%) [THC2520792]	1.5251	11.2831	5.22387	0.000125535	0.0154491
A_23_P64019	MTMR2	NM_201278	myotubularin related protein 2	1.43306	9.55027	5.22174	0.000126025	0.0154762
A_19_P00809039	hg18:lincRNA:chr2:239460050-239536125_F	hg18:lincRNA:chr2:239460050-239536125_F	hg18:lincRNA:chr2:239460050-239536125 forward strand	3.23199	8.61843	5.2197	0.000126497	0.0154812
A_33_P3212640	NOTCH2NL	NM_203458	notch 2 N-terminal like	-1.45357	6.24982	-5.21855	0.000126765	0.0154812
A_24_P929754	MKNK2	NM_199054	MAP kinase interacting serine/threonine kinase 2	-1.8359	11.2633	-5.21662	0.000127216	0.0154812
A_33_P3217819	CCNE2	NM_057749	cyclin E2	1.78662	6.18048	5.21555	0.000127467	0.0154812
A_33_P3223923	PDIA3	NM_005313	protein disulfide isomerase family A, member 3	0.961408	8.50389	5.21464	0.000127678	0.0154812
A_21_P0014103	LOC100287375	XR_108450	PREDICTED: Homo sapiens hypothetical LOC100287375 (LOC100287375), miscRNA [XR_108450]	-1.35337	6.99743	-5.21298	0.000128068	0.0154812
A_23_P4909	SNRNP70	NM_003089	small nuclear ribonucleoprotein 70kDa (U1)	1.52804	10.1855	5.21232	0.000128225	0.0154812
A_33_P3263307	RANGAP1	NM_002883	Ran GTPase activating protein 1	1.50731	15.2756	5.2093	0.000128937	0.0155212
A_23_P111487	SRRT	NM_001128853	serrate, RNA effector molecule	1.40719	8.61817	5.20862	0.000129098	0.0155212
A_33_P3380056	MSANTD3	NM_001198807	Myb/SANT-like DNA-binding domain containing 3	1.88265	6.49939	5.20658	0.000129584	0.0155232
A_23_P32036	NMRK1	NM_017881	nicotinamide riboside kinase 1	-1.7808	10.6641	-5.20524	0.000129902	0.0155232
A_33_P3418209	ITGBL1	NM_004791	integrin, beta-like 1 (with EGF-like repeat domains)	1.92301	7.07664	5.20509	0.000129939	0.0155232
A_32_P56392	RBMX	NM_002139	RNA binding motif protein, X-linked	1.0746	6.9326	5.20316	0.0001304	0.0155232
A_24_P319715	PDIA6	NM_005742	protein disulfide isomerase family A, member 6	1.18162	11.6929	5.20288	0.000130467	0.0155232
A_23_P41327	LYAR	NM_017816	Ly1 antibody reactive	2.24263	10.9412	5.19229	0.000133031	0.0157637
A_23_P41380	ABCE1	NM_002940	ATP-binding cassette, sub-family E (OABP), member 1	1.17012	11.0502	5.19144	0.000133239	0.0157637
A_23_P48070	ING4	NM_016162	inhibitor of growth family, member 4	-1.56845	9.83984	-5.19114	0.000133313	0.0157637
A_24_P201064	PPP1R3B	NM_001201329	protein phosphatase 1, regulatory subunit 3B	-2.10818	8.99105	-5.18668	0.000134413	0.0158235
A_23_P312863	TUBB4B	NM_006088	tubulin, beta 4B class IVb	1.91335	13.273	5.1864	0.000134482	0.0158235
A_23_P373119	HMGB3P1	NR_002165	high mobility group box 3 pseudogene 1	1.53942	10.8722	5.30078	0.000139581	0.0159026
A_23_P3592	HSF4	NM_001040667	heat shock transcription factor 4	-1.30393	6.21546	-5.18431	0.000135	0.0158235
A_23_P165130	MPV17L2	NM_032683	MPV17 mitochondrial membrane protein-like 2	1.59929	11.7917	5.18009	0.000136053	0.0158235
A_32_P137939	ACTB	NM_001101	actin, beta	0.938891	17.4249	5.17884	0.000136367	0.0158235
A_24_P243776	ZNF277	NM_021994	zinc finger protein 277	-1.29262	10.0868	-5.1788	0.000136375	0.0158235
A_24_P194000	SAE1	NM_005500	SUMO1 activating enzyme subunit 1	1.2512	13.3256	5.17703	0.000136821	0.0158235
A_33_P3302632	HIST1H2BE	NM_003523	histone cluster 1, H2be	2.28167	7.67246	5.17663	0.000136923	0.0158235
A_23_P171249	IGBP1	NM_001551	immunoglobulin (CD79A) binding protein 1	-1.17075	13.5433	-5.17615	0.000137042	0.0158235
A_23_P6303	U2AF1	NM_001025204	U2 small nuclear RNA auxiliary factor 1	1.10286	15.1398	5.17312	0.000137809	0.0158235
A_33_P3279831	PNRC1	NM_006813	proline-rich nuclear receptor coactivator 1	-2.033	10.8058	-5.17307	0.000137823	0.0158235
A_24_P107941	USB1	NM_024598	U6 snRNA biogenesis 1	1.11602	13.1209	5.17299	0.000137843	0.0158235
A_21_P0007484	LINC00941	NR_040245	long intergenic non-protein coding RNA 941	2.43881	6.39916	5.17263	0.000137935	0.0158235
A_23_P127367	POLD4	NM_021173	polymerase (DNA-directed), delta 4, accessory subunit	-1.46129	13.8492	-5.17262	0.000137937	0.0158235
A_23_P36408	VPS33A	NM_022916	vacuolar protein sorting 33 homolog A (S. cerevisiae)	1.16607	10.2299	5.17229	0.000138021	0.0158235
A_33_P3420204	CRTC1	NM_001098482	CREB regulated transcription coactivator 1	-2.63916	9.98167	-5.17145	0.000138234	0.0158235
A_24_P142503	SLC47A1	NM_018242	solute carrier family 47 (multidrug and toxin extrusion), member 1	3.27928	7.39373	5.16564	0.000139721	0.0159026
A_33_P3335606	FAM58BP	NM_001105517	cyclin-related protein FAM58B	1.34835	8.8966	5.16471	0.000139961	0.0159026
A_23_P121250	EIF4A2	NM_001967	eukaryotic translation initiation factor 4A2	-1.44728	13.6541	-5.16443	0.000140034	0.0159026
A_23_P110643	CDKL3	NM_016508	cyclin-dependent kinase-like 3	-1.2354	7.99564	-5.16248	0.000140539	0.0159284
A_24_P14367	PTBP1	NM_002819	polypyrimidine tract binding protein 1	1.47905	9.46623	5.16079	0.000140977	0.0159332
A_33_P3287710	DLG5-AS1	NR_024585	DLG5 antisense RNA 1	1.52345	8.64081	5.16017	0.000141137	0.0159332
A_32_P94722	BTBD9	NM_052893	BTB (POZ) domain containing 9	-1.05748	10.5714	-5.15683	0.00014201	0.0159735
A_33_P3346473	PHF21A	NM_001101802	PHD finger protein 21A	-1.57378	8.14939	-5.15667	0.000142051	0.0159735
A_24_P391586	OAF	NM_178507	OAF homolog (Drosophila)	1.78636	7.97175	5.15448	0.000142625	0.0159826
A_23_P257164	AMT	NM_000481	aminomethyltransferase	-2.18224	8.69649	-5.15424	0.000142689	0.0159826
A_23_P215449	BAZ1B	NM_032408	bromodomain adjacent to zinc finger domain, 1B	0.786497	10.3759	5.15267	0.000143104	0.0159978
A_33_P3840512	SLC25A15	NM_014252	solute carrier family 25 (mitochondrial carrier; ornithine transporter) member 15	1.76716	8.05026	5.14894	0.000144091	0.0160768
A_23_P83200	AK8	NM_152572	adenylate kinase 8	-1.53843	7.3125	-5.14762	0.000144441	0.0160846
A_33_P3322400	ENST00000536986	ENST00000536986	Uncharacterized proteincDNA FLJ38012 fis, clone CTONG2012554 [Source:UniProtKB/TrEMBL;Acc:Q8N1P8] [ENST00000536986]	-1.45731	6.82621	-5.14553	0.000145	0.0161155
A_33_P3384108	SLC19A1	NM_194255	solute carrier family 19 (folate transporter), member 1	2.58128	8.55084	5.13957	0.000146603	0.0162621
A_23_P151150	FOXM1	NM_202002	forkhead box M1	2.51539	9.91562	5.13766	0.000147122	0.0162738
A_24_P24685	A_24_P24685	A_24_P24685	Unknown	1.40853	8.21555	5.13709	0.000147276	0.0162738
A_23_P402610	PFAS	NM_012393	phosphoribosylformylglycinamidine synthase	1.96346	6.88319	5.13524	0.000147781	0.0162983
A_32_P63848	OXCT1	NM_000436	3-oxoacid CoA transferase 1	1.90448	10.1652	5.13371	0.0001482	0.0163131
A_21_P0000321	SNORA31	NR_002967	small nucleolar RNA, H/ACA box 31	-1.03542	9.68536	-5.12729	0.000149967	0.0164556
A_19_P00320451	KHDC1	NM_001251874	KH homology domain containing 1	1.48082	6.64525	5.12691	0.000150071	0.0164556
A_32_P199301	TFDP1	NM_007111	transcription factor Dp-1	1.5339	9.20992	5.12589	0.000150356	0.0164556
A_21_P0014670	LOC100505606	XR_111107	PREDICTED: Homo sapiens hypothetical LOC100505606, transcript variant 2 (LOC100505606), miscRNA [XR_111107]	1.62536	6.61104	5.12323	0.000151096	0.016493
A_21_P0005060	XLOC_005834	TCONS_00012278	BROAD Institute lincRNA (XLOC_005834), lincRNA [TCONS_00012278]	1.01794	5.35625	5.1226	0.000151272	0.016493
A_23_P98571	PPP1R32	NM_145017	protein phosphatase 1, regulatory subunit 32	-1.19877	5.71532	-5.1176	0.000152676	0.0166144
A_23_P258251	ENOX2	NM_182314	ecto-NOX disulfide-thiol exchanger 2	0.886402	9.59589	5.1152	0.000153356	0.0166568
A_24_P941336	TSR1	NM_018128	TSR1, 20S rRNA accumulation, homolog (S. cerevisiae)	1.07348	10.6122	5.11389	0.000153728	0.0166657
A_32_P204381	CIAPIN1	NM_020313	cytokine induced apoptosis inhibitor 1	1.04776	10.1169	5.11119	0.000154498	0.0166967
A_23_P85693	GBP2	NM_004120	guanylate binding protein 2, interferon-inducible	-2.77857	7.59614	-5.1099	0.000154867	0.0166967
A_21_P0014643	LOC100507420	XR_110876	PREDICTED: Homo sapiens hypothetical LOC100507420, transcript variant 1 (LOC100507420), miscRNA [XR_110876]	1.04858	5.46245	5.10983	0.000154888	0.0166967
A_24_P20032	RFX5	NM_000449	regulatory factor X, 5 (influences HLA class II expression)	0.950861	10.2444	5.10862	0.000155233	0.0167026
A_23_P145074	PNRC1	NM_006813	proline-rich nuclear receptor coactivator 1	-2.09263	12.3988	-5.10447	0.00015643	0.0167998
A_33_P3418010	NUP62	NM_016553	nucleoporin 62kDa	1.28166	11.3404	5.10292	0.000156881	0.0168168
A_33_P3351101	TYSND1	NM_173555	trypsin domain containing 1	-1.21155	8.24509	-5.10085	0.000157481	0.016818
A_24_P923381	L26245	L26245	Human effector cell protease receptor-1 (EPR-1) mRNA, partial cds. [L26245]	1.1132	5.48539	5.10034	0.000157631	0.016818
A_24_P807031	ATP6AP1L	NM_001017971	ATPase, H+ transporting, lysosomal accessory protein 1-like	-2.23393	8.28935	-5.09939	0.00015791	0.016818
A_23_P202117	PCGF5	ENST00000490164	polycomb group ring finger 5	1.46751	8.8399	5.09874	0.000158098	0.016818
A_24_P79808	PBXIP1	NM_020524	pre-B-cell leukemia homeobox interacting protein 1	-1.7052	9.05546	-5.09785	0.000158358	0.016818
A_21_P0013399	GS1-259H13.2	NM_001195541	transmembrane protein 225-like	-1.62868	6.561	-5.0947	0.000159285	0.016875
A_19_P00804596	C17orf51	NM_001113434	chromosome 17 open reading frame 51	1.19912	9.98621	5.09403	0.000159484	0.016875
A_33_P3214550	CXCR2	NM_001557	chemokine (C-X-C motif) receptor 2	-2.63453	6.31995	-5.09035	0.000160573	0.0169579
A_21_P0014259	LOC100506167	XR_109036	PREDICTED: Homo sapiens hypothetical LOC100506167, transcript variant 3 (LOC100506167), miscRNA [XR_109036]	0.965075	6.53191	5.0894	0.000160858	0.0169579
A_21_P0014888	LOC100652787	XR_132806	PREDICTED: Homo sapiens hypothetical LOC100652787 (LOC100652787), miscRNA [XR_132806]	-1.3108	7.25433	-5.08686	0.000161616	0.0170065
A_23_P19482	DDAH2	NM_013974	dimethylarginine dimethylaminohydrolase 2	-1.50549	10.6303	-5.08436	0.000162365	0.017054
A_24_P350307	A_24_P350307	A_24_P350307	Unknown	-0.784032	13.6681	-5.07953	0.000163825	0.0171699
A_32_P831181	BRI3BP	NM_080626	BRI3 binding protein	1.44323	9.40819	5.07823	0.000164222	0.0171699
A_23_P66306	ALG1	NM_019109	ALG1, chitobiosyldiphosphodolichol beta-mannosyltransferase	1.03388	10.8418	5.07675	0.000164672	0.0171699
A_21_P0009481	RAB27B	NM_004163	RAB27B, member RAS oncogene family	-1.26969	9.88485	-5.07569	0.000164997	0.0171699
A_33_P3359115	LMBRD1	NM_018368	LMBR1 domain containing 1	-1.31925	11.8305	-5.07438	0.000165397	0.0171699
A_23_P132718	SEMA3B	NM_004636	sema domain, immunoglobulin domain (Ig), short basic domain, secreted, (semaphorin) 3B	-2.27973	11.9509	-5.07428	0.000165431	0.0171699
A_33_P3319161	FXN	NM_181425	frataxin	1.39255	9.8429	5.07384	0.000165565	0.0171699
A_32_P33434	ZNF812	NM_001199814	zinc finger protein 812	-3.82516	7.60529	-5.07171	0.000166218	0.0171805
A_21_P0001549	LOC100131564	NR_034089	uncharacterized LOC100131564	-2.84929	7.66975	-5.07156	0.000166266	0.0171805
A_33_P3251796	PDSS1	NM_014317	prenyl (decaprenyl) diphosphate synthase, subunit 1	1.86797	8.59993	5.06799	0.000167371	0.0172539
A_24_P273865	MED20	NM_004275	mediator complex subunit 20	1.01853	9.99022	5.06732	0.000167578	0.0172539
A_24_P171983	NDUFAF4	NM_014165	NADH dehydrogenase (ubiquinone) complex I, assembly factor 4	1.40219	10.5455	5.06603	0.000167979	0.0172642
A_33_P3242923	LINC00640	NR_038358	long intergenic non-protein coding RNA 640	-2.07185	7.46272	-5.06493	0.000168322	0.0172671
A_21_P0001751	XLOC_001173	TCONS_00002568	BROAD Institute lincRNA (XLOC_001173), lincRNA [TCONS_00002568]	0.717608	5.01022	5.06371	0.000168705	0.0172671
A_21_P0011773	CENPBD1P1	ENST00000492393	CENPBD1 pseudogene 1	1.09104	9.23416	5.06306	0.00016891	0.0172671
A_33_P3360675	PRKAR1B	NM_001164761	protein kinase, cAMP-dependent, regulatory, type I, beta	2.06716	8.91783	5.06085	0.000169603	0.0172959
A_23_P83835	POMK	NM_032237	protein-O-mannose kinase	1.0636	6.85798	5.06024	0.000169796	0.0172959
A_33_P3282566	TMEM104	NM_017728	transmembrane protein 104	1.51499	9.48389	5.05637	0.00017102	0.0173897
A_33_P3250845	NIPA2	NM_001184889	non imprinted in Prader-Willi/Angelman syndrome 2	1.02829	12.1346	5.05364	0.000171888	0.0174156
A_23_P86195	SLC44A3	NM_152369	solute carrier family 44, member 3	-1.53521	8.84103	-5.0529	0.000172125	0.0174156
A_33_P3333587	FBXL20	NM_032875	F-box and leucine-rich repeat protein 20	-1.63832	10.9286	-5.05271	0.000172185	0.0174156
A_33_P3242965	ATAD3C	NM_001039211	ATPase family, AAA domain containing 3C	1.7752	6.92201	5.05167	0.00017252	0.0174163
A_33_P3344277	HS1BP3	BC057389	Homo sapiens HCLS1 binding protein 3, mRNA (cDNA clone IMAGE:5574764), with apparent retained intron. [BC057389]	1.52926	6.61603	5.0508	0.000172799	0.0174163
A_23_P102404	CCT7	NM_006429	chaperonin containing TCP1, subunit 7 (eta)	1.11377	14.5516	5.04619	0.000174283	0.017535
A_19_P00316405	C17orf51	NM_001113434	chromosome 17 open reading frame 51	1.32977	9.86037	5.04352	0.000175151	0.017541
A_19_P00328612	lincRNA:chr6:44041397-44062572_F	lincRNA:chr6:44041397-44062572_F	lincRNA:chr6:44041397-44062572 forward strand	-0.818373	5.25593	-5.04259	0.000175453	0.017541
A_21_P0000180	TMEM262	NM_001242631	transmembrane protein 262	-1.27982	5.62782	-5.0402	0.000176235	0.017541
A_23_P65584	COQ6	NM_182476	coenzyme Q6 monooxygenase	0.880066	8.77049	5.04009	0.00017627	0.017541
A_23_P36724	FBXL14	NM_152441	F-box and leucine-rich repeat protein 14	-2.0346	7.4716	-5.03926	0.000176544	0.017541
A_33_P3334419	RPS6KL1	NM_031464	ribosomal protein S6 kinase-like 1	1.52123	5.73791	5.03368	0.000178386	0.017541
A_21_P0000747	LOC100506895	NR_038276	uncharacterized LOC100506895	1.48047	5.4698	5.03282	0.000178669	0.017541
A_23_P89249	ERBB2	NM_001005862	erb-b2 receptor tyrosine kinase 2	-1.36224	11.9648	-5.03183	0.000178999	0.017541
A_23_P76882	CCNB1IP1	NM_182851	cyclin B1 interacting protein 1, E3 ubiquitin protein ligase	-0.858757	12.1591	-5.03126	0.000179191	0.017541
A_23_P12113	FLVCR1	NM_014053	feline leukemia virus subgroup C cellular receptor 1	2.1481	8.73558	5.03123	0.0001792	0.017541
A_23_P100632	HN1	NM_001002033	hematological and neurological expressed 1	1.21383	15.7586	5.0311	0.000179242	0.017541
A_23_P217901	TSTD1	NM_001113207	thiosulfate sulfurtransferase (rhodanese)-like domain containing 1	-1.71542	13.1253	-5.03029	0.000179511	0.017541
A_33_P3358392	BCL11B	NM_138576	B-cell CLL/lymphoma 11B (zinc finger protein)	1.07584	5.41388	5.02936	0.000179825	0.017541
A_23_P57474	OSBP2	NM_030758	oxysterol binding protein 2	2.40834	6.54544	5.02908	0.000179919	0.017541
A_23_P29836	TMEM42	NM_144638	transmembrane protein 42	-1.31016	12.9578	-5.02897	0.000179954	0.017541
A_23_P354798	COQ10A	NM_144576	coenzyme Q10 homolog A (S. cerevisiae)	1.19233	8.9746	5.0281	0.000180245	0.017541
A_19_P00320842	C17orf51	NM_001113434	chromosome 17 open reading frame 51	0.912952	6.24531	5.02785	0.00018033	0.017541
A_21_P0011065	XLOC_l2_003156	TCONS_l2_00005906	BROAD Institute lincRNA (XLOC_l2_003156), lincRNA [TCONS_l2_00005906]	-1.09716	11.6128	-5.02637	0.000180827	0.017541
A_24_P36868	WDR26	NM_025160	WD repeat domain 26	-1.28339	10.1381	-5.02587	0.000180996	0.017541
A_33_P3211054	ZNF684	NM_152373	zinc finger protein 684	1.14702	6.64019	5.02537	0.000181163	0.017541
A_33_P3394828	NOC4L	NM_024078	nucleolar complex associated 4 homolog (S. cerevisiae)	1.16908	10.785	5.02516	0.000181234	0.017541
A_33_P3412143	RASSF10	NM_001080521	Ras association (RalGDS/AF-6) domain family (N-terminal) member 10	1.20469	6.64208	5.02418	0.000181565	0.017541
A_23_P256716	SMARCA5	NM_003601	SWI/SNF related, matrix associated, actin dependent regulator of chromatin, subfamily a, member 5	1.00177	9.29694	5.024	0.000181627	0.017541
A_23_P209740	PSMD1	NM_002807	proteasome (prosome, macropain) 26S subunit, non-ATPase, 1	1.18778	14.3049	5.02383	0.000181683	0.017541
A_23_P82334	SLC25A13	NM_014251	solute carrier family 25 (aspartate/glutamate carrier), member 13	1.40369	10.3832	5.02201	0.000182301	0.0175516
A_23_P111961	MAK16	NM_032509	MAK16 homolog (S. cerevisiae)	1.08601	10.9777	5.02034	0.000182867	0.0175516
A_33_P3333282	FGF11	NM_004112	fibroblast growth factor 11	-2.30898	7.45255	-5.02023	0.000182904	0.0175516
A_21_P0014120	LOC100507291	XR_108496	PREDICTED: Homo sapiens hypothetical LOC100507291, transcript variant 2 (LOC100507291), miscRNA [XR_108496]	-1.4248	9.61044	-5.0199	0.000183017	0.0175516
A_19_P00318213	HCG18	NR_024052	HLA complex group 18 (non-protein coding)	1.257	7.35374	5.01839	0.000183531	0.017564
A_33_P3358208	PADI1	NM_013358	peptidyl arginine deiminase, type I	-5.35395	10.6497	-5.01751	0.000183834	0.017564
A_23_P217507	ZBED1	NM_004729	zinc finger, BED-type containing 1	0.947888	8.77312	5.01683	0.000184065	0.017564
A_33_P3349716	ZNF766	NM_001010851	zinc finger protein 766	-0.997142	10.2415	-5.0158	0.00018442	0.0175686
A_23_P218131	INF2	NM_032714	inverted formin, FH2 and WH2 domain containing	1.671	10.9335	5.01458	0.000184839	0.0175757
A_33_P3272553	NCAPH2	NM_014551	non-SMC condensin II complex, subunit H2	1.39523	8.59171	5.0138	0.000185108	0.0175757
A_33_P3397443	PKMYT1	NM_182687	protein kinase, membrane associated tyrosine/threonine 1	3.04827	12.5597	5.01006	0.000186402	0.0176485
A_33_P3373765	DRD4	NM_000797	dopamine receptor D4	-2.00131	7.60493	-5.00981	0.000186489	0.0176485
A_21_P0000141	RBM4	NM_001198844	RNA binding motif protein 4	-1.03315	7.07235	-5.00855	0.000186927	0.0176607
A_21_P0000561	PCNA-AS1	NR_028370	PCNA antisense RNA 1	1.27319	5.7182	5.00696	0.000187481	0.0176839
A_23_P165333	BIN1	NM_139346	bridging integrator 1	1.53507	8.97722	5.00136	0.000189449	0.0178402
A_23_P17430	RBM38	NM_017495	RNA binding motif protein 38	1.32162	7.11838	5.00043	0.000189775	0.0178417
A_23_P363174	HIST1H2AL	NM_003511	histone cluster 1, H2al	2.27931	8.51081	4.99826	0.000190546	0.0178554
A_23_P60537	PRPF4	NM_004697	pre-mRNA processing factor 4	1.09237	11.1946	4.99755	0.000190797	0.0178554
A_33_P3421118	IL20RA	ENST00000367746	interleukin 20 receptor, alpha	-2.6891	7.198	-4.99606	0.000191327	0.0178554
A_24_P384755	NOL10	NM_024894	nucleolar protein 10	0.956661	6.66997	4.99602	0.000191344	0.0178554
A_32_P204722	THC2520108	THC2520108	HSU09087 thymopoietin beta {Homo sapiens} (exp=-1; wgp=0; cg=0), partial (28%) [THC2520108]	1.71608	8.42714	4.99544	0.00019155	0.0178554
A_32_P213831	STRIP2	NM_020704	striatin interacting protein 2	1.76019	6.54657	4.99443	0.00019191	0.0178554
A_23_P50269	CXCL17	NM_198477	chemokine (C-X-C motif) ligand 17	-3.72045	7.73108	-4.9939	0.000192101	0.0178554
A_33_P3256778	CNTF	NM_000614	ciliary neurotrophic factor	0.878116	5.4947	4.99299	0.000192428	0.0178569
A_23_P80008	MYLK2	NM_033118	myosin light chain kinase 2	1.12817	5.68928	4.99109	0.000193109	0.0178911
A_24_P347488	PSMC1	NM_002802	proteasome (prosome, macropain) 26S subunit, ATPase, 1	0.675819	14.8552	4.98537	0.000195183	0.0180118
A_21_P0005516	LOC100506136	NR_038948	uncharacterized LOC100506136	0.732532	5.02966	4.98535	0.000195191	0.0180118
A_23_P106887	FUS	NM_004960	FUS RNA binding protein	1.71506	12.0018	4.9849	0.000195354	0.0180118
A_33_P3379801	DNAAF2	NM_001083908	dynein, axonemal, assembly factor 2	0.711423	7.05536	4.98196	0.00019643	0.0180699
A_33_P3345314	ZFP64	NM_199427	ZFP64 zinc finger protein	0.85497	6.01797	4.98119	0.00019671	0.0180699
A_33_P3304133	GLB1L2	NM_138342	galactosidase, beta 1-like 2	1.3663	6.84101	4.9806	0.000196929	0.0180699
A_23_P23356	RRP15	NM_016052	ribosomal RNA processing 15 homolog (S. cerevisiae)	1.50745	10.1875	4.97342	0.000199583	0.0182704
A_23_P56654	MCEE	NM_032601	methylmalonyl CoA epimerase	-1.40445	10.68	-4.97297	0.000199751	0.0182704
A_23_P125705	NAP1L2	NM_021963	nucleosome assembly protein 1-like 2	1.39156	6.09241	4.9701	0.000200826	0.0183181
A_32_P394951	NTN5	NM_145807	netrin 5	-1.86258	6.15643	-4.96934	0.00020111	0.0183181
A_23_P87329	NAT10	NM_024662	N-acetyltransferase 10 (GCN5-related)	1.14199	10.1889	4.96838	0.000201473	0.0183181
A_33_P3351566	ETNK1	NM_001039481	ethanolamine kinase 1	1.30066	6.84434	4.96817	0.000201551	0.0183181
A_24_P393470	MEF2BNB	NM_001145783	MEF2B neighbor	1.73423	8.4775	4.96458	0.000202908	0.0184123
A_21_P0009461	XLOC_012633	TCONS_00026291	BROAD Institute lincRNA (XLOC_012633), lincRNA [TCONS_00026291]	0.995127	5.73266	4.96069	0.000204388	0.0184954
A_24_P177553	BU963192	BU963192	AGENCOURT_10615922 NIH_MGC_141 Homo sapiens cDNA clone IMAGE:6744194 5', mRNA sequence [BU963192]	1.43842	5.51688	4.95926	0.000204937	0.0184954
A_21_P0014496	LOC100507448	ENST00000518481	PREDICTED: Homo sapiens hypothetical LOC100507448, transcript variant 2 (LOC100507448), miscRNA [XR_110092]	-0.909889	9.9253	-4.95884	0.000205094	0.0184954
A_33_P3415191	ATP8B1	NM_005603	ATPase, aminophospholipid transporter, class I, type 8B, member 1	-1.31615	10.9568	-4.95852	0.000205218	0.0184954
A_23_P155556	CLDND1	NM_001040199	claudin domain containing 1	-1.0758	12.2906	-4.95725	0.000205708	0.0184954
A_23_P28105	TSN	NM_004622	translin	1.12035	10.51	4.95643	0.000206022	0.0184954
A_33_P3257030	P3H4	NM_006455	prolyl 3-hydroxylase family member 4 (non-enzymatic)	-1.08762	10.5421	-4.95595	0.000206208	0.0184954
A_33_P3377005	LMNTD2	NM_173573	lamin tail domain containing 2	-2.3049	10.0853	-4.95189	0.000207777	0.0184954
A_23_P112159	AGO2	NM_012154	argonaute RISC catalytic component 2	1.54168	10.6763	4.95091	0.000208158	0.0184954
A_33_P3312549	THC2616877	THC2616877	HSMCSP melanoma-associated chondroitin sulfate proteoglycan (MCSP) {Homo sapiens} (exp=-1; wgp=0; cg=0), partial (9%) [THC2616877]	0.912129	5.40674	4.95054	0.000208304	0.0184954
A_23_P92860	CCNO	NM_021147	cyclin O	1.46791	10.7219	4.95031	0.000208391	0.0184954
A_23_P301877	MED27	NM_004269	mediator complex subunit 27	1.38184	9.14183	4.95021	0.000208431	0.0184954
A_24_P128205	PSMD1	NM_002807	proteasome (prosome, macropain) 26S subunit, non-ATPase, 1	1.5424	11.9581	4.94712	0.000209639	0.0184954
A_23_P218793	XPNPEP3	NM_022098	X-prolyl aminopeptidase 3, mitochondrial	0.873545	7.11015	4.94712	0.000209641	0.0184954
A_21_P0011150	DHX9	NM_001357	DEAH (Asp-Glu-Ala-His) box helicase 9	1.38175	9.19292	4.9468	0.000209765	0.0184954
A_23_P41888	PHYKPL	NM_153373	5-phosphohydroxy-L-lysine phospho-lyase	-1.28271	9.40509	-4.94667	0.000209817	0.0184954
A_21_P0000976	XLOC_000207	ENST00000424357	BROAD Institute lincRNA (XLOC_000207), lincRNA [TCONS_00000206]	0.833053	4.67519	4.94562	0.000210229	0.0184954
A_21_P0000309	SNORA11	NR_002953	small nucleolar RNA, H/ACA box 11	-1.36204	6.49455	-4.94546	0.000210292	0.0184954
A_33_P3276207	NXPE3	NM_001134456	neurexophilin and PC-esterase domain family, member 3	1.83016	6.78398	4.94536	0.00021033	0.0184954
A_23_P211047	BACH1	NM_206866	BTB and CNC homology 1, basic leucine zipper transcription factor 1	-1.04222	10.7644	-4.94515	0.000210415	0.0184954
A_23_P201238	SNX27	NM_030918	sorting nexin family member 27	0.724324	9.3993	4.94469	0.000210596	0.0184954
A_23_P24987	TSPAN31	NM_005981	tetraspanin 31	-1.05452	9.4284	-4.94383	0.000210933	0.0184967
A_33_P3247988	PCSK4	NM_017573	proprotein convertase subtilisin/kexin type 4	-2.1153	8.00938	-4.94282	0.000211332	0.0185033
A_33_P3396553	THC2746558	THC2746558	BC018701 AAA-ATPase TOB3 {Homo sapiens} (exp=-1; wgp=0; cg=0), partial (6%) [THC2746558]	1.50348	6.72155	4.94062	0.000212207	0.0185516
A_21_P0006830	XLOC_008374	TCONS_00018113	BROAD Institute lincRNA (XLOC_008374), lincRNA [TCONS_00018113]	1.03737	5.29565	4.93925	0.000212751	0.0185559
A_24_P36847	DHX9	NM_001357	DEAH (Asp-Glu-Ala-His) box helicase 9	1.4055	10.4934	4.93887	0.000212903	0.0185559
A_21_P0010884	M1	NR_038200	Homo sapiens uncharacterized LOC100507027 (M1), transcript variant 1, non-coding RNA [NR_038200]	0.826431	5.10334	4.9348	0.000214529	0.0185993
A_33_P3302453	LINC00242	NR_026781	long intergenic non-protein coding RNA 242	0.774778	5.91121	4.93457	0.000214622	0.0185993
A_23_P252681	PCYT1A	NM_005017	phosphate cytidylyltransferase 1, choline, alpha	1.08071	9.45598	4.93422	0.000214765	0.0185993
A_23_P258689	DNAAF5	NM_017802	dynein, axonemal, assembly factor 5	1.18744	10.8536	4.9337	0.000214974	0.0185993
A_24_P419132	CENPI	NM_006733	centromere protein I	2.08847	6.28106	4.93357	0.000215023	0.0185993
A_23_P100344	ORC6	NM_014321	origin recognition complex, subunit 6	2.17551	9.39144	4.92962	0.000216623	0.0187095
A_33_P3271246	ENST00000540063	ENST00000540063	Q29EB6_DROPS (Q29EB6) GA10945-PA (Fragment), partial (6%) [THC2747789]	0.963342	6.2044	4.92873	0.000216982	0.0187123
A_23_P21033	GMPS	NM_003875	guanine monphosphate synthase	0.947843	12.8952	4.92593	0.000218125	0.0187826
A_33_P3285809	SSX2IP	NM_001166417	synovial sarcoma, X breakpoint 2 interacting protein	1.2838	8.43458	4.92347	0.000219131	0.0188321
A_24_P42501	ACOT9	NM_001037171	acyl-CoA thioesterase 9	1.77795	9.93856	4.9222	0.000219654	0.0188321
A_23_P319719	PGAM5	NM_138575	phosphoglycerate mutase family member 5	1.72364	7.46055	4.92212	0.000219684	0.0188321
A_23_P429491	DDIAS	NM_145018	DNA damage-induced apoptosis suppressor	2.40509	9.33336	4.91943	0.000220798	0.0188932
A_23_P376735	ZNF524	NM_153219	zinc finger protein 524	-1.31438	11.5048	-4.91873	0.000221088	0.0188932
A_33_P3409904	VAMP4	NM_003762	vesicle-associated membrane protein 4	-1.18778	7.75626	-4.91801	0.000221386	0.0188932
A_33_P3271350	IKBKAP	NM_003640	inhibitor of kappa light polypeptide gene enhancer in B-cells, kinase complex-associated protein	1.03434	6.83859	4.91635	0.000222075	0.0189183
A_33_P3610123	POLR1A	NM_015425	polymerase (RNA) I polypeptide A, 194kDa	1.23596	9.50599	4.91571	0.000222339	0.0189183
A_33_P3393170	CAPN5	NM_004055	calpain 5	-3.10798	9.67803	-4.91286	0.00022353	0.0189915
A_32_P328023	WDR33	NM_018383	WD repeat domain 33	0.737489	5.47581	4.91072	0.000224432	0.0190135
A_19_P00316404	C17orf51	NM_001113434	chromosome 17 open reading frame 51	1.27164	9.86664	4.91012	0.000224684	0.0190135
A_24_P50801	NRP2	NM_201264	neuropilin 2	1.96805	6.76944	4.90988	0.000224785	0.0190135
A_33_P3703501	GALNT10	NM_198321	polypeptide N-acetylgalactosaminyltransferase 10	2.07236	9.32462	4.90828	0.000225459	0.0190425
A_32_P131143	CECR5-AS1	NR_024482	CECR5 antisense RNA 1	-2.07554	7.44109	-4.90708	0.000225966	0.0190431
A_33_P3329974	CGN	NM_020770	cingulin	-2.37407	11.1986	-4.9067	0.00022613	0.0190431
A_33_P3262470	SERP2	ENST00000493476	stress-associated endoplasmic reticulum protein family member 2	1.35451	6.12053	4.90142	0.000228381	0.0191904
A_23_P422540	USP22	NM_015276	ubiquitin specific peptidase 22	0.813939	11.3564	4.90092	0.000228595	0.0191904
A_33_P3270451	TXNDC5	NM_030810	thioredoxin domain containing 5 (endoplasmic reticulum)	1.25725	8.9475	4.90025	0.000228884	0.0191904
A_24_P943017	CERS3	NM_178842	ceramide synthase 3	-1.73475	7.43651	-4.89735	0.00023013	0.0192661
A_33_P3221898	KRT17P5	NR_001443	keratin 17 pseudogene 5	1.01704	5.20881	4.89605	0.000230693	0.0192661
A_33_P3307957	ABCD3	NM_001122674	ATP-binding cassette, sub-family D (ALD), member 3	1.65822	7.96488	4.89582	0.000230794	0.0192661
A_33_P3376116	SPC24	NM_182513	SPC24, NDC80 kinetochore complex component	1.93184	7.05109	4.89452	0.000231358	0.0192851
A_21_P0012521	LOC344887	NR_033752	NmrA-like family domain containing 1 pseudogene	1.29427	5.63192	4.89192	0.00023249	0.0193139
A_24_P126557	RAVER1	NM_133452	ribonucleoprotein, PTB-binding 1	1.52752	6.88663	4.89148	0.000232681	0.0193139
A_21_P0010328	XLOC_014161	ENST00000444039	BROAD Institute lincRNA (XLOC_014161), lincRNA [TCONS_00029333]	-1.40783	8.47093	-4.89091	0.00023293	0.0193139
A_24_P904903	DDX39B	NM_004640	DEAD (Asp-Glu-Ala-Asp) box polypeptide 39B	1.31007	9.37148	4.89064	0.000233051	0.0193139
A_23_P423074	FAM169A	NM_015566	family with sequence similarity 169, member A	1.58753	9.54428	4.88907	0.000233737	0.0193383
A_23_P214969	CITED2	NM_006079	Cbp/p300-interacting transactivator, with Glu/Asp-rich carboxy-terminal domain, 2	-1.4633	11.6085	-4.88842	0.00023402	0.0193383
A_33_P3223088	MRPL19	ENST00000409374	mitochondrial ribosomal protein L19	2.09887	8.57326	4.88735	0.000234492	0.0193495
A_33_P3351775	A_33_P3351775	A_33_P3351775	Unknown	1.12707	7.47662	4.88579	0.000235181	0.0193784
A_23_P59637	DOCK4	NM_014705	dedicator of cytokinesis 4	1.6143	7.52692	4.88415	0.000235905	0.0194072
A_23_P142154	GRWD1	NM_031485	glutamate-rich WD repeat containing 1	1.427	11.6793	4.88273	0.000236538	0.0194072
A_23_P152284	SNRNP25	NM_024571	small nuclear ribonucleoprotein 25kDa (U11/U12)	1.72294	11.4326	4.88235	0.000236704	0.0194072
A_24_P913227	CDC23	ENST00000394884	cell division cycle 23	1.05962	6.77711	4.88089	0.000237356	0.0194072
A_23_P160546	FAM63A	NM_001040217	family with sequence similarity 63, member A	-1.54963	11.0043	-4.88034	0.000237601	0.0194072
A_24_P927325	C2CD3	NM_015531	C2 calcium-dependent domain containing 3	0.963412	6.04937	4.8791	0.000238155	0.0194072
A_33_P3323463	HSPA8	ENST00000532091	heat shock 70kDa protein 8 [Source:HGNC Symbol;Acc:5241] [ENST00000532091]	1.50404	6.03072	4.87908	0.000238164	0.0194072
A_33_P3242793	C1orf81	DQ983818	Homo sapiens C1orf81 mRNA, partial sequence. [DQ983818]	-2.79268	6.78918	-4.87863	0.000238365	0.0194072
A_24_P181585	LRRC59	NM_018509	leucine rich repeat containing 59	1.94647	13.1304	4.87816	0.000238576	0.0194072
A_33_P3256858	C14orf80	NM_001134875	chromosome 14 open reading frame 80	1.97306	11.5317	4.87692	0.000239133	0.0194078
A_32_P148476	A_32_P148476	A_32_P148476	Unknown	1.86892	8.30274	4.87664	0.00023926	0.0194078
A_33_P3311371	PDLIM2	NM_198042	PDZ and LIM domain 2 (mystique)	1.7765	9.27986	4.87484	0.000240071	0.0194216
A_33_P3367701	TMEM164	NM_032227	transmembrane protein 164	1.4123	6.12345	4.87476	0.000240107	0.0194216
A_19_P00317871	PVT1	NR_003367	Pvt1 oncogene (non-protein coding)	1.41549	7.24537	4.87296	0.000240918	0.0194597
A_21_P0013792	XLOC_l2_015628	THC2665466	BROAD Institute lincRNA (XLOC_l2_015628), lincRNA [TCONS_l2_00030365]	-2.23327	8.41434	-4.86723	0.000243531	0.0195899
A_23_P24384	CCDC88B	NM_032251	coiled-coil domain containing 88B	-1.479	9.87372	-4.86721	0.000243539	0.0195899
A_23_P91657	EWSR1	NM_013986	EWS RNA-binding protein 1	1.44427	10.112	4.86717	0.000243554	0.0195899
A_33_P3363898	TUBG1	NM_001070	tubulin, gamma 1	1.06943	13.8372	4.86566	0.000244249	0.0196183
A_23_P141044	ZNF688	NM_145271	zinc finger protein 688	-1.10617	10.8923	-4.86386	0.000245077	0.0196543
A_23_P318039	RQCD1	NM_005444	RCD1 required for cell differentiation1 homolog (S. pombe)	1.31146	6.82057	4.8632	0.000245383	0.0196543
A_24_P342807	SLC30A6	NM_017964	solute carrier family 30 (zinc transporter), member 6	1.09594	6.50643	4.85624	0.000248617	0.0198686
A_23_P161152	PDSS1	NM_014317	prenyl (decaprenyl) diphosphate synthase, subunit 1	1.88345	9.51192	4.85595	0.000248751	0.0198686
A_23_P64611	P2RY6	NM_176798	pyrimidinergic receptor P2Y, G-protein coupled, 6	-2.81669	7.60396	-4.85262	0.000250317	0.0199658
A_32_P22622	NOP14	NM_003703	NOP14 nucleolar protein	1.23851	7.16906	4.85051	0.000251315	0.0200176
A_33_P3380417	SLC25A30	NM_001010875	solute carrier family 25, member 30	0.904571	9.97893	4.84702	0.00025297	0.0201215
A_23_P845	TOMM40L	NM_032174	translocase of outer mitochondrial membrane 40 homolog (yeast)-like	0.915115	10.6208	4.84402	0.000254401	0.0202073
A_33_P3360341	GATA3	NM_001002295	GATA binding protein 3	-1.78348	7.71761	-4.83973	0.000256468	0.0203355
A_23_P216812	CDKN2B	NM_004936	cyclin-dependent kinase inhibitor 2B (p15, inhibits CDK4)	-1.21521	5.9614	-4.8392	0.000256724	0.0203355
A_33_P3420254	DNAAF5	NM_017802	dynein, axonemal, assembly factor 5	1.24966	9.0835	4.83754	0.000257526	0.0203709
A_24_P31003	GFER	NM_005262	growth factor, augmenter of liver regeneration	1.11429	7.88535	4.83166	0.000260394	0.0205663
A_23_P73142	TACO1	NM_016360	translational activator of mitochondrially encoded cytochrome c oxidase I	1.00136	9.68465	4.83101	0.000260715	0.0205663
A_24_P134235	KHSRP	NM_003685	KH-type splicing regulatory protein	1.06177	6.2555	4.83028	0.000261072	0.0205663
A_33_P3812038	LOC340335	AK074459	Homo sapiens cDNA FLJ23879 fis, clone LNG13743. [AK074459]	-1.70635	8.76227	-4.82761	0.000262391	0.0206418
A_33_P3386467	RPL23AP7	NR_024530	ribosomal protein L23a pseudogene 7	0.938423	9.81079	4.82653	0.000262927	0.0206556
A_23_P56659	DQX1	NM_133637	DEAQ box RNA-dependent ATPase 1	-1.72673	7.67109	-4.82449	0.000263939	0.0207067
A_33_P3351554	ETNK2	NM_018208	ethanolamine kinase 2	-2.3467	12.2909	-4.82252	0.000264921	0.0207554
A_24_P396650	RPS6KA1	NM_002953	ribosomal protein S6 kinase, 90kDa, polypeptide 1	1.17635	10.5388	4.81858	0.000266898	0.0208817
A_33_P3230176	EPT1	NM_033505	ethanolaminephosphotransferase 1	0.922837	6.86656	4.81731	0.000267541	0.0209036
A_33_P3313401	CYCS	NM_018947	cytochrome c, somatic	1.43689	12.3987	4.81128	0.000270602	0.0211139
A_23_P43763	PLLP	NM_015993	plasmolipin	-2.17727	8.24255	-4.81027	0.000271115	0.021114
A_24_P390928	TRAPPC6A	NM_024108	trafficking protein particle complex 6A	-2.52747	9.45075	-4.80945	0.000271536	0.021114
A_23_P201066	SUSD4	NM_001037175	sushi domain containing 4	-2.46424	6.28404	-4.80912	0.000271707	0.021114
A_24_P395814	CGB	NM_000737	chorionic gonadotropin, beta polypeptide	-1.42865	5.9947	-4.80823	0.000272162	0.0211208
A_23_P382811	SNX31	NM_152628	sorting nexin 31	-2.36587	5.74636	-4.80522	0.000273712	0.0211938
A_21_P0011252	XLOC_l2_004222	TCONS_l2_00007785	BROAD Institute lincRNA (XLOC_l2_004222), lincRNA [TCONS_l2_00007785]	1.42762	9.03981	4.80497	0.000273843	0.0211938
A_33_P3424472	TNPO3	NM_012470	transportin 3	0.830987	6.6631	4.79952	0.000276679	0.0212943
A_24_P67681	A_24_P67681	A_24_P67681	Unknown	1.40858	11.0099	4.79889	0.000277008	0.0212943
A_33_P3383656	DUSP28	NM_001033575	dual specificity phosphatase 28	-1.17267	10.0475	-4.79856	0.000277179	0.0212943
A_33_P3329187	DNMT1	NM_001130823	DNA (cytosine-5-)-methyltransferase 1	1.76569	11.5225	4.79849	0.000277216	0.0212943
A_32_P46765	C12orf29	NM_001009894	chromosome 12 open reading frame 29	-1.14434	9.21611	-4.7983	0.000277315	0.0212943
A_21_P0012571	FAM86B1	ENST00000533710	Unknown	0.878296	5.86101	4.79789	0.000277529	0.0212943
A_23_P334845	ARHGAP19	NM_032900	Rho GTPase activating protein 19	1.24302	5.87092	4.79749	0.000277741	0.0212943
A_23_P150741	C2CD3	ENST00000442398	C2 calcium-dependent domain containing 3	0.943327	10.1009	4.79554	0.000278762	0.0213441
A_32_P201496	POLR3H	NM_001018052	polymerase (RNA) III (DNA directed) polypeptide H (22.9kD)	1.36005	8.70053	4.79349	0.000279848	0.021376
A_33_P3239122	PPIH	ENST00000372550	peptidylprolyl isomerase H (cyclophilin H)	0.647541	5.49565	4.79334	0.000279924	0.021376
A_33_P3362900	FAM228B	NM_001145710	family with sequence similarity 228, member B	-2.16365	9.7402	-4.79035	0.00028151	0.0214685
A_21_P0011502	RPL23AP7	NR_024530	ribosomal protein L23a pseudogene 7	1.01404	10.057	4.78907	0.000282192	0.021492
A_32_P90047	C4orf48	NM_001141936	chromosome 4 open reading frame 48	1.41894	12.1977	4.78517	0.000284283	0.0216006
A_33_P3407049	A_33_P3407049	A_33_P3407049	Unknown	-2.54366	7.6314	-4.785	0.000284372	0.0216006
A_21_P0007189	XLOC_009092	TCONS_00019262	BROAD Institute lincRNA (XLOC_009092), lincRNA [TCONS_00019262]	0.754282	5.43555	4.78115	0.00028645	0.0217296
A_24_P261005	SMIM19	NM_138436	small integral membrane protein 19	-1.22286	10.5924	-4.77809	0.000288115	0.021787
A_19_P00322962	SPIN3	NR_027139	spindlin family, member 3	-0.747752	6.75134	-4.77742	0.00028848	0.021787
A_33_P3271810	PHLPP2	NM_015020	PH domain and leucine rich repeat protein phosphatase 2	1.07606	5.70745	4.7769	0.00028876	0.021787
A_21_P0000149	GCFC2	NM_001201335	GC-rich sequence DNA-binding factor 2	1.41519	8.34981	4.77631	0.000289084	0.021787
A_23_P127460	SIPA1	NM_153253	signal-induced proliferation-associated 1	-1.58384	10.2806	-4.77627	0.000289105	0.021787
A_23_P144639	TMCO6	NM_018502	transmembrane and coiled-coil domains 6	-0.763256	9.53853	-4.77524	0.000289668	0.0218008
A_23_P217528	KLF8	NM_007250	Kruppel-like factor 8	-1.73695	9.88517	-4.77332	0.000290723	0.0218515
A_23_P87560	BTG1	NM_001731	B-cell translocation gene 1, anti-proliferative	-1.84063	12.0012	-4.77259	0.000291126	0.0218531
A_23_P163408	SCAPER	NM_020843	S-phase cyclin A-associated protein in the ER	-1.12164	8.15687	-4.77124	0.00029187	0.0218803
A_24_P339664	NCLN	NM_020170	nicalin	1.4081	12.6333	4.77023	0.000292431	0.0218831
A_24_P416131	COTL1	NM_021149	coactosin-like F-actin binding protein 1	2.35046	13.1511	4.76911	0.000293049	0.0218831
A_33_P3349469	ATAD3A	NM_018188	ATPase family, AAA domain containing 3A	1.64374	13.2375	4.76911	0.000293051	0.0218831
A_23_P115762	ECD	NM_007265	ecdysoneless homolog (Drosophila)	0.652546	10.7608	4.76821	0.000293551	0.0218919
A_23_P117037	LETMD1	NM_015416	LETM1 domain containing 1	-1.23269	11.5193	-4.76744	0.000293977	0.0218952
A_23_P119634	UPK1A	NM_007000	uroplakin 1A	-2.37568	5.53903	-4.76665	0.000294415	0.0218994
A_23_P98995	CALCOCO1	NM_020898	calcium binding and coiled-coil domain 1	-1.97608	9.83375	-4.76564	0.00029498	0.021913
A_23_P207614	KIAA0100	NM_014680	KIAA0100	0.745369	12.6435	4.76322	0.000296336	0.0219852
A_23_P20852	AUH	NM_001698	AU RNA binding protein/enoyl-CoA hydratase	-1.27363	10.4247	-4.76128	0.000297423	0.0220373
A_23_P422766	KLHDC1	NM_172193	kelch domain containing 1	-1.92253	6.70128	-4.75727	0.000299691	0.0221742
A_33_P3266828	TMEM8B	NM_016446	transmembrane protein 8B	-1.47622	9.82408	-4.75665	0.000300043	0.0221742
A_32_P199252	HSP90AA1	NM_001017963	heat shock protein 90kDa alpha (cytosolic), class A member 1	1.50876	12.4408	4.75446	0.000301293	0.0222095
A_33_P3267665	ZDHHC2	NM_016353	zinc finger, DHHC-type containing 2	1.55355	8.18864	4.75445	0.000301295	0.0222095
A_32_P95223	FDPSP2	NR_003262	farnesyl diphosphate synthase pseudogene 2	1.39795	12.0099	4.75303	0.000302111	0.022241
A_23_P416434	JADE2	NM_015288	jade family PHD finger 2	1.27242	7.23294	4.7517	0.000302873	0.0222685
A_24_P919452	THC2708064	THC2708064	Unknown	0.858581	7.34564	4.75082	0.000303374	0.0222768
A_23_P66777	CDC27	NM_001256	cell division cycle 27	0.87766	11.2683	4.74829	0.000304832	0.0222943
A_23_P69452	DBR1	NM_016216	debranching RNA lariats 1	0.843121	8.04727	4.74829	0.000304832	0.0222943
A_23_P630	MSTO1	NM_018116	misato 1, mitochondrial distribution and morphology regulator	1.53623	6.85211	4.7477	0.000305174	0.0222943
A_23_P418234	PHLPP2	NM_015020	PH domain and leucine rich repeat protein phosphatase 2	1.45952	8.63459	4.74746	0.000305314	0.0222943
A_24_P196019	A_24_P196019	A_24_P196019	Unknown	0.784584	7.78031	4.74704	0.000305556	0.0222943
A_23_P128855	SLC39A2	NM_014579	solute carrier family 39 (zinc transporter), member 2	-2.98177	6.75245	-4.74408	0.000307277	0.0223914
A_24_P281580	GATS	NM_178831	GATS, stromal antigen 3 opposite strand	1.13667	7.08659	4.74085	0.000309161	0.0224794
A_23_P104607	PSMC3	NM_002804	proteasome (prosome, macropain) 26S subunit, ATPase, 3	1.31908	12.1448	4.74067	0.000309268	0.0224794
A_21_P0012276	SLC25A15	NM_014252	solute carrier family 25 (mitochondrial carrier; ornithine transporter) member 15	1.85101	7.92983	4.73921	0.000310127	0.0225132
A_23_P121447	ACTRT3	NM_032487	actin-related protein T3	1.47984	5.98048	4.73809	0.000310784	0.0225324
A_23_P108554	DDX1	NM_004939	DEAD (Asp-Glu-Ala-Asp) box helicase 1	0.652412	13.8465	4.82739	0.000322362	0.0229654
A_23_P90523	OCEL1	NM_024578	occludin/ELL domain containing 1	-1.37237	9.38667	-4.73317	0.0003137	0.0227151
A_23_P146187	RRS1	NM_015169	RRS1 ribosome biogenesis regulator homolog (S. cerevisiae)	1.68932	11.2713	4.73077	0.000315132	0.02279
A_19_P00807472	lincRNA:chr4:53589204-53589578_F	lincRNA:chr4:53589204-53589578_F	lincRNA:chr4:53589204-53589578 forward strand	1.41107	5.87061	4.72948	0.000315904	0.0228033
A_21_P0000548	PDCD6IP	NR_027868	Homo sapiens programmed cell death 6 interacting protein (PDCD6IP), transcript variant 4, non-coding RNA [NR_027868]	0.796198	6.7996	4.72913	0.000316111	0.0228033
A_23_P302568	SLC30A3	NM_003459	solute carrier family 30 (zinc transporter), member 3	1.50136	5.88061	4.72644	0.000317732	0.0228721
A_23_P161615	POLA2	NM_002689	polymerase (DNA directed), alpha 2, accessory subunit	2.50351	8.45469	4.72622	0.000317862	0.0228721
A_24_P287941	PSMC3IP	NM_013290	PSMC3 interacting protein	1.96476	9.44535	4.72458	0.000318853	0.0229147
A_23_P152125	MVD	NM_002461	mevalonate (diphospho) decarboxylase	2.11034	10.0433	4.72256	0.000320079	0.0229654
A_33_P3407103	YTHDF1	NM_017798	YTH N(6)-methyladenosine RNA binding protein 1	1.18444	6.0299	4.72165	0.000320633	0.0229654
A_33_P3280094	LRFN4	NM_024036	leucine rich repeat and fibronectin type III domain containing 4	2.14638	10.5826	4.72003	0.000321619	0.0229654
A_33_P3422679	FAM149B1	NM_173348	family with sequence similarity 149, member B1	-1.24357	9.37857	-4.71979	0.000321765	0.0229654
A_33_P3308512	SLC16A10	NM_018593	solute carrier family 16 (aromatic amino acid transporter), member 10	1.38196	6.23003	4.71938	0.000322015	0.0229654
A_19_P00810012	lincRNA:chr4:8357101-8357609_R	lincRNA:chr4:8357101-8357609_R	lincRNA:chr4:8357101-8357609 reverse strand	-2.35321	7.68404	-4.71905	0.000322214	0.0229654
A_23_P11859	HSD17B7	NM_016371	hydroxysteroid (17-beta) dehydrogenase 7	1.13072	9.71019	4.71709	0.000323419	0.0229946
A_23_P318296	PLEKHA8	NM_032639	pleckstrin homology domain containing, family A (phosphoinositide binding specific) member 8	0.980075	6.78332	4.71456	0.000324978	0.0229946
A_23_P63829	HSPA14	NM_016299	heat shock 70kDa protein 14	1.10389	11.6488	4.71428	0.000325147	0.0229946
A_23_P431569	ENST00000318291	ENST00000318291	PREDICTED: Homo sapiens hypothetical LOC100049716 (LOC100049716), miscRNA [XR_109114]	-1.1345	8.25143	-4.71412	0.000325248	0.0229946
A_23_P414964	ZNF584	NM_173548	zinc finger protein 584	0.964975	9.18471	4.714	0.000325324	0.0229946
A_23_P164000	SENP3	NM_015670	SUMO1/sentrin/SMT3 specific peptidase 3	1.22825	10.4084	4.71328	0.000325765	0.0229946
A_33_P3267305	ANKRD52	NM_173595	ankyrin repeat domain 52	1.17445	13.0809	4.71294	0.000325975	0.0229946
A_23_P13852	STRAP	NM_007178	serine/threonine kinase receptor associated protein	0.714927	14.0193	4.71273	0.000326106	0.0229946
A_23_P34700	TNNT2	NM_000364	troponin T type 2 (cardiac)	-2.38971	6.55297	-4.71152	0.000326854	0.0229946
A_33_P3344233	ENST00000432056	ENST00000432056	HOXB13 antisense RNA 1 (non-protein coding) [Source:HGNC Symbol;Acc:30143] [ENST00000432056]	1.22775	5.43531	4.71129	0.000326998	0.0229946
A_21_P0001550	LOC100131564	NR_034089	uncharacterized LOC100131564	-2.5636	9.36414	-4.71062	0.000327417	0.0229946
A_23_P255286	SMPD4	NM_017951	sphingomyelin phosphodiesterase 4, neutral membrane (neutral sphingomyelinase-3)	1.09674	13.5601	4.70992	0.00032785	0.0229946
A_33_P3226050	GATSL3	NM_001037666	GATS protein-like 3	-2.94326	11.5741	-4.70954	0.000328091	0.0229946
A_23_P6802	RRP9	NM_004704	ribosomal RNA processing 9, small subunit (SSU) processome component, homolog (yeast)	1.50242	10.9749	4.70906	0.000328385	0.0229946
A_23_P344481	STOX1	NM_152709	storkhead box 1	1.90828	8.35926	4.70791	0.000329108	0.0230171
A_24_P25346	CIRH1A	NM_032830	cirrhosis, autosomal recessive 1A (cirhin)	1.21522	11.2468	4.70557	0.000330569	0.0230911
A_33_P3271480	LOC90784	NR_026984	uncharacterized LOC90784	1.03618	9.56309	4.70283	0.000332298	0.0231688
A_19_P00323906	lincRNA:chr12:123599022-123607440_F	lincRNA:chr12:123599022-123607440_F	lincRNA:chr12:123599022-123607440 forward strand	-1.71719	6.89149	-4.70253	0.000332489	0.0231688
A_24_P10226	SEMA6D	NM_024966	sema domain, transmembrane domain (TM), and cytoplasmic domain, (semaphorin) 6D	-1.31083	5.04504	-4.69965	0.000334309	0.0232372
A_33_P3401428	TMEM38B	NM_018112	transmembrane protein 38B	1.13498	7.4244	4.69925	0.000334564	0.0232372
A_23_P160992	FMO4	NM_002022	flavin containing monooxygenase 4	-1.4104	6.93515	-4.69814	0.00033527	0.0232372
A_23_P160862	HNRNPU	NM_031844	heterogeneous nuclear ribonucleoprotein U (scaffold attachment factor A)	1.0929	12.7915	4.6966	0.000336258	0.0232372
A_23_P154488	PNPT1	NM_033109	polyribonucleotide nucleotidyltransferase 1	1.3039	11.0503	4.69649	0.000336327	0.0232372
A_19_P00805273	PSMD14	NM_005805	proteasome (prosome, macropain) 26S subunit, non-ATPase, 14	1.18403	8.77927	4.69622	0.0003365	0.0232372
A_24_P58894	A_24_P58894	A_24_P58894	Unknown	1.60151	8.02353	4.69608	0.000336588	0.0232372
A_21_P0000728	RASSF8-AS1	NR_038227	RASSF8 atnisense RNA 1	1.12923	6.22849	4.69518	0.000337167	0.0232372
A_33_P3331491	LOC728392	NM_001162371	uncharacterized LOC728392	-2.29585	9.58942	-4.69467	0.000337493	0.0232372
A_33_P3406706	EXOG	NM_005107	endo/exonuclease (5'-3'), endonuclease G-like	1.29196	8.3083	4.69462	0.000337522	0.0232372
A_33_P3433873	ZWILCH	NM_017975	zwilch kinetochore protein	2.17762	9.36876	4.69289	0.000338637	0.0232734
A_19_P00320158	SEC14L1	NM_001204408	SEC14-like 1 (S. cerevisiae)	1.12684	7.55932	4.6924	0.000338954	0.0232734
A_33_P3408762	LMNA	NM_005572	lamin A/C	1.52232	13.2832	4.69136	0.000339625	0.0232734
A_24_P419309	SNRNP40	NM_004814	small nuclear ribonucleoprotein 40kDa (U5)	1.18264	9.185	4.69045	0.000340213	0.0232734
A_24_P216654	SOAT1	NM_003101	sterol O-acyltransferase 1	1.56772	8.16593	4.69021	0.000340366	0.0232734
A_23_P315843	NCOA5	NM_020967	nuclear receptor coactivator 5	0.938232	7.8083	4.68927	0.000340972	0.0232734
A_21_P0013870	SMIM10L2B	NR_024493	small integral membrane protein 10 like 2B	-1.58876	10.1616	-4.68888	0.000341228	0.0232734
A_33_P3406245	TAF1A	NM_005681	TATA box binding protein (TBP)-associated factor, RNA polymerase I, A, 48kDa	1.42723	6.01907	4.68878	0.000341295	0.0232734
A_23_P168868	PTDSS1	NM_014754	phosphatidylserine synthase 1	0.862583	13.7682	4.68758	0.000342075	0.0232989
A_21_P0013709	XLOC_l2_015034	ENST00000423122	Q4V9S2_HUMAN (Q4V9S2) CXorf20 protein, partial (5%) [THC2653521]	-1.87001	6.72642	-4.68633	0.000342885	0.0233218
A_23_P81973	HSD17B8	NM_014234	hydroxysteroid (17-beta) dehydrogenase 8	-1.49298	11.1835	-4.68574	0.00034327	0.0233218
A_24_P902052	DANCR	NR_024031	differentiation antagonizing non-protein coding RNA	1.44438	11.9229	4.68447	0.000344103	0.0233218
A_23_P372923	FGFR1	NM_001174066	fibroblast growth factor receptor 1	1.54255	7.49241	4.68407	0.000344363	0.0233218
A_33_P3393135	HIST1H2AI	ENST00000358739	histone cluster 1, H2ai	1.72566	6.11369	4.6838	0.000344542	0.0233218
A_23_P117599	AHSA1	NM_012111	AHA1, activator of heat shock 90kDa protein ATPase homolog 1 (yeast)	1.19684	11.5859	4.68333	0.000344852	0.0233218
A_23_P425516	TSPAN17	NM_012171	tetraspanin 17	1.25405	6.99451	4.68191	0.000345786	0.0233529
A_23_P168965	C8orf44	NM_019607	chromosome 8 open reading frame 44	-1.2959	7.82781	-4.68139	0.000346126	0.0233529
A_32_P192970	ALDH4A1	NM_170726	aldehyde dehydrogenase 4 family, member A1	1.93231	7.05666	4.67901	0.000347697	0.0233591
A_23_P21324	TWIST2	BC103755	Homo sapiens twist homolog 2 (Drosophila), mRNA (cDNA clone MGC:117334 IMAGE:6021554), complete cds. [BC103755]	3.08702	8.7231	4.67829	0.000348175	0.0233591
A_33_P3237977	LARP6	NM_197958	La ribonucleoprotein domain family, member 6	1.44958	11.0422	4.67795	0.000348397	0.0233591
A_21_P0000131	CAMTA1	NM_001195563	calmodulin binding transcription activator 1	-0.700945	12.4745	-4.67795	0.000348397	0.0233591
A_32_P114215	COMMD6	NM_203497	COMM domain containing 6	-0.893893	14.1671	-4.67717	0.000348919	0.0233591
A_23_P167040	PDIA5	NM_006810	protein disulfide isomerase family A, member 5	1.42758	11.2068	4.67619	0.000349565	0.0233591
A_23_P211007	NRIP1	NM_003489	nuclear receptor interacting protein 1	-1.47902	11.4042	-4.67613	0.000349606	0.0233591
A_33_P3367830	EFEMP2	NM_016938	EGF containing fibulin-like extracellular matrix protein 2	-3.00634	9.44387	-4.6756	0.000349959	0.0233591
A_33_P3751889	TOM1	NM_001135732	target of myb1 (chicken)	-1.39112	12.4153	-4.67558	0.000349972	0.0233591
A_33_P3410372	NUDT10	NM_153183	nudix (nucleoside diphosphate linked moiety X)-type motif 10	1.36602	7.21212	4.67506	0.000350321	0.0233591
A_21_P0012251	XLOC_l2_009303	THC2506559	BROAD Institute lincRNA (XLOC_l2_009303), lincRNA [TCONS_l2_00017605]	1.14565	5.33006	4.67449	0.000350699	0.0233591
A_33_P3404641	PRR34-AS1	NR_027034	PRR34 antisense RNA 1	1.06427	6.61549	4.67283	0.000351812	0.0234011
A_23_P63681	IDE	NM_004969	insulin-degrading enzyme	0.88446	10.1652	4.67233	0.000352144	0.0234011
A_24_P225961	DAG1	NM_004393	dystroglycan 1 (dystrophin-associated glycoprotein 1)	0.87105	10.3112	4.67161	0.000352625	0.0234059
A_33_P3211229	SLC35F2	NM_017515	solute carrier family 35, member F2	1.24601	6.5611	4.67094	0.000353081	0.0234062
A_33_P3367037	THC2724742	THC2724742	Q53GD0_HUMAN (Q53GD0) Hydroxysteroid (17-beta) dehydrogenase 2 variant (Fragment), partial (16%) [THC2724742]	-1.46542	7.51304	-4.66961	0.000353972	0.0234062
A_23_P399078	TIMP3	NM_000362	TIMP metallopeptidase inhibitor 3	-2.56623	9.90537	-4.66833	0.000354836	0.0234062
A_21_P0014306	LOC100507047	XR_109234	PREDICTED: Homo sapiens hypothetical LOC100507047 (LOC100507047), miscRNA [XR_109234]	2.39976	7.58306	4.66803	0.000355039	0.0234062
A_33_P3303215	SRSF10	NM_001191009	serine/arginine-rich splicing factor 10	1.03032	11.154	4.66772	0.000355248	0.0234062
A_23_P166333	UFD1L	NM_005659	ubiquitin fusion degradation 1 like (yeast)	0.912492	12.8896	4.66698	0.00035575	0.0234062
A_24_P19828	TOE1	NM_025077	target of EGR1, member 1 (nuclear)	1.53588	8.02329	4.66685	0.000355841	0.0234062
A_24_P179013	NP1083521	NP1083521	GB	1.00973	7.54306	4.66677	0.000355895	0.0234062
A_23_P64721	HCAR3	NM_006018	hydroxycarboxylic acid receptor 3	-1.59567	8.35008	-4.66589	0.000356489	0.0234184
A_23_P43557	DENND1A	NM_024820	DENN/MADD domain containing 1A	1.22381	6.78902	4.66346	0.000358147	0.0234998
A_21_P0011910	CHORDC1	NM_012124	cysteine and histidine-rich domain (CHORD) containing 1	1.54532	8.17647	4.66287	0.000358547	0.0234998
A_33_P3235640	RBBP5	NM_001193273	retinoblastoma binding protein 5	0.797138	5.32842	4.66193	0.000359191	0.0235151
A_32_P751535	THC2528599	THC2528599	Q5T1D1_HUMAN (Q5T1D1) OTTHUMP00000017090 (Fragment), partial (88%) [THC2528599]	-0.805074	14.0972	-4.66077	0.000359986	0.0235161
A_33_P3220698	EPS8L1	NM_133180	EPS8-like 1	-2.64991	13.0992	-4.66035	0.000360268	0.0235161
A_23_P60517	FXN	NM_181425	frataxin	1.37094	10.2168	4.65908	0.000361148	0.0235161
A_23_P78782	CA11	NM_001217	carbonic anhydrase XI	-1.81551	6.33337	-4.65904	0.00036117	0.0235161
A_21_P0014114	LOC100506995	XR_108482	PREDICTED: Homo sapiens hypothetical LOC100506995 (LOC100506995), miscRNA [XR_108482]	2.11424	7.31713	4.65843	0.000361591	0.0235161
A_23_P124570	FER	NM_005246	fer (fps/fes related) tyrosine kinase	0.98384	8.50505	4.65832	0.000361666	0.0235161
A_23_P128956	ZFYVE1	NM_021260	zinc finger, FYVE domain containing 1	-1.01149	10.1298	-4.65681	0.000362707	0.0235405
A_19_P00317872	PVT1	NR_003367	Pvt1 oncogene (non-protein coding)	1.11532	7.03223	4.6554	0.000363685	0.0235405
A_33_P3361701	UBAP2L	NM_001127320	ubiquitin associated protein 2-like	1.17643	10.1025	4.65519	0.000363832	0.0235405
A_33_P3298356	SH3GLB1	NM_001206651	SH3-domain GRB2-like endophilin B1	-0.709579	11.8723	-4.65518	0.000363841	0.0235405
A_23_P99747	CDKL1	NM_004196	cyclin-dependent kinase-like 1 (CDC2-related kinase)	1.47457	6.58028	4.65424	0.000364488	0.0235405
A_24_P275828	PGAP3	NM_033419	post-GPI attachment to proteins 3	-1.06233	10.2941	-4.65422	0.000364505	0.0235405
A_23_P69720	ANXA5	NM_001154	annexin A5	0.9892	14.2267	4.6529	0.000365421	0.0235635
A_33_P3422404	ACSS1	NM_032501	acyl-CoA synthetase short-chain family member 1	1.43001	5.84107	4.65253	0.000365683	0.0235635
A_33_P3313730	SH3BP2	NM_001145855	SH3-domain binding protein 2	-2.30334	6.30868	-4.65186	0.000366149	0.0235671
A_21_P0002180	XLOC_001374	TCONS_00003590	BROAD Institute lincRNA (XLOC_001374), lincRNA [TCONS_00003590]	-1.15046	6.96727	-4.65006	0.000367405	0.0235906
A_33_P3212112	SLC12A6	NM_001042496	solute carrier family 12 (potassium/chloride transporter), member 6	-1.86232	8.30273	-4.64866	0.00036839	0.0235906
A_33_P3321205	BEGAIN	NM_001159531	brain-enriched guanylate kinase-associated	2.0293	7.37399	4.64857	0.000368452	0.0235906
A_19_P00801821	A_19_P00801821	A_19_P00801821	Unknown	1.62784	11.8792	4.64838	0.000368587	0.0235906
A_33_P3247057	SMIM5	NM_001162995	small integral membrane protein 5	-4.42228	9.44281	-4.6481	0.000368782	0.0235906
A_32_P22501	EIF3J-AS1	NR_034170	EIF3J antisense RNA 1 (head to head)	-0.897618	8.20523	-4.64781	0.000368983	0.0235906
A_23_P58002	TCTA	NM_022171	T-cell leukemia translocation altered	1.32811	8.75536	4.64714	0.000369459	0.0235948
A_23_P133739	HUS1B	NM_148959	HUS1 checkpoint homolog b (S. pombe)	1.38431	5.47981	4.64551	0.000370608	0.0236418
A_21_P0011375	SORD	NM_003104	sorbitol dehydrogenase	1.2101	6.32227	4.64367	0.000371907	0.0236983
A_24_P272073	A_24_P272073	A_24_P272073	Unknown	1.71582	8.80229	4.64248	0.000372756	0.0237193
A_33_P3385477	ATAD3B	NM_031921	ATPase family, AAA domain containing 3B	1.69641	13.1823	4.64193	0.000373146	0.0237193
A_33_P3231653	GOLM1	NM_016548	golgi membrane protein 1	1.36036	8.81264	4.64094	0.000373848	0.0237193
A_33_P3316539	SLC7A2	NM_001008539	solute carrier family 7 (cationic amino acid transporter, y+ system), member 2	2.81731	8.84374	4.64089	0.00037389	0.0237193
A_23_P385246	KCTD6	NM_153331	potassium channel tetramerization domain containing 6	-0.993861	9.62789	-4.63799	0.000375962	0.0238244
A_23_P256641	KCNE5	NM_012282	potassium channel, voltage gated subfamily E regulatory beta subunit 5	1.71824	6.92231	4.63654	0.000377003	0.0238436
A_23_P125624	ACOT9	NM_001037171	acyl-CoA thioesterase 9	1.11495	12.4358	4.63641	0.000377097	0.0238436
A_23_P68401	CTNNBL1	NM_030877	catenin, beta like 1	0.89894	8.70088	4.63474	0.000378304	0.0238868
A_21_P0014391	LOC100507305	XR_109568	PREDICTED: Homo sapiens hypothetical LOC100507305, transcript variant 2 (LOC100507305), miscRNA [XR_109568]	0.773832	5.34991	4.63431	0.000378614	0.0238868
A_23_P68087	ATIC	NM_004044	5-aminoimidazole-4-carboxamide ribonucleotide formyltransferase/IMP cyclohydrolase	1.20744	11.384	4.63318	0.000379425	0.0239102
A_33_P3290602	ENST00000435366	ENST00000435366	metallothionein 1 pseudogene 3 [Source:HGNC Symbol;Acc:16120] [ENST00000435366]	-1.0652	12.956	-4.63264	0.000379819	0.0239102
A_19_P00808297	lincRNA:chr2:179375079-179386329_F	lincRNA:chr2:179375079-179386329_F	lincRNA:chr2:179375079-179386329 forward strand	0.96488	7.76219	4.6305	0.00038137	0.0239816
A_23_P13914	DHX37	NM_032656	DEAH (Asp-Glu-Ala-His) box polypeptide 37	1.49456	9.89117	4.62924	0.000382294	0.0240134
A_32_P83811	FAM47E	NM_001242936	family with sequence similarity 47, member E	-1.20739	6.20694	-4.62598	0.000384678	0.024077
A_23_P74609	G0S2	NM_015714	G0/G1 switch 2	-4.27833	10.9051	-4.62485	0.000385508	0.024077
A_23_P308581	RRP36	NM_033112	ribosomal RNA processing 36 homolog (S. cerevisiae)	0.978561	13.3223	4.62482	0.000385531	0.024077
A_24_P360763	CREM	NM_001881	cAMP responsive element modulator	1.17723	7.38131	4.62447	0.000385786	0.024077
A_33_P3247180	CC2D1B	NM_032449	coiled-coil and C2 domain containing 1B	0.996943	7.90255	4.62431	0.000385907	0.024077
A_23_P92602	ABCA11P	NR_002451	ATP-binding cassette, sub-family A (ABC1), member 11, pseudogene	1.05646	7.06426	4.62401	0.000386128	0.024077
A_32_P37592	SCARNA17	NR_003003	small Cajal body-specific RNA 17	-2.4029	10.0748	-4.62351	0.000386497	0.024077
A_23_P8981	STAR	NM_000349	steroidogenic acute regulatory protein	2.07647	7.43428	4.62328	0.000386666	0.024077
A_23_P26854	ARHGAP44	NM_014859	Rho GTPase activating protein 44	1.38079	7.55668	4.62055	0.00038869	0.0241768
A_21_P0014359	LOC100506418	XR_109447	PREDICTED: Homo sapiens hypothetical LOC100506418 (LOC100506418), miscRNA [XR_109447]	-1.74392	5.54464	-4.61738	0.000391045	0.0242838
A_23_P397969	FOXK2	NM_004514	forkhead box K2	0.990664	10.9872	4.61664	0.000391603	0.0242838
A_21_P0014225	LOC100505905	XR_108921	PREDICTED: Homo sapiens hypothetical LOC100505905, transcript variant 1 (LOC100505905), miscRNA [XR_108921]	1.20452	8.91539	4.61653	0.000391681	0.0242838
A_32_P103695	FAM92A1	NM_145269	family with sequence similarity 92, member A1	1.02039	10.5923	4.61557	0.000392403	0.0243023
A_24_P83586	MMACHC	NM_015506	methylmalonic aciduria (cobalamin deficiency) cblC type, with homocystinuria	1.55269	8.13085	4.61467	0.000393074	0.0243176
A_19_P00321751	lincRNA:chr8:102179030-102181086_R	lincRNA:chr8:102179030-102181086_R	lincRNA:chr8:102179030-102181086 reverse strand	-1.8014	7.20178	-4.61336	0.000394063	0.0243276
A_33_P3258362	HBA2	NM_000517	hemoglobin, alpha 2	1.83555	6.00499	4.61333	0.000394084	0.0243276
A_24_P96403	RUNX1	NM_001001890	runt-related transcription factor 1	-1.05892	10.5632	-4.61198	0.000395105	0.0243574
A_23_P210445	L3MBTL1	NM_032107	l(3)mbt-like 1 (Drosophila)	-1.37865	6.60362	-4.61122	0.000395677	0.0243574
A_33_P3309984	KHK	NM_000221	ketohexokinase (fructokinase)	1.58795	5.98434	4.61081	0.000395985	0.0243574
A_24_P363548	HIP1	NM_005338	huntingtin interacting protein 1	1.29998	7.34913	4.61044	0.000396266	0.0243574
A_19_P00327594	lincRNA:chr3:114043485-114052926_R	lincRNA:chr3:114043485-114052926_R	lincRNA:chr3:114043485-114052926 reverse strand	-0.784301	6.7807	-4.60947	0.000397	0.0243764
A_23_P89327	ZNF286A	NM_020652	zinc finger protein 286A	0.858017	6.25008	4.60812	0.000398031	0.0244136
A_21_P0001153	LOC100131564	NR_034089	uncharacterized LOC100131564	-2.09984	7.95723	-4.60577	0.000399818	0.0244852
A_24_P233570	PSMB1	NM_002793	proteasome (prosome, macropain) subunit, beta type, 1	0.794986	15.9161	4.60546	0.000400053	0.0244852
A_33_P3393341	LPIN3	NM_022896	lipin 3	-1.35967	11.5375	-4.60482	0.000400549	0.0244894
A_23_P162746	CRYL1	NM_015974	crystallin, lambda 1	-0.934654	12.1527	-4.6037	0.000401407	0.0245158
A_23_P380998	R3HDM1	NM_015361	R3H domain containing 1	1.05527	10.0057	4.60211	0.000402629	0.0245642
A_24_P101617	A_24_P101617	A_24_P101617	Unknown	0.888673	10.9532	4.59983	0.000404388	0.024611
A_23_P32021	FANCC	NM_000136	Fanconi anemia, complementation group C	1.2325	8.96875	4.59954	0.000404607	0.024611
A_23_P36076	SSRP1	NM_003146	structure specific recognition protein 1	1.07408	14.6848	4.59927	0.000404821	0.024611
A_21_P0014210	LOC100506689	XR_108871	PREDICTED: Homo sapiens hypothetical LOC100506689 (LOC100506689), miscRNA [XR_108871]	-1.39256	6.1973	-4.59889	0.000405113	0.024611
A_23_P15705	PSMB6	NM_002798	proteasome (prosome, macropain) subunit, beta type, 6	0.800967	13.8816	4.5965	0.000406966	0.0246551
A_23_P161522	TMEM134	NM_025124	transmembrane protein 134	-1.55452	12.2726	-4.59613	0.000407256	0.0246551
A_23_P88678	C15orf27	NM_152335	chromosome 15 open reading frame 27	-1.59041	5.33615	-4.59588	0.000407454	0.0246551
A_23_P370434	C1QBP	NM_001212	complement component 1, q subcomponent binding protein	1.16763	15.3361	4.59574	0.000407558	0.0246551
A_21_P0007044	LINC00707	NR_038291	long intergenic non-protein coding RNA 707	1.64735	6.10311	4.67764	0.000422656	0.0251181
A_19_P00808769	lincRNA:chrX:61944850-62040950_R	lincRNA:chrX:61944850-62040950_R	lincRNA:chrX:61944850-62040950 reverse strand	0.910022	5.2496	4.59379	0.000409081	0.0247212
A_23_P340188	FAM122C	NM_138819	family with sequence similarity 122C	-0.676354	5.70883	-4.59308	0.000409638	0.0247287
A_23_P97265	GPATCH4	NM_182679	G patch domain containing 4	1.75794	10.6391	4.59253	0.00041007	0.0247288
A_23_P393727	NRP2	NM_201266	neuropilin 2	1.74854	6.21657	4.5916	0.0004108	0.0247359
A_23_P143190	MYBL2	NM_002466	v-myb avian myeloblastosis viral oncogene homolog-like 2	2.85161	8.4564	4.59128	0.000411051	0.0247359
A_24_P377277	HSPA4	NM_002154	heat shock 70kDa protein 4	1.00599	11.161	4.58947	0.000412474	0.0247956
A_33_P3344831	TMEM45A	NM_018004	transmembrane protein 45A	-3.14487	10.1143	-4.58854	0.000413216	0.0248142
A_24_P849801	RPL22	NM_000983	ribosomal protein L22	-0.871023	10.4252	-4.58616	0.000415101	0.0248389
A_32_P193322	RICTOR	NM_152756	RPTOR independent companion of MTOR, complex 2	-0.883813	9.41925	-4.58597	0.000415254	0.0248389
A_33_P3416563	AIG1	NM_016108	androgen-induced 1	-1.39262	11.3635	-4.58579	0.000415393	0.0248389
A_23_P9894	PRMT3	NM_005788	protein arginine methyltransferase 3	1.27887	9.10095	4.58539	0.000415715	0.0248389
A_23_P149200	CDC20	NM_001255	cell division cycle 20	2.5839	11.0868	4.58526	0.000415813	0.0248389
A_19_P00805047	NASP	NM_002482	nuclear autoantigenic sperm protein (histone-binding)	1.57749	15.0741	4.58474	0.000416227	0.0248389
A_23_P218086	TPCN1	NM_001143819	two pore segment channel 1	-2.01285	12.0865	-4.58098	0.000419239	0.0249813
A_33_P3375710	ENST00000427317	ENST00000427317	CAMTA1 intronic transcript 1 (non-protein coding) [Source:HGNC Symbol;Acc:41446] [ENST00000427317]	-1.10349	5.8527	-4.5802	0.000419858	0.0249813
A_33_P3414487	WBSCR22	NM_001202560	Williams Beuren syndrome chromosome region 22	0.698839	12.9531	4.58013	0.00041992	0.0249813
A_23_P145514	IL20RA	NM_014432	interleukin 20 receptor, alpha	-1.74785	8.55539	-4.57253	0.000426074	0.0252752
A_33_P3273364	YIPF2	NM_024029	Yip1 domain family, member 2	-1.05349	11.9812	-4.5724	0.000426182	0.0252752
A_24_P43876	C9orf40	NM_017998	chromosome 9 open reading frame 40	1.90477	9.31358	4.57019	0.000427982	0.0253557
A_23_P61268	HGH1	NM_016458	HGH1 homolog (S. cerevisiae)	1.34758	10.7562	4.56919	0.00042881	0.0253786
A_32_P107876	FRAS1	NM_025074	Fraser extracellular matrix complex subunit 1	1.58821	10.0388	4.5668	0.000430771	0.0254683
A_33_P3399634	RASSF10	NM_001080521	Ras association (RalGDS/AF-6) domain family (N-terminal) member 10	1.08018	6.43997	4.56427	0.000432867	0.0254818
A_23_P500741	CBFA2T3	NM_005187	core-binding factor, runt domain, alpha subunit 2; translocated to, 3	-1.16109	5.63259	-4.56407	0.000433032	0.0254818
A_23_P39517	SRBD1	NM_018079	S1 RNA binding domain 1	0.888473	8.59192	4.56369	0.00043335	0.0254818
A_33_P3251685	PDP2	NM_020786	pyruvate dehyrogenase phosphatase catalytic subunit 2	1.20701	8.46081	4.56357	0.000433451	0.0254818
A_33_P3587376	SNAR-A3	NR_024214	small ILF3/NF90-associated RNA A3	2.62139	14.1894	4.56294	0.000433976	0.0254818
A_33_P3407299	ANP32E	NM_030920	acidic (leucine-rich) nuclear phosphoprotein 32 family, member E	1.81086	9.39206	4.56248	0.000434358	0.0254818
A_23_P435657	ALMS1P	NR_003683	Alstrom syndrome 1 pseudogene	0.933945	5.94376	4.56223	0.00043456	0.0254818
A_33_P3397955	ITPK1-AS1	NR_002808	ITPK1 antisense RNA 1	0.793759	5.43948	4.56212	0.000434651	0.0254818
A_33_P3320762	ATXN3	NM_004993	ataxin 3	-1.12891	10.1031	-4.56171	0.000434997	0.0254818
A_24_P135193	UEVLD	NM_018314	UEV and lactate/malate dehyrogenase domains	0.929204	6.04919	4.55955	0.000436804	0.0255548
A_23_P10685	HSPBP1	NM_012267	HSPA (heat shock 70kDa) binding protein, cytoplasmic cochaperone 1	1.21495	12.2815	4.55915	0.000437135	0.0255548
A_24_P289188	ENST00000496414	ENST00000496414	Q5T1D1_HUMAN (Q5T1D1) OTTHUMP00000017090 (Fragment), partial (95%) [THC2532982]	-0.732803	14.3204	-4.5584	0.000437767	0.0255657
A_21_P0014365	LOC100287082	XR_109465	PREDICTED: Homo sapiens hypothetical LOC100287082 (LOC100287082), miscRNA [XR_109465]	1.1396	5.49951	4.5544	0.000441133	0.025701
A_23_P134109	EPB41L2	NM_001431	erythrocyte membrane protein band 4.1-like 2	1.83648	8.65207	4.55399	0.00044148	0.025701
A_23_P83278	CHMP5	NM_016410	charged multivesicular body protein 5	-0.948431	12.6043	-4.55265	0.000442615	0.025701
A_23_P316381	ACOX3	NM_003501	acyl-CoA oxidase 3, pristanoyl	-1.37551	9.6375	-4.55265	0.000442615	0.025701
A_24_P68222	CD99P1	NR_033381	CD99 molecule pseudogene 1	-1.0402	8.58371	-4.55219	0.000443004	0.025701
A_24_P126425	FAM188B	NM_032222	family with sequence similarity 188, member B	1.17321	6.711	4.55173	0.000443395	0.025701
A_23_P3979	MRPS7	NM_015971	mitochondrial ribosomal protein S7	1.00855	10.9581	4.55157	0.000443538	0.025701
A_33_P3665777	HSP90AA1	NM_001017963	heat shock protein 90kDa alpha (cytosolic), class A member 1	1.13712	16.1176	4.55121	0.00044384	0.025701
A_19_P00321132	XLOC_005747	ENST00000506206	BROAD Institute lincRNA (XLOC_005747), lincRNA [TCONS_00011504]	1.10389	5.57287	4.55056	0.00044439	0.025701
A_23_P109547	MIEF1	NM_019008	mitochondrial elongation factor 1	0.60495	9.88836	4.55006	0.000444821	0.025701
A_23_P214330	SERPINB1	NM_030666	serpin peptidase inhibitor, clade B (ovalbumin), member 1	-1.77775	13.3828	-4.54983	0.000445014	0.025701
A_19_P00322191	LINC00894	NR_027456	long intergenic non-protein coding RNA 894	-0.898713	5.51144	-4.54899	0.000445733	0.0257166
A_24_P111996	HFE	NM_000410	hemochromatosis	1.13577	5.76902	4.54809	0.000446504	0.0257275
A_21_P0006336	LOC401561	AY129027	BROAD Institute lincRNA (XLOC_007896), lincRNA [TCONS_00016514]	-2.23485	7.89728	-4.54744	0.000447062	0.0257275
A_19_P00322975	lincRNA:chr20:37049312-37059741_F	lincRNA:chr20:37049312-37059741_F	lincRNA:chr20:37049312-37059741 forward strand	1.1514	6.3304	4.54706	0.00044739	0.0257275
A_33_P3335590	CCDC64B	NM_001103175	coiled-coil domain containing 64B	-3.09001	12.4323	-4.54636	0.000447985	0.0257275
A_33_P3287567	BCAP29	NM_018844	B-cell receptor-associated protein 29	1.25214	9.41267	4.54616	0.000448164	0.0257275
A_23_P153026	GAA	NM_000152	glucosidase, alpha; acid	-2.92226	12.0375	-4.54467	0.000449445	0.0257562
A_19_P00802931	lincRNA:chr4:2463252-2468502_F	lincRNA:chr4:2463252-2468502_F	lincRNA:chr4:2463252-2468502 forward strand	0.709298	4.90564	4.54453	0.000449562	0.0257562
A_23_P119254	ASF1B	NM_018154	anti-silencing function 1B histone chaperone	2.2839	10.7132	4.54148	0.000452204	0.0258513
A_24_P125283	HDAC5	NM_001015053	histone deacetylase 5	-2.37013	8.07917	-4.54121	0.000452432	0.0258513
A_24_P71700	ZBTB47	NM_145166	zinc finger and BTB domain containing 47	-1.37619	9.03812	-4.54105	0.000452575	0.0258513
A_33_P3213767	CCDC157	BC018040	Homo sapiens cDNA clone IMAGE:4798973. [BC018040]	0.949759	7.73215	4.53955	0.000453883	0.0258751
A_24_P826348	ZC3H6	NM_198581	zinc finger CCCH-type containing 6	-2.04405	8.19449	-4.53914	0.000454234	0.0258751
A_32_P130577	BC066989	BC066989	Homo sapiens cDNA clone IMAGE:5267335. [BC066989]	0.962969	6.93835	4.53901	0.000454345	0.0258751
A_23_P98183	HRAS	NM_005343	Harvey rat sarcoma viral oncogene homolog	1.09407	11.8809	4.53798	0.00045525	0.0258959
A_19_P00328103	lincRNA:chr11:72446627-72462602_R	lincRNA:chr11:72446627-72462602_R	lincRNA:chr11:72446627-72462602 reverse strand	0.947086	5.5049	4.53756	0.000455613	0.0258959
A_23_P203949	DDX11	NM_030653	DEAD/H (Asp-Glu-Ala-Asp/His) box helicase 11	1.03807	9.90389	4.53548	0.000457437	0.0259738
A_19_P00318719	lincRNA:chr4:8357036-8359103_R	lincRNA:chr4:8357036-8359103_R	lincRNA:chr4:8357036-8359103 reverse strand	-2.27812	7.11296	-4.53396	0.000458775	0.026024
A_23_P208880	UHRF1	NM_013282	ubiquitin-like with PHD and ring finger domains 1	2.69908	9.87975	4.53299	0.000459629	0.0260467
A_33_P3399593	CCDC134	NM_024821	coiled-coil domain containing 134	1.69812	6.4184	4.52946	0.000462756	0.0261824
A_23_P95764	PRPS1	NM_002764	phosphoribosyl pyrophosphate synthetase 1	1.25408	12.2343	4.52925	0.000462937	0.0261824
A_24_P335358	PUS1	NM_025215	pseudouridylate synthase 1	1.21422	9.84056	4.52844	0.000463663	0.0261977
A_23_P88848	DUS2	NM_017803	dihydrouridine synthase 2	1.10814	8.2	4.52342	0.000468152	0.0264252
A_24_P148796	MST1	NM_020998	macrophage stimulating 1	-2.32896	9.93709	-4.52259	0.0004689	0.0264411
A_24_P391431	TAF9B	NM_015975	TAF9B RNA polymerase II, TATA box binding protein (TBP)-associated factor, 31kDa	1.06585	8.66553	4.52155	0.000469833	0.0264411
A_33_P3306894	KIAA1549L	NM_012194	KIAA1549-like	1.14869	5.03602	4.52098	0.000470348	0.0264411
A_33_P3326210	ESCO2	NM_001017420	establishment of sister chromatid cohesion N-acetyltransferase 2	2.42926	7.98113	4.52089	0.000470433	0.0264411
A_24_P1255	BCCIP	NM_078469	BRCA2 and CDKN1A interacting protein	1.43262	6.80044	4.52055	0.000470739	0.0264411
A_33_P3311439	GCH1	NM_001024071	GTP cyclohydrolase 1	1.50785	7.19685	4.51826	0.000472819	0.026532
A_23_P146551	MOB3B	NM_024761	MOB kinase activator 3B	1.87806	9.21473	4.51746	0.000473541	0.0265465
A_23_P102262	MRPL19	NM_014763	mitochondrial ribosomal protein L19	1.02493	12.7343	4.51458	0.000476169	0.0266369
A_24_P391853	A_24_P391853	A_24_P391853	Unknown	0.689786	12.8035	4.51419	0.000476527	0.0266369
A_23_P21706	CTPS1	NM_001905	CTP synthase 1	1.93017	12.2852	4.51401	0.000476692	0.0266369
A_24_P149902	SUFU	NM_016169	suppressor of fused homolog (Drosophila)	0.705385	5.15348	4.51366	0.00047701	0.0266369
A_24_P345498	XRCC5	NM_021141	X-ray repair complementing defective repair in Chinese hamster cells 5 (double-strand-break rejoining)	1.31853	12.4774	4.51281	0.000477794	0.0266547
A_23_P167841	KCNQ5	NM_019842	potassium channel, voltage gated KQT-like subfamily Q, member 5	0.811448	5.32808	4.51026	0.000480142	0.0267596
A_32_P8402	SYNCRIP	NM_006372	synaptotagmin binding, cytoplasmic RNA interacting protein	1.01686	11.4739	4.50882	0.000481466	0.0268074
A_33_P3336252	OR7E37P	NR_002163	olfactory receptor, family 7, subfamily E, member 37 pseudogene	-1.41953	6.57319	-4.50754	0.000482654	0.0268475
A_33_P3436316	ASXL1	NM_001164603	additional sex combs like transcriptional regulator 1	1.22022	8.75015	4.50558	0.000484479	0.0268729
A_24_P787947	YPEL2	NM_001005404	yippee-like 2 (Drosophila)	-2.04832	7.73509	-4.50523	0.000484802	0.0268729
A_33_P3247858	MPP1	NM_001166461	membrane protein, palmitoylated 1, 55kDa	1.0812	5.80292	4.50507	0.000484958	0.0268729
A_33_P3261743	SLC37A2	NM_001145290	solute carrier family 37 (glucose-6-phosphate transporter), member 2	-0.873284	5.7529	-4.50504	0.000484985	0.0268729
A_23_P360874	LRWD1	NM_152892	leucine-rich repeats and WD repeat domain containing 1	1.1946	11.2853	4.5035	0.000486417	0.0268959
A_33_P3211263	GPATCH4	NM_182679	G patch domain containing 4	1.61045	10.4968	4.50303	0.000486861	0.0268959
A_24_P160466	GPRIN1	NM_052899	G protein regulated inducer of neurite outgrowth 1	1.95368	9.05077	4.50288	0.000487003	0.0268959
A_33_P3376273	GK	ENST00000378941	glycerol kinase	0.745346	5.33487	4.50251	0.00048735	0.0268959
A_33_P3418597	GAS2L1	NM_152237	growth arrest-specific 2 like 1	1.74593	9.88234	4.50184	0.000487972	0.0268959
A_24_P148811	RUVBL1	NM_003707	RuvB-like AAA ATPase 1	1.62231	8.01139	4.50158	0.000488215	0.0268959
A_21_P0009955	XLOC_013517	TCONS_00028157	BROAD Institute lincRNA (XLOC_013517), lincRNA [TCONS_00028157]	0.612105	5.97949	4.50081	0.00048894	0.0269066
A_23_P92132	IFRD2	NM_006764	interferon-related developmental regulator 2	1.35516	12.1092	4.50038	0.000489347	0.0269066
A_21_P0013239	XLOC_l2_013480	TCONS_l2_00026014	BROAD Institute lincRNA (XLOC_l2_013480), lincRNA [TCONS_l2_00026014]	1.76841	7.95387	4.49905	0.000490603	0.0269498
A_21_P0014186	LOC100506130	XR_108747	PREDICTED: Homo sapiens hypothetical LOC100506130, transcript variant 1 (LOC100506130), miscRNA [XR_108747]	-1.47333	8.16782	-4.49851	0.000491106	0.0269516
A_23_P92349	FGFRL1	NM_001004356	fibroblast growth factor receptor-like 1	1.6643	9.04312	4.49774	0.000491833	0.0269657
A_21_P0005793	XLOC_006985	BC024246	Q306F7_HUMAN (Q306F7) Down syndrome encephalopathy related protein 1, partial (15%) [THC2492730]	0.974704	5.9561	4.49697	0.000492563	0.0269799
A_23_P61823	RAB24	NM_001031677	RAB24, member RAS oncogene family	-1.06587	11.0699	-4.49329	0.000496067	0.027146
A_23_P255503	PAFAH1B2	NM_002572	platelet-activating factor acetylhydrolase 1b, catalytic subunit 2 (30kDa)	1.26123	8.79286	4.48984	0.000499368	0.0272836
A_24_P363477	FTSJ2	NM_013393	FtsJ RNA methyltransferase homolog 2 (E. coli)	0.954743	8.53083	4.48967	0.000499535	0.0272836
A_23_P13083	BARX2	NM_003658	BARX homeobox 2	-1.09179	6.80776	-4.48849	0.000500666	0.0273019
A_23_P321501	DHRS2	NM_182908	dehydrogenase/reductase (SDR family) member 2	1.50243	5.80729	4.48768	0.000501446	0.0273019
A_33_P3229276	ZSCAN2	NM_001007072	zinc finger and SCAN domain containing 2	0.82431	5.8766	4.48697	0.000502138	0.0273019
A_23_P6464	PLA2G6	NM_003560	phospholipase A2, group VI (cytosolic, calcium-independent)	-1.1047	7.77562	-4.48691	0.000502195	0.0273019
A_23_P150903	FAR2	NM_018099	fatty acyl CoA reductase 2	1.85639	6.34267	4.48668	0.000502414	0.0273019
A_23_P97932	MSRB2	NM_012228	methionine sulfoxide reductase B2	-1.1098	12.6078	-4.48636	0.000502725	0.0273019
A_21_P0001466	XLOC_000701	TCONS_00001387	BROAD Institute lincRNA (XLOC_000701), lincRNA [TCONS_00001387]	1.26419	6.51965	4.48584	0.000503232	0.0273035
A_33_P3589543	ENST00000527620	ENST00000527620	PREDICTED: Homo sapiens hypothetical locus LOC692247 (LOC692247), miscRNA [XR_109057]	-3.61737	7.69079	-4.48535	0.000503707	0.0273035
A_23_P167559	RNF145	NM_144726	ring finger protein 145	-1.32064	10.9933	-4.48388	0.000505132	0.0273233
A_33_P3253707	LRR1	NM_152329	leucine rich repeat protein 1	1.94767	10.7233	4.48312	0.000505871	0.0273233
A_33_P3286754	SEC14L2	NM_033382	SEC14-like 2 (S. cerevisiae)	-1.76733	8.45167	-4.48263	0.00050635	0.0273233
A_24_P376556	CYCS	NM_018947	cytochrome c, somatic	1.4491	12.471	4.48257	0.000506409	0.0273233
A_24_P340066	ELF4	NM_001421	E74-like factor 4 (ets domain transcription factor)	0.854715	12.1139	4.48252	0.000506455	0.0273233
A_23_P104372	DNAJC9	NM_015190	DnaJ (Hsp40) homolog, subfamily C, member 9	1.47583	12.2652	4.48165	0.000507306	0.0273435
A_21_P0010986	U2AF1	NM_001025204	U2 small nuclear RNA auxiliary factor 1	1.13324	12.4508	4.47913	0.000509767	0.0274503
A_23_P119143	ICAM5	NM_003259	intercellular adhesion molecule 5, telencephalin	-2.09406	6.96139	-4.54441	0.000539105	0.0282302
A_21_P0007030	XLOC_008984	TCONS_00018636	BROAD Institute lincRNA (XLOC_008984), lincRNA [TCONS_00018636]	1.93973	6.29565	4.47586	0.000512993	0.027583
A_23_P84576	ANTXR1	NM_053034	anthrax toxin receptor 1	1.30761	6.01983	4.47566	0.000513192	0.027583
A_23_P213137	LNX1	NM_032622	ligand of numb-protein X 1, E3 ubiquitin protein ligase	-1.75958	6.56137	-4.47431	0.000514526	0.0276021
A_33_P3310548	LOC100131131	XR_109928	AHPA9419	0.615581	5.24519	4.47363	0.000515197	0.0276021
A_33_P3237492	ENST00000418165	ENST00000418165	ir69g09.y1 HR85 islet Homo sapiens cDNA clone IMAGE:6607866 5', mRNA sequence [CA849059]	-0.926491	5.11968	-4.4729	0.000515918	0.0276021
A_23_P210726	CDC25B	NM_021873	cell division cycle 25B	1.85702	11.0972	4.47241	0.000516407	0.0276021
A_33_P3380346	WHSC1	NM_133330	Wolf-Hirschhorn syndrome candidate 1	2.14714	7.19155	4.47211	0.000516709	0.0276021
A_33_P3331588	ATAD3B	NM_031921	ATPase family, AAA domain containing 3B	1.71444	13.1151	4.47197	0.000516848	0.0276021
A_23_P5945	DHX35	NM_021931	DEAH (Asp-Glu-Ala-His) box polypeptide 35	0.687931	10.1988	4.47175	0.000517067	0.0276021
A_23_P66732	GSG2	NM_031965	germ cell associated 2 (haspin)	2.16839	7.3712	4.47142	0.000517399	0.0276021
A_33_P3685572	LOC157562	BX649145	Homo sapiens mRNA; cDNA DKFZp686N0244 (from clone DKFZp686N0244). [BX649145]	-1.68055	6.90225	-4.47091	0.000517907	0.0276026
A_23_P122775	RTN4IP1	NM_032730	reticulon 4 interacting protein 1	1.2042	10.8546	4.46927	0.000519542	0.0276026
A_21_P0014864	LOC100652761	XR_132756	PREDICTED: Homo sapiens hypothetical LOC100652761 (LOC100652761), miscRNA [XR_132756]	0.688163	6.05697	4.46875	0.000520058	0.0276026
A_23_P366394	ZAK	NM_016653	sterile alpha motif and leucine zipper containing kinase AZK	1.94438	7.5175	4.46857	0.000520242	0.0276026
A_23_P138574	ATE1	NM_001001976	arginyltransferase 1	1.05244	7.34031	4.4684	0.000520415	0.0276026
A_21_P0002505	XLOC_002323	TCONS_00004445	BROAD Institute lincRNA (XLOC_002323), lincRNA [TCONS_00004445]	-1.22648	9.59195	-4.46764	0.000521171	0.0276026
A_32_P104432	SMIM10L2B	NR_024493	small integral membrane protein 10 like 2B	-1.64278	10.8359	-4.46743	0.000521389	0.0276026
A_23_P209778	POLR2D	NM_004805	polymerase (RNA) II (DNA directed) polypeptide D	1.02013	11.054	4.46728	0.000521539	0.0276026
A_33_P3369258	FGFR1OP2	NM_001171888	FGFR1 oncogene partner 2	1.35657	9.01984	4.46708	0.00052174	0.0276026
A_23_P44363	CASKIN2	NM_020753	CASK interacting protein 2	1.16775	8.0794	4.46619	0.000522638	0.0276049
A_33_P3410409	LAMP2	NM_001122606	lysosomal-associated membrane protein 2	-1.25735	13.1754	-4.46608	0.000522745	0.0276049
A_33_P3258712	LOC100506676	XR_109353	PREDICTED: Homo sapiens hypothetical LOC100506676, transcript variant 2 (LOC100506676), miscRNA [XR_109353]	1.81555	9.17154	4.4638	0.000525048	0.0276783
A_23_P214798	SYNCRIP	NM_006372	synaptotagmin binding, cytoplasmic RNA interacting protein	1.07561	12.5538	4.46375	0.000525101	0.0276783
A_33_P3317850	RIOK3	NM_003831	RIO kinase 3	-1.38921	13.1188	-4.46305	0.000525804	0.0276899
A_33_P3385957	TTLL1	NM_012263	tubulin tyrosine ligase-like family member 1	-1.90169	8.28892	-4.46222	0.000526644	0.0277028
A_24_P372625	RNF141	NM_016422	ring finger protein 141	-1.33145	11.8448	-4.46186	0.000527014	0.0277028
A_23_P320553	PPFIA3	NM_003660	protein tyrosine phosphatase, receptor type, f polypeptide (PTPRF), interacting protein (liprin), alpha 3	0.865042	5.8598	4.45708	0.000531896	0.0279338
A_23_P74097	TCEB3	NM_003198	transcription elongation factor B (SIII), polypeptide 3 (110kDa, elongin A)	1.47307	10.0285	4.45347	0.000535603	0.0281027
A_33_P3378880	HIST1H4C	ENST00000377803	histone cluster 1, H4c	1.70856	7.90668	4.45023	0.000538965	0.0282302
A_23_P404606	CREBRF	NM_153607	CREB3 regulatory factor	-2.18326	8.231	-4.4497	0.00053951	0.0282302
A_21_P0012537	XLOC_l2_010149	ENST00000424886	DA924772 SMINT2 Homo sapiens cDNA clone SMINT2011338 5', mRNA sequence [DA924772]	1.38505	7.24257	4.44665	0.000542695	0.0283531
A_23_P170058	PSMB2	NM_002794	proteasome (prosome, macropain) subunit, beta type, 2	0.897642	12.1751	4.44602	0.00054336	0.0283531
A_19_P00809842	lincRNA:chr7:106224664-106257564_F	lincRNA:chr7:106224664-106257564_F	lincRNA:chr7:106224664-106257564 forward strand	-2.56528	9.47699	-4.44599	0.000543391	0.0283531
A_32_P214925	TCAF2	NM_173678	TRPM8 channel-associated factor 2	-1.30112	6.30728	-4.44549	0.000543908	0.0283531
A_23_P352799	NPW	NM_001099456	neuropeptide W	0.999031	5.27368	4.44507	0.000544353	0.0283531
A_23_P103631	EBNA1BP2	NM_006824	EBNA1 binding protein 2	1.16544	14.7968	4.44462	0.000544824	0.0283531
A_33_P3365193	AMY1C	NM_001008219	amylase, alpha 1C (salivary)	-2.54467	7.64564	-4.44297	0.000546565	0.0284179
A_24_P231302	PGLYRP4	NM_020393	peptidoglycan recognition protein 4	-1.97095	5.3836	-4.44138	0.000548243	0.0284793
A_33_P3318292	SFPQ	NM_005066	splicing factor proline/glutamine-rich	1.35137	12.7615	4.44053	0.000549138	0.0284885
A_33_P3388636	FLJ40606	AK097925	Homo sapiens cDNA FLJ40606 fis, clone THYMU2011939. [AK097925]	0.857046	5.28808	4.44011	0.000549582	0.0284885
A_33_P3292525	TMEM201	NM_001010866	transmembrane protein 201	2.16241	9.79981	4.43965	0.00055007	0.0284885
A_24_P409881	A_24_P409881	A_24_P409881	Unknown	1.43413	12.1864	4.43934	0.000550407	0.0284885
A_23_P35912	CASP4	NM_033306	caspase 4, apoptosis-related cysteine peptidase	-0.805218	13.1972	-4.43859	0.000551195	0.0285036
A_23_P56680	ATP5G3	NM_001002258	ATP synthase, H+ transporting, mitochondrial Fo complex, subunit C3 (subunit 9)	1.11576	16.5604	4.43772	0.000552128	0.0285261
A_24_P109069	SYT15	NM_181519	synaptotagmin XV	-1.18638	7.42387	-4.43528	0.000554729	0.0286178
A_23_P251095	PDHA1	NM_000284	pyruvate dehydrogenase (lipoamide) alpha 1	0.835887	13.4884	4.43512	0.000554901	0.0286178
A_24_P166443	HLA-DPB1	NM_002121	major histocompatibility complex, class II, DP beta 1	2.22312	7.74915	4.43284	0.000557355	0.0286598
A_23_P202104	PPIF	NM_005729	peptidylprolyl isomerase F	1.61337	13.4355	4.43257	0.00055764	0.0286598
A_21_P0003889	XLOC_003872	TCONS_00009024	BROAD Institute lincRNA (XLOC_003872), lincRNA [TCONS_00009024]	-1.50853	6.33628	-4.43232	0.000557906	0.0286598
A_23_P259012	BAP1	NM_004656	BRCA1 associated protein-1 (ubiquitin carboxy-terminal hydrolase)	1.14525	9.24432	4.43202	0.000558232	0.0286598
A_23_P156880	ENPP1	NM_006208	ectonucleotide pyrophosphatase/phosphodiesterase 1	1.27401	8.04451	4.4314	0.000558907	0.0286598
A_23_P146512	GOLM1	NM_016548	golgi membrane protein 1	1.41409	10.1365	4.4312	0.000559113	0.0286598
A_23_P133474	GPX3	NM_002084	glutathione peroxidase 3	-2.9462	10.8153	-4.43083	0.000559515	0.0286598
A_24_P916378	HNRNPLL	ENST00000410076	heterogeneous nuclear ribonucleoprotein L-like	1.13562	7.12367	4.43059	0.000559779	0.0286598
A_33_P3282641	LOC344887	NR_033752	NmrA-like family domain containing 1 pseudogene	0.811576	5.17557	4.43019	0.000560214	0.0286598
A_33_P3334162	THC2541884	THC2541884	Unknown	1.1632	8.01896	4.42812	0.000562448	0.0287485
A_24_P313186	CALM1	NM_006888	calmodulin 1 (phosphorylase kinase, delta)	1.20684	9.8984	4.42676	0.000563931	0.0287736
A_24_P276102	RBL1	NM_183404	retinoblastoma-like 1	1.36959	5.82742	4.42651	0.0005642	0.0287736
A_33_P3353581	IGBP1	NM_001551	immunoglobulin (CD79A) binding protein 1	-1.24461	12.0597	-4.42629	0.000564444	0.0287736
A_23_P123905	EXOSC3	NM_016042	exosome component 3	1.20908	10.7076	4.42406	0.000566874	0.0288605
A_23_P157117	CREB5	NM_182898	cAMP responsive element binding protein 5	2.63252	7.72691	4.42381	0.000567156	0.0288605
A_19_P00804790	lincRNA:chrX:10933204-10941554_F	lincRNA:chrX:10933204-10941554_F	lincRNA:chrX:10933204-10941554 forward strand	0.783975	5.52216	4.42298	0.000568061	0.028881
A_24_P358146	A_24_P358146	A_24_P358146	Unknown	1.23084	6.00416	4.42116	0.000570062	0.0289571
A_24_P15898	C1orf145	BC027909	Homo sapiens chromosome 1 open reading frame 145, mRNA (cDNA clone IMAGE:5204063). [BC027909]	-0.939583	5.30182	-4.42047	0.00057082	0.0289698
A_21_P0014792	LOC100652878	XR_132588	PREDICTED: Homo sapiens hypothetical LOC100652878 (LOC100652878), miscRNA [XR_132588]	1.38958	6.36925	4.41902	0.000572424	0.029002
A_23_P154022	C2orf44	NM_025203	chromosome 2 open reading frame 44	0.964873	8.99922	4.41898	0.000572465	0.029002
A_33_P3315874	DHX30	NM_014966	DEAH (Asp-Glu-Ala-His) box helicase 30	0.804065	13.2766	4.4173	0.000574327	0.0290707
A_23_P99930	TIPIN	NM_017858	TIMELESS interacting protein	1.54891	10.7651	4.41436	0.0005776	0.0292106
A_23_P63432	RHBDL2	NM_017821	rhomboid, veinlet-like 2 (Drosophila)	-1.22375	9.35574	-4.41311	0.000578991	0.0292302
A_33_P3213557	CCZ1	NM_015622	CCZ1 vacuolar protein trafficking and biogenesis associated homolog (S. cerevisiae)	0.917558	8.01317	4.41288	0.000579256	0.0292302
A_33_P3290239	DUOXA1	EU927394	Homo sapiens dual oxidase maturation factor 1 alpha (DUOXA1) mRNA, complete cds, alternatively spliced. [EU927394]	-1.58809	8.1633	-4.41174	0.000580532	0.0292302
A_23_P58132	RHOH	NM_004310	ras homolog family member H	1.2419	5.13105	4.41152	0.000580774	0.0292302
A_23_P71904	NTMT1	NM_014064	N-terminal Xaa-Pro-Lys N-methyltransferase 1	1.19937	11.2411	4.41138	0.000580938	0.0292302
A_33_P3242778	LOC100129888	AK127110	Homo sapiens cDNA FLJ45167 fis, clone BRAWH3044676. [AK127110]	0.755667	5.86641	4.41108	0.000581273	0.0292302
A_23_P128613	KDELC1	NM_024089	KDEL (Lys-Asp-Glu-Leu) containing 1	1.35298	8.17535	4.4107	0.000581697	0.0292302
A_21_P0010738	XLOC_l2_000604	ENST00000447257	MR3-HT1039-020201-002-e09 HT1039 Homo sapiens cDNA, mRNA sequence [BG992530]	0.904871	5.12861	4.41037	0.000582065	0.0292302
A_23_P410859	ZSWIM6	NM_020928	zinc finger, SWIM-type containing 6	-0.991847	9.4997	-4.40655	0.000586385	0.0293563
A_24_P137522	USP53	NM_019050	ubiquitin specific peptidase 53	-1.1843	10.3714	-4.40641	0.000586541	0.0293563
A_24_P394420	SFXN1	NM_022754	sideroflexin 1	1.25668	6.39082	4.40612	0.000586867	0.0293563
A_33_P3628409	PKI55	NR_037701	DKFZp434H1419	1.36535	8.289	4.40592	0.000587102	0.0293563
A_23_P77562	TMEM219	NM_194280	transmembrane protein 219	-1.15312	10.0463	-4.40589	0.000587137	0.0293563
A_23_P372467	AHSA2	NM_152392	AHA1, activator of heat shock 90kDa protein ATPase homolog 2 (yeast)	-2.1846	11.581	-4.40493	0.000588218	0.0293848
A_33_P3281151	FUBP1	NM_003902	far upstream element (FUSE) binding protein 1	1.13635	10.5474	4.40273	0.000590733	0.0294505
A_24_P332647	SSH1	NM_001161331	slingshot protein phosphatase 1	1.80778	7.60255	4.40246	0.000591036	0.0294505
A_19_P00813006	lincRNA:chr4:53578624-53580302_R	lincRNA:chr4:53578624-53580302_R	lincRNA:chr4:53578624-53580302 reverse strand	1.11201	6.667	4.40243	0.000591075	0.0294505
A_33_P3223592	APOE	NM_000041	apolipoprotein E	-2.43832	11.1664	-4.40162	0.000592	0.029471
A_23_P130753	DBP	NM_001352	D site of albumin promoter (albumin D-box) binding protein	-2.13308	8.04265	-4.40102	0.000592684	0.0294795
A_33_P3592015	HABP4	NM_014282	hyaluronan binding protein 4	1.09567	10.1961	4.39777	0.000596422	0.0296159
A_23_P131866	AURKA	NM_198433	aurora kinase A	2.22793	10.9438	4.39774	0.000596459	0.0296159
A_23_P79978	SLC24A3	NM_020689	solute carrier family 24 (sodium/potassium/calcium exchanger), member 3	-3.08237	6.96386	-4.39705	0.000597253	0.0296196
A_23_P94422	MELK	NM_014791	maternal embryonic leucine zipper kinase	2.01638	10.695	4.39465	0.000600037	0.0296196
A_23_P420373	DNMT3A	NM_175630	DNA (cytosine-5-)-methyltransferase 3 alpha	1.54044	7.69098	4.39429	0.000600447	0.0296196
A_23_P117082	HEBP1	NM_015987	heme binding protein 1	-0.795139	12.6615	-4.39342	0.000601458	0.0296196
A_23_P319792	XRN1	NM_019001	5'-3' exoribonuclease 1	-0.986857	8.94317	-4.39337	0.000601515	0.0296196
A_33_P3296303	CHMP5	NM_016410	charged multivesicular body protein 5	-1.00011	12.7208	-4.39322	0.000601699	0.0296196
A_23_P156708	TNXB	NM_032470	tenascin XB	-2.5765	6.77519	-4.39313	0.000601797	0.0296196
A_24_P168726	NF2	NM_181831	neurofibromin 2 (merlin)	1.29768	8.7053	4.39312	0.000601807	0.0296196
A_24_P865672	THC2493194	THC2493194	Q5EU94_HUMAN (Q5EU94) Nucleophosmin, partial (92%) [THC2493194]	0.849136	5.39624	4.39296	0.000601994	0.0296196
A_33_P3280916	SNHG4	NR_003141	small nucleolar RNA host gene 4	0.859056	5.43619	4.39281	0.000602167	0.0296196
A_23_P4679	ERF	NM_006494	Ets2 repressor factor	1.17828	9.00553	4.39277	0.000602215	0.0296196
A_24_P389038	WDR46	NM_005452	WD repeat domain 46	1.40521	8.21446	4.39221	0.000602874	0.0296266
A_23_P70480	HIST1H4L	NM_003546	histone cluster 1, H4l	1.18339	14.3919	4.391	0.000604281	0.0296703
A_21_P0014839	STAMBP	ENST00000487811	STAM binding protein	-0.875893	9.04688	-4.3889	0.000606747	0.029753
A_23_P86133	RPA2	NM_002946	replication protein A2, 32kDa	0.834106	11.8826	4.38868	0.000607003	0.029753
A_33_P3308905	CEP57L1	NM_001083535	centrosomal protein 57kDa-like 1	0.936393	7.05282	4.3851	0.000611221	0.0299342
A_23_P209735	ARMC9	NM_025139	armadillo repeat containing 9	1.24871	8.76665	4.38428	0.000612187	0.0299559
A_24_P396231	LAMP2	NM_002294	lysosomal-associated membrane protein 2	-1.4471	9.99208	-4.3833	0.000613354	0.029981
A_23_P88893	DEF8	NM_017702	differentially expressed in FDCP 8 homolog (mouse)	1.39342	13.0846	4.3827	0.00061407	0.029981
A_23_P16157	KHSRP	NM_003685	KH-type splicing regulatory protein	0.867061	14.7031	4.38253	0.000614268	0.029981
A_33_P3284883	MOB3B	NM_024761	MOB kinase activator 3B	1.35205	5.95843	4.38196	0.000614946	0.0299814
A_23_P143535	WDR4	NM_033661	WD repeat domain 4	1.7611	7.61713	4.38155	0.000615429	0.0299814
A_23_P11705	BSDC1	NM_018045	BSD domain containing 1	-0.893937	12.521	-4.38111	0.000615954	0.0299814
A_23_P30163	KLF3-AS1	NR_026804	KLF3 antisense RNA 1	-1.24656	5.56916	-4.38077	0.000616367	0.0299814
A_21_P0001556	XLOC_000939	THC2764105	BROAD Institute lincRNA (XLOC_000939), lincRNA [TCONS_00001608]	-0.578957	5.69667	-4.37974	0.000617592	0.0299862
A_33_P3264855	ZNF192P1	NM_001145129	zinc finger protein 192 pseudogene 1	-1.16212	7.54349	-4.37937	0.000618033	0.0299862
A_23_P7679	NUP155	NM_153485	nucleoporin 155kDa	1.20554	9.64446	4.37928	0.00061814	0.0299862
A_33_P3377209	ENSA	NM_207168	endosulfine alpha	1.47964	10.1299	4.37864	0.000618914	0.0299862
A_21_P0011189	HNRNPA3	NM_194247	heterogeneous nuclear ribonucleoprotein A3	1.32837	13.9566	4.3785	0.000619082	0.0299862
A_23_P98431	HMBS	NM_000190	hydroxymethylbilane synthase	1.05092	13.1748	4.37764	0.000620113	0.0300108
A_21_P0010693	MST1	NM_020998	macrophage stimulating 1	-1.85413	6.46649	-4.37566	0.000622488	0.0300832
A_33_P3341424	MYO10	NM_012334	myosin X	1.23199	8.13437	4.37552	0.000622658	0.0300832
A_23_P372331	TRNT1	NM_182916	tRNA nucleotidyl transferase, CCA-adding, 1	0.876981	8.06172	4.37363	0.000624949	0.0301685
A_23_P348298	SAC3D1	NM_013299	SAC3 domain containing 1	1.42779	11.8405	4.37212	0.000626775	0.0302312
A_23_P160567	ZMYND12	NM_032257	zinc finger, MYND-type containing 12	-1.23712	6.54204	-4.37081	0.000628363	0.0302618
A_24_P66679	NAA30	NM_001011713	N(alpha)-acetyltransferase 30, NatC catalytic subunit	0.816222	6.96383	4.37073	0.000628464	0.0302618
A_19_P00322906	C17orf51	NM_001113434	chromosome 17 open reading frame 51	0.986863	7.52519	4.37001	0.000629334	0.0302782
A_23_P15394	CD68	NM_001251	CD68 molecule	-1.77846	9.54224	-4.36937	0.000630121	0.0302907
A_24_P915007	NACC1	NM_052876	nucleus accumbens associated 1, BEN and BTB (POZ) domain containing	0.976961	12.3866	4.36859	0.000631067	0.0302965
A_24_P260101	MME	NM_007289	membrane metallo-endopeptidase	-2.30832	6.80833	-4.36782	0.000632015	0.0302965
A_23_P385206	STX12	NM_177424	syntaxin 12	-0.823063	11.421	-4.36764	0.000632234	0.0302965
A_33_P3411025	ARHGAP19	NM_001204300	Rho GTPase activating protein 19	1.21186	7.03061	4.36607	0.000634165	0.0302965
A_19_P00319917	NUP50-AS1	NR_038956	NUP50 antisense RNA 1 (head to head)	0.778322	6.34611	4.36571	0.000634604	0.0302965
A_23_P165574	IWS1	NM_017969	IWS1 homolog (S. cerevisiae)	0.99566	8.7131	4.36558	0.000634764	0.0302965
A_23_P373649	TIMM23	NM_006327	translocase of inner mitochondrial membrane 23 homolog (yeast)	0.936896	12.2748	4.36543	0.000634942	0.0302965
A_23_P43141	EIF3E	NM_001568	eukaryotic translation initiation factor 3, subunit E	-0.584308	14.6081	-4.36536	0.000635037	0.0302965
A_24_P393844	DPH2	NM_001384	DPH2 homolog (S. cerevisiae)	1.18986	10.7486	4.36486	0.000635646	0.0302965
A_21_P0000509	SNAR-G2	NR_024244	small ILF3/NF90-associated RNA G2	2.72615	12.8643	4.36466	0.0006359	0.0302965
A_33_P3248439	MVB12B	NM_033446	multivesicular body subunit 12B	1.57552	9.44469	4.36453	0.000636053	0.0302965
A_23_P103282	TMEM59	NM_004872	transmembrane protein 59	-1.40534	14.3742	-4.43329	0.00066148	0.030797
A_23_P74269	SRM	NM_003132	spermidine synthase	1.89943	11.164	4.36156	0.000639725	0.0304027
A_24_P178093	TOMM40	NM_006114	translocase of outer mitochondrial membrane 40 homolog (yeast)	1.86165	8.18866	4.36106	0.000640345	0.0304027
A_19_P00318718	lincRNA:chr4:8357036-8359103_R	lincRNA:chr4:8357036-8359103_R	lincRNA:chr4:8357036-8359103 reverse strand	-2.18468	7.1523	-4.36099	0.000640426	0.0304027
A_23_P9255	SYK	NM_003177	spleen tyrosine kinase	1.08745	10.7096	4.36044	0.000641114	0.0304027
A_33_P3279920	TARDBP	NM_007375	TAR DNA binding protein	1.23157	7.31117	4.36031	0.000641275	0.0304027
A_24_P481375	LOC100131564	NR_034089	uncharacterized LOC100131564	-2.51396	9.34258	-4.35877	0.000643195	0.0304027
A_32_P212058	CEP19	NM_032898	centrosomal protein 19kDa	0.901022	7.22477	4.35871	0.000643271	0.0304027
A_32_P29784	TPM3	NM_001043352	tropomyosin 3	1.05971	14.7958	4.35862	0.000643374	0.0304027
A_23_P126727	NOL9	NM_024654	nucleolar protein 9	1.2536	9.35222	4.35853	0.000643491	0.0304027
A_21_P0002492	XLOC_002275	CR749588	AB084276 prepro-Neuropeptide W polypeptide {Homo sapiens} (exp=-1; wgp=0; cg=0), partial (11%) [THC2552922]	1.58884	8.34853	4.3579	0.000644274	0.0304027
A_23_P91829	DCBLD2	NM_080927	discoidin, CUB and LCCL domain containing 2	1.83323	9.35387	4.35769	0.000644539	0.0304027
A_33_P3391429	ZNF672	NM_024836	zinc finger protein 672	0.841594	9.3735	4.35721	0.000645139	0.0304027
A_24_P83738	ASTN2	NM_198188	astrotactin 2	1.9736	8.10301	4.35718	0.000645175	0.0304027
A_23_P67648	CAPNS1	NM_001749	calpain, small subunit 1	-0.912436	14.5997	-4.35601	0.000646638	0.0304467
A_23_P26954	VAT1	NM_006373	vesicle amine transport 1	-1.12531	12.9446	-4.355	0.000647912	0.0304727
A_21_P0012861	XLOC_l2_011854	TCONS_l2_00022637	BROAD Institute lincRNA (XLOC_l2_011854), lincRNA [TCONS_l2_00022637]	0.976392	5.36548	4.35473	0.000648253	0.0304727
A_33_P3260614	PLCB2	NM_004573	phospholipase C, beta 2	1.80494	5.81214	4.35305	0.000650365	0.0305377
A_33_P3272402	ADAD2	NM_139174	adenosine deaminase domain containing 2	-1.69149	6.76924	-4.35276	0.000650726	0.0305377
A_23_P93431	AIG1	NM_016108	androgen-induced 1	-1.35407	12.185	-4.35236	0.000651235	0.0305377
A_23_P160537	AUNIP	NM_024037	aurora kinase A and ninein interacting protein	2.0443	9.44548	4.34867	0.000655914	0.0307232
A_23_P138058	NOC2L	NM_015658	nucleolar complex associated 2 homolog (S. cerevisiae)	1.15614	11.9066	4.34839	0.000656262	0.0307232
A_23_P64799	AAAS	NM_015665	achalasia, adrenocortical insufficiency, alacrimia	1.0296	10.4631	4.34767	0.000657178	0.030741
A_21_P0014172	LOC100507025	ENST00000289352	PREDICTED: Homo sapiens hypothetical LOC100507025 (LOC100507025), miscRNA [XR_108687]	-1.44601	8.38775	-4.34588	0.000659466	0.030797
A_33_P3299656	RPGR	NM_000328	retinitis pigmentosa GTPase regulator	1.11201	6.28372	4.34552	0.000659925	0.030797
A_24_P141332	CAMK2G	NM_172171	calcium/calmodulin-dependent protein kinase II gamma	-1.33894	11.1383	-4.34464	0.000661058	0.030797
A_33_P3325753	TRIOBP	NM_001039141	TRIO and F-actin binding protein	-1.08664	7.29381	-4.34462	0.000661084	0.030797
A_24_P201739	SH2B3	NM_005475	SH2B adaptor protein 3	2.59198	8.33534	4.34422	0.000661596	0.030797
A_21_P0007429	XLOC_009079	AK123657	Q7WVU3_ACTPL (Q7WVU3) Collagen adhesin (Fragment), partial (5%) [THC2631248]	1.73942	9.15807	4.34232	0.000664038	0.030882
A_23_P415643	ZNF48	NM_152652	zinc finger protein 48	0.83752	8.40023	4.34196	0.000664499	0.030882
A_21_P0011049	XLOC_l2_003050	THC2674224	AY063761 NOGO-interacting mitochondrial protein {Homo sapiens} (exp=-1; wgp=0; cg=0), partial (61%) [THC2674224]	1.36376	8.27457	4.34123	0.000665437	0.0309005
A_33_P3231670	RNF208	NM_031297	ring finger protein 208	-1.58681	9.44984	-4.34046	0.000666439	0.030922
A_24_P208909	TRIM2	NM_015271	tripartite motif containing 2	-1.63078	9.14155	-4.33947	0.000667715	0.0309251
A_19_P00804215	FAM228B	NM_001145710	family with sequence similarity 228, member B	-1.29954	6.9851	-4.33931	0.000667928	0.0309251
A_33_P3867534	MCM10	NM_182751	minichromosome maintenance complex component 10	2.8352	8.64552	4.33916	0.000668122	0.0309251
A_24_P3973	HNRNPA2B1	NM_002137	heterogeneous nuclear ribonucleoprotein A2/B1	1.53369	13.5433	4.33777	0.000669923	0.0309834
A_19_P00809849	lincRNA:chr1:37917588-37923413_F	lincRNA:chr1:37917588-37923413_F	lincRNA:chr1:37917588-37923413 forward strand	0.645205	5.12436	4.33554	0.00067283	0.0310928
A_23_P384499	RPTOR	NM_020761	regulatory associated protein of MTOR, complex 1	0.960769	11.0933	4.33473	0.000673889	0.0311166
A_23_P36226	SLC25A33	NM_032315	solute carrier family 25 (pyrimidine nucleotide carrier), member 33	1.49364	10.7147	4.33376	0.000675157	0.0311501
A_23_P501134	LIG3	NM_002311	ligase III, DNA, ATP-dependent	1.24847	6.64084	4.33252	0.000676778	0.0311897
A_23_P399001	CXXC5	NM_016463	CXXC finger protein 5	-2.27923	10.7487	-4.33195	0.000677531	0.0311897
A_23_P251075	MAMLD1	NM_005491	mastermind-like domain containing 1	1.13413	8.24917	4.3315	0.000678125	0.0311897
A_33_P3298387	PLK1	NM_005030	polo-like kinase 1	1.70514	6.52223	4.33079	0.000679054	0.0311897
A_24_P111912	FAM172A	NM_032042	family with sequence similarity 172, member A	-1.00652	11.0908	-4.33063	0.000679266	0.0311897
A_24_P216765	TOMM20	NM_014765	translocase of outer mitochondrial membrane 20 homolog (yeast)	-1.00255	13.5659	-4.33062	0.000679278	0.0311897
A_23_P30162	MFSD8	NM_152778	major facilitator superfamily domain containing 8	1.01907	7.61814	4.33009	0.00067998	0.0311902
A_23_P258018	MYL5	NM_002477	myosin, light chain 5, regulatory	-1.30339	9.73531	-4.32979	0.000680376	0.0311902
A_33_P3402404	SCN3B	NM_018400	sodium channel, voltage gated, type III beta subunit	1.05298	6.06781	4.32915	0.000681218	0.0312038
A_23_P47208	BANF1	NM_003860	barrier to autointegration factor 1	1.13071	12.2091	4.32778	0.000683035	0.0312621
A_21_P0002702	XLOC_002643	ENST00000416209	PREDICTED: Homo sapiens hypothetical LOC100506637 (LOC100506637), miscRNA [XR_110001]	-1.62999	8.3645	-4.32632	0.000684976	0.0313195
A_33_P3337771	TGS1	NM_024831	trimethylguanosine synthase 1	0.812675	10.7972	4.32564	0.000685875	0.0313195
A_23_P300056	CDC42	NM_044472	cell division cycle 42	0.80239	5.95867	4.3256	0.000685927	0.0313195
A_24_P313334	SERF2	NM_001199877	small EDRK-rich factor 2	-1.10266	9.97635	-4.32353	0.000688693	0.0314207
A_23_P96285	REEP1	NM_022912	receptor accessory protein 1	2.2595	6.31538	4.32128	0.000691703	0.0314934
A_23_P44569	ABCC2	NM_000392	ATP-binding cassette, sub-family C (CFTR/MRP), member 2	1.22565	6.29173	4.32118	0.00069184	0.0314934
A_21_P0000507	SNAR-B2	NR_024230	small ILF3/NF90-associated RNA B2	2.54907	14.0583	4.32082	0.000692322	0.0314934
A_21_P0011383	UBE2Q2P2	NR_004847	ubiquitin-conjugating enzyme E2Q family member 2 pseudogene 2	-1.34637	7.59229	-4.3207	0.000692482	0.0314934
A_23_P86855	MACROD1	NM_014067	MACRO domain containing 1	-0.915739	8.33386	-4.31983	0.000693655	0.0315217
A_24_P211206	TPM3	NM_001043352	tropomyosin 3	0.987519	10.5177	4.31929	0.000694378	0.031522
A_33_P3209361	URAHP	NR_027335	urate (hydroxyiso-) hydrolase, pseudogene	-1.77787	5.67171	-4.31901	0.00069476	0.031522
A_23_P26457	HBA2	NM_000517	hemoglobin, alpha 2	1.92465	5.92857	4.31768	0.00069656	0.0315787
A_24_P7584	LY6G5C	NM_025262	lymphocyte antigen 6 complex, locus G5C	0.912347	5.87142	4.31664	0.000697969	0.0316176
A_23_P118643	EIF4E	NM_001968	eukaryotic translation initiation factor 4E	0.833484	11.5497	4.31514	0.000700005	0.0316848
A_33_P3334908	DHRSX	NM_145177	dehydrogenase/reductase (SDR family) X-linked	0.908402	7.05903	4.31364	0.000702044	0.0317344
A_33_P3244478	ACVR2B-AS1	NR_028389	ACVR2B antisense RNA 1	-0.966396	5.48607	-4.31352	0.000702208	0.0317344
A_33_P3233560	UROS	ENST00000368774	uroporphyrinogen III synthase	0.866619	5.46112	4.3117	0.000704694	0.0317778
A_33_P3365596	NAPB	NM_022080	N-ethylmaleimide-sensitive factor attachment protein, beta	-1.06886	9.50558	-4.31157	0.000704866	0.0317778
A_33_P3307363	ADGRL2	NM_012302	adhesion G protein-coupled receptor L2	-1.84752	9.33739	-4.31139	0.000705123	0.0317778
A_33_P3248227	PVT1	NR_003367	Pvt1 oncogene (non-protein coding)	1.11033	6.42645	4.31119	0.000705386	0.0317778
A_33_P3234521	AK123202	AK123202	Homo sapiens cDNA FLJ41208 fis, clone BRALZ2012183. [AK123202]	1.35228	6.12457	4.31047	0.000706373	0.0317973
A_33_P3253857	A_33_P3253857	A_33_P3253857	Unknown	1.26361	5.47041	4.30981	0.000707288	0.0318135
A_23_P362228	ZNF436-AS1	NR_033690	ZNF436 antisense RNA 1	-2.01925	9.40804	-4.3084	0.000709223	0.0318435
A_23_P35354	CWF19L1	NM_018294	CWF19-like 1, cell cycle control (S. pombe)	0.96832	9.33659	4.30837	0.000709268	0.0318435
A_19_P00322650	lincRNA:chr4:53579065-53580304_R	lincRNA:chr4:53579065-53580304_R	lincRNA:chr4:53579065-53580304 reverse strand	1.0963	6.73468	4.30811	0.000709621	0.0318435
A_24_P356916	SLC13A3	NM_001011554	solute carrier family 13 (sodium-dependent dicarboxylate transporter), member 3	-2.21701	8.74991	-4.30691	0.000711283	0.0318932
A_23_P400465	GTF3C6	NM_138408	general transcription factor IIIC, polypeptide 6, alpha 35kDa	1.02413	13.1325	4.30554	0.000713172	0.0319427
A_23_P213592	RNF44	NM_014901	ring finger protein 44	-0.778459	10.2966	-4.30531	0.000713501	0.0319427
A_33_P3253214	ENST00000369161	ENST00000369161	histone cluster 2, H2aa3 [Source:HGNC Symbol;Acc:4736] [ENST00000369161]	-1.9371	13.0341	-4.30487	0.000714104	0.0319447
A_23_P138856	DRAP1	NM_006442	DR1-associated protein 1 (negative cofactor 2 alpha)	1.67908	15.1001	4.30361	0.000715859	0.0319902
A_23_P128147	TUBA1B	NM_006082	tubulin, alpha 1b	1.71059	16.3361	4.30334	0.000716236	0.0319902
A_21_P0014747	LOC100652915	ENST00000437898	PREDICTED: Homo sapiens hypothetical LOC100652915 (LOC100652915), miscRNA [XR_132481]	-1.53393	7.36109	-4.30164	0.000718607	0.0320711
A_19_P00321715	MIR100HG	NR_024430	mir-100-let-7a-2 cluster host gene	0.649024	5.10399	4.30106	0.000719412	0.0320821
A_24_P374516	TMSB4X	NM_021109	thymosin beta 4, X-linked	-1.28242	13.4929	-4.29937	0.000721779	0.0321437
A_23_P346405	MCU	NM_138357	mitochondrial calcium uniporter	1.03754	8.40919	4.29889	0.000722457	0.0321437
A_24_P322354	SKA1	NM_001039535	spindle and kinetochore associated complex subunit 1	2.21549	8.50862	4.29887	0.000722476	0.0321437
A_24_P354337	ARL6	NM_032146	ADP-ribosylation factor-like 6	1.11494	7.05701	4.29772	0.000724101	0.0321911
A_23_P103276	KTI12	NM_138417	KTI12 homolog, chromatin associated (S. cerevisiae)	1.09044	8.38103	4.29676	0.000725457	0.0322264
A_19_P00802176	lincRNA:chr16:22415099-22420199_R	lincRNA:chr16:22415099-22420199_R	lincRNA:chr16:22415099-22420199 reverse strand	-0.849388	6.59385	-4.29442	0.000728752	0.0323477
A_23_P21363	AHNAK	NM_024060	AHNAK nucleoprotein	-1.74342	11.9102	-4.29348	0.000730086	0.0323479
A_23_P12874	GTPBP4	NM_012341	GTP binding protein 4	1.01558	12.0698	4.29314	0.000730574	0.0323479
A_19_P00812782	lincRNA:chr7:93595929-93596393_R	lincRNA:chr7:93595929-93596393_R	lincRNA:chr7:93595929-93596393 reverse strand	-1.81614	5.99618	-4.29313	0.000730591	0.0323479
A_32_P415151	WDR27	NM_182552	WD repeat domain 27	-1.62492	6.40712	-4.29269	0.000731219	0.0323479
A_24_P138713	HEATR3	NM_182922	HEAT repeat containing 3	1.23544	7.7016	4.29243	0.000731578	0.0323479
A_23_P424582	EGFL8	NM_030652	EGF-like-domain, multiple 8	-1.378	9.78874	-4.29149	0.000732926	0.0323826
A_23_P312174	ALMS1	NM_015120	Alstrom syndrome 1	1.13063	8.91366	4.28805	0.000737838	0.0325745
A_24_P321626	POLR3B	NM_018082	polymerase (RNA) III (DNA directed) polypeptide B	1.125	9.30193	4.28627	0.0007404	0.0326421
A_24_P41570	H2AFZ	NM_002106	H2A histone family, member Z	1.0474	14.707	4.28585	0.000741001	0.0326421
A_24_P179504	WDR66	NM_144668	WD repeat domain 66	2.9338	9.24004	4.28543	0.000741615	0.0326421
A_23_P434352	CAST	NM_001042440	calpastatin	-0.858895	14.1608	-4.28541	0.000741645	0.0326421
A_33_P3340040	GINS4	NM_032336	GINS complex subunit 4 (Sld5 homolog)	2.32325	10.565	4.28473	0.00074262	0.0326599
A_23_P100868	MYO19	NM_001033580	myosin XIX	1.32002	10.6155	4.35099	0.000770392	0.0333443
A_23_P215517	KLHL7	NM_001172428	kelch-like family member 7	1.05167	10.0176	4.283	0.000745118	0.0327447
A_33_P3341787	IDS	ENST00000428056	iduronate 2-sulfatase	-1.32617	7.17697	-4.2819	0.00074672	0.0327899
A_33_P3755781	M1AP	NM_138804	meiosis 1 associated protein	0.888329	5.63135	4.28113	0.000747843	0.0328141
A_24_P191790	TMEM33	NM_018126	transmembrane protein 33	0.874249	7.29619	4.27917	0.000750696	0.0328925
A_33_P3346333	A_33_P3346333	A_33_P3346333	Unknown	0.981103	6.0827	4.27901	0.000750929	0.0328925
A_23_P393531	INPP4A	NM_004027	inositol polyphosphate-4-phosphatase, type I, 107kDa	1.49945	6.6659	4.27872	0.00075135	0.0328925
A_21_P0007509	XLOC_010236	TCONS_00020260	BROAD Institute lincRNA (XLOC_010236), lincRNA [TCONS_00020260]	0.674331	5.25604	4.27656	0.000754513	0.0330058
A_23_P82823	PINX1	NM_017884	PIN2/TERF1 interacting, telomerase inhibitor 1	1.15157	9.65734	4.27522	0.000756492	0.0330671
A_24_P7085	RPL29P2	NR_002778	ribosomal protein L29 pseudogene 2	-0.883143	13.2358	-4.27408	0.000758171	0.0330817
A_23_P94204	OXR1	NM_181354	oxidation resistance 1	-1.07412	9.58234	-4.2739	0.00075843	0.0330817
A_23_P9465	FPGS	NM_004957	folylpolyglutamate synthase	1.3419	10.8141	4.27382	0.000758556	0.0330817
A_21_P0008483	XLOC_011117	ENST00000502187	Unknown	1.84389	7.31607	4.2726	0.000760355	0.0331312
A_23_P135742	PERM1	NR_027693	PPARGC1 and ESRR induced regulator, muscle 1	-1.11916	5.50393	-4.27207	0.000761134	0.0331312
A_24_P168398	ZNF177	NM_003451	zinc finger protein 177	-1.29329	6.50276	-4.27188	0.000761424	0.0331312
A_23_P217015	SET	NM_003011	SET nuclear proto-oncogene	0.955896	11.5917	4.27068	0.000763194	0.033176
A_24_P366165	A_24_P366165	A_24_P366165	Unknown	-0.642994	14.9977	-4.27018	0.00076395	0.033176
A_21_P0000508	SNAR-D	NR_024243	small ILF3/NF90-associated RNA D	2.80126	13.5803	4.27002	0.000764189	0.033176
A_33_P3300600	OR7G1	NM_001005192	olfactory receptor, family 7, subfamily G, member 1	-1.4675	6.49366	-4.2693	0.000765249	0.0331969
A_33_P3379454	UHRF1	NM_013282	ubiquitin-like with PHD and ring finger domains 1	2.45722	7.75837	4.26774	0.000767577	0.0332727
A_32_P309404	SLC22A3	NM_021977	solute carrier family 22 (organic cation transporter), member 3	-0.811467	5.10897	-4.26655	0.000769363	0.0333249
A_23_P80098	GART	NM_000819	phosphoribosylglycinamide formyltransferase, phosphoribosylglycinamide synthetase, phosphoribosylaminoimidazole synthetase	1.34428	12.2521	4.26396	0.000773244	0.0333907
A_33_P3257140	ROCK2	NM_004850	Rho-associated, coiled-coil containing protein kinase 2	0.97317	7.66619	4.26379	0.0007735	0.0333907
A_33_P3349646	PCDH7	NM_002589	protocadherin 7	2.06091	10.1314	4.26375	0.00077357	0.0333907
A_33_P3225552	A_33_P3225552	A_33_P3225552	Unknown	0.70613	5.29994	4.2636	0.000773793	0.0333907
A_23_P202587	KIAA1598	NM_018330	KIAA1598	1.62	9.75851	4.2627	0.000775153	0.0334242
A_23_P156327	TGFBI	NM_000358	transforming growth factor, beta-induced, 68kDa	-2.75949	11.5478	-4.26089	0.000777883	0.0334963
A_24_P186944	A_24_P186944	A_24_P186944	Unknown	-0.54657	15.6646	-4.26075	0.000778102	0.0334963
A_23_P113034	C10orf11	NM_032024	chromosome 10 open reading frame 11	-2.20349	7.22414	-4.32722	0.000805186	0.0340285
A_21_P0014510	LOC645321	XR_108275	PREDICTED: Homo sapiens hypothetical LOC645321, transcript variant 2 (LOC645321), miscRNA [XR_108275]	-1.08702	5.97123	-4.26043	0.000778577	0.0334963
A_33_P3282688	LOC100130027	XR_110587	PREDICTED: Homo sapiens hypothetical LOC100130027 (LOC100130027), miscRNA [XR_110587]	-1.844	7.70601	-4.25967	0.00077973	0.0335144
A_23_P74914	URB2	NM_014777	URB2 ribosome biogenesis 2 homolog (S. cerevisiae)	1.43702	9.18042	4.25925	0.000780377	0.0335144
A_23_P5339	TMEM177	NM_030577	transmembrane protein 177	1.18661	11.8536	4.259	0.000780749	0.0335144
A_33_P3268974	RECQL5	NM_001003716	RecQ protein-like 5	1.34168	6.49749	4.25791	0.000782418	0.0335424
A_24_P321411	PRKRIR	NM_004705	protein-kinase, interferon-inducible double stranded RNA dependent inhibitor, repressor of (P58 repressor)	1.15716	9.69204	4.25781	0.000782572	0.0335424
A_24_P76740	CC2D1B	NM_032449	coiled-coil and C2 domain containing 1B	1.06948	9.23431	4.25706	0.000783712	0.0335662
A_21_P0008403	XLOC_010952	TCONS_00022652	BROAD Institute lincRNA (XLOC_010952), lincRNA [TCONS_00022652]	-1.78181	8.21037	-4.25632	0.000784833	0.0335891
A_33_P3272361	CTNNBL1	NM_030877	catenin, beta like 1	0.760295	12.7045	4.25565	0.000785863	0.0336081
A_24_P302038	FCHSD2	NM_014824	FCH and double SH3 domains 2	0.751976	5.95354	4.25372	0.000788832	0.0337099
A_21_P0002212	LOC100506235	XR_109987	PREDICTED: Homo sapiens hypothetical LOC100506235, transcript variant 2 (LOC100506235), miscRNA [XR_109987]	-0.903729	6.78418	-4.25227	0.000791062	0.0337659
A_23_P250735	CBX7	NM_175709	chromobox homolog 7	-1.70153	9.52914	-4.2521	0.000791319	0.0337659
A_19_P00316475	lincRNA:chr10:47135046-47136463_R	lincRNA:chr10:47135046-47136463_R	lincRNA:chr10:47135046-47136463 reverse strand	1.13743	8.88689	4.25137	0.000792439	0.0337885
A_24_P193582	DEF8	NM_017702	differentially expressed in FDCP 8 homolog (mouse)	1.55569	11.2092	4.24973	0.000794987	0.033872
A_24_P372012	ICA1	NM_004968	islet cell autoantigen 1, 69kDa	-1.08344	9.55132	-4.24847	0.000796936	0.0339298
A_33_P3287815	DDX21	NM_004728	DEAD (Asp-Glu-Ala-Asp) box helicase 21	1.2999	12.4726	4.2476	0.00079829	0.033938
A_21_P0008255	XLOC_010602	TCONS_00022278	BROAD Institute lincRNA (XLOC_010602), lincRNA [TCONS_00022278]	1.11285	5.85924	4.24758	0.000798311	0.033938
A_33_P3241150	ENST00000555109	ENST00000555109	Unknown	-0.691175	5.37738	-4.24692	0.000799343	0.0339403
A_33_P3332492	FANK1	NM_145235	fibronectin type III and ankyrin repeat domains 1	-1.43514	7.83833	-4.24664	0.000799783	0.0339403
A_33_P3215078	CS	NM_004077	citrate synthase	0.694751	14.9602	4.24641	0.000800142	0.0339403
A_23_P30126	FGFBP1	NM_005130	fibroblast growth factor binding protein 1	1.63318	16.0619	4.24596	0.000800846	0.0339451
A_33_P3394978	LOC100128239	NR_027276	uncharacterized LOC100128239	1.03815	5.82216	4.24522	0.000801995	0.0339687
A_23_P120153	RNF149	NM_173647	ring finger protein 149	-0.851181	12.6275	-4.24479	0.000802665	0.033972
A_19_P00327599	lincRNA:chr7:86962864-86972889_R	lincRNA:chr7:86962864-86972889_R	lincRNA:chr7:86962864-86972889 reverse strand	-1.03914	5.50168	-4.24372	0.000804347	0.0340181
A_33_P3263379	SNORD17	NR_003045	small nucleolar RNA, C/D box 17	1.03931	8.29292	4.24141	0.000807972	0.034121
A_21_P0014096	LOC100507265	XR_108421	PREDICTED: Homo sapiens hypothetical LOC100507265 (LOC100507265), miscRNA [XR_108421]	1.33559	6.63556	4.24089	0.000808788	0.0341304
A_23_P218434	ZNF226	NM_001032374	zinc finger protein 226	-1.26411	11.4221	-4.23678	0.000815303	0.0343413
A_33_P3365087	PRR20B	NM_001130404	proline rich 20B	1.14217	5.44258	4.23667	0.000815469	0.0343413
A_23_P165355	FARSB	NM_005687	phenylalanyl-tRNA synthetase, beta subunit	1.06616	10.5999	4.2366	0.000815582	0.0343413
A_23_P338505	C19orf40	NM_152266	chromosome 19 open reading frame 40	1.16857	5.68943	4.23607	0.000816421	0.0343514
A_23_P203540	EHF	NM_012153	ets homologous factor	-1.94245	12.0438	-4.23253	0.000822082	0.0345642
A_24_P84419	VAV2	NM_003371	vav 2 guanine nucleotide exchange factor	1.16894	10.0437	4.23145	0.000823815	0.0346117
A_33_P3339397	SH3YL1	NM_015677	SH3 and SYLF domain containing 1	-1.46425	9.6205	-4.23006	0.000826045	0.03468
A_32_P84369	FAM153B	NM_001079529	family with sequence similarity 153, member B	-3.29633	7.2647	-4.22927	0.000827332	0.0346869
A_33_P3230017	AURKAPS1	NR_001587	aurora kinase A pseudogene 1	1.49478	8.7851	4.22921	0.00082742	0.0346869
A_23_P163227	CKMT1A	NM_001015001	creatine kinase, mitochondrial 1A	1.92523	12.1679	4.22824	0.000828996	0.0347201
A_33_P3335725	INSR	NM_000208	insulin receptor	-1.90834	8.92536	-4.22759	0.000830034	0.0347201
A_33_P3271651	HLA-DPB1	NM_002121	major histocompatibility complex, class II, DP beta 1	1.87342	7.01186	4.22728	0.000830546	0.0347201
A_24_P208345	SLC45A3	NM_033102	solute carrier family 45, member 3	1.86648	9.26791	4.22651	0.000831797	0.0347201
A_21_P0002350	RPL37A	ENST00000446558	ribosomal protein L37a	-2.97595	7.61234	-4.22618	0.000832322	0.0347201
A_23_P308136	TRIM50	NM_178125	tripartite motif containing 50	-1.37565	5.53844	-4.22611	0.000832447	0.0347201
A_23_P40049	CAD	NM_004341	carbamoyl-phosphate synthetase 2, aspartate transcarbamylase, and dihydroorotase	1.47739	10.5068	4.22548	0.000833464	0.0347201
A_33_P3416574	AIG1	NM_016108	androgen-induced 1	-1.42716	11.1109	-4.22507	0.000834124	0.0347201
A_33_P3232508	SMARCB1	NM_003073	SWI/SNF related, matrix associated, actin dependent regulator of chromatin, subfamily b, member 1	0.572731	13.4225	4.22475	0.000834659	0.0347201
A_23_P128396	RNF34	NM_194271	ring finger protein 34, E3 ubiquitin protein ligase	0.764172	10.6946	4.22453	0.000835016	0.0347201
A_33_P3420167	NP100974	NP100974	GB	-0.637304	14.3161	-4.22448	0.000835089	0.0347201
A_24_P376707	HDGF	NM_004494	hepatoma-derived growth factor	1.0109	11.6765	4.22391	0.000836013	0.0347201
A_23_P58529	DIMT1	NM_014473	DIM1 dimethyladenosine transferase 1 homolog (S. cerevisiae)	0.977092	12.4195	4.22387	0.000836081	0.0347201
A_24_P167970	TBX6	NM_004608	T-box 6	-0.953025	4.98284	-4.22272	0.000837965	0.0347731
A_33_P3381771	GID4	NM_024052	GID complex subunit 4	-0.97791	11.1973	-4.22161	0.00083978	0.0347971
A_23_P27035	TMEM98	NM_015544	transmembrane protein 98	1.46072	10.5075	4.22088	0.00084097	0.0347971
A_24_P382001	POLR3K	NM_016310	polymerase (RNA) III (DNA directed) polypeptide K, 12.3 kDa	1.28668	11.7188	4.22085	0.00084102	0.0347971
A_23_P133694	SLC29A1	NM_001078177	solute carrier family 29 (equilibrative nucleoside transporter), member 1	2.389	9.95444	4.22022	0.000842055	0.0347971
A_23_P96271	MYOM1	NM_003803	myomesin 1	-1.38284	5.99467	-4.21969	0.000842931	0.0347971
A_23_P160631	CCT3	NM_005998	chaperonin containing TCP1, subunit 3 (gamma)	1.17954	14.1959	4.21966	0.000842975	0.0347971
A_23_P11862	C1orf112	NM_018186	chromosome 1 open reading frame 112	1.68324	10.155	4.2195	0.000843236	0.0347971
A_24_P405621	NISCH	NM_007184	nischarin	-1.27972	10.1886	-4.21941	0.000843397	0.0347971
A_23_P154306	TANK	NM_004180	TRAF family member-associated NFKB activator	-0.998927	11.0328	-4.21894	0.000844158	0.0348035
A_23_P369994	DCLK1	NM_004734	doublecortin-like kinase 1	-2.96983	7.98531	-4.21851	0.000844882	0.0348083
A_33_P3427102	TTL	NM_153712	tubulin tyrosine ligase	1.25026	13.4682	4.21779	0.000846063	0.0348319
A_33_P3294314	A_33_P3294314	A_33_P3294314	Unknown	0.701048	5.06772	4.21674	0.000847804	0.0348571
A_23_P59950	SLC39A14	NM_015359	solute carrier family 39 (zinc transporter), member 14	1.60324	11.245	4.21668	0.000847891	0.0348571
A_33_P3363637	BLNK	NM_013314	B-cell linker	-1.95926	8.10197	-4.21582	0.000849316	0.0348907
A_33_P3320010	SCML2	NM_006089	sex comb on midleg-like 2 (Drosophila)	1.36485	6.21357	4.21521	0.000850334	0.0349075
A_24_P328872	CCT5	NM_012073	chaperonin containing TCP1, subunit 5 (epsilon)	1.19442	6.97201	4.21456	0.000851411	0.0349267
A_23_P165247	DAZAP1	NM_170711	DAZ associated protein 1	0.720457	10.8158	4.21288	0.000854212	0.0349642
A_33_P3349145	TTLL1	NM_012263	tubulin tyrosine ligase-like family member 1	-2.02215	9.34128	-4.21282	0.000854312	0.0349642
A_21_P0010321	XLOC_014063	THC2661040	BROAD Institute lincRNA (XLOC_014063), lincRNA [TCONS_00029279]	1.06882	5.40321	4.2125	0.000854837	0.0349642
A_33_P3360718	CDC27	NM_001114091	cell division cycle 27	0.932072	7.48068	4.21167	0.000856226	0.0349642
A_23_P104188	ELF3	NM_004433	E74-like factor 3 (ets domain transcription factor, epithelial-specific )	-3.68426	10.5029	-4.21166	0.000856241	0.0349642
A_23_P42802	PDIA4	NM_004911	protein disulfide isomerase family A, member 4	0.949685	11.6869	4.21118	0.000857045	0.0349642
A_33_P3217123	BCL2L12	NM_138639	BCL2-like 12 (proline rich)	1.32206	13.8571	4.21081	0.00085767	0.0349642
A_23_P93823	RFC2	NM_181471	replication factor C (activator 1) 2, 40kDa	1.39826	9.76222	4.21074	0.000857775	0.0349642
A_33_P3328026	CDK19	NM_015076	cyclin-dependent kinase 19	-1.4628	10.8012	-4.21072	0.000857812	0.0349642
A_23_P145357	BAK1	NM_001188	BCL2-antagonist/killer 1	1.058	11.4622	4.20966	0.000859588	0.0350117
A_21_P0010962	XLOC_l2_002204	TCONS_l2_00004348	BROAD Institute lincRNA (XLOC_l2_002204), lincRNA [TCONS_l2_00004348]	0.949717	5.74247	4.20836	0.00086178	0.0350571
A_33_P3277589	BX100197	BX100197	BX100197 Soares_NFL_T_GBC_S1 Homo sapiens cDNA clone IMAGp998O133954, mRNA sequence [BX100197]	0.949323	4.88164	4.20827	0.000861925	0.0350571
A_33_P3258191	C16orf91	NM_001010878	chromosome 16 open reading frame 91	0.728861	12.1804	4.20676	0.000864479	0.0351361
A_23_P104876	SPA17	NM_017425	sperm autoantigenic protein 17	1.19343	9.58674	4.20597	0.00086581	0.0351461
A_33_P3399911	A_33_P3399911	A_33_P3399911	Unknown	-0.754147	5.33939	-4.20588	0.000865952	0.0351461
A_23_P333951	DNAH14	NM_144989	dynein, axonemal, heavy chain 14	1.27635	8.11398	4.20484	0.000867722	0.0351931
A_33_P3351615	A_33_P3351615	A_33_P3351615	Unknown	-1.20274	12.4412	-4.20414	0.000868907	0.0351967
A_23_P85082	RHOXF1	NM_139282	Rhox homeobox family, member 1	-1.02904	5.58668	-4.20406	0.000869039	0.0351967
A_19_P00319080	CRYBB2P1	ENST00000509460	crystallin, beta B2 pseudogene 1	-0.949501	5.37354	-4.20313	0.000870617	0.0352242
A_23_P10870	DOLK	NM_014908	dolichol kinase	1.08366	10.7482	4.20294	0.000870945	0.0352242
A_33_P3384562	PDLIM7	NM_213636	PDZ and LIM domain 7 (enigma)	1.06348	11.1745	4.2025	0.000871695	0.0352296
A_21_P0011619	TBC1D3P5	NR_033892	TBC1 domain family, member 3 pseudogene 5	-2.28285	10.1261	-4.20166	0.000873116	0.0352622
A_23_P394064	PTRF	NM_012232	polymerase I and transcript release factor	1.25903	15.0357	4.2013	0.000873746	0.0352628
A_32_P54544	CCT6A	NM_001762	chaperonin containing TCP1, subunit 6A (zeta 1)	1.10775	13.5287	4.20093	0.000874368	0.0352631
A_32_P92399	COG8	NM_032382	component of oligomeric golgi complex 8	1.02788	12.0246	4.19997	0.000876015	0.0352909
A_33_P3244322	BCL2L12	NM_138639	BCL2-like 12 (proline rich)	1.42016	9.3494	4.19981	0.000876288	0.0352909
A_23_P121276	NEK4	NM_003157	NIMA-related kinase 4	0.947926	8.99284	4.26339	0.000906849	0.0360044
A_32_P206401	QSOX2	NM_181701	quiescin Q6 sulfhydryl oxidase 2	1.29897	7.68894	4.19913	0.000877456	0.0353131
A_24_P133017	TMEM25	NM_032780	transmembrane protein 25	-1.38108	8.13136	-4.19808	0.000879252	0.0353481
A_23_P139418	GALNT18	NM_198516	polypeptide N-acetylgalactosaminyltransferase 18	1.6124	9.11661	4.1979	0.000879558	0.0353481
A_23_P133359	ZFP2	NM_030613	ZFP2 zinc finger protein	-1.23788	6.22947	-4.19703	0.000881048	0.0353832
A_19_P00809750	lincRNA:chr3:185675306-185681306_R	lincRNA:chr3:185675306-185681306_R	lincRNA:chr3:185675306-185681306 reverse strand	0.995187	5.66173	4.19592	0.000882959	0.0354138
A_23_P395075	KDM3A	NM_018433	lysine (K)-specific demethylase 3A	-1.31253	7.85968	-4.19588	0.000883044	0.0354138
A_33_P3413523	DBF4	NM_006716	DBF4 zinc finger	1.41541	8.94144	4.19505	0.000884475	0.0354464
A_33_P3346348	TBC1D31	NM_001145088	TBC1 domain family, member 31	0.945325	6.1115	4.19423	0.000885893	0.0354784
A_21_P0002779	XLOC_002867	ENST00000484046	602733141F1 NIH_MGC_43 Homo sapiens cDNA clone IMAGE:4876330 5', mRNA sequence [BG753571]	-1.09922	5.47021	-4.1924	0.000889058	0.0355803
A_19_P00321206	XLOC_001826	ENST00000440326	BROAD Institute lincRNA (XLOC_001826), lincRNA [TCONS_00003087]	1.72735	5.72337	4.19175	0.000890196	0.035601
A_33_P3209895	FAM58A	NM_001130997	family with sequence similarity 58, member A	0.950882	9.41176	4.19049	0.000892378	0.0356455
A_24_P497464	FLJ37644	XR_109424	PREDICTED: Homo sapiens hypothetical LOC400618 (FLJ37644), miscRNA [XR_109424]	-1.53827	5.8503	-4.19039	0.000892551	0.0356455
A_23_P89941	CDKN2D	NM_001800	cyclin-dependent kinase inhibitor 2D (p19, inhibits CDK4)	-0.944328	12.4446	-4.18884	0.000895262	0.0357289
A_21_P0004593	XLOC_005126	AK023629	ALU5_HUMAN (P39192) Alu subfamily SC sequence contamination warning entry, partial (11%) [THC2500034]	-1.39583	8.38455	-4.1883	0.00089621	0.0357418
A_23_P388681	ELAVL1	NM_001419	ELAV like RNA binding protein 1	1.1391	9.41117	4.18718	0.00089817	0.0357951
A_23_P75978	CLPB	NM_030813	ClpB caseinolytic peptidase B homolog (E. coli)	1.39465	9.49585	4.18679	0.000898861	0.0357978
A_33_P3242603	ASH1L-AS1	NR_027023	ASH1L antisense RNA 1	0.753408	8.52453	4.1848	0.000902352	0.0359119
A_21_P0006499	XLOC_007993	TCONS_00017181	BROAD Institute lincRNA (XLOC_007993), lincRNA [TCONS_00017181]	-1.05222	5.25278	-4.18383	0.000904071	0.0359553
A_33_P3405897	PLEKHM1	NM_014798	pleckstrin homology domain containing, family M (with RUN domain) member 1	-0.893095	7.39796	-4.18244	0.000906537	0.0360044
A_33_P3230259	NCAPH	NM_015341	non-SMC condensin I complex, subunit H	0.962785	5.76306	4.18207	0.000907188	0.0360044
A_21_P0000911	FAM183A	AK309744	Q8IVV4_HUMAN (Q8IVV4) TPTEps1 protein (Fragment), partial (17%) [THC2626884]	-1.71727	5.65594	-4.18152	0.000908156	0.0360179
A_23_P1682	TMEM45B	NM_138788	transmembrane protein 45B	-2.32631	11.6979	-4.18055	0.000909881	0.0360613
A_23_P115785	FANK1	NM_145235	fibronectin type III and ankyrin repeat domains 1	-1.47944	8.33723	-4.17967	0.000911458	0.0360989
A_24_P696761	LEMD1	NM_001001552	LEM domain containing 1	-4.30264	9.33524	-4.17885	0.000912908	0.0361314
A_23_P45799	ORC1	NM_004153	origin recognition complex, subunit 1	2.32811	7.09767	4.17809	0.000914266	0.0361602
A_24_P341476	LOC729313	XR_132614	PREDICTED: Homo sapiens peptidyl-prolyl cis-trans isomerase A-like (LOC729313), miscRNA [XR_132614]	0.751174	15.9299	4.17697	0.000916277	0.0361955
A_33_P3818787	LOC344967	NR_027277	acyl-CoA thioesterase 7 pseudogene	1.29307	6.30497	4.17689	0.000916422	0.0361955
A_23_P22214	PRKAR2A	NM_004157	protein kinase, cAMP-dependent, regulatory, type II, alpha	0.801381	7.02588	4.17647	0.000917165	0.0361999
A_33_P3391126	SPINK5	NM_001127698	serine peptidase inhibitor, Kazal type 5	-2.99655	9.85804	-4.17584	0.000918302	0.0362199
A_33_P3396612	THC2721303	THC2721303	BC043345 BMS1-like, ribosome assembly protein {Homo sapiens} (exp=-1; wgp=0; cg=0), partial (6%) [THC2721303]	0.775057	12.2093	4.17532	0.000919242	0.0362236
A_23_P137427	ZMPSTE24	NM_005857	zinc metallopeptidase STE24	0.927347	13.0098	4.1748	0.000920168	0.0362236
A_33_P3285824	C4orf3	NM_001170330	chromosome 4 open reading frame 3	-1.38406	14.1268	-4.17433	0.000921008	0.0362236
A_33_P3394809	PCYT2	NM_001184917	phosphate cytidylyltransferase 2, ethanolamine	1.223	10.3491	4.17419	0.00092127	0.0362236
A_23_P43800	BOP1	NM_015201	block of proliferation 1	1.58815	10.3996	4.17403	0.000921554	0.0362236
A_23_P151093	YARS2	NM_001040436	tyrosyl-tRNA synthetase 2, mitochondrial	1.19917	11.3597	4.1725	0.000924324	0.0363076
A_24_P303974	CDC123	NM_006023	cell division cycle 123	0.948511	11.913	4.1718	0.000925588	0.0363252
A_24_P734720	CCNYL1	NM_152523	cyclin Y-like 1	1.2089	7.49249	4.17155	0.000926044	0.0363252
A_23_P3302	MNS1	NM_018365	meiosis-specific nuclear structural 1	1.69872	7.77837	4.1709	0.000927221	0.0363252
A_23_P99741	CDKL1	NM_004196	cyclin-dependent kinase-like 1 (CDC2-related kinase)	1.23737	7.1395	4.17085	0.000927306	0.0363252
A_33_P3412479	HPS1	NM_182639	Hermansky-Pudlak syndrome 1	1.43218	8.29689	4.16989	0.000929053	0.03636
A_19_P00332072	lincRNA:chr7:22603825-22723450_F	lincRNA:chr7:22603825-22723450_F	lincRNA:chr7:22603825-22723450 forward strand	-1.32729	5.34543	-4.16902	0.000930635	0.03636
A_23_P342131	CYB561A3	NM_153611	cytochrome b561 family, member A3	0.963832	7.68553	4.16878	0.000931069	0.03636
A_23_P128663	SACS	NM_014363	sacsin molecular chaperone	2.25486	9.68867	4.16865	0.000931312	0.03636
A_33_P3230350	ZNF207	NM_001098507	zinc finger protein 207	1.04124	10.8606	4.16862	0.000931365	0.03636
A_33_P3349536	CHEK1	NM_001114121	checkpoint kinase 1	2.04315	9.1047	4.1671	0.000934131	0.0364432
A_33_P3404989	HIST1H3H	NM_003536	histone cluster 1, H3h	1.28686	6.86634	4.16496	0.000938049	0.0365712
A_24_P92256	SGSM2	NM_014853	small G protein signaling modulator 2	-1.23145	8.80566	-4.16459	0.000938727	0.0365727
A_24_P193592	CCNF	NM_001761	cyclin F	1.51197	6.40996	4.1627	0.000942198	0.036683
A_24_P74371	CTSA	NM_000308	cathepsin A	-0.804361	13.1372	-4.16177	0.000943923	0.0367253
A_33_P3407256	TRIP13	NM_001166260	thyroid hormone receptor interactor 13	1.86928	6.18381	4.16045	0.000946366	0.0367734
A_33_P3353263	CYB5RL	ENST00000462299	cytochrome b5 reductase-like	1.74261	6.96602	4.16041	0.000946442	0.0367734
A_23_P129695	VASN	NM_138440	vasorin	-1.48565	9.8586	-4.15961	0.000947918	0.0367888
A_19_P00807859	lincRNA:chr8:134331693-134342018_R	lincRNA:chr8:134331693-134342018_R	lincRNA:chr8:134331693-134342018 reverse strand	0.606246	5.15972	4.1595	0.000948122	0.0367888
A_23_P501770	ATRIP	NM_032166	ATR interacting protein	1.45052	7.23913	4.15813	0.000950666	0.036819
A_33_P3325011	A_33_P3325011	A_33_P3325011	Unknown	-0.736109	15.5392	-4.15809	0.000950749	0.036819
A_33_P3219641	CEP78	NM_001098802	centrosomal protein 78kDa	1.74222	8.12866	4.15804	0.000950826	0.036819
A_33_P3288694	LOC100131607	XR_108637	PREDICTED: Homo sapiens hypothetical LOC100131607, transcript variant 2 (LOC100131607), miscRNA [XR_108637]	-1.64455	9.19569	-4.1569	0.00095296	0.036831
A_33_P3221034	SMIM17	NM_001193628	small integral membrane protein 17	-1.06447	5.56907	-4.15661	0.000953492	0.036831
A_23_P19134	ADGRV1	NM_032119	adhesion G protein-coupled receptor V1	-1.88466	6.95714	-4.15658	0.000953559	0.036831
A_33_P3244274	RNF208	BC016958	Homo sapiens ring finger protein 208, mRNA (cDNA clone MGC:21544 IMAGE:4151712), complete cds. [BC016958]	-1.48487	9.24362	-4.1565	0.000953705	0.036831
A_23_P139919	CHST11	NM_018413	carbohydrate (chondroitin 4) sulfotransferase 11	1.62893	6.64686	4.1561	0.000954454	0.0368351
A_33_P3361257	NOP16	NM_016391	NOP16 nucleolar protein	1.2804	12.6624	4.15341	0.000959494	0.036945
A_21_P0013797	LINC00894	NR_027456	long intergenic non-protein coding RNA 894	-1.21874	5.73681	-4.15295	0.000960355	0.036945
A_23_P209337	METTL21A	NM_145280	methyltransferase like 21A	1.4014	10.0542	4.15271	0.000960795	0.036945
A_33_P3213551	SHARPIN	NM_030974	SHANK-associated RH domain interactor	-0.693547	12.122	-4.15258	0.000961039	0.036945
A_23_P31085	CCDC28A	NM_015439	coiled-coil domain containing 28A	-1.12134	11.3336	-4.15242	0.000961352	0.036945
A_23_P57588	GTSE1	NM_016426	G-2 and S-phase expressed 1	2.55935	9.60896	4.15237	0.000961434	0.036945
A_33_P3380101	MAP7D1	NM_018067	MAP7 domain containing 1	1.53563	12.2238	4.15217	0.00096181	0.036945
A_19_P00321653	hg18:lincRNA:chr3:196920195-196924417_F	hg18:lincRNA:chr3:196920195-196924417_F	hg18:lincRNA:chr3:196920195-196924417 forward strand	-0.619837	4.76628	-4.15073	0.000964524	0.0370023
A_24_P201404	C11orf54	NM_014039	chromosome 11 open reading frame 54	-1.65549	9.66698	-4.15045	0.000965053	0.0370023
A_23_P397341	PAQR4	NM_152341	progestin and adipoQ receptor family member IV	1.73262	7.81288	4.15036	0.000965239	0.0370023
A_32_P108889	DCLK1	NM_004734	doublecortin-like kinase 1	-0.920036	5.2277	-4.14969	0.000966501	0.037026
A_23_P127533	DCUN1D5	NM_032299	DCN1, defective in cullin neddylation 1, domain containing 5	0.867663	12.6304	4.1491	0.000967612	0.0370438
A_23_P370989	MCM4	NM_005914	minichromosome maintenance complex component 4	1.70347	10.179	4.14832	0.000969101	0.037076
A_24_P343095	DHFR	NM_000791	dihydrofolate reductase	1.48982	9.85026	4.14753	0.000970593	0.0371083
A_21_P0011721	LOC100505555	XR_109580	PREDICTED: Homo sapiens hypothetical LOC100505555 (LOC100505555), miscRNA [XR_109580]	-1.01075	7.33579	-4.14694	0.000971716	0.0371265
A_24_P38895	H2AFX	NM_002105	H2A histone family, member X	1.84214	13.1122	4.1458	0.000973882	0.0371845
A_23_P122624	LTV1	NM_032860	LTV1 ribosome biogenesis factor	1.29097	11.0621	4.1446	0.000976186	0.0372477
A_33_P3273148	GADD45GIP1	NM_052850	growth arrest and DNA-damage-inducible, gamma interacting protein 1	0.93311	12.4528	4.14247	0.000980252	0.037378
A_21_P0006829	LINC00707	NR_038291	long intergenic non-protein coding RNA 707	2.43461	7.25231	4.14195	0.000981258	0.0373915
A_24_P385313	PTPRF	NM_002840	protein tyrosine phosphatase, receptor type, F	-1.37453	13.8054	-4.14133	0.000982438	0.0374116
A_24_P303480	RAB32	NM_006834	RAB32, member RAS oncogene family	1.66253	9.63833	4.14036	0.000984314	0.037444
A_24_P109351	VWA8	NM_001009814	von Willebrand factor A domain containing 8	1.19651	7.96075	4.14021	0.000984596	0.037444
A_23_P23611	AMY1C	NM_001008219	amylase, alpha 1C (salivary)	-2.5337	7.99182	-4.13975	0.0009855	0.0374536
A_19_P00805202	lincRNA:chr8:134331693-134342018_F	lincRNA:chr8:134331693-134342018_F	lincRNA:chr8:134331693-134342018 forward strand	-0.743149	13.8532	-4.13927	0.000986426	0.0374639
A_33_P3330911	BCAS1	NM_003657	breast carcinoma amplified sequence 1	-3.64415	7.31373	-4.13832	0.000988261	0.0375088
A_23_P336015	NOC2L	NM_015658	nucleolar complex associated 2 homolog (S. cerevisiae)	1.28739	8.20592	4.13712	0.000990575	0.0375718
A_23_P212844	TACC3	NM_006342	transforming, acidic coiled-coil containing protein 3	2.20628	10.226	4.13627	0.000992224	0.037596
A_24_P153840	FGD3	NM_033086	FYVE, RhoGEF and PH domain containing 3	-2.24294	6.55686	-4.136	0.000992759	0.037596
A_23_P145	HMGCL	NM_000191	3-hydroxymethyl-3-methylglutaryl-CoA lyase	-1.08192	10.5521	-4.13578	0.00099318	0.037596
A_23_P254801	PLCG1	NM_002660	phospholipase C, gamma 1	0.980091	7.71334	4.13438	0.0009959	0.0376741
A_23_P257609	RPL29	NM_000992	ribosomal protein L29	-0.669962	14.6353	-4.13345	0.00099772	0.037718
A_23_P45831	CHD1L	NM_004284	chromodomain helicase DNA binding protein 1-like	0.836372	10.7839	4.13272	0.000999146	0.0377471
A_33_P3294372	VPS9D1-AS1	NR_036480	VPS9D1 antisense RNA 1	2.15153	7.53281	4.13191	0.00100074	0.0377823
A_23_P385500	RNF166	NM_178841	ring finger protein 166	0.965229	6.15617	4.13098	0.00100256	0.0377867
A_23_P250035	SDHA	NM_004168	succinate dehydrogenase complex, subunit A, flavoprotein (Fp)	1.20762	10.2691	4.13095	0.00100262	0.0377867
A_23_P151497	TRMT61A	NM_152307	tRNA methyltransferase 61A	1.40156	8.70038	4.1307	0.00100312	0.0377867
A_24_P64344	BLNK	NM_013314	B-cell linker	-1.42432	6.38821	-4.13051	0.00100349	0.0377867
A_33_P3412613	TMPO	NM_001032283	thymopoietin	1.37936	6.91343	4.1286	0.00100724	0.037903
A_24_P50950	CCDC88B	ENST00000492980	coiled-coil domain containing 88B	-1.15434	5.69426	-4.1274	0.00100961	0.0379071
A_23_P32125	PMPCA	NM_015160	peptidase (mitochondrial processing) alpha	0.767975	12.0819	4.12729	0.00100983	0.0379071
A_33_P3254606	WDR62	NM_001083961	WD repeat domain 62	2.07273	11.0823	4.12713	0.00101016	0.0379071
A_23_P58353	HNRNPD	NM_031370	heterogeneous nuclear ribonucleoprotein D (AU-rich element RNA binding protein 1, 37kDa)	1.20807	13.6436	4.12672	0.00101097	0.0379071
A_23_P386411	PPID	NM_005038	peptidylprolyl isomerase D	1.11095	11.3691	4.12604	0.00101231	0.0379071
A_24_P214231	STIL	NM_001048166	SCL/TAL1 interrupting locus	1.77292	6.61531	4.12579	0.00101282	0.0379071
A_23_P150255	RBM14	NM_006328	RNA binding motif protein 14	1.4157	12.0632	4.12575	0.00101289	0.0379071
A_23_P354827	ZNF550	ENST00000447310	zinc finger protein 550	-0.990476	8.63035	-4.12575	0.0010129	0.0379071
A_23_P104651	CDCA5	NM_080668	cell division cycle associated 5	2.26032	11.6217	4.12554	0.0010133	0.0379071
A_23_P258769	HLA-DPB1	NM_002121	major histocompatibility complex, class II, DP beta 1	2.48049	8.14894	4.12439	0.0010156	0.0379684
A_23_P124642	RASGRP1	NM_005739	RAS guanyl releasing protein 1 (calcium and DAG-regulated)	-2.18166	6.30353	-4.12341	0.00101754	0.0380075
A_33_P3380063	ADAMTSL4	NM_025008	ADAMTS-like 4	-2.1295	7.61017	-4.12307	0.00101821	0.0380075
A_23_P419107	TCP11L2	NM_152772	t-complex 11, testis-specific-like 2	-1.5336	6.44826	-4.12286	0.00101863	0.0380075
A_33_P3228600	CPA5	NM_001127442	carboxypeptidase A5	0.906459	5.38642	4.12243	0.0010195	0.0380151
A_23_P139260	SLC22A18	NM_183233	solute carrier family 22, member 18	-2.21991	11.7166	-4.12096	0.00102245	0.0381003
A_33_P3417810	NOL10	NM_024894	nucleolar protein 10	0.666545	11.4612	4.12056	0.00102325	0.0381054
A_23_P73780	IRAK1	NM_001569	interleukin-1 receptor-associated kinase 1	1.29472	9.6869	4.11765	0.00102909	0.0382981
A_19_P00803360	LOC730101	NR_024403	uncharacterized LOC730101	1.71188	8.13279	4.11533	0.00103379	0.0384458
A_23_P45726	HNRNPR	NM_005826	heterogeneous nuclear ribonucleoprotein R	0.879396	12.0651	4.11448	0.00103552	0.0384458
A_23_P206792	ZNF764	NM_033410	zinc finger protein 764	0.798665	6.05023	4.11439	0.00103569	0.0384458
A_23_P137361	WRAP73	NM_017818	WD repeat containing, antisense to TP73	0.613294	8.91007	4.11437	0.00103574	0.0384458
A_23_P33791	SSBP2	NM_012446	single-stranded DNA binding protein 2	-1.49214	10.3111	-4.11225	0.00104005	0.0385691
A_33_P3216938	AMPD3	ENST00000527261	adenosine monophosphate deaminase 3 [Source:HGNC Symbol;Acc:470] [ENST00000527261]	1.40065	6.12559	4.11177	0.00104102	0.0385691
A_33_P3286422	FANCA	NM_001018112	Fanconi anemia, complementation group A	2.32714	7.45317	4.11153	0.00104152	0.0385691
A_23_P56922	HSPE1	NM_002157	heat shock 10kDa protein 1	1.2048	15.5335	4.11141	0.00104175	0.0385691
A_23_P122674	PAK1IP1	NM_017906	PAK1 interacting protein 1	1.33119	10.4572	4.1103	0.00104403	0.0386285
A_23_P139123	SERPING1	NM_000062	serpin peptidase inhibitor, clade G (C1 inhibitor), member 1	-1.91951	6.64636	-4.10961	0.00104544	0.0386434
A_23_P24444	DHCR7	NM_001360	7-dehydrocholesterol reductase	1.4664	14.2506	4.10944	0.00104578	0.0386434
A_21_P0000027	TRPT1	NM_001160389	tRNA phosphotransferase 1	-0.77199	13.1633	-4.10892	0.00104686	0.0386462
A_33_P3245575	COLGALT1	NM_024656	collagen beta(1-O)galactosyltransferase 1	0.901319	6.57123	4.10847	0.00104779	0.0386462
A_23_P120921	ANKRD54	NM_138797	ankyrin repeat domain 54	1.0121	8.34535	4.10842	0.00104788	0.0386462
A_33_P3396527	POLR3G	NM_006467	polymerase (RNA) III (DNA directed) polypeptide G (32kD)	1.92133	8.14388	4.10768	0.00104942	0.038678
A_32_P71447	NCAPD3	NM_015261	non-SMC condensin II complex, subunit D3	1.6773	11.0858	4.10604	0.0010528	0.0387777
A_23_P18422	MRPL3	NM_007208	mitochondrial ribosomal protein L3	1.04733	11.9524	4.1043	0.00105638	0.0388849
A_23_P343366	MAB21L3	NM_152367	mab-21-like 3 (C. elegans)	-1.81096	6.31087	-4.1039	0.00105721	0.0388904
A_33_P3340468	CENPI	ENST00000403304	centromere protein I	1.47731	6.05662	4.10258	0.00105995	0.0389659
A_23_P259663	ZKSCAN5	NM_014569	zinc finger with KRAB and SCAN domains 5	0.62247	7.14525	4.10208	0.001061	0.0389798
A_33_P3319765	FANCC	NM_001243744	Fanconi anemia, complementation group C	0.928311	6.38545	4.10093	0.00106339	0.039023
A_33_P3502037	CHORDC1	NM_012124	cysteine and histidine-rich domain (CHORD) containing 1	1.39812	7.66852	4.10057	0.00106414	0.039023
A_33_P3303372	PARD3	NM_001184792	par-3 family cell polarity regulator	-0.909129	12.4528	-4.10053	0.00106422	0.039023
A_23_P318904	SERTAD4	NM_019605	SERTA domain containing 4	2.10705	7.63348	4.09973	0.00106589	0.0390592
A_23_P44546	DFFB	NM_004402	DNA fragmentation factor, 40kDa, beta polypeptide (caspase-activated DNase)	1.42861	7.19438	4.09891	0.00106761	0.0390893
A_19_P00807901	lincRNA:chr2:121220455-121308130_F	lincRNA:chr2:121220455-121308130_F	lincRNA:chr2:121220455-121308130 forward strand	0.747315	5.57512	4.09869	0.00106807	0.0390893
A_23_P123256	PDAP1	NM_014891	PDGFA associated protein 1	0.909294	10.9045	4.09762	0.00107033	0.0391407
A_33_P3275381	MAP9	NM_001039580	microtubule-associated protein 9	1.45559	7.31501	4.09737	0.00107084	0.0391407
A_23_P54918	LDHD	NM_153486	lactate dehydrogenase D	-1.61374	6.73496	-4.09532	0.00107515	0.0392386
A_32_P214665	PCP4L1	NM_001102566	Purkinje cell protein 4 like 1	-3.63264	9.10935	-4.0949	0.00107605	0.0392386
A_33_P3321230	SLC18B1	NM_052831	solute carrier family 18, subfamily B, member 1	1.14656	7.17269	4.09489	0.00107607	0.0392386
A_23_P169117	RRAGA	NM_006570	Ras-related GTP binding A	0.632554	14.2995	4.0948	0.00107626	0.0392386
A_23_P131227	TTC27	NM_017735	tetratricopeptide repeat domain 27	1.15932	11.4167	4.09345	0.00107911	0.0392958
A_24_P90097	ADD3	NM_016824	adducin 3 (gamma)	-1.82078	10.9582	-4.09341	0.0010792	0.0392958
A_19_P00804228	lincRNA:chr5:108527309-108533551_F	lincRNA:chr5:108527309-108533551_F	lincRNA:chr5:108527309-108533551 forward strand	0.657952	10.1374	4.09297	0.00108013	0.0393037
A_24_P21410	NOL6	NM_022917	nucleolar protein 6 (RNA-associated)	1.5673	8.91726	4.09266	0.00108078	0.0393037
A_32_P506600	RAN	NM_006325	RAN, member RAS oncogene family	1.14887	15.8044	4.09222	0.00108171	0.0393125
A_32_P741851	GLB1L3	NM_001080407	galactosidase, beta 1-like 3	0.773633	4.84852	4.09158	0.00108309	0.0393375
A_33_P3579984	LOC285147	AK094521	Homo sapiens cDNA FLJ37202 fis, clone BRALZ2006734. [AK094521]	-1.44857	6.82301	-4.09119	0.00108391	0.0393424
A_23_P126212	CLSPN	NM_022111	claspin	2.19043	6.51055	4.09065	0.00108505	0.0393589
A_19_P00331473	lincRNA:chr13:80609649-80617974_F	lincRNA:chr13:80609649-80617974_F	lincRNA:chr13:80609649-80617974 forward strand	0.998607	5.52129	4.08918	0.00108819	0.0394247
A_33_P3387856	CENPN	NM_001100625	centromere protein N	1.35039	6.55723	4.08916	0.00108824	0.0394247
A_23_P46025	ETNK2	NM_018208	ethanolamine kinase 2	-1.92327	7.11648	-4.08821	0.00109027	0.0394537
A_21_P0011340	LINC00933	NR_038273	long intergenic non-protein coding RNA 933	-1.03874	7.05606	-4.08795	0.00109082	0.0394537
A_24_P169148	HMGB1	NM_002128	high mobility group box 1	1.06644	14.4399	4.08782	0.0010911	0.0394537
A_33_P3369371	GPX3	NM_002084	glutathione peroxidase 3	-2.8149	8.67107	-4.08682	0.00109324	0.0394683
A_33_P3346338	TBC1D31	NM_001145088	TBC1 domain family, member 31	0.529902	5.50941	4.08653	0.00109386	0.0394683
A_23_P49499	ST6GALNAC2	NM_006456	ST6 (alpha-N-acetyl-neuraminyl-2,3-beta-galactosyl-1,3)-N-acetylgalactosaminide alpha-2,6-sialyltransferase 2	-1.46267	11.3904	-4.08626	0.00109444	0.0394683
A_19_P00807230	lincRNA:chr5:108527309-108533551_F	lincRNA:chr5:108527309-108533551_F	lincRNA:chr5:108527309-108533551 forward strand	0.702371	10.4287	4.08601	0.00109499	0.0394683
A_19_P00813482	CRHR1-IT1	NR_026905	CRHR1 intronic transcript 1	-1.59588	7.95079	-4.08584	0.00109536	0.0394683
A_23_P133842	HIST1H1T	NM_005323	histone cluster 1, H1t	-1.38516	5.95071	-4.08571	0.00109563	0.0394683
A_21_P0000660	LOC100499489	NR_036533	uncharacterized LOC100499489	1.04086	7.86087	4.08409	0.00109912	0.0395538
A_32_P210202	E2F7	NM_203394	E2F transcription factor 7	2.02911	9.86315	4.08396	0.00109939	0.0395538
A_19_P00810730	lincRNA:chr22:29203850-29211650_F	lincRNA:chr22:29203850-29211650_F	lincRNA:chr22:29203850-29211650 forward strand	0.740652	5.34286	4.08304	0.00110138	0.0396007
A_23_P129513	MRPL28	NM_006428	mitochondrial ribosomal protein L28	0.917666	12.3307	4.08126	0.00110524	0.0397001
A_23_P105392	CCT2	NM_006431	chaperonin containing TCP1, subunit 2 (beta)	1.16359	15.1576	4.08092	0.00110597	0.0397001
A_23_P218858	ABI3BP	NM_015429	ABI family, member 3 (NESH) binding protein	-1.7011	5.457	-4.08081	0.00110622	0.0397001
A_23_P398275	GOLGA2P7	NR_027001	golgin A2 pseudogene 7	-1.9415	11.6941	-4.0792	0.00110971	0.0398004
A_33_P3349637	PCDH1	NM_002587	protocadherin 1	-2.40762	11.9345	-4.07774	0.00111291	0.0398889
A_23_P77437	PRMT7	NM_019023	protein arginine methyltransferase 7	0.923415	6.57202	4.07743	0.00111357	0.0398889
A_23_P360316	FUT3	NM_000149	fucosyltransferase 3 (galactoside 3(4)-L-fucosyltransferase, Lewis blood group)	-3.25236	10.813	-4.07518	0.0011185	0.0400405
A_23_P27810	ZNF607	NM_032689	zinc finger protein 607	0.77997	10.0707	4.07244	0.00112454	0.0402117
A_24_P227831	ABCC1	NM_019862	ATP-binding cassette, sub-family C (CFTR/MRP), member 1	1.53903	9.73305	4.07226	0.00112493	0.0402117
A_23_P170352	MRPL12	NM_002949	mitochondrial ribosomal protein L12	1.08832	12.3789	4.07177	0.00112603	0.0402117
A_33_P3239185	SYT7	NM_001252065	synaptotagmin VII	-2.94286	7.33136	-4.07174	0.00112609	0.0402117
A_23_P136355	HHAT	NM_018194	hedgehog acyltransferase	-1.34169	9.02027	-4.06969	0.00113063	0.0403486
A_21_P0011731	ZNF98	NM_001098626	zinc finger protein 98	-1.05758	10.8708	-4.06761	0.00113526	0.0404495
A_23_P422193	SUV39H1	NM_003173	suppressor of variegation 3-9 homolog 1 (Drosophila)	1.82841	8.28544	4.06758	0.00113534	0.0404495
A_33_P3304427	MCIDAS	NM_001190787	multiciliate differentiation and DNA synthesis associated cell cycle protein	0.533061	4.88436	4.06723	0.00113611	0.0404495
A_33_P3322724	POLR3A	NM_007055	polymerase (RNA) III (DNA directed) polypeptide A, 155kDa	0.763529	10.5774	4.06685	0.00113696	0.0404495
A_33_P3254535	LOC100130642	AK124249	Homo sapiens cDNA FLJ42255 fis, clone TKIDN2009889. [AK124249]	-0.554656	4.81813	-4.06678	0.00113711	0.0404495
A_23_P61674	CLK4	NM_020666	CDC-like kinase 4	-1.06485	8.51835	-4.0664	0.00113795	0.0404495
A_21_P0014763	LOC100652839	XR_132529	PREDICTED: Homo sapiens hypothetical LOC100652839 (LOC100652839), miscRNA [XR_132529]	1.9497	7.14183	4.06621	0.00113839	0.0404495
A_21_P0010343	XLOC_014170	ENST00000450776	BROAD Institute lincRNA (XLOC_014170), lincRNA [TCONS_00029366]	1.03479	6.53653	4.06504	0.00114102	0.0404715
A_23_P18751	TMPRSS11E	NM_014058	transmembrane protease, serine 11E	-2.02419	6.69486	-4.06502	0.00114105	0.0404715
A_23_P65262	N4BP2L2	NM_033111	NEDD4 binding protein 2-like 2	-1.50504	10.1256	-4.06499	0.00114113	0.0404715
A_33_P3780901	SBNO1	NM_001167856	strawberry notch homolog 1 (Drosophila)	-0.89561	10.5025	-4.06103	0.00115003	0.0406626
A_23_P48237	MCRS1	NM_006337	microspherule protein 1	0.971193	10.6718	4.06072	0.00115074	0.0406626
A_32_P191840	LOC644662	XM_933903	PREDICTED: Homo sapiens hypothetical protein LOC644662, transcript variant 2 (LOC644662), mRNA [XM_933903]	1.41041	6.26596	4.06054	0.00115113	0.0406626
A_24_P71661	CRTAP	NM_006371	cartilage associated protein	0.681503	6.2479	4.06054	0.00115114	0.0406626
A_33_P3270337	STK32C	ENST00000368619	serine/threonine kinase 32C	0.961387	7.13288	4.06024	0.00115181	0.0406626
A_33_P3341429	NEXN	NM_144573	nexilin (F actin binding protein)	1.94651	6.94944	4.06009	0.00115216	0.0406626
A_21_P0013337	XLOC_l2_013931	TCONS_l2_00026766	BROAD Institute lincRNA (XLOC_l2_013931), lincRNA [TCONS_l2_00026766]	-1.44733	5.99381	-4.05959	0.00115329	0.0406626
A_23_P392126	LYRM9	NM_001076680	LYR motif containing 9	-1.59401	11.4344	-4.05918	0.00115423	0.0406626
A_21_P0009749	XLOC_013275	AK090762	ALU8_HUMAN (P39195) Alu subfamily SX sequence contamination warning entry, partial (15%) [THC2497887]	-1.74369	6.47238	-4.05905	0.00115452	0.0406626
A_33_P3405500	SACS	NM_014363	sacsin molecular chaperone	1.91844	6.8573	4.05851	0.00115574	0.0406626
A_19_P00331726	lincRNA:chr4:53577368-53616143_R	lincRNA:chr4:53577368-53616143_R	lincRNA:chr4:53577368-53616143 reverse strand	1.22413	6.95514	4.05825	0.00115633	0.0406626
A_24_P287075	MAP4K2	NM_004579	mitogen-activated protein kinase kinase kinase kinase 2	1.14451	7.67866	4.05821	0.00115642	0.0406626
A_32_P96719	SHCBP1	NM_024745	SHC SH2-domain binding protein 1	2.63244	9.61358	4.05818	0.0011565	0.0406626
A_23_P206661	NQO1	NM_000903	NAD(P)H dehydrogenase, quinone 1	1.95631	8.4525	4.05767	0.00115765	0.0406626
A_24_P413941	C2orf69	NM_153689	chromosome 2 open reading frame 69	0.803877	9.90855	4.05759	0.00115784	0.0406626
A_23_P28733	RBL1	NM_002895	retinoblastoma-like 1	2.10125	7.57607	4.05753	0.00115796	0.0406626
A_24_P84428	CACYBP	NM_014412	calcyclin binding protein	1.33168	10.6761	4.05712	0.00115889	0.0406626
A_23_P205370	ASB2	NM_016150	ankyrin repeat and SOCS box containing 2	-3.10974	8.18154	-4.05696	0.00115928	0.0406626
A_33_P3341490	KRT42P	NR_033415	keratin 42 pseudogene	2.01514	6.68809	4.05465	0.00116454	0.0408221
A_24_P270728	NUPR1	NM_001042483	nuclear protein, transcriptional regulator, 1	-2.90703	13.7508	-4.05392	0.0011662	0.0408555
A_23_P487	UCK2	NM_012474	uridine-cytidine kinase 2	1.31177	11.6681	4.05351	0.00116715	0.0408639
A_23_P428129	CDKN1C	NM_000076	cyclin-dependent kinase inhibitor 1C (p57, Kip2)	-1.65058	10.3338	-4.05279	0.00116879	0.0408781
A_23_P387471	MICB	NM_005931	MHC class I polypeptide-related sequence B	3.42058	8.65154	4.05261	0.00116922	0.0408781
A_23_P134744	RNF122	NM_024787	ring finger protein 122	-1.26252	8.77347	-4.05229	0.00116996	0.0408781
A_33_P3236986	ENST00000369884	ENST00000369884	cytochrome P450, family 17, subfamily A, polypeptide 1 opposite strand [Source:HGNC Symbol;Acc:31671] [ENST00000369884]	-1.03207	6.62191	-4.05209	0.00117041	0.0408781
A_23_P129174	LRRC49	NM_017691	leucine rich repeat containing 49	1.35805	8.52147	4.05099	0.00117295	0.0409418
A_19_P00812250	SMAD4	NM_005359	SMAD family member 4	-0.953003	11.9864	-4.04987	0.00117553	0.041007
A_33_P3441060	TMEM242	NM_018452	transmembrane protein 242	-0.948186	9.84955	-4.04881	0.00117799	0.0410677
A_23_P1594	VEGFB	NM_003377	vascular endothelial growth factor B	-0.960554	12.9679	-4.04826	0.00117925	0.041077
A_21_P0013436	XLOC_l2_013873	ENST00000442578	BROAD Institute lincRNA (XLOC_l2_013873), lincRNA [TCONS_l2_00027391]	-0.633803	5.18496	-4.04808	0.00117969	0.041077
A_33_P3280597	ENST00000244070	ENST00000244070	protein phosphatase 4, regulatory subunit 1-like [Source:HGNC Symbol;Acc:15755] [ENST00000244070]	0.798173	5.64744	4.04743	0.00118119	0.0410886
A_23_P149529	TACSTD2	NM_002353	tumor-associated calcium signal transducer 2	-1.35078	15.8388	-4.0471	0.00118194	0.0410886
A_33_P3252286	CRLF1	NM_004750	cytokine receptor-like factor 1	-1.70854	8.71205	-4.04701	0.00118217	0.0410886
A_23_P408376	HSPA12A	NM_025015	heat shock 70kDa protein 12A	1.05336	8.84384	4.04625	0.00118392	0.0411098
A_19_P00332336	lincRNA:chr21:40970930-40983380_R	lincRNA:chr21:40970930-40983380_R	lincRNA:chr21:40970930-40983380 reverse strand	0.691618	5.16086	4.04613	0.00118421	0.0411098
A_33_P3380587	AGO1	NM_012199	argonaute RISC catalytic component 1	1.00159	7.46798	4.04456	0.00118788	0.041194
A_23_P116235	MDK	NM_001012334	midkine (neurite growth-promoting factor 2)	-1.90676	12.5503	-4.04395	0.00118928	0.041194
A_33_P3263193	C12orf32	NR_027363	Homo sapiens chromosome 12 open reading frame 32 (C12orf32), transcript variant 1, non-coding RNA [NR_027363]	0.807252	11.1386	4.04377	0.00118971	0.041194
A_23_P115105	C1orf144	NM_015609	Homo sapiens chromosome 1 open reading frame 144 (C1orf144), transcript variant 2, mRNA [NM_015609]	0.881207	13.204	4.04375	0.00118975	0.041194
A_23_P24192	RRP12	NM_015179	ribosomal RNA processing 12 homolog (S. cerevisiae)	1.24354	9.1374	4.04355	0.00119023	0.041194
A_23_P8834	EPHX2	NM_001979	epoxide hydrolase 2, cytoplasmic	-1.78571	10.3224	-4.04044	0.00119752	0.0413964
A_23_P404134	TOX4	NM_014828	TOX high mobility group box family member 4	-0.760416	10.9993	-4.04015	0.00119821	0.0413964
A_24_P316102	MLLT10	NM_001195630	myeloid/lymphoid or mixed-lineage leukemia (trithorax homolog, Drosophila); translocated to, 10	0.806543	9.14152	4.04014	0.00119824	0.0413964
A_33_P3236921	PARP1	NM_001618	poly (ADP-ribose) polymerase 1	1.69332	9.85353	4.03964	0.00119942	0.0414082
A_32_P33561	ZBTB11-AS1	NR_024407	ZBTB11 antisense RNA 1	1.09396	6.80764	4.03906	0.00120079	0.0414082
A_32_P71788	FKBP4	NM_002014	FK506 binding protein 4, 59kDa	1.15895	8.62044	4.03889	0.00120119	0.0414082
A_33_P3274935	HID1	NM_030630	HID1 domain containing	-1.84446	10.0037	-4.03877	0.00120147	0.0414082
A_23_P323783	LSM14B	NM_144703	LSM14B, SCD6 homolog B (S. cerevisiae)	0.781228	8.08294	4.03722	0.00120514	0.0415096
A_23_P12336	PRMT6	NM_018137	protein arginine methyltransferase 6	0.982376	10.8684	4.03666	0.00120647	0.0415305
A_33_P3542911	SNAR-C4	BF570948	602076150F1 NIH_MGC_62 Homo sapiens cDNA clone IMAGE:4243164 5', mRNA sequence [BF570948]	0.883251	5.75949	4.03578	0.00120856	0.0415773
A_23_P15466	SCO1	NM_004589	SCO1 cytochrome c oxidase assembly protein	0.849025	10.8648	4.03522	0.00120989	0.0415984
A_33_P3392320	SLC6A15	NM_018057	solute carrier family 6 (neutral amino acid transporter), member 15	1.1472	5.7017	4.03438	0.00121189	0.0416421
A_24_P225604	DNAJC10	NM_018981	DnaJ (Hsp40) homolog, subfamily C, member 10	1.45157	11.3451	4.03376	0.00121337	0.041668
A_33_P3380783	LOC100128184	AK128032	Homo sapiens cDNA FLJ46151 fis, clone TESTI4000957. [AK128032]	1.59616	7.7292	4.03318	0.00121476	0.0416907
A_24_P237912	TCAF2	NM_001130026	TRPM8 channel-associated factor 2	-0.944246	5.32152	-4.03252	0.00121633	0.0416966
A_33_P3353170	CLTC	BC051800	Homo sapiens clathrin, heavy chain (Hc), mRNA (cDNA clone MGC:57689 IMAGE:6187185), complete cds. [BC051800]	0.923401	7.63881	4.03242	0.00121658	0.0416966
A_19_P00804417	LOC100507376	XR_108543	PREDICTED: Homo sapiens hypothetical LOC100507376, transcript variant 1 (LOC100507376), miscRNA [XR_108543]	-1.42813	7.48215	-4.03219	0.00121711	0.0416966
A_23_P72077	IL12RB2	NM_001559	interleukin 12 receptor, beta 2	0.777393	5.10164	4.03171	0.00121827	0.0416989
A_23_P7423	NSUN2	NM_017755	NOP2/Sun RNA methyltransferase family, member 2	1.23899	12.4991	4.03156	0.00121863	0.0416989
A_23_P414252	SNX8	AK315670	Homo sapiens cDNA, FLJ96764, highly similar to Homo sapiens sorting nexin 8 (SNX8), mRNA. [AK315670]	1.55097	7.27663	4.03105	0.00121985	0.0417157
A_33_P3286724	PLD2	NM_002663	phospholipase D2	-0.906393	12.5995	-4.02818	0.00122675	0.0419268
A_21_P0012186	XLOC_l2_009139	TCONS_l2_00017151	BROAD Institute lincRNA (XLOC_l2_009139), lincRNA [TCONS_l2_00017151]	-0.987869	6.10354	-4.02777	0.00122775	0.0419357
A_24_P336584	RASSF5	NM_182664	Ras association (RalGDS/AF-6) domain family member 5	-1.29137	5.8955	-4.02736	0.00122872	0.0419441
A_23_P146111	NIPAL2	NM_024759	NIPA-like domain containing 2	-0.912176	6.45028	-4.02474	0.00123509	0.0421364
A_23_P92261	ECE2	NM_032331	endothelin converting enzyme 2	1.14773	11.6986	4.02395	0.00123702	0.0421703
A_19_P00802098	XLOC_001952	ENST00000423704	Unknown	0.828628	6.2622	4.02352	0.00123805	0.0421703
A_33_P3474319	SLC37A2	NM_198277	solute carrier family 37 (glucose-6-phosphate transporter), member 2	-1.49287	8.63854	-4.02342	0.00123829	0.0421703
A_33_P3535649	FLYWCH1	NM_032296	FLYWCH-type zinc finger 1	-1.43271	7.72099	-4.02236	0.00124088	0.0422062
A_19_P00319760	lincRNA:chr20:31148894-31161690_F	lincRNA:chr20:31148894-31161690_F	lincRNA:chr20:31148894-31161690 forward strand	1.29763	10.404	4.0221	0.00124152	0.0422062
A_23_P206501	CLEC18B	NM_001011880	C-type lectin domain family 18, member B	-0.972535	6.59665	-4.02209	0.00124155	0.0422062
A_23_P251927	CHCHD3	NM_017812	coiled-coil-helix-coiled-coil-helix domain containing 3	1.16983	10.7464	4.02119	0.00124374	0.0422555
A_33_P3248664	VARS	NM_006295	valyl-tRNA synthetase	1.30117	12.3639	4.02065	0.00124507	0.0422757
A_33_P3243168	MZF1	NM_198055	myeloid zinc finger 1	-1.11106	11.5128	-4.01881	0.00124958	0.0423898
A_23_P256021	LAS1L	NM_031206	LAS1-like (S. cerevisiae)	0.943802	12.433	4.01855	0.00125023	0.0423898
A_24_P162373	ZNRF3	NM_001206998	zinc and ring finger 3	0.839055	11.4545	4.01833	0.00125075	0.0423898
A_23_P80032	E2F1	NM_005225	E2F transcription factor 1	2.59541	9.21012	4.01768	0.00125237	0.0423898
A_23_P103720	AGMAT	NM_024758	agmatine ureohydrolase (agmatinase)	1.75255	6.70344	4.01739	0.00125308	0.0423898
A_33_P3253596	KIF4A	NM_012310	kinesin family member 4A	1.81567	7.55173	4.01736	0.00125315	0.0423898
A_23_P45913	SNRNP40	NM_004814	small nuclear ribonucleoprotein 40kDa (U5)	1.05482	7.75236	4.01646	0.00125536	0.0423898
A_23_P147641	TCEA2	NM_003195	transcription elongation factor A (SII), 2	-1.57141	8.75908	-4.01594	0.00125667	0.0423898
A_23_P59397	RSPH3	NM_031924	radial spoke 3 homolog (Chlamydomonas)	-1.13419	11.3751	-4.01559	0.00125752	0.0423898
A_23_P125837	PBDC1	NM_016500	polysaccharide biosynthesis domain containing 1	1.07076	8.09542	4.01547	0.00125782	0.0423898
A_24_P22079	FOXO1	NM_002015	forkhead box O1	-1.25699	10.3373	-4.01531	0.00125821	0.0423898
A_33_P3324655	TTI2	NM_025115	TELO2 interacting protein 2	0.737798	8.33774	4.01531	0.00125822	0.0423898
A_21_P0000740	HIVEP3	NR_038260	human immunodeficiency virus type I enhancer binding protein 3	-1.16686	7.27444	-4.01522	0.00125844	0.0423898
A_23_P69242	SUMF1	NM_182760	sulfatase modifying factor 1	-1.02614	12.3341	-4.01469	0.00125975	0.0423898
A_33_P3376636	OPA3	NM_001017989	optic atrophy 3 (autosomal recessive, with chorea and spastic paraplegia)	0.927546	7.61059	4.01444	0.00126037	0.0423898
A_21_P0002483	LOC100506473	XR_109933	uncharacterized LOC100506473	0.806831	7.28164	4.01434	0.00126062	0.0423898
A_33_P3324890	HSP90AB2P	NR_003132	heat shock protein 90kDa alpha (cytosolic), class B member 2, pseudogene	1.1601	11.2523	4.01419	0.001261	0.0423898
A_24_P232696	SMARCD1	NM_139071	SWI/SNF related, matrix associated, actin dependent regulator of chromatin, subfamily d, member 1	0.911499	11.4336	4.01111	0.00126867	0.0425908
A_23_P429092	HBS1L	NM_001145207	HBS1-like translational GTPase	0.80464	6.05213	4.01103	0.00126886	0.0425908
A_24_P30206	BCCIP	NM_078468	BRCA2 and CDKN1A interacting protein	1.05155	9.57905	4.01089	0.00126921	0.0425908
A_33_P3663974	THRB	NM_001128177	thyroid hormone receptor, beta	-1.09547	6.76274	-4.00967	0.00127225	0.0426681
A_32_P91250	UBE2L3	NM_003347	ubiquitin-conjugating enzyme E2L 3	0.744089	12.8378	4.00924	0.00127335	0.0426798
A_24_P406006	LPCAT1	NM_024830	lysophosphatidylcholine acyltransferase 1	1.65402	8.02903	4.00886	0.00127428	0.0426862
A_23_P23411	PRCC	NM_005973	papillary renal cell carcinoma (translocation-associated)	0.757278	8.5247	4.00806	0.0012763	0.0426912
A_23_P204324	DNM1L	NM_012062	dynamin 1-like	0.937997	10.0227	4.00802	0.0012764	0.0426912
A_33_P3659808	PELP1	NM_014389	proline, glutamate and leucine rich protein 1	0.845926	12.9836	4.00781	0.00127693	0.0426912
A_23_P33465	CRELD2	NM_024324	cysteine-rich with EGF-like domains 2	0.959573	12.7197	4.0073	0.00127821	0.0426912
A_23_P152984	ALYREF	NM_005782	Aly/REF export factor	1.2925	11.4879	4.00709	0.00127875	0.0426912
A_24_P379750	MXD1	NM_002357	MAX dimerization protein 1	-1.65489	10.7835	-4.00703	0.0012789	0.0426912
A_33_P3291877	ARID1B	NM_020732	AT rich interactive domain 1B (SWI1-like)	0.646478	6.37629	4.00552	0.00128269	0.0427787
A_23_P146479	SURF2	NM_017503	surfeit 2	1.08467	12.1544	4.00537	0.00128309	0.0427787
A_24_P569294	MRPS12	NM_021107	mitochondrial ribosomal protein S12	1.01207	12.3335	4.00496	0.00128411	0.0427787
A_33_P3366258	MTHFD2L	ENST00000490698	methylenetetrahydrofolate dehydrogenase (NADP+ dependent) 2-like	2.11901	6.20755	4.00481	0.0012845	0.0427787
A_23_P218190	CAPN3	NM_000070	calpain 3, (p94)	-1.28071	6.88412	-4.00362	0.0012875	0.0428176
A_19_P00803757	lincRNA:chr1:91997737-92078987_F	lincRNA:chr1:91997737-92078987_F	lincRNA:chr1:91997737-92078987 forward strand	-0.625833	15.6129	-4.00354	0.0012877	0.0428176
A_33_P3240392	FOXO3	NM_001455	forkhead box O3	-1.02064	12.4874	-4.00346	0.00128791	0.0428176
A_33_P3369781	UBE3D	NM_198920	ubiquitin protein ligase E3D	0.847864	7.75166	4.00237	0.00129068	0.0428469
A_33_P3239532	ZNF3	NM_017715	zinc finger protein 3	0.837187	6.48269	4.00237	0.00129068	0.0428469
A_23_P97853	TMEM254	NM_025125	transmembrane protein 254	-1.30904	10.6941	-4.00223	0.00129103	0.0428469
A_23_P257668	TTC26	NM_024926	tetratricopeptide repeat domain 26	1.35574	6.97669	4.00188	0.00129193	0.0428518
A_33_P3248842	KHDC1	NM_001251874	KH homology domain containing 1	1.17768	6.61616	4.00099	0.00129419	0.042902
A_33_P3812669	GABARAPL1	NM_031412	GABA(A) receptor-associated protein like 1	-2.11408	11.4288	-3.99979	0.00129725	0.042978
A_21_P0009151	XLOC_012339	TCONS_00025132	BROAD Institute lincRNA (XLOC_012339), lincRNA [TCONS_00025132]	-0.82776	5.40219	-3.99939	0.00129827	0.042978
A_24_P174503	AMT	NM_000481	aminomethyltransferase	-1.72792	7.10451	-3.99918	0.00129882	0.042978
A_33_P3383029	MXI1	NM_130439	MAX interactor 1, dimerization protein	-2.4602	8.66006	-3.99892	0.00129948	0.042978
A_21_P0008200	XLOC_010693	TCONS_00022086	BROAD Institute lincRNA (XLOC_010693), lincRNA [TCONS_00022086]	-0.693808	4.9197	-3.99722	0.00130384	0.0430975
A_23_P159255	PTPRM	NM_002845	protein tyrosine phosphatase, receptor type, M	-1.35335	9.25801	-3.99656	0.00130555	0.043129
A_23_P157726	DENND4C	NM_017925	DENN/MADD domain containing 4C	-0.97914	11.0991	-3.99569	0.00130777	0.0431562
A_23_P153941	CAMKMT	NM_024766	calmodulin-lysine N-methyltransferase	0.764416	6.09037	3.99565	0.00130788	0.0431562
A_23_P10194	SEZ6L2	NM_201575	seizure related 6 homolog (mouse)-like 2	-2.19002	11.9564	-3.99503	0.00130948	0.0431844
A_33_P3230011	STOX1	NM_001130159	storkhead box 1	0.973157	5.64827	3.9943	0.00131136	0.0432213
A_33_P3325285	ENST00000440540	ENST00000440540	BC034563 ACBD3 protein {Homo sapiens} (exp=-1; wgp=0; cg=0), partial (17%) [THC2682346]	-2.34817	6.34571	-3.99364	0.00131306	0.0432218
A_23_P65041	RACGAP1P	NR_026583	Rac GTPase activating protein 1 pseudogene	1.65211	6.6528	3.99347	0.0013135	0.0432218
A_33_P3336437	TTLL5	NM_015072	tubulin tyrosine ligase-like family member 5	0.930629	6.63015	3.99342	0.00131363	0.0432218
A_24_P118247	CTU2	NM_001012762	cytosolic thiouridylase subunit 2 homolog (S. pombe)	1.18692	8.22056	3.99113	0.00131958	0.0433865
A_23_P146830	SLC25A10	NM_012140	solute carrier family 25 (mitochondrial carrier; dicarboxylate transporter), member 10	1.1198	9.0974	3.99072	0.00132063	0.0433865
A_33_P3370094	MME	NM_007289	membrane metallo-endopeptidase	-2.06959	6.87197	-3.99056	0.00132105	0.0433865
A_33_P3369058	LRRK2	NM_198578	leucine-rich repeat kinase 2	-1.12206	5.84247	-3.98977	0.0013231	0.0433865
A_19_P00319897	lincRNA:chr9:14588794-14590063_R	lincRNA:chr9:14588794-14590063_R	lincRNA:chr9:14588794-14590063 reverse strand	-1.20827	7.59489	-3.98954	0.00132372	0.0433865
A_24_P307384	A_24_P307384	A_24_P307384	Unknown	0.97989	5.98656	3.98948	0.00132387	0.0433865
A_23_P60339	C9orf64	NM_032307	chromosome 9 open reading frame 64	0.802795	7.75113	3.98946	0.00132393	0.0433865
A_23_P52311	TAF5	NM_006951	TAF5 RNA polymerase II, TATA box binding protein (TBP)-associated factor, 100kDa	1.15381	6.84207	3.98866	0.00132602	0.0434228
A_23_P125265	KPNA2	NM_002266	karyopherin alpha 2 (RAG cohort 1, importin alpha 1)	1.84492	14.5269	3.98845	0.00132656	0.0434228
A_24_P920521	COMMD6	NM_203497	COMM domain containing 6	-0.936457	6.40551	-3.98713	0.00133001	0.0434407
A_33_P3333054	SYBU	NM_001099744	syntabulin (syntaxin-interacting)	1.39799	8.10839	3.98688	0.00133066	0.0434407
A_21_P0001723	XLOC_000746	ENST00000450820	BROAD Institute lincRNA (XLOC_000746), lincRNA [TCONS_00002308]	-0.911465	5.80513	-3.98686	0.00133073	0.0434407
A_33_P3508717	LINC00847	NR_027183	long intergenic non-protein coding RNA 847	-1.07665	9.61604	-3.98647	0.00133174	0.0434407
A_19_P00802615	LOC100131564	NR_034089	uncharacterized LOC100131564	-1.16845	6.15134	-3.98646	0.00133178	0.0434407
A_23_P306479	ZBTB11-AS1	NR_024407	ZBTB11 antisense RNA 1	1.09905	7.17996	3.98606	0.00133282	0.0434407
A_24_P350008	A_24_P350008	A_24_P350008	Unknown	-1.00701	14.2797	-3.98606	0.00133283	0.0434407
A_21_P0002766	LOC644662	XM_001714709	PREDICTED: Homo sapiens hypothetical protein LOC644662 (LOC644662), mRNA [XM_001714709]	1.30943	5.80899	3.98593	0.00133316	0.0434407
A_23_P148959	TM2D1	NM_032027	TM2 domain containing 1	-0.982827	11.494	-3.98543	0.00133447	0.0434586
A_19_P00808879	lincRNA:chr3:114043485-114052885_R	lincRNA:chr3:114043485-114052885_R	lincRNA:chr3:114043485-114052885 reverse strand	-0.737733	5.26897	-3.9833	0.00134009	0.0436168
A_33_P3421728	DGKG	NM_001346	diacylglycerol kinase, gamma 90kDa	1.44181	5.6848	3.98143	0.00134504	0.0437463
A_23_P150350	C11orf1	NM_022761	chromosome 11 open reading frame 1	-1.14611	9.65401	-3.98122	0.00134559	0.0437463
A_23_P397208	GSTM2	NM_000848	glutathione S-transferase mu 2 (muscle)	-2.09267	8.17112	-3.98047	0.00134759	0.0437865
A_21_P0011001	PCSK7	NM_004716	proprotein convertase subtilisin/kexin type 7	0.836902	8.51645	3.9799	0.0013491	0.0438107
A_24_P294842	ATXN1	NM_000332	ataxin 1	-1.1592	6.98106	-3.978	0.00135415	0.0439169
A_24_P322444	NUP62	NM_153719	nucleoporin 62kDa	0.842884	13.6169	3.97789	0.00135446	0.0439169
A_33_P3260623	PLCB3	NM_000932	phospholipase C, beta 3 (phosphatidylinositol-specific)	1.24613	7.22982	3.97781	0.00135467	0.0439169
A_21_P0002655	XLOC_002035	ENST00000452212	PREDICTED: Homo sapiens hypothetical LOC100505774 (LOC100505774), miscRNA [XR_109967]	-1.82821	6.17955	-3.97565	0.00136046	0.0440774
A_32_P725218	METTL2A	NM_181725	methyltransferase like 2A	0.779767	8.07916	3.97539	0.00136116	0.0440774
A_24_P237753	NUP188	NM_015354	nucleoporin 188kDa	1.30847	7.6585	3.97471	0.00136299	0.0441097
A_23_P8961	IL7	NM_000880	interleukin 7	0.988299	6.0738	3.97401	0.00136485	0.0441097
A_33_P3700794	METTL1	NM_005371	methyltransferase like 1	1.26178	9.63875	3.97378	0.00136547	0.0441097
A_21_P0000064	HPSE	NM_006665	heparanase	1.59815	6.91228	3.97366	0.00136581	0.0441097
A_23_P104892	EIF4G2	NM_001418	eukaryotic translation initiation factor 4 gamma, 2	0.814615	14.6582	4.00142	0.00148373	0.0458074
A_23_P316741	TSPAN4	NM_001025237	tetraspanin 4	1.86615	10.9576	3.97354	0.00136611	0.0441097
A_32_P199551	SPTSSB	NM_001040100	serine palmitoyltransferase, small subunit B	-1.30584	6.53328	-3.97296	0.00136767	0.0441097
A_21_P0013130	STK19	NM_032454	serine/threonine kinase 19	-0.781815	12.7412	-3.97259	0.00136869	0.0441097
A_23_P111228	COQ3	NM_017421	coenzyme Q3 methyltransferase	1.49757	8.29252	3.97259	0.00136869	0.0441097
A_23_P103628	HEATR1	NM_018072	HEAT repeat containing 1	1.01028	11.5904	3.97223	0.00136966	0.0441097
A_24_P361006	NDUFA9	NM_005002	NADH dehydrogenase (ubiquinone) 1 alpha subcomplex, 9, 39kDa	0.889514	11.2813	3.97183	0.00137074	0.0441097
A_21_P0001721	XLOC_000730	TCONS_00002304	BROAD Institute lincRNA (XLOC_000730), lincRNA [TCONS_00002304]	0.64135	5.00211	3.97113	0.00137262	0.0441097
A_24_P333421	ZNF862	NM_001099220	zinc finger protein 862	-1.7906	9.65891	-3.97099	0.00137301	0.0441097
A_19_P00319636	lincRNA:chr4:53579005-53580304_R	lincRNA:chr4:53579005-53580304_R	lincRNA:chr4:53579005-53580304 reverse strand	1.05783	6.3265	3.9709	0.00137324	0.0441097
A_33_P3397073	LOC100507547	NR_037169	uncharacterized LOC100507547	-1.82811	9.03693	-3.97085	0.00137337	0.0441097
A_33_P3341676	MEF2A	NM_001171894	myocyte enhancer factor 2A	-0.970627	10.4909	-3.97074	0.00137369	0.0441097
A_33_P3373469	PSMD2	NM_002808	proteasome (prosome, macropain) 26S subunit, non-ATPase, 2	1.18727	15.9912	3.9701	0.00137542	0.0441353
A_23_P157865	TNC	NM_002160	tenascin C	2.96655	7.97093	3.96976	0.00137634	0.0441353
A_33_P3306264	LYPD3	NM_014400	LY6/PLAUR domain containing 3	-1.77576	9.02221	-3.96959	0.0013768	0.0441353
A_32_P353072	TMEM106B	NM_018374	transmembrane protein 106B	-1.12617	10.9995	-3.9688	0.00137894	0.0441792
A_23_P55064	WRAP53	NM_018081	WD repeat containing, antisense to TP53	1.54338	7.33186	3.96808	0.0013809	0.0442079
A_33_P3365810	MRPL12	NM_002949	mitochondrial ribosomal protein L12	1.12778	12.0068	3.96777	0.00138175	0.0442079
A_23_P151634	SUPT16H	NM_007192	suppressor of Ty 16 homolog (S. cerevisiae)	1.29121	8.35314	3.96725	0.00138317	0.0442079
A_23_P37068	TRAF3	NM_145725	TNF receptor-associated factor 3	1.03727	7.62796	3.9668	0.00138438	0.0442079
A_33_P3401477	LOC100130172	XR_112756	PREDICTED: Homo sapiens hypothetical LOC100130172 (LOC100130172), miscRNA [XR_112756]	0.679918	5.40948	3.96663	0.00138486	0.0442079
A_21_P0000386	SNORD89	NR_003070	small nucleolar RNA, C/D box 89	-1.88265	8.73749	-3.96655	0.00138508	0.0442079
A_23_P133995	PPIL1	NM_016059	peptidylprolyl isomerase (cyclophilin)-like 1	1.48154	12.3588	3.96649	0.00138523	0.0442079
A_24_P74329	ZNF493	NM_001076678	zinc finger protein 493	-0.892758	9.22551	-3.96605	0.00138644	0.0442219
A_33_P3262742	DAPL1	NM_001017920	death associated protein-like 1	-2.40779	9.07348	-3.96533	0.0013884	0.0442599
A_23_P71867	IL11RA	NM_147162	interleukin 11 receptor, alpha	-1.39416	7.01638	-3.96474	0.00139004	0.0442875
A_33_P3375934	NAMPT	NM_005746	nicotinamide phosphoribosyltransferase	-1.46583	10.6627	-3.96429	0.00139127	0.0442958
A_23_P131365	NDUFS1	NM_005006	NADH dehydrogenase (ubiquinone) Fe-S protein 1, 75kDa (NADH-coenzyme Q reductase)	0.596189	13.28	3.96408	0.00139185	0.0442958
A_23_P251548	TEX261	NM_144582	testis expressed 261	1.17728	10.1416	3.96351	0.00139339	0.0443204
A_21_P0014073	LOC100505481	ENST00000455503	PREDICTED: Homo sapiens hypothetical LOC100505481 (LOC100505481), miscRNA [XR_108349]	1.12946	6.75404	3.96169	0.00139842	0.0444182
A_21_P0000089	ZFYVE28	NM_001172660	zinc finger, FYVE domain containing 28	1.11423	6.40054	3.96166	0.0013985	0.0444182
A_24_P603224	SF3A3	NM_006802	splicing factor 3a, subunit 3, 60kDa	0.958331	11.6574	3.96155	0.00139879	0.0444182
A_23_P256223	VBP1	NM_003372	von Hippel-Lindau binding protein 1	0.872687	10.0981	3.96063	0.00140134	0.0444625
A_21_P0005194	XLOC_006159	BX647900	GB	0.877071	4.64054	3.96049	0.00140174	0.0444625
A_24_P655268	OIP5-AS1	NR_026757	OIP5 antisense RNA 1	1.05325	9.12377	3.9599	0.00140336	0.0444893
A_33_P3361182	PDCD11	NM_014976	programmed cell death 11	0.997224	7.78955	3.95902	0.00140581	0.0445423
A_24_P79054	TGFB1	NM_000660	transforming growth factor, beta 1	-1.92847	10.026	-3.95859	0.00140699	0.0445551
A_21_P0009590	XLOC_012895	TCONS_00026577	BROAD Institute lincRNA (XLOC_012895), lincRNA [TCONS_00026577]	-1.16742	9.68025	-3.95785	0.00140905	0.0445959
A_33_P3305368	DDX31	NM_138620	DEAD (Asp-Glu-Ala-Asp) box polypeptide 31	0.864134	8.09329	3.9563	0.00141337	0.044664
A_24_P370156	MAN2B1	NM_000528	mannosidase, alpha, class 2B, member 1	-0.883485	9.89842	-3.95594	0.00141436	0.044664
A_23_P430718	SPATA19	NM_174927	spermatogenesis associated 19	1.12293	5.45224	3.95578	0.00141482	0.044664
A_23_P501831	FAXDC2	NM_032385	fatty acid hydroxylase domain containing 2	-2.55777	7.55922	-3.95568	0.00141508	0.044664
A_23_P145089	HSP90AB1	NM_007355	heat shock protein 90kDa alpha (cytosolic), class B member 1	1.12021	13.4963	3.95568	0.0014151	0.044664
A_19_P00319845	lincRNA:chr20:37049265-37063981_F	lincRNA:chr20:37049265-37063981_F	lincRNA:chr20:37049265-37063981 forward strand	0.617986	5.40751	3.95537	0.00141595	0.0446663
A_33_P3338011	ZNF480	NM_144684	zinc finger protein 480	0.836074	7.64798	3.95477	0.00141764	0.0446805
A_33_P3441639	LOC145694	XR_109210	PREDICTED: Homo sapiens hypothetical LOC145694 (LOC145694), miscRNA [XR_109210]	1.64976	7.20251	3.95465	0.00141796	0.0446805
A_33_P3253832	FV367791	FV367791	Unknown	-1.94814	11.6377	-3.95394	0.00141996	0.0447119
A_19_P00811500	lincRNA:chr15:96788096-96828896_R	lincRNA:chr15:96788096-96828896_R	lincRNA:chr15:96788096-96828896 reverse strand	-1.59481	6.80289	-3.95359	0.00142095	0.0447119
A_19_P00811954	MIRLET7BHG	NR_027033	MIRLET7B host gene	-1.11312	8.16597	-3.9532	0.00142205	0.0447119
A_33_P3378334	SMC2	NM_001042550	structural maintenance of chromosomes 2	1.83151	8.12236	3.95319	0.00142207	0.0447119
A_33_P3332970	CLEC2B	NM_005127	C-type lectin domain family 2, member B	-1.879	6.59008	-3.95196	0.00142551	0.0447909
A_19_P00807103	lincRNA:chrX:38863681-38944131_F	lincRNA:chrX:38863681-38944131_F	lincRNA:chrX:38863681-38944131 forward strand	-0.654187	5.48484	-3.95166	0.00142637	0.0447909
A_23_P258136	MXRA5	NM_015419	matrix-remodelling associated 5	-2.99748	7.35141	-3.95146	0.00142693	0.0447909
A_23_P61569	VAMP4	NM_003762	vesicle-associated membrane protein 4	-1.05643	7.9088	-3.95093	0.0014284	0.0448126
A_23_P127522	HYLS1	NM_145014	hydrolethalus syndrome 1	1.3847	9.81738	3.95005	0.0014309	0.0448235
A_23_P140876	ABCA3	NM_001089	ATP-binding cassette, sub-family A (ABC1), member 3	-1.80999	7.55274	-3.94974	0.00143177	0.0448235
A_23_P77568	EIF3C	NM_001037808	eukaryotic translation initiation factor 3, subunit C	0.653159	16.5732	3.94971	0.00143185	0.0448235
A_33_P3246995	A_33_P3246995	A_33_P3246995	Unknown	-0.859869	14.2203	-3.9497	0.00143187	0.0448235
A_23_P134058	GFOD1	NM_001242629	glucose-fructose oxidoreductase domain containing 1	1.15288	6.20066	3.94665	0.00144054	0.045049
A_23_P253375	CUX1	NM_001913	cut-like homeobox 1	-1.56241	10.5195	-3.94661	0.00144065	0.045049
A_33_P3305790	NOS3	NM_000603	nitric oxide synthase 3 (endothelial cell)	0.792437	6.65746	3.94368	0.001449	0.0452736
A_19_P00316459	lincRNA:chr8:590407-594400_R	lincRNA:chr8:590407-594400_R	lincRNA:chr8:590407-594400 reverse strand	-1.19113	8.0818	-3.94354	0.00144941	0.0452736
A_23_P427703	MT1L	NR_001447	metallothionein 1L (gene/pseudogene)	2.085	15.8923	3.94285	0.00145138	0.0453105
A_33_P3270384	PPP1R14B	NM_138689	protein phosphatase 1, regulatory (inhibitor) subunit 14B	0.921027	15.388	3.94223	0.00145315	0.0453349
A_23_P102950	RSPH1	NM_080860	radial spoke head 1 homolog (Chlamydomonas)	-1.47162	9.10482	-3.94202	0.00145375	0.0453349
A_33_P3347663	A_33_P3347663	A_33_P3347663	Unknown	-1.76882	6.7085	-3.94058	0.00145788	0.045439
A_33_P3350074	SLC25A19	NM_001126121	solute carrier family 25 (mitochondrial thiamine pyrophosphate carrier), member 19	1.33729	11.8914	3.93963	0.00146064	0.0454995
A_23_P152858	COPRS	NM_018405	coordinator of PRMT5, differentiation stimulator	1.01566	13.3996	3.93936	0.00146141	0.0454995
A_21_P0014329	LOC100505792	XR_109307	PREDICTED: Homo sapiens hypothetical LOC100505792 (LOC100505792), miscRNA [XR_109307]	0.849865	10.5999	3.93801	0.00146531	0.0455964
A_33_P3262789	REEP6	NM_138393	receptor accessory protein 6	-1.78312	10.6735	-3.93762	0.00146643	0.0456065
A_23_P259451	LSM6	NM_007080	LSM6 homolog, U6 small nuclear RNA associated (S. cerevisiae)	0.923685	11.4699	3.93644	0.00146984	0.0456815
A_33_P3250963	TP53TG1	NR_015381	TP53 target 1 (non-protein coding)	-1.44944	10.0876	-3.93624	0.00147044	0.0456815
A_23_P33759	DHRS3	NM_004753	dehydrogenase/reductase (SDR family) member 3	-2.63423	13.8917	-3.93436	0.0014759	0.045805
A_32_P77502	HNRNPA3	NM_194247	heterogeneous nuclear ribonucleoprotein A3	1.24767	14.371	3.93393	0.00147716	0.045805
A_23_P87973	TRIM13	NM_213590	tripartite motif containing 13	-0.882021	10.9594	-3.93384	0.00147742	0.045805
A_33_P3341234	UBE2H	NM_003344	ubiquitin-conjugating enzyme E2H	-0.888476	12.5972	-3.93338	0.00147875	0.045805
A_23_P78170	MYBBP1A	NM_014520	MYB binding protein (P160) 1a	1.39037	9.07253	3.93327	0.00147909	0.045805
A_23_P24311	ALDH3B2	NM_000695	aldehyde dehydrogenase 3 family, member B2	-1.7811	6.66837	-3.93322	0.00147921	0.045805
A_33_P3210363	TMPO-AS1	NR_027157	TMPO antisense RNA 1	1.22969	6.20538	3.93295	0.00148	0.045805
A_33_P3209894	BC157839	BC157839	Homo sapiens cDNA clone IMAGE:9057058, containing frame-shift errors. [BC157839]	1.35483	8.53939	3.93168	0.00148374	0.0458074
A_33_P3233981	NASP	NM_002482	nuclear autoantigenic sperm protein (histone-binding)	1.42807	14.7111	3.93163	0.00148386	0.0458074
A_33_P3252635	ZNF254	NM_203282	zinc finger protein 254	-1.27131	9.13493	-3.93162	0.0014839	0.0458074
A_32_P52609	LPIN1	NM_145693	lipin 1	1.49277	12.1927	3.93156	0.00148407	0.0458074
A_23_P212284	POC1A	NM_015426	POC1 centriolar protein A	1.7557	10.4929	3.93064	0.00148677	0.0458661
A_23_P203957	TMTC1	NM_175861	transmembrane and tetratricopeptide repeat containing 1	2.3893	7.73777	3.92999	0.00148868	0.0459001
A_23_P59418	NRF1	NM_005011	nuclear respiratory factor 1	0.990348	6.75806	3.9294	0.00149042	0.0459291
A_21_P0012418	XLOC_l2_010029	TCONS_l2_00019040	BROAD Institute lincRNA (XLOC_l2_010029), lincRNA [TCONS_l2_00019040]	0.919429	5.45535	3.92741	0.00149628	0.0460834
A_33_P3270581	ENST00000308739	ENST00000308739	PREDICTED: Homo sapiens peptidyl-prolyl cis-trans isomerase A-like (LOC256374), mRNA [XM_001717840]	0.640248	16.8842	3.92716	0.00149703	0.0460834
A_24_P109554	CNTRL	NM_007018	centriolin	1.19537	6.20014	3.9262	0.00149987	0.0461275
A_23_P85952	DENND2D	NM_024901	DENN/MADD domain containing 2D	-1.069	11.6815	-3.92613	0.00150008	0.0461275
A_24_P722216	DHTKD1	NM_018706	dehydrogenase E1 and transketolase domain containing 1	1.02133	10.0346	3.92518	0.00150291	0.0461721
A_23_P53788	MTIF3	NM_152912	mitochondrial translational initiation factor 3	-0.6537	12.3456	-3.9251	0.00150313	0.0461721
A_23_P140301	PSMA3	NM_002788	proteasome (prosome, macropain) subunit, alpha type, 3	1.01803	14.1447	3.92476	0.00150415	0.0461786
A_21_P0013518	GYG1	NM_001184721	glycogenin 1	1.0354	7.66438	3.92419	0.00150585	0.046206
A_23_P76761	VRK1	NM_003384	vaccinia related kinase 1	1.69999	10.1204	3.92331	0.00150845	0.0462362
A_23_P102235	SNRPG	NM_003096	small nuclear ribonucleoprotein polypeptide G	0.952867	14.1639	3.92302	0.00150931	0.0462362
A_24_P56363	CAB39L	NM_030925	calcium binding protein 39-like	-1.19663	9.99179	-3.92297	0.00150946	0.0462362
A_23_P18887	MCCC2	NM_022132	methylcrotonoyl-CoA carboxylase 2 (beta)	1.19209	8.77835	3.92277	0.00151006	0.0462362
A_23_P121345	TBCCD1	NM_018138	TBCC domain containing 1	0.982309	7.80892	3.92245	0.00151101	0.0462404
A_19_P00318960	lincRNA:chr15:77864591-77865206_R	lincRNA:chr15:77864591-77865206_R	lincRNA:chr15:77864591-77865206 reverse strand	0.791352	5.29422	3.92219	0.00151181	0.0462404
A_23_P71053	MPP6	NM_016447	membrane protein, palmitoylated 6 (MAGUK p55 subfamily member 6)	1.21704	8.21051	3.92187	0.00151276	0.0462447
A_23_P111361	PPIL6	NM_173672	peptidylprolyl isomerase (cyclophilin)-like 6	-1.18596	6.72867	-3.92096	0.00151549	0.0463035
A_19_P00329691	lincRNA:chr11:74358152-74366327_F	lincRNA:chr11:74358152-74366327_F	lincRNA:chr11:74358152-74366327 forward strand	0.953845	5.86634	3.91926	0.00152057	0.0464341
A_23_P101392	TMEM38A	NM_024074	transmembrane protein 38A	-1.19938	7.65559	-3.95544	0.00161874	0.0480435
A_23_P74653	NUDC	NM_006600	nudC nuclear distribution protein	1.10916	11.776	3.91887	0.00152174	0.0464452
A_24_P376129	DFNB31	ENST00000374057	deafness, autosomal recessive 31	0.966941	6.47174	3.91828	0.00152351	0.0464744
A_23_P118246	GINS2	NM_016095	GINS complex subunit 2 (Psf2 homolog)	2.36829	11.5016	3.9178	0.00152497	0.0464943
A_24_P230176	CCDC137	NM_199287	coiled-coil domain containing 137	1.03675	11.8451	3.91748	0.00152594	0.0464989
A_19_P00323969	lincRNA:chr6:38124747-38131872_F	lincRNA:chr6:38124747-38131872_F	lincRNA:chr6:38124747-38131872 forward strand	0.856164	5.9407	3.91689	0.00152769	0.0465277
A_33_P3310070	FOXK2	NM_004514	forkhead box K2	0.719395	6.1583	3.91596	0.0015305	0.0465885
A_21_P0013047	LOC100289495	NR_040022	uncharacterized LOC100289495	-1.64578	8.80816	-3.91541	0.00153219	0.0466151
A_24_P406986	SLC43A3	NM_199329	solute carrier family 43, member 3	2.31205	6.72595	3.91491	0.00153368	0.0466159
A_23_P15829	TOP3A	NM_004618	topoisomerase (DNA) III alpha	0.747457	9.34376	3.91461	0.00153462	0.0466159
A_33_P3846653	KRT19P2	NR_036685	keratin 19 pseudogene 2	-2.00628	13.2846	-3.91459	0.00153465	0.0466159
A_23_P342727	STARD13	NM_178006	StAR-related lipid transfer (START) domain containing 13	1.41652	7.2177	3.91368	0.00153742	0.0466752
A_33_P3482466	AK094554	AK094554	Homo sapiens cDNA FLJ37235 fis, clone BRAMY2002525. [AK094554]	-0.706682	5.33538	-3.91302	0.00153944	0.0466966
A_23_P164559	CHAMP1	NM_032436	chromosome alignment maintaining phosphoprotein 1	1.08947	10.5	3.91291	0.00153975	0.0466966
A_24_P363087	C5orf45	NM_016175	chromosome 5 open reading frame 45	-1.35989	10.8693	-3.91154	0.00154393	0.0467903
A_33_P3232798	RAB11FIP1	NM_025151	RAB11 family interacting protein 1 (class I)	-1.5054	9.08283	-3.91136	0.00154447	0.0467903
A_33_P3279940	TM2D1	NM_032027	TM2 domain containing 1	-0.88684	10.5402	-3.91036	0.00154754	0.0468583
A_23_P148984	DARS2	NM_018122	aspartyl-tRNA synthetase 2, mitochondrial	1.61042	9.14758	3.91006	0.00154845	0.0468613
A_19_P00318133	lincRNA:chr8:67834229-67837776_R	lincRNA:chr8:67834229-67837776_R	lincRNA:chr8:67834229-67837776 reverse strand	0.887041	5.5919	3.9083	0.00155384	0.0469995
A_24_P371425	ATRIP	NM_032166	ATR interacting protein	1.37914	7.49978	3.90733	0.00155683	0.0470652
A_23_P162874	HSP90AA1	NM_005348	heat shock protein 90kDa alpha (cytosolic), class A member 1	1.19808	14.9442	3.90705	0.00155769	0.0470664
A_23_P143885	ARHGEF3	NM_019555	Rho guanine nucleotide exchange factor (GEF) 3	0.966162	9.44133	3.90662	0.00155901	0.0470772
A_24_P269779	CHST3	NM_004273	carbohydrate (chondroitin 6) sulfotransferase 3	1.69259	7.37054	3.90627	0.00156009	0.0470772
A_33_P3340060	RPL13A	NM_012423	ribosomal protein L13a	-0.572695	16.426	-3.90614	0.00156051	0.0470772
A_33_P3276475	CHMP1B	NM_020412	charged multivesicular body protein 1B	-1.30113	10.2666	-3.90582	0.00156147	0.0470815
A_23_P78018	ABCA5	NM_018672	ATP-binding cassette, sub-family A (ABC1), member 5	-1.81888	9.37688	-3.9051	0.0015637	0.0471237
A_19_P00812976	lincRNA:chr2:102597068-102606493_R	lincRNA:chr2:102597068-102606493_R	lincRNA:chr2:102597068-102606493 reverse strand	0.710963	5.49221	3.90392	0.00156737	0.0472096
A_23_P153236	CHMP2A	NM_014453	charged multivesicular body protein 2A	-0.767876	14.0992	-3.90254	0.00157165	0.0473136
A_23_P161183	ZDHHC6	NM_022494	zinc finger, DHHC-type containing 6	0.878203	8.43438	3.9014	0.00157518	0.0473951
A_19_P00809259	lincRNA:chr2:183647830-183655205_F	lincRNA:chr2:183647830-183655205_F	lincRNA:chr2:183647830-183655205 forward strand	0.741792	6.18538	3.90068	0.00157742	0.0474374
A_23_P124837	LRP1	NM_002332	low density lipoprotein receptor-related protein 1	-2.49352	7.94482	-3.95018	0.00163495	0.0483561
A_33_P3221313	CENPI	NM_006733	centromere protein I	1.7526	6.81343	3.89848	0.00158429	0.0475787
A_23_P382775	BBC3	NM_014417	BCL2 binding component 3	-1.65889	10.862	-3.89833	0.00158477	0.0475787
A_33_P3399598	ABCD4	AK125109	Homo sapiens cDNA FLJ43119 fis, clone CTONG3003179. [AK125109]	-0.700525	5.13893	-3.89805	0.00158564	0.0475787
A_24_P305038	CRHR1-IT1	NR_026905	CRHR1 intronic transcript 1	-1.38041	6.47333	-3.89801	0.00158576	0.0475787
A_23_P255785	NCK1	NM_006153	NCK adaptor protein 1	-0.793523	10.5901	-3.89763	0.00158698	0.0475787
A_23_P132277	MCM5	NM_006739	minichromosome maintenance complex component 5	2.13102	11.3009	3.89759	0.00158709	0.0475787
A_33_P3251538	MAPKAP1	NM_001006618	mitogen-activated protein kinase associated protein 1	0.898983	8.52508	3.89711	0.00158859	0.0475905
A_23_P404005	FAM58A	NM_152274	family with sequence similarity 58, member A	0.892767	12.0943	3.89694	0.00158914	0.0475905
A_23_P57856	BCL6	NM_001130845	B-cell CLL/lymphoma 6	-1.59977	10.7725	-3.89507	0.00159501	0.0477066
A_33_P3349455	ENST00000551924	ENST00000551924	Unknown	-1.18808	6.63935	-3.89497	0.00159533	0.0477066
A_23_P27075	GABARAP	NM_007278	GABA(A) receptor-associated protein	-1.045	13.3804	-3.89491	0.00159552	0.0477066
A_33_P3224705	PCNXL4	ENST00000391611	pecanex-like 4 (Drosophila)	1.07588	9.1224	3.89436	0.00159725	0.0477335
A_24_P116242	KLHDC2	NM_014315	kelch domain containing 2	-1.0554	12.0943	-3.89372	0.00159928	0.0477693
A_23_P3849	TRAP1	NM_016292	TNF receptor-associated protein 1	0.88578	10.0689	3.89305	0.00160138	0.0477866
A_23_P215265	GNA12	NM_007353	guanine nucleotide binding protein (G protein) alpha 12	1.27878	8.13099	3.89286	0.00160201	0.0477866
A_33_P3275310	ATXN3	NM_004993	ataxin 3	-0.858938	6.2379	-3.8927	0.00160251	0.0477866
A_24_P110082	A_24_P110082	A_24_P110082	Unknown	-0.854027	14.5895	-3.89226	0.0016039	0.0477866
A_23_P99785	ZC2HC1C	NM_024643	zinc finger, C2HC-type containing 1C	1.00256	6.64179	3.892	0.00160474	0.0477866
A_21_P0005689	XLOC_006775	ENST00000523507	BROAD Institute lincRNA (XLOC_006775), lincRNA [TCONS_00014676]	1.38798	15.8955	3.8918	0.00160535	0.0477866
A_33_P3269423	ATP11AUN	NM_207440	ATP11A upstream neighbor	0.574463	4.73667	3.8917	0.00160569	0.0477866
A_24_P129232	SERINC1	NM_020755	serine incorporator 1	-1.15631	11.5345	-3.89097	0.00160801	0.0478308
A_24_P778836	RSL1D1	NM_015659	ribosomal L1 domain containing 1	-0.925899	10.8149	-3.89067	0.00160896	0.0478343
A_32_P35220	CBWD5	NM_001024916	COBW domain containing 5	0.861289	12.2943	3.8894	0.00161299	0.0479292
A_23_P420692	PPFIA4	NM_015053	protein tyrosine phosphatase, receptor type, f polypeptide (PTPRF), interacting protein (liprin), alpha 4	-1.8764	5.8546	-3.88752	0.00161901	0.0480435
A_23_P371824	TUFT1	NM_020127	tuftelin 1	-0.974742	12.6435	-3.8872	0.00162002	0.0480435
A_33_P3297155	GEMIN2	NM_003616	gem (nuclear organelle) associated protein 2	0.873154	6.3252	3.88714	0.00162021	0.0480435
A_23_P132285	MPST	NM_001130517	mercaptopyruvate sulfurtransferase	-0.823258	13.4858	-3.88689	0.00162103	0.0480435
A_24_P123245	HNRNPD	NM_031370	heterogeneous nuclear ribonucleoprotein D (AU-rich element RNA binding protein 1, 37kDa)	1.45264	9.09357	3.88623	0.00162313	0.0480809
A_32_P204205	SIX4	NM_017420	SIX homeobox 4	1.2024	7.48738	3.88314	0.00163309	0.0483313
A_21_P0003086	XLOC_002988	TCONS_00006372	BROAD Institute lincRNA (XLOC_002988), lincRNA [TCONS_00006372]	0.543099	4.94151	3.88309	0.00163326	0.0483313
A_24_P152527	VAT1	NM_006373	vesicle amine transport 1	-0.973573	6.73367	-3.88108	0.00163976	0.0484734
A_33_P3862354	TRABD	NM_025204	TraB domain containing	1.3755	7.2816	3.88061	0.00164129	0.0484936
A_19_P00807670	SOCS2-AS1	NR_038263	SOCS2 antisense RNA 1	0.681189	5.61487	3.88029	0.00164233	0.0484994
A_21_P0000021	ADAL	NM_001159280	adenosine deaminase-like	1.01966	6.13313	3.87949	0.00164492	0.0485326
A_21_P0014162	LOC100505730	ENST00000439386	PREDICTED: Homo sapiens hypothetical LOC100505730, transcript variant 2 (LOC100505730), miscRNA [XR_108649]	1.95079	6.17017	3.87942	0.00164514	0.0485326
A_21_P0001151	XLOC_000918	ENST00000450843	BROAD Institute lincRNA (XLOC_000918), lincRNA [TCONS_00000564]	-1.05916	5.20043	-3.8791	0.0016462	0.0485388
A_33_P3411980	ABI3BP	AL833204	Homo sapiens mRNA; cDNA DKFZp667H216 (from clone DKFZp667H216). [AL833204]	-0.701708	4.72773	-3.87855	0.00164797	0.048566
A_23_P66872	GEMIN4	NM_015721	gem (nuclear organelle) associated protein 4	1.12799	10.7706	3.87819	0.00164916	0.048576
A_24_P135501	THC2577892	THC2577892	Q5T8U4_HUMAN (Q5T8U4) Ribosomal protein L7a, partial (94%) [THC2577892]	-0.562263	14.7574	-3.87621	0.00165561	0.0487227
A_23_P40866	ZBTB20	NM_015642	zinc finger and BTB domain containing 20	-1.85968	7.87699	-3.87614	0.00165584	0.0487227
A_21_P0013558	XLOC_l2_014720	TCONS_l2_00028644	BROAD Institute lincRNA (XLOC_l2_014720), lincRNA [TCONS_l2_00028644]	0.866251	13.9142	3.87559	0.00165766	0.0487289
A_32_P209094	FGGY	NM_018291	FGGY carbohydrate kinase domain containing	-1.24651	9.72527	-3.87555	0.00165779	0.0487289
A_33_P3346533	A_33_P3346533	A_33_P3346533	Unknown	1.57462	6.76876	3.8753	0.0016586	0.0487289
A_33_P3338116	LAMB2	NM_002292	laminin, beta 2 (laminin S)	-1.76054	13.1175	-3.87496	0.00165974	0.0487375
A_23_P27515	PLD3	NM_012268	phospholipase D family, member 3	-1.21717	10.9991	-3.87421	0.00166218	0.0487842
A_33_P3275035	MUC21	NM_001010909	mucin 21, cell surface associated	-5.17169	7.82195	-3.87387	0.00166332	0.0487926
A_33_P3305208	A_33_P3305208	A_33_P3305208	Unknown	-0.966687	13.9474	-3.87237	0.00166824	0.0488643
A_33_P3286041	POLR3E	NM_018119	polymerase (RNA) III (DNA directed) polypeptide E (80kD)	0.580135	11.0484	3.87236	0.00166827	0.0488643
A_23_P39814	CIR1	NM_004882	corepressor interacting with RBPJ, 1	-0.697278	9.52047	-3.87235	0.00166832	0.0488643
A_33_P3381647	AKT2	NM_001626	v-akt murine thymoma viral oncogene homolog 2	-0.999971	7.80827	-3.87149	0.00167116	0.0488902
A_23_P27947	PDCD2L	NM_032346	programmed cell death 2-like	1.38828	10.7085	3.87131	0.00167174	0.0488902
A_21_P0009073	XLOC_012025	TCONS_00024743	BROAD Institute lincRNA (XLOC_012025), lincRNA [TCONS_00024743]	0.885546	6.44301	3.87131	0.00167176	0.0488902
A_24_P260134	NMNAT3	NM_178177	nicotinamide nucleotide adenylyltransferase 3	-1.12622	7.60267	-3.87097	0.00167288	0.048898
A_23_P58280	GAR1	NM_018983	GAR1 ribonucleoprotein	0.916837	12.8992	3.87067	0.00167387	0.048902
A_23_P86100	KLHDC9	NM_001007255	kelch domain containing 9	-1.64042	10.3892	-3.87016	0.00167554	0.048926
A_23_P325501	MORC3	NM_015358	MORC family CW-type zinc finger 3	-0.737405	10.3298	-3.86985	0.00167658	0.0489283
A_23_P347632	MTSS1	NM_014751	metastasis suppressor 1	-1.58657	9.27503	-3.86963	0.00167733	0.0489283
A_33_P3224135	ANKRD42	ENST00000393389	ankyrin repeat domain 42	0.871269	6.38236	3.869	0.00167939	0.0489506
A_23_P204158	RNFT2	NM_032814	ring finger protein, transmembrane 2	1.34845	7.82562	3.86888	0.0016798	0.0489506
A_33_P3329652	ZFP90	NM_133458	ZFP90 zinc finger protein	-0.920208	10.3677	-3.86789	0.00168311	0.0490222
A_23_P202769	DNAJC4	NM_005528	DnaJ (Hsp40) homolog, subfamily C, member 4	-1.42145	9.40309	-3.86646	0.00168786	0.0490912
A_33_P3306202	FAM84A	ENST00000497769	family with sequence similarity 84, member A	-2.15908	7.85226	-3.86642	0.001688	0.0490912
A_23_P330895	NFKBIB	NR_040515	nuclear factor of kappa light polypeptide gene enhancer in B-cells inhibitor, beta	1.31688	8.40516	3.86619	0.00168876	0.0490912
A_19_P00316319	lincRNA:chr6:64472483-64499031_F	lincRNA:chr6:64472483-64499031_F	lincRNA:chr6:64472483-64499031 forward strand	-1.73951	6.66571	-3.86614	0.00168894	0.0490912
A_23_P64932	RIC8B	NM_018157	RIC8 guanine nucleotide exchange factor B	1.28292	6.59759	3.86574	0.00169026	0.0490912
A_24_P373126	TRMT61A	NM_152307	tRNA methyltransferase 61A	1.27738	6.6571	3.86558	0.00169082	0.0490912
A_19_P00325810	KHDC1	NR_027005	KH homology domain containing 1	0.958131	7.22846	3.86538	0.00169147	0.0490912
A_21_P0014150	LOC100506740	XR_108607	PREDICTED: Homo sapiens hypothetical LOC100506740 (LOC100506740), miscRNA [XR_108607]	0.842178	5.74551	3.86487	0.00169318	0.0491159
A_33_P3292028	DPP9	NM_139159	dipeptidyl-peptidase 9	0.777723	10.5179	3.86338	0.00169818	0.0492282
A_24_P65616	PVR	NM_006505	poliovirus receptor	1.33706	9.08789	3.86314	0.001699	0.0492282
A_23_P20683	KIAA0020	NM_014878	KIAA0020	1.06053	11.7475	3.86295	0.00169963	0.0492282
A_32_P26330	USP10	NM_005153	ubiquitin specific peptidase 10	0.937549	7.01683	3.86252	0.00170106	0.049245
A_33_P3411885	LOC100128851	AK127423	Homo sapiens cDNA FLJ45515 fis, clone BRTHA2022914. [AK127423]	1.73692	8.2306	3.86111	0.00170583	0.0493376
A_19_P00802407	lincRNA:chr18:43652652-43662027_R	lincRNA:chr18:43652652-43662027_R	lincRNA:chr18:43652652-43662027 reverse strand	1.08694	6.56652	4.01252	0.0020016	0.0534154
A_21_P0008484	XLOC_011117	ENST00000502187	Unknown	1.90757	7.34236	3.86086	0.00170667	0.0493376
A_23_P425925	KRT222	NM_152349	keratin 222, type II	0.902514	6.06694	3.86081	0.00170684	0.0493376
A_23_P116624	SLC6A5	NM_004211	solute carrier family 6 (neurotransmitter transporter), member 5	0.711567	4.92796	3.93165	0.00195867	0.0531446
A_32_P90483	STXBP4	NM_178509	syntaxin binding protein 4	0.903032	6.72253	3.86026	0.00170871	0.0493668
A_23_P20494	NDRG1	NM_006096	N-myc downstream regulated 1	-2.42802	14.2345	-3.8596	0.00171093	0.049406
A_23_P258340	PPIA	NM_021130	peptidylprolyl isomerase A (cyclophilin A)	0.818114	16.5775	3.8593	0.00171196	0.0494107
A_33_P3357082	METTL8	NM_024770	methyltransferase like 8	0.790818	8.47136	3.85894	0.00171319	0.0494169
A_23_P157072	EIF3B	NM_001037283	eukaryotic translation initiation factor 3, subunit B	0.981853	13.6696	3.85873	0.0017139	0.0494169
A_32_P211045	DHFR	NM_000791	dihydrofolate reductase	1.91182	9.01723	3.85842	0.00171494	0.0494223
A_23_P155376	CRELD1	NM_015513	cysteine-rich with EGF-like domains 1	-1.5542	10.2039	-3.85749	0.00171809	0.0494869
A_23_P371129	SLX4	NM_032444	SLX4 structure-specific endonuclease subunit	1.20642	9.35889	3.85725	0.00171891	0.0494869
A_23_P50839	MBD3	NM_003926	methyl-CpG binding domain protein 3	0.769513	10.7674	3.85685	0.00172028	0.0494955
A_21_P0001702	LOC100505794	XR_110825	PREDICTED: Homo sapiens hypothetical LOC100505794, transcript variant 2 (LOC100505794), miscRNA [XR_110825]	1.18968	6.8914	3.85598	0.00172324	0.0494955
A_23_P202269	ANK3	NM_020987	ankyrin 3, node of Ranvier (ankyrin G)	-1.6243	10.0936	-3.85582	0.0017238	0.0494955
A_33_P3321657	HSPG2	NM_005529	heparan sulfate proteoglycan 2	-1.63838	15.1476	-3.85562	0.00172446	0.0494955
[truncated: 55,357 more rows]
