# Supplementary material for: Opposing Wnt signals regulate cervical squamocolumnar homeostasis and emergence of metaplasia
Source: Nat Cell Biol. 2021 Jan 18;23(2):184–97. doi: 10.1038/s41556-020-00619-0 (PMC7878191; doi:10.1038/s41556-020-00619-0)
Supplement: Supplementary file 10 — Genes differentially expressed in differentiated organoids from human ecto- and endocervix. Related to Fig. 4e. Statistical significance was calculated by two-sided moderated t-test adjusted for multiple testing by the method of Benjamini–Hochberg (FDR). [file 41556_2020_619_MOESM10_ESM.xlsx]

## Sheet: Supplementary Table 8
Genes differentially expressed in differentiated organoids from human ecto- and endocervix. Related to Fig. 4e. Statistical significance was calculated by two-sided moderated t-test adjusted for multiple testing by the method of Benjamini-Hochberg (FDR).
ProbeName	GeneSymbol	SystematicName	GeneDescription	logFC	AveExpr	t	P.Value	adj.P.Val
A_23_P250164	HGD	NM_000187	homogentisate 1,2-dioxygenase	-7.18969	8.109	-34.6255	4.71206e-15	2.70232e-10
A_23_P82775	SOX17	NM_022454	SRY (sex determining region Y)-box 17	-10.6019	8.43572	-31.8044	1.54131e-14	4.41964e-10
A_23_P215720	CFTR	NM_000492	cystic fibrosis transmembrane conductance regulator (ATP-binding cassette sub-family C, member 7)	-8.57696	7.63973	-28.9151	5.79855e-14	7.17026e-10
A_23_P205738	BCL11B	NM_138576	B-cell CLL/lymphoma 11B (zinc finger protein)	5.60192	8.37143	28.7921	6.15232e-14	7.17026e-10
A_23_P429977	KCNQ1	NM_000218	potassium channel, voltage gated KQT-like subfamily Q, member 1	-8.31698	8.51377	-28.39	7.47927e-14	7.17026e-10
A_23_P76538	TESC	NM_017899	tescalcin	-7.78727	7.99407	-28.3839	7.50171e-14	7.17026e-10
A_32_P133072	SPON1	NM_006108	spondin 1, extracellular matrix protein	-9.81419	8.35798	-27.0721	1.44629e-13	1.18491e-09
A_23_P370588	HOXB8	NM_024016	homeobox B8	-6.96466	7.32366	-25.8734	2.70813e-13	1.94136e-09
A_32_P38623	PPP1R9A	NM_017650	protein phosphatase 1, regulatory subunit 9A	-5.2016	6.34751	-24.4245	6.00683e-13	3.82762e-09
A_23_P80162	TMPRSS3	NM_032405	transmembrane protease, serine 3	-5.8259	6.48807	-23.9325	7.95434e-13	4.56174e-09
A_23_P416774	CLIC5	NM_016929	chloride intracellular channel 5	-8.27311	7.89258	-23.7177	9.00742e-13	4.69606e-09
A_23_P47704	UCP2	NM_003355	uncoupling protein 2 (mitochondrial, proton carrier)	-6.70951	8.85023	-23.53	1.00498e-12	4.80286e-09
A_23_P348636	FOXJ1	NM_001454	forkhead box J1	-6.34475	7.0665	-23.0546	1.33132e-12	5.87306e-09
A_33_P3397940	ENST00000380330	ENST00000380330	Homo sapiens cDNA FLJ46692 fis, clone TRACH3012718. [AK128534]	4.79064	7.1797	22.539	1.8175e-12	7.44512e-09
A_23_P127584	NNMT	NM_006169	nicotinamide N-methyltransferase	-9.41278	9.97138	-21.8023	2.86955e-12	1.09711e-08
A_23_P45751	CLCA4	NM_012128	chloride channel accessory 4	6.62535	7.50674	20.6132	6.19049e-12	2.08864e-08
A_23_P133036	SLC34A2	NM_006424	solute carrier family 34 (type II sodium/phosphate cotransporter), member 2	-8.91404	8.13332	-20.6129	6.19137e-12	2.08864e-08
A_33_P3417432	LOC100129098	XM_001714893	PREDICTED: Homo sapiens hypothetical protein LOC100129098 (LOC100129098), mRNA [XM_001714893]	-6.71909	6.78778	-20.5038	6.65798e-12	2.12127e-08
A_24_P245838	MGAT3	NM_002409	mannosyl (beta-1,4-)-glycoprotein beta-1,4-N-acetylglucosaminyltransferase	-7.70836	7.2793	-20.2944	7.66148e-12	2.16101e-08
A_32_P351968	HLA-DMB	NM_002118	major histocompatibility complex, class II, DM beta	-9.29395	8.12461	-20.2585	7.84935e-12	2.16101e-08
A_23_P163087	NID2	NM_007361	nidogen 2 (osteonidogen)	-5.14958	7.44011	-20.2465	7.91316e-12	2.16101e-08
A_23_P107744	S1PR5	NM_030760	sphingosine-1-phosphate receptor 5	4.63404	7.57313	20.0182	9.23942e-12	2.40851e-08
A_23_P385067	CLIC6	NM_053277	chloride intracellular channel 6	-6.1005	7.54443	-19.8387	1.04489e-11	2.60536e-08
A_33_P3410806	CLDN10	NM_182848	claudin 10	-5.73183	6.52065	-19.5936	1.23813e-11	2.95856e-08
A_33_P3297562	IRX2	NM_033267	iroquois homeobox 2	6.62995	9.73317	19.3618	1.45631e-11	3.34072e-08
A_23_P215744	CTTNBP2	NM_033427	cortactin binding protein 2	-6.12878	7.08612	-18.9592	1.93896e-11	4.27682e-08
A_23_P112026	IDO1	NM_002164	indoleamine 2,3-dioxygenase 1	-7.35023	8.02693	-18.7505	2.25408e-11	4.78776e-08
A_33_P3296587	CP	NM_000096	ceruloplasmin (ferroxidase)	-7.20737	6.83159	-18.5699	2.57114e-11	5.11277e-08
A_23_P167367	PITX2	NM_153426	paired-like homeodomain 2	5.79736	8.35883	18.5345	2.63876e-11	5.11277e-08
A_23_P156025	IRX2	NM_033267	iroquois homeobox 2	5.39939	8.43492	18.5161	2.67456e-11	5.11277e-08
A_33_P3379076	ENST00000506335	ENST00000506335	Unknown	5.33613	8.20601	18.3198	3.09109e-11	5.71842e-08
A_33_P3220056	LOC730020	AK057873	Homo sapiens cDNA FLJ25144 fis, clone CBR07272. [AK057873]	-5.07475	6.47097	-18.2684	3.21124e-11	5.75504e-08
A_23_P397248	CLCA2	NM_006536	chloride channel accessory 2	7.34255	9.57174	17.9421	4.10087e-11	7.1267e-08
A_33_P3393971	PKP1	NM_000299	plakophilin 1	6.03751	8.47143	17.838	4.43721e-11	7.4844e-08
A_23_P218111	SERPINA1	NM_001002236	serpin peptidase inhibitor, clade A (alpha-1 antiproteinase, antitrypsin), member 1	-9.1414	9.13981	-17.7233	4.84251e-11	7.819e-08
A_23_P100730	SKAP1	NM_003726	src kinase associated phosphoprotein 1	-6.82218	7.62331	-17.7057	4.90827e-11	7.819e-08
A_32_P15512	C1orf194	NM_001122961	chromosome 1 open reading frame 194	-3.692	5.52778	-17.4968	5.76323e-11	8.93285e-08
A_24_P166613	EPDR1	NM_017549	ependymin related 1	-7.47362	9.16448	-17.3443	6.48761e-11	9.791e-08
A_21_P0007909	XLOC_010315	BC038727	603201576F1 NIH_MGC_97 Homo sapiens cDNA clone IMAGE:5267395 5', mRNA sequence [BI460035]	-4.62218	6.37866	-17.1854	7.34702e-11	1.07549e-07
A_33_P3343196	CP	NM_000096	ceruloplasmin (ferroxidase)	-6.52094	6.66593	-17.159	7.50135e-11	1.07549e-07
A_23_P69293	CHDH	NM_018397	choline dehydrogenase	-4.21936	6.80907	-17.082	7.97067e-11	1.1149e-07
A_23_P311895	CLIC5	NM_016929	chloride intracellular channel 5	-5.56247	6.85786	-16.881	9.35161e-11	1.27692e-07
A_23_P95640	C1orf186	NM_001007544	chromosome 1 open reading frame 186	-7.55722	7.95683	-16.8341	9.70899e-11	1.29489e-07
A_24_P278747	CCND2	NM_001759	cyclin D2	5.56151	11.5825	16.7862	1.00891e-10	1.315e-07
A_33_P3361546	TFAP2A	NM_001032280	transcription factor AP-2 alpha (activating enhancer binding protein 2 alpha)	4.22386	7.68429	16.6909	1.08939e-10	1.38834e-07
A_33_P3308332	PLEKHB1	NM_021200	pleckstrin homology domain containing, family B (evectins) member 1	-5.35315	7.97279	-16.5442	1.22688e-10	1.52957e-07
A_23_P110837	IRX4	NM_016358	iroquois homeobox 4	9.25892	10.9961	16.4683	1.30523e-10	1.59263e-07
A_21_P0011633	KRT14	NM_000526	keratin 14, type I	10.8288	12.3669	16.3457	1.44332e-10	1.72444e-07
A_33_P3368193	PNLIPRP3	NM_001011709	pancreatic lipase-related protein 3	8.3691	9.79246	16.2927	1.50769e-10	1.76458e-07
A_23_P500998	HOXA9	NM_152739	homeobox A9	6.22695	10.9893	16.0913	1.78204e-10	2.04396e-07
A_32_P437004	XG	NM_175569	Xg blood group	5.29822	8.06817	16.0132	1.90228e-10	2.0904e-07
A_33_P3415052	NIPAL4	NM_001172292	NIPA-like domain containing 4	6.1582	9.14358	16.0097	1.90782e-10	2.0904e-07
A_23_P413641	PREX1	NM_020820	phosphatidylinositol-3,4,5-trisphosphate-dependent Rac exchange factor 1	-5.50816	6.82225	-15.9905	1.93872e-10	2.0904e-07
A_24_P943017	CERS3	NM_178842	ceramide synthase 3	5.65782	7.43651	15.9725	1.96833e-10	2.0904e-07
A_33_P3610406	ECEL1P2	NR_028501	endothelin converting enzyme-like 1, pseudogene 2	-5.79022	6.27587	-15.9488	2.008e-10	2.09376e-07
A_33_P3339650	DST	NM_001723	dystonin	6.61043	10.0538	15.8622	2.15998e-10	2.21201e-07
A_21_P0009595	LOC645321	XR_108274	uncharacterized LOC645321	4.37665	6.61601	15.7587	2.35817e-10	2.37261e-07
A_23_P166848	LTF	NM_002343	lactotransferrin	-8.19127	7.44505	-15.7098	2.45843e-10	2.43084e-07
A_23_P66682	HOXB6	NM_018952	homeobox B6	-7.1833	11.3785	-15.5577	2.80058e-10	2.72221e-07
A_24_P370472	HLA-DRB4	NM_021983	major histocompatibility complex, class II, DR beta 4	-5.65819	6.57787	-15.4653	3.03272e-10	2.85783e-07
A_23_P324327	GPRC5B	NM_016235	G protein-coupled receptor, class C, group 5, member B	-5.90332	7.32448	-15.4626	3.03977e-10	2.85783e-07
A_23_P23296	PKP1	NM_000299	plakophilin 1	5.80134	8.5973	15.4299	3.12708e-10	2.8925e-07
A_23_P426021	SEL1L3	NM_015187	sel-1 suppressor of lin-12-like 3 (C. elegans)	-5.46121	10.863	-15.3291	3.4136e-10	3.10741e-07
A_32_P192376	ENPP1	NM_006208	ectonucleotide pyrophosphatase/phosphodiesterase 1	-3.69891	6.57355	-15.2647	3.61083e-10	3.23559e-07
A_23_P163209	BCL2L10	NM_020396	BCL2-like 10 (apoptosis facilitator)	3.78807	7.75014	15.2307	3.7202e-10	3.28231e-07
A_33_P3285565	CLDN3	NM_001306	claudin 3	-9.2726	9.77236	-15.1622	3.9507e-10	3.43286e-07
A_32_P200238	UCA1	NR_015379	urothelial cancer associated 1 (non-protein coding)	-5.62355	11.2894	-15.0502	4.36177e-10	3.73348e-07
A_23_P13083	BARX2	NM_003658	BARX homeobox 2	3.63415	6.80776	14.9405	4.80834e-10	4.0552e-07
A_33_P3324186	LOC642366	XR_108597	PREDICTED: Homo sapiens hypothetical LOC642366 (LOC642366), miscRNA [XR_108597]	2.55961	6.52201	14.8095	5.4069e-10	4.49392e-07
A_32_P209960	CIITA	NM_000246	class II, major histocompatibility complex, transactivator	-5.98443	6.65335	-14.7584	5.66124e-10	4.6381e-07
A_24_P385732	SLC51A	NM_152672	solute carrier family 51, alpha subunit	-3.18433	5.55255	-14.7173	5.87517e-10	4.70756e-07
A_23_P79587	ALPP	NM_001632	alkaline phosphatase, placental	-6.92284	8.77974	-14.7107	5.91021e-10	4.70756e-07
A_23_P81507	FAT2	NM_001447	FAT atypical cadherin 2	4.29924	8.33744	14.6391	6.30678e-10	4.95462e-07
A_23_P203391	ASRGL1	NM_001083926	asparaginase like 1	-7.89684	9.94772	-14.5841	6.63033e-10	5.13842e-07
A_33_P3360341	GATA3	NM_001002295	GATA binding protein 3	5.36325	7.71761	14.5539	6.8151e-10	5.21119e-07
A_23_P135381	SP5	NM_001003845	Sp5 transcription factor	-6.36295	7.00552	-14.4827	7.27405e-10	5.48894e-07
A_23_P152406	CAPNS2	NM_032330	calpain, small subunit 2	5.55439	9.95211	14.4514	7.48612e-10	5.5756e-07
A_32_P112493	PKDCC	NM_138370	protein kinase domain containing, cytoplasmic	-4.31745	6.70258	-14.3738	8.04046e-10	5.91169e-07
A_23_P254165	RAI2	NM_021785	retinoic acid induced 2	-6.30409	7.48543	-14.2961	8.63927e-10	6.27157e-07
A_32_P131640	SLITRK4	NM_173078	SLIT and NTRK-like family, member 4	-6.24457	7.22821	-14.2489	9.0265e-10	6.47076e-07
A_23_P13907	IGF1	NM_000618	insulin-like growth factor 1 (somatomedin C)	-3.38662	5.35491	-14.2231	9.24651e-10	6.52507e-07
A_23_P312300	SCGB2A1	NM_002407	secretoglobin, family 2A, member 1	-8.9308	7.47929	-14.2134	9.32981e-10	6.52507e-07
A_33_P3319041	HMGB3	NM_005342	high mobility group box 3	-3.18226	11.328	-14.1736	9.68349e-10	6.66154e-07
A_33_P3293213	RGL3	NM_001161616	ral guanine nucleotide dissociation stimulator-like 3	-4.90062	6.67302	-14.1591	9.81532e-10	6.66154e-07
A_33_P3322400	ENST00000536986	ENST00000536986	Uncharacterized proteincDNA FLJ38012 fis, clone CTONG2012554 [Source:UniProtKB/TrEMBL;Acc:Q8N1P8] [ENST00000536986]	4.00721	6.82621	14.1488	9.91022e-10	6.66154e-07
A_23_P59388	DST	NM_001723	dystonin	6.73048	10.3348	14.1403	9.98958e-10	6.66154e-07
A_23_P401055	SOX2	NM_003106	SRY (sex determining region Y)-box 2	5.63075	8.32183	14.0773	1.0598e-09	6.90802e-07
A_21_P0009781	XLOC_012981	GU357550	Q2VCE5_HUMAN (Q2VCE5) UCA1 protein, partial (98%) [THC2492330]	-5.48921	8.55765	-14.0759	1.06117e-09	6.90802e-07
A_23_P64721	HCAR3	NM_006018	hydroxycarboxylic acid receptor 3	4.81005	8.35008	14.065	1.07206e-09	6.90802e-07
A_19_P00316475	lincRNA:chr10:47135046-47136463_R	lincRNA:chr10:47135046-47136463_R	lincRNA:chr10:47135046-47136463 reverse strand	3.74533	8.88689	13.9989	1.14097e-09	7.27036e-07
A_33_P3286937	PPP1R9A	NM_001166163	protein phosphatase 1, regulatory subunit 9A	-3.63274	5.97004	-13.9297	1.21825e-09	7.67752e-07
A_23_P134237	RARRES2	NM_002889	retinoic acid receptor responder (tazarotene induced) 2	-9.33835	8.42634	-13.8743	1.28413e-09	8.00471e-07
A_24_P844984	PIGR	NM_002644	polymeric immunoglobulin receptor	-10.3321	9.20776	-13.8428	1.32318e-09	8.15949e-07
A_33_P3474319	SLC37A2	NM_198277	solute carrier family 37 (glucose-6-phosphate transporter), member 2	5.12716	8.63854	13.8181	1.35479e-09	8.26552e-07
A_21_P0004707	XLOC_005540	ENST00000439207	BROAD Institute lincRNA (XLOC_005540), lincRNA [TCONS_00011415]	-3.32828	6.27944	-13.7298	1.47443e-09	8.90072e-07
A_23_P62709	SPRR3	NM_005416	small proline-rich protein 3	10.9617	12.0464	13.7185	1.49047e-09	8.90388e-07
A_23_P53176	FOLR1	NM_016725	folate receptor 1 (adult)	-6.69478	9.15911	-13.702	1.51437e-09	8.95338e-07
A_23_P82651	NPTX2	NM_002523	neuronal pentraxin II	-5.05833	6.63233	-13.5866	1.69297e-09	9.90717e-07
A_23_P42909	TMEM139	NM_153345	transmembrane protein 139	-4.53299	8.66444	-13.5552	1.74527e-09	1.00485e-06
A_24_P14464	WFDC2	NM_006103	WAP four-disulfide core domain 2	-9.53009	9.42942	-13.5512	1.75216e-09	1.00485e-06
A_33_P3793702	LINC00964	NR_027321	long intergenic non-protein coding RNA 964	3.44516	6.90916	13.5062	1.83053e-09	1.0394e-06
A_23_P18372	B3GNT5	NM_032047	UDP-GlcNAc:betaGal beta-1,3-N-acetylglucosaminyltransferase 5	3.00123	10.9573	13.4716	1.89341e-09	1.06456e-06
A_23_P132718	SEMA3B	NM_004636	sema domain, immunoglobulin domain (Ig), short basic domain, secreted, (semaphorin) 3B	-6.03113	11.9509	-13.4242	1.98312e-09	1.09551e-06
A_23_P393099	TFF3	NM_003226	trefoil factor 3 (intestinal)	-9.5004	10.6361	-13.4224	1.98666e-09	1.09551e-06
A_21_P0009481	RAB27B	NM_004163	RAB27B, member RAS oncogene family	3.34114	9.88485	13.3565	2.11945e-09	1.14992e-06
A_33_P3374678	TMPRSS11D	NM_004262	transmembrane protease, serine 11D	6.26922	8.03627	13.3505	2.13206e-09	1.14992e-06
A_23_P314835	C20orf85	NM_178456	chromosome 20 open reading frame 85	-5.37641	5.82662	-13.3399	2.1544e-09	1.14992e-06
A_33_P3416231	HOXA9	NM_152739	homeobox A9	2.66889	9.11089	13.3347	2.16553e-09	1.14992e-06
A_23_P5211	MUC16	NM_024690	mucin 16, cell surface associated	-5.9637	7.27226	-13.2437	2.36927e-09	1.24656e-06
A_23_P46315	DENND2C	ENST00000369540	DENN/MADD domain containing 2C [Source:HGNC Symbol;Acc:24748] [ENST00000369540]	3.3686	10.9999	13.2267	2.40945e-09	1.25618e-06
A_24_P289208	TFF3	NM_003226	trefoil factor 3 (intestinal)	-8.96083	7.64524	-13.2012	2.47136e-09	1.27685e-06
A_33_P3237359	HMGB3	NM_005342	high mobility group box 3	-2.42224	10.0543	-13.1791	2.52614e-09	1.29349e-06
A_21_P0000588	HOXB-AS3	NR_033205	HOXB cluster antisense RNA 3	-3.37602	9.04928	-13.1585	2.57867e-09	1.30871e-06
A_21_P0009210	XLOC_012077	TCONS_00025271	BROAD Institute lincRNA (XLOC_012077), lincRNA [TCONS_00025271]	3.50786	6.62396	13.0864	2.77131e-09	1.39414e-06
A_33_P3423270	TMEM40	NM_018306	transmembrane protein 40	6.45691	10.1143	13.0755	2.80153e-09	1.39709e-06
A_33_P3279019	SERPINB13	NM_012397	serpin peptidase inhibitor, clade B (ovalbumin), member 13	8.26203	9.92087	13.0622	2.83918e-09	1.40365e-06
A_23_P81529	ISL1	NM_002202	ISL LIM homeobox 1	3.72903	6.91551	13.0086	2.99638e-09	1.46871e-06
A_23_P161218	ANKRD1	NM_014391	ankyrin repeat domain 1 (cardiac muscle)	-3.31565	6.24504	-12.996	3.03468e-09	1.47488e-06
A_33_P3348714	FGF9	NM_002010	fibroblast growth factor 9	-5.49528	6.83437	-12.9783	3.08921e-09	1.48876e-06
A_33_P3232552	GUCY1B3	NM_000857	guanylate cyclase 1, soluble, beta 3	-3.13375	5.72753	-12.9525	3.17051e-09	1.51521e-06
A_23_P3038	GPX2	NM_002083	glutathione peroxidase 2	5.73366	9.66467	12.9375	3.2191e-09	1.52101e-06
A_23_P60146	PDGFRL	NM_006207	platelet-derived growth factor receptor-like	-5.37152	6.89009	-12.9288	3.24756e-09	1.52101e-06
A_23_P37127	FOXA1	NM_004496	forkhead box A1	5.96904	9.02852	12.9243	3.26221e-09	1.52101e-06
A_23_P26386	TPPP3	NM_016140	tubulin polymerization-promoting protein family member 3	-3.95597	6.40381	-12.8205	3.62504e-09	1.67655e-06
A_33_P3366336	SBK1	NM_001024401	SH3 domain binding kinase 1	-3.54626	6.75699	-12.7932	3.72752e-09	1.71016e-06
A_23_P8253	RAET1E	NM_139165	retinoic acid early transcript 1E	4.89171	7.58871	12.7612	3.85135e-09	1.75294e-06
A_33_P3262431	KREMEN1	NM_032045	kringle containing transmembrane protein 1	3.30673	5.88132	12.7149	4.03846e-09	1.80956e-06
A_24_P277367	CXCL5	NM_002994	chemokine (C-X-C motif) ligand 5	-7.64361	11.2466	-12.7132	4.04571e-09	1.80956e-06
A_23_P156880	ENPP1	NM_006208	ectonucleotide pyrophosphatase/phosphodiesterase 1	-3.65327	8.04451	-12.7072	4.07039e-09	1.80956e-06
A_23_P360354	FAM81B	NM_152548	family with sequence similarity 81, member B	-3.2416	5.25841	-12.6894	4.14584e-09	1.82156e-06
A_33_P3389842	PROM1	NM_001145850	prominin 1	-5.78464	6.89661	-12.6858	4.16091e-09	1.82156e-06
A_33_P3267665	ZDHHC2	NM_016353	zinc finger, DHHC-type containing 2	-4.11703	8.18864	-12.5997	4.54755e-09	1.97574e-06
A_33_P3423941	IFITM1	NM_003641	interferon induced transmembrane protein 1	-8.11805	9.67353	-12.5774	4.65354e-09	1.98952e-06
A_33_P3389558	A_33_P3389558	A_33_P3389558	Unknown	5.28392	8.32346	12.5738	4.67074e-09	1.98952e-06
A_24_P77904	HOXA10	NM_018951	homeobox A10	3.24297	7.58166	12.5652	4.71251e-09	1.98952e-06
A_24_P401491	MORN5	NM_198469	MORN repeat containing 5	-3.48094	5.45699	-12.5641	4.71805e-09	1.98952e-06
A_23_P5601	DOK1	NM_001381	docking protein 1, 62kDa (downstream of tyrosine kinase 1)	-4.57446	9.93261	-12.5361	4.85724e-09	2.02069e-06
A_24_P48057	IRX5	NM_005853	iroquois homeobox 5	5.37521	9.51964	12.5351	4.86242e-09	2.02069e-06
A_24_P403734	ZNF385A	NM_015481	zinc finger protein 385A	3.69108	11.3838	12.4631	5.241e-09	2.14737e-06
A_24_P229884	LOC440335	NR_029454	Homo sapiens uncharacterized LOC440335 (LOC440335), transcript variant 2, non-coding RNA [NR_029454]	-4.7931	9.61378	-12.4629	5.24215e-09	2.14737e-06
A_24_P85850	BNIPL	NM_138278	BCL2/adenovirus E1B 19kD interacting protein like	4.42536	6.63805	12.3949	5.62841e-09	2.28904e-06
A_23_P412389	FGF18	NM_003862	fibroblast growth factor 18	-4.43138	6.64964	-12.3882	5.66783e-09	2.28904e-06
A_23_P4899	NTF4	NM_006179	neurotrophin 4	4.38902	8.24208	12.2974	6.23631e-09	2.50102e-06
A_23_P321913	DEF6	NM_022047	differentially expressed in FDCP 6 homolog (mouse)	2.5565	8.57849	12.2895	6.28885e-09	2.50458e-06
A_23_P26854	ARHGAP44	NM_014859	Rho GTPase activating protein 44	-3.65559	7.55668	-12.2327	6.67825e-09	2.64132e-06
A_33_P3236676	C9orf152	NM_001012993	chromosome 9 open reading frame 152	-5.60939	6.68935	-12.1983	6.9269e-09	2.72089e-06
A_24_P152398	TP53AIP1	NM_001195195	tumor protein p53 regulated apoptosis inducing protein 1	5.00274	7.70375	12.1858	7.01917e-09	2.73501e-06
A_33_P3266898	DSC3	NM_001941	desmocollin 3	5.21367	7.85511	12.1745	7.10399e-09	2.73501e-06
A_33_P3242923	LINC00640	NR_038358	long intergenic non-protein coding RNA 640	4.9778	7.46272	12.169	7.14615e-09	2.73501e-06
A_23_P88099	MCF2L	NM_024979	MCF.2 cell line derived transforming sequence-like	-4.77001	7.50629	-12.1638	7.18579e-09	2.73501e-06
A_23_P153372	HSH2D	NM_032855	hematopoietic SH2 domain containing	-4.15178	7.04317	-12.1617	7.20152e-09	2.73501e-06
A_24_P376391	PLXND1	NM_015103	plexin D1	-4.52034	8.16968	-12.1526	7.27162e-09	2.73501e-06
A_23_P111194	SPDEF	NM_012391	SAM pointed domain containing ETS transcription factor	-6.12827	8.08295	-12.1482	7.30606e-09	2.73501e-06
A_23_P64617	FZD4	NM_012193	frizzled class receptor 4	-2.15238	7.93016	-12.1433	7.34436e-09	2.73501e-06
A_23_P66481	RTN4RL1	NM_178568	reticulon 4 receptor-like 1	4.02378	7.3992	12.1242	7.49564e-09	2.77334e-06
A_23_P105307	DGKA	NM_201444	diacylglycerol kinase, alpha 80kDa	3.49345	10.5061	12.0915	7.76273e-09	2.85375e-06
A_23_P301304	FGFR1	NM_023110	fibroblast growth factor receptor 1	-2.79578	9.14578	-12.0755	7.89645e-09	2.88442e-06
A_32_P108254	FAM20A	NM_017565	family with sequence similarity 20, member A	-7.87757	8.01917	-12.0606	8.02385e-09	2.90467e-06
A_23_P86653	SRGN	NM_002727	serglycin	-3.82291	6.81183	-12.0572	8.0532e-09	2.90467e-06
A_23_P29096	PDE9A	NM_002606	phosphodiesterase 9A	-3.77861	6.81437	-12.0431	8.17643e-09	2.93069e-06
A_33_P3240333	PITX1	NM_002653	paired-like homeodomain 1	6.23954	10.0858	12.0334	8.26167e-09	2.94285e-06
A_23_P387031	COL23A1	NM_173465	collagen, type XXIII, alpha 1	2.2302	5.71068	12.026	8.32745e-09	2.94372e-06
A_23_P48596	RNASE1	NM_198232	ribonuclease, RNase A family, 1 (pancreatic)	-4.74912	7.61261	-12.0217	8.36678e-09	2.94372e-06
A_23_P101380	B3GNT8	NM_198540	UDP-GlcNAc:betaGal beta-1,3-N-acetylglucosaminyltransferase 8	5.50925	9.91359	12.8255	8.4949e-09	2.97057e-06
A_23_P326760	MYRIP	NM_015460	myosin VIIA and Rab interacting protein	-3.39867	5.76448	-11.9781	8.76925e-09	3.03975e-06
A_21_P0006336	LOC401561	AY129027	BROAD Institute lincRNA (XLOC_007896), lincRNA [TCONS_00016514]	5.88511	7.89728	11.9749	8.79874e-09	3.03975e-06
A_33_P3334443	FAM69A	NM_001252271	family with sequence similarity 69, member A	2.60338	10.187	11.9624	8.91855e-09	3.06269e-06
A_33_P3316539	SLC7A2	NM_001008539	solute carrier family 7 (cationic amino acid transporter, y+ system), member 2	-7.23336	8.84374	-11.9153	9.38487e-09	3.20365e-06
A_33_P3413355	CHST1	NM_003654	carbohydrate (keratan sulfate Gal-6) sulfotransferase 1	-3.61237	6.49231	-11.8955	9.58923e-09	3.25125e-06
A_21_P0011126	NUS1	NM_138459	nuclear undecaprenyl pyrophosphate synthase 1 homolog (S. cerevisiae)	-3.73725	12.8896	-11.8908	9.63769e-09	3.25125e-06
A_33_P3348719	FGF9	NM_002010	fibroblast growth factor 9	-4.4646	6.46848	-11.8698	9.86064e-09	3.30442e-06
A_33_P3209591	AQP3	NM_004925	aquaporin 3 (Gill blood group)	5.01755	7.55604	11.8651	9.91056e-09	3.30442e-06
A_33_P3334305	TFF3	NM_003226	trefoil factor 3 (intestinal)	-10.6006	8.56839	-11.8507	1.00669e-08	3.33716e-06
A_24_P921321	PTPRJ	NM_002843	protein tyrosine phosphatase, receptor type, J	-4.52249	7.75592	-11.8105	1.05189e-08	3.46693e-06
A_23_P41424	SLC39A8	NM_022154	solute carrier family 39 (zinc transporter), member 8	-5.11858	11.3647	-11.7996	1.06443e-08	3.48821e-06
A_33_P3370600	SMIM6	NM_001162997	small integral membrane protein 6	-3.99945	6.12069	-11.7588	1.11305e-08	3.61941e-06
A_23_P96369	CXorf57	NM_018015	chromosome X open reading frame 57	3.01799	7.31636	11.7555	1.11708e-08	3.61941e-06
A_24_P205994	EPGN	NM_001013442	epithelial mitogen	4.74809	7.79724	11.7018	1.18496e-08	3.80613e-06
A_23_P137856	MUC1	NM_002456	mucin 1, cell surface associated	-7.41063	11.4545	-11.6995	1.18799e-08	3.80613e-06
A_24_P460419	LRRC10B	NM_001145077	leucine rich repeat containing 10B	-2.19312	5.43765	-11.6542	1.24878e-08	3.97869e-06
A_23_P215060	PODXL	NM_001018111	podocalyxin-like	-8.65222	9.9108	-11.6451	1.26132e-08	3.99645e-06
A_32_P205053	UBXN10	ENST00000375099	UBX domain protein 10	-3.09041	5.29327	-11.6177	1.3001e-08	4.09668e-06
A_33_P3286724	PLD2	NM_002663	phospholipase D2	2.60924	12.5995	11.5959	1.33187e-08	4.17386e-06
A_33_P3306264	LYPD3	NM_014400	LY6/PLAUR domain containing 3	5.18473	9.02221	11.5901	1.3405e-08	4.17485e-06
A_33_P3265222	KIAA1324	NM_020775	KIAA1324	-4.56263	6.51719	-11.5859	1.34675e-08	4.17485e-06
A_33_P3354256	MTSS1	NM_014751	metastasis suppressor 1	2.55588	6.55747	11.5672	1.37497e-08	4.23941e-06
A_33_P3692979	LOC283485	AK093862	Homo sapiens cDNA FLJ36543 fis, clone TRACH2006194. [AK093862]	-3.84982	6.14497	-11.5571	1.39062e-08	4.26474e-06
A_23_P209978	VSNL1	NM_003385	visinin-like 1	5.78576	9.10121	11.5493	1.40266e-08	4.27878e-06
A_23_P431305	FAM69B	NM_152421	family with sequence similarity 69, member B	-3.56561	6.31284	-11.5373	1.42151e-08	4.31334e-06
A_21_P0006086	XLOC_007769	ENST00000425666	RST39494 Athersys RAGE Library Homo sapiens cDNA, mRNA sequence [BG219729]	-3.57727	6.14333	-11.5133	1.46002e-08	4.40688e-06
A_23_P73150	TTC25	NM_031421	tetratricopeptide repeat domain 25	-3.45018	6.30481	-11.4772	1.5201e-08	4.56421e-06
A_21_P0014094	LOC100288092	XR_108415	PREDICTED: Homo sapiens hypothetical LOC100288092 (LOC100288092), miscRNA [XR_108415]	2.93495	7.52839	11.4274	1.60727e-08	4.80079e-06
A_23_P357104	ANXA6	NM_001155	annexin A6	-4.19964	7.21983	-11.417	1.62608e-08	4.83183e-06
A_33_P3326568	GLIS3	ENST00000467497	GLIS family zinc finger 3	-2.71266	5.62159	-11.3943	1.6681e-08	4.93111e-06
A_33_P3290239	DUOXA1	EU927394	Homo sapiens dual oxidase maturation factor 1 alpha (DUOXA1) mRNA, complete cds, alternatively spliced. [EU927394]	4.0969	8.1633	11.3812	1.6929e-08	4.97877e-06
A_24_P344961	AMOT	NM_133265	angiomotin	-4.02702	6.69064	-11.3553	1.74312e-08	5.10032e-06
A_23_P390116	SPATA13	NM_153023	spermatogenesis associated 13	-4.53967	7.82958	-11.3296	1.79437e-08	5.19886e-06
A_24_P343233	HLA-DRB1	NM_002124	major histocompatibility complex, class II, DR beta 1	-5.74839	8.77848	-11.3293	1.79493e-08	5.19886e-06
A_24_P892472	EMX2OS	NR_002791	EMX2 opposite strand/antisense RNA	-5.91058	6.97842	-11.3177	1.81866e-08	5.24112e-06
A_23_P104471	DUSP13	NM_001007271	dual specificity phosphatase 13	5.54017	7.17439	11.3107	1.83303e-08	5.25611e-06
A_23_P22134	BNC1	NM_001717	basonuclin 1	5.87726	9.79218	11.3041	1.84678e-08	5.26919e-06
A_21_P0009949	LOC100505664	XR_109653	PREDICTED: Homo sapiens hypothetical LOC100505664 (LOC100505664), miscRNA [XR_109653]	5.02697	6.59898	11.278	1.90236e-08	5.4009e-06
A_23_P314101	SUSD2	NM_019601	sushi domain containing 2	-6.20427	8.28878	-11.2696	1.92046e-08	5.42544e-06
A_23_P254688	TMEM108	NM_023943	transmembrane protein 108	-5.45359	6.81306	-11.245	1.97496e-08	5.55207e-06
A_23_P121480	CD200	NM_001004196	CD200 molecule	-4.93167	6.39081	-11.1796	2.12766e-08	5.95217e-06
A_23_P217379	COL4A6	NM_033641	collagen, type IV, alpha 6	5.5036	9.39342	11.1676	2.15716e-08	5.9815e-06
A_33_P3400708	BNIPL	NM_001159642	BCL2/adenovirus E1B 19kD interacting protein like	6.39202	8.41991	11.1668	2.15901e-08	5.9815e-06
A_33_P3283824	SLC39A8	NM_001135147	solute carrier family 39 (zinc transporter), member 8	-5.08547	6.72414	-11.1553	2.18766e-08	6.03173e-06
A_23_P72737	IFITM1	NM_003641	interferon induced transmembrane protein 1	-8.81574	10.3274	-11.1416	2.2221e-08	6.09016e-06
A_32_P86763	TGM2	NM_004613	transglutaminase 2	-5.85479	7.28263	-11.1385	2.23009e-08	6.09016e-06
A_23_P78867	RYR1	NM_000540	ryanodine receptor 1 (skeletal)	3.41088	7.38205	11.1227	2.27081e-08	6.17197e-06
A_24_P418408	FAM89A	NM_198552	family with sequence similarity 89, member A	3.92914	11.2257	11.0698	2.41316e-08	6.52795e-06
A_33_P3405334	GM2A	NM_000405	GM2 ganglioside activator	3.12806	14.7182	11.0598	2.44106e-08	6.54585e-06
A_23_P30913	HLA-DPA1	NM_033554	major histocompatibility complex, class II, DP alpha 1	-6.54859	7.73605	-11.0593	2.44261e-08	6.54585e-06
A_33_P3410235	DUOXA1	NM_144565	dual oxidase maturation factor 1	4.30415	9.19995	11.0534	2.45926e-08	6.55983e-06
A_32_P107876	FRAS1	NM_025074	Fraser extracellular matrix complex subunit 1	-3.83351	10.0388	-11.023	2.54689e-08	6.76211e-06
A_23_P405878	C12orf54	NM_152319	chromosome 12 open reading frame 54	3.58323	7.78104	11.0183	2.561e-08	6.76825e-06
A_23_P112289	TMOD1	NM_003275	tropomodulin 1	-4.91522	6.90263	-11.0138	2.57424e-08	6.77203e-06
A_23_P217704	GYG2	NM_003918	glycogenin 2	-2.08456	5.71018	-11.001	2.6127e-08	6.82775e-06
A_23_P20660	DIRAS2	NM_017594	DIRAS family, GTP-binding RAS-like 2	-2.92498	5.60517	-10.9988	2.61923e-08	6.82775e-06
A_23_P211212	COL18A1	NM_030582	collagen, type XVIII, alpha 1	-5.3616	13.6416	-10.9754	2.69127e-08	6.98379e-06
A_33_P3234809	PAX8	NM_003466	paired box 8	-5.63709	8.6735	-10.9682	2.71376e-08	7.01042e-06
A_33_P3317282	NUS1	NM_138459	nuclear undecaprenyl pyrophosphate synthase 1 homolog (S. cerevisiae)	-3.52807	10.3184	-10.9439	2.79151e-08	7.1275e-06
A_24_P925314	GM2A	NM_000405	GM2 ganglioside activator	3.66004	10.1401	10.9423	2.7965e-08	7.1275e-06
A_33_P3351536	PTK2B	NM_173174	protein tyrosine kinase 2 beta	3.22001	11.263	10.9421	2.79733e-08	7.1275e-06
A_23_P56659	DQX1	NM_133637	DEAQ box RNA-dependent ATPase 1	3.91502	7.67109	10.9386	2.80879e-08	7.1275e-06
A_33_P3222109	XG	NM_001141919	Xg blood group	6.2913	9.41575	10.9293	2.83913e-08	7.17273e-06
A_24_P48495	LYPD3	NM_014400	LY6/PLAUR domain containing 3	5.58997	8.7185	10.9226	2.86156e-08	7.19769e-06
A_23_P208293	PVRL2	NM_001042724	poliovirus receptor-related 2 (herpesvirus entry mediator B)	-2.63356	12.9737	-10.9115	2.89867e-08	7.25921e-06
A_33_P3306679	PLEKHG7	NM_001004330	pleckstrin homology domain containing, family G (with RhoGef domain) member 7	-2.21699	5.6678	-10.8975	2.94623e-08	7.31732e-06
A_19_P00316985	LINC00472	NR_026807	long intergenic non-protein coding RNA 472	-2.22538	5.7602	-10.8972	2.94739e-08	7.31732e-06
A_33_P3256793	KIAA1324	NM_020775	KIAA1324	-4.56693	7.38747	-10.8573	3.08794e-08	7.6332e-06
A_33_P3370575	CD200	NM_001004196	CD200 molecule	-3.28043	5.68973	-10.8428	3.14065e-08	7.73017e-06
A_33_P3342443	RASA4	NM_006989	RAS p21 protein activator 4	2.18167	6.62771	10.8381	3.15808e-08	7.73987e-06
A_32_P204205	SIX4	NM_017420	SIX homeobox 4	-3.33328	7.48738	-10.7648	3.44207e-08	8.3379e-06
A_23_P365412	MFSD4	NM_181644	major facilitator superfamily domain containing 4	-4.00099	6.33254	-10.7643	3.44416e-08	8.3379e-06
A_24_P71904	HPGD	NM_000860	hydroxyprostaglandin dehydrogenase 15-(NAD)	6.3366	7.62933	10.7639	3.44571e-08	8.3379e-06
A_23_P112482	AQP3	NM_004925	aquaporin 3 (Gill blood group)	6.8614	10.2748	11.3837	3.59633e-08	8.6658e-06
A_23_P344555	NEDD9	NM_006403	neural precursor cell expressed, developmentally down-regulated 9	-4.05572	6.61073	-10.7031	3.70187e-08	8.88279e-06
A_33_P3334908	DHRSX	NM_145177	dehydrogenase/reductase (SDR family) X-linked	-2.25095	7.05903	-10.6889	3.76482e-08	8.9962e-06
A_23_P328074	SALL1	NM_002968	spalt-like transcription factor 1	-3.56595	5.9436	-10.6482	3.95057e-08	9.37575e-06
A_23_P161297	OGDHL	NM_018245	oxoglutarate dehydrogenase-like	-5.79283	8.08186	-10.647	3.95636e-08	9.37575e-06
A_33_P3372979	LINC00294	NR_015451	long intergenic non-protein coding RNA 294	2.62172	10.2147	10.6398	3.99045e-08	9.41763e-06
A_33_P3391603	LAMA4	NM_001105209	laminin, alpha 4	-3.54646	8.16267	-10.6264	4.05443e-08	9.52941e-06
A_23_P316511	HOXB3	NM_002146	homeobox B3	-3.3689	7.1726	-10.6115	4.12679e-08	9.65989e-06
A_24_P313993	CAPS	NM_004058	calcyphosine	-4.5595	8.38962	-10.587	4.24945e-08	9.90658e-06
A_23_P158880	STARD5	NM_181900	StAR-related lipid transfer (START) domain containing 5	3.47235	10.1945	10.5829	4.27036e-08	9.91502e-06
A_24_P15502	A_24_P15502	A_24_P15502	Unknown	-3.75715	12.1522	-10.5767	4.30182e-08	9.94778e-06
A_24_P272290	PXDC1	NM_183373	PX domain containing 1	2.66304	8.34694	10.5581	4.39869e-08	1.01309e-05
A_33_P3380992	AKR1B15	NM_001080538	aldo-keto reductase family 1, member B15	8.41795	10.1004	10.5491	4.44602e-08	1.0199e-05
A_33_P3372332	CYBA	NM_000101	cytochrome b-245, alpha polypeptide	-4.15972	10.9219	-10.5401	4.49417e-08	1.02684e-05
A_24_P344416	DSC3	NM_024423	desmocollin 3	5.65433	8.22448	10.5314	4.5416e-08	1.03356e-05
A_23_P207058	SOCS3	NM_003955	suppressor of cytokine signaling 3	-4.40887	8.00073	-10.4968	4.73356e-08	1.07298e-05
A_24_P50245	HLA-DMA	NM_006120	major histocompatibility complex, class II, DM alpha	-5.08739	8.38355	-10.4825	4.81575e-08	1.08732e-05
A_33_P3229156	SLC17A9	NM_022082	solute carrier family 17 (vesicular nucleotide transporter), member 9	-3.29006	6.70129	-10.4705	4.88599e-08	1.09173e-05
A_33_P3367037	THC2724742	THC2724742	Q53GD0_HUMAN (Q53GD0) Hydroxysteroid (17-beta) dehydrogenase 2 variant (Fragment), partial (16%) [THC2724742]	3.2848	7.51304	10.4671	4.90597e-08	1.09173e-05
A_33_P3431595	C8orf31	NM_173687	chromosome 8 open reading frame 31	-6.91815	7.12647	-10.465	4.9184e-08	1.09173e-05
A_19_P00317053	XLOC_005810	TCONS_00012259	BROAD Institute lincRNA (XLOC_005810), lincRNA [TCONS_00012259]	3.98688	6.83725	10.4645	4.92123e-08	1.09173e-05
A_32_P356316	HLA-DOA	NM_002119	major histocompatibility complex, class II, DO alpha	-4.5903	6.31543	-10.463	4.93046e-08	1.09173e-05
A_19_P00320907	LOC100506374	XR_109498	PREDICTED: Homo sapiens hypothetical LOC100506374 (LOC100506374), miscRNA [XR_109498]	4.64628	6.91954	10.4569	4.96649e-08	1.09547e-05
A_23_P52761	MMP7	NM_002423	matrix metallopeptidase 7	-9.15996	8.96648	-10.4536	4.9865e-08	1.09567e-05
A_23_P7144	CXCL1	NM_001511	chemokine (C-X-C motif) ligand 1 (melanoma growth stimulating activity, alpha)	-7.84408	11.1016	-10.4491	5.01371e-08	1.09745e-05
A_23_P213014	SLC2A9	NM_001001290	solute carrier family 2 (facilitated glucose transporter), member 9	4.5207	9.4066	10.4354	5.09685e-08	1.1114e-05
A_23_P256158	ADRA2C	NM_000683	adrenoceptor alpha 2C	-5.94663	8.8925	-10.4191	5.19838e-08	1.12386e-05
A_33_P3262742	DAPL1	NM_001017920	death associated protein-like 1	6.32419	9.07348	10.4152	5.22317e-08	1.12386e-05
A_24_P104119	RHOF	NM_019034	ras homolog family member F (in filopodia)	-2.58581	6.68749	-10.4145	5.22703e-08	1.12386e-05
A_33_P3354847	C9orf171	NM_207417	chromosome 9 open reading frame 171	-3.18572	5.38572	-10.413	5.23697e-08	1.12386e-05
A_24_P13475	SPATA13	NM_001166271	spermatogenesis associated 13	-3.93144	6.69932	-10.409	5.26191e-08	1.12386e-05
A_33_P3220207	ARMC3	NM_173081	armadillo repeat containing 3	-4.14126	5.57437	-10.4075	5.27156e-08	1.12386e-05
A_19_P00317519	BJ997522	BJ997522	BJ997522 Human Wilms tumor cDNA Homo sapiens cDNA clone WKID-00154 5', mRNA sequence [BJ997522]	-2.29221	5.44486	-10.3967	5.34134e-08	1.13452e-05
A_23_P17130	C2orf88	NM_001042519	chromosome 2 open reading frame 88	-5.04452	6.74492	-10.3631	5.5628e-08	1.1772e-05
A_21_P0014510	LOC645321	XR_108275	PREDICTED: Homo sapiens hypothetical LOC645321, transcript variant 2 (LOC645321), miscRNA [XR_108275]	2.63868	5.97123	10.342	5.70763e-08	1.20341e-05
A_23_P121120	GPR87	NM_023915	G protein-coupled receptor 87	4.40733	10.1819	10.322	5.84806e-08	1.22422e-05
A_23_P42811	AGR3	NM_176813	anterior gradient 3	-5.9296	6.16169	-10.3218	5.84902e-08	1.22422e-05
A_33_P3231653	GOLM1	NM_016548	golgi membrane protein 1	-3.02185	8.81264	-10.3092	5.93969e-08	1.23574e-05
A_23_P385126	DEPDC7	NM_139160	DEP domain containing 7	4.24987	8.57188	10.3082	5.94719e-08	1.23574e-05
A_21_P0014078	LOC100129268	ENST00000453136	PREDICTED: Homo sapiens hypothetical LOC100129268, transcript variant 2 (LOC100129268), miscRNA [XR_108358]	-2.785	6.11563	-10.3037	5.97958e-08	1.23799e-05
A_33_P3363620	TMEM91	NM_001098824	transmembrane protein 91	4.81631	9.08745	10.2781	6.16958e-08	1.2666e-05
A_33_P3281985	CR2	NM_001006658	complement component (3d/Epstein Barr virus) receptor 2	-1.29171	5.04892	-10.2775	6.17424e-08	1.2666e-05
A_24_P419120	BICD2	NM_015250	bicaudal D homolog 2 (Drosophila)	2.06398	11.966	10.2762	6.18402e-08	1.2666e-05
A_33_P3265359	HES6	NM_018645	hes family bHLH transcription factor 6	-2.27048	12.7156	-10.2633	6.28216e-08	1.28212e-05
A_33_P3408450	TMEM253	NM_001146683	transmembrane protein 253	1.87628	6.29407	10.2599	6.30847e-08	1.28292e-05
A_33_P3259135	NSG1	NM_014392	neuron specific gene family member 1	5.43197	9.72782	10.2494	6.38974e-08	1.2873e-05
A_32_P87697	HLA-DRA	NM_019111	major histocompatibility complex, class II, DR alpha	-7.28172	7.32222	-10.2492	6.39121e-08	1.2873e-05
A_21_P0013178	XLOC_l2_013295	THC2680431	BROAD Institute lincRNA (XLOC_l2_013295), lincRNA [TCONS_l2_00025695]	-5.2876	6.24043	-10.2451	6.42345e-08	1.2873e-05
A_23_P116512	PRR5L	NM_024841	proline rich 5 like	-3.62571	6.10721	-10.2427	6.44205e-08	1.2873e-05
A_24_P129341	AKR1B10	NM_020299	aldo-keto reductase family 1, member B10 (aldose reductase)	8.78347	10.6564	10.2427	6.44222e-08	1.2873e-05
A_32_P204676	FABP5	NM_001444	fatty acid binding protein 5 (psoriasis-associated)	7.32917	13.2799	10.2209	6.61642e-08	1.31752e-05
A_23_P99063	LUM	NM_002345	lumican	-3.89757	6.87933	-10.2002	6.787e-08	1.34681e-05
A_23_P27013	HOXB9	NM_024017	homeobox B9	-5.70228	8.37992	-10.1943	6.83662e-08	1.35198e-05
A_21_P0011721	LOC100505555	XR_109580	PREDICTED: Homo sapiens hypothetical LOC100505555 (LOC100505555), miscRNA [XR_109580]	2.48021	7.33579	10.1759	6.99288e-08	1.37813e-05
A_23_P45786	COL9A2	NM_001852	collagen, type IX, alpha 2	-4.46987	6.61092	-10.1697	7.04636e-08	1.38391e-05
A_33_P3223923	PDIA3	NM_005313	protein disulfide isomerase family A, member 3	-1.87325	8.50389	-10.1604	7.12743e-08	1.39122e-05
A_32_P190303	LONRF2	NM_198461	LON peptidase N-terminal domain and ring finger 2	-5.62871	7.14666	-10.1599	7.13208e-08	1.39122e-05
A_33_P3261743	SLC37A2	NM_001145290	solute carrier family 37 (glucose-6-phosphate transporter), member 2	1.968	5.7529	10.1524	7.19834e-08	1.39938e-05
A_33_P3242733	PKDCC	NM_138370	protein kinase domain containing, cytoplasmic	-3.21196	6.02631	-10.1438	7.27478e-08	1.40728e-05
A_33_P3237977	LARP6	NM_197958	La ribonucleoprotein domain family, member 6	-3.14195	11.0422	-10.1394	7.31424e-08	1.40728e-05
A_23_P42306	HLA-DMA	NM_006120	major histocompatibility complex, class II, DM alpha	-5.05169	8.92534	-10.1382	7.32519e-08	1.40728e-05
A_23_P306987	SOX7	NM_031439	SRY (sex determining region Y)-box 7	4.0951	7.57891	10.1325	7.3776e-08	1.40728e-05
A_23_P87545	IFITM3	NM_021034	interferon induced transmembrane protein 3	-3.48316	14.3295	-10.1298	7.40215e-08	1.40728e-05
A_23_P48414	CCNA1	NM_003914	cyclin A1	-5.35959	8.84246	-10.1288	7.41061e-08	1.40728e-05
A_33_P3298105	SPATA13	NM_001166271	spermatogenesis associated 13	-3.31424	6.2383	-10.1288	7.41076e-08	1.40728e-05
A_23_P161563	RAB38	NM_022337	RAB38, member RAS oncogene family	3.2052	10.627	10.1173	7.51684e-08	1.42272e-05
A_33_P3356392	RGL3	NM_001161616	ral guanine nucleotide dissociation stimulator-like 3	-3.58834	5.98698	-10.1131	7.5562e-08	1.42546e-05
A_21_P0013368	XLOC_l2_013295	ENST00000419463	BROAD Institute lincRNA (XLOC_l2_013295), lincRNA [TCONS_l2_00027059]	-4.36197	5.95963	-10.0966	7.71184e-08	1.44794e-05
A_33_P3240328	PITX1	NM_002653	paired-like homeodomain 1	6.097	12.8458	10.0952	7.72585e-08	1.44794e-05
A_24_P277934	COL1A2	NM_000089	collagen, type I, alpha 2	-7.47877	8.9215	-11.2901	8.69143e-08	1.55279e-05
A_21_P0004758	XLOC_005749	ENST00000425089	BROAD Institute lincRNA (XLOC_005749), lincRNA [TCONS_00011510]	3.07348	6.49147	10.0878	7.79686e-08	1.45069e-05
A_21_P0011435	RHPN2	NM_033103	rhophilin, Rho GTPase binding protein 2	-3.259	8.03676	-10.087	7.80421e-08	1.45069e-05
A_23_P100001	FAM174B	NM_207446	family with sequence similarity 174, member B	-5.0926	8.35688	-10.0857	7.81643e-08	1.45069e-05
A_23_P385105	PLCD4	NM_032726	phospholipase C, delta 4	4.11701	7.30812	10.0727	7.94372e-08	1.46956e-05
A_33_P3233871	F12	NM_000505	coagulation factor XII (Hageman factor)	3.71796	10.9592	10.0673	7.99729e-08	1.47472e-05
A_23_P151710	PTGER2	NM_000956	prostaglandin E receptor 2 (subtype EP2), 53kDa	-6.75068	7.28444	-10.0592	8.07775e-08	1.48055e-05
A_33_P3362063	LINC01124	NR_027433	long intergenic non-protein coding RNA 1124	-3.5073	5.68656	-10.0589	8.08058e-08	1.48055e-05
A_24_P83615	NLRP1	NM_001033053	NLR family, pyrin domain containing 1	2.66646	7.05978	10.056	8.11069e-08	1.48134e-05
A_33_P3377750	KLC3	NM_177417	kinesin light chain 3	3.95782	9.81006	10.0489	8.18227e-08	1.48967e-05
A_32_P46571	RHBDL2	NM_017821	rhomboid, veinlet-like 2 (Drosophila)	2.43701	9.71323	10.0276	8.40188e-08	1.52481e-05
A_23_P45011	PPP1R14C	NM_030949	protein phosphatase 1, regulatory (inhibitor) subunit 14C	4.60006	9.81155	10.0238	8.44167e-08	1.5272e-05
A_23_P156687	CFB	NM_001710	complement factor B	-4.67129	7.65667	-10.0076	8.61335e-08	1.55279e-05
A_23_P359214	LINC00842	NR_033957	long intergenic non-protein coding RNA 842	4.17369	8.30843	10.002	8.67398e-08	1.55279e-05
A_24_P330303	FRMD6	NM_001042481	FERM domain containing 6	3.03587	9.73337	10.0011	8.6843e-08	1.55279e-05
A_23_P146512	GOLM1	NM_016548	golgi membrane protein 1	-3.19003	10.1365	-9.99633	8.73556e-08	1.55582e-05
A_23_P218675	WFDC2	NM_006103	WAP four-disulfide core domain 2	-9.81498	10.993	-9.98867	8.81949e-08	1.56591e-05
A_23_P421032	SEC14L4	NM_174977	SEC14-like 4 (S. cerevisiae)	-2.83899	6.30869	-9.95569	9.19065e-08	1.62677e-05
A_23_P127495	BBOX1	NM_003986	butyrobetaine (gamma), 2-oxoglutarate dioxygenase (gamma-butyrobetaine hydroxylase) 1	5.11951	7.26095	9.94755	9.28488e-08	1.63839e-05
A_24_P673063	FABP5	NM_001444	fatty acid binding protein 5 (psoriasis-associated)	7.21003	12.5769	9.92124	9.59625e-08	1.68814e-05
A_33_P3369495	CLDN10	ENST00000376855	claudin 10	-1.69541	5.22183	-9.91848	9.62953e-08	1.68882e-05
A_33_P3387766	LINC00908	NR_015417	long intergenic non-protein coding RNA 908	-2.42836	5.44442	-9.91477	9.67444e-08	1.69152e-05
A_23_P158318	ROR2	NM_004560	receptor tyrosine kinase-like orphan receptor 2	-4.26072	7.57021	-9.90032	9.85168e-08	1.71356e-05
A_23_P93641	AKR1B10	NM_020299	aldo-keto reductase family 1, member B10 (aldose reductase)	9.03233	10.6765	9.89963	9.86026e-08	1.71356e-05
A_23_P304110	SOWAHA	NM_175873	sosondowah ankyrin repeat domain family member A	-2.86068	5.87102	-9.89053	9.97373e-08	1.72805e-05
A_32_P196263	ADAMTS9	NM_182920	ADAM metallopeptidase with thrombospondin type 1 motif, 9	-5.22849	7.54128	-9.87645	1.01521e-07	1.74707e-05
A_23_P121564	GUCY1B3	NM_000857	guanylate cyclase 1, soluble, beta 3	-3.52043	6.51761	-9.87444	1.01778e-07	1.74707e-05
A_32_P827528	S1PR2	NM_004230	sphingosine-1-phosphate receptor 2	-3.35538	9.94371	-9.87438	1.01785e-07	1.74707e-05
A_23_P154643	BMP7	NM_001719	bone morphogenetic protein 7	4.20862	8.60359	9.87229	1.02054e-07	1.74707e-05
A_23_P70968	HOXA7	NM_006896	homeobox A7	4.59688	9.69193	9.86753	1.02667e-07	1.75234e-05
A_23_P24948	KCNE3	NM_005472	potassium channel, voltage gated subfamily E regulatory beta subunit 3	-4.41368	6.30352	-9.86431	1.03085e-07	1.75425e-05
A_33_P3408305	CERS3	NM_178842	ceramide synthase 3	4.58414	10.6689	9.85264	1.04613e-07	1.76679e-05
A_23_P164011	SOX15	NM_006942	SRY (sex determining region Y)-box 15	3.32548	7.10176	9.85215	1.04678e-07	1.76679e-05
A_23_P7342	UGT2B10	NM_001075	UDP glucuronosyltransferase 2 family, polypeptide B10	-6.4611	8.7487	-9.84956	1.05021e-07	1.76679e-05
A_33_P3372099	DDIT4L	NM_145244	DNA-damage-inducible transcript 4-like	-7.3411	7.56221	-9.84843	1.0517e-07	1.76679e-05
A_21_P0014114	LOC100506995	XR_108482	PREDICTED: Homo sapiens hypothetical LOC100506995 (LOC100506995), miscRNA [XR_108482]	-4.46887	7.31713	-9.84651	1.05426e-07	1.76679e-05
A_33_P3248439	MVB12B	NM_033446	multivesicular body subunit 12B	-3.5524	9.44469	-9.84093	1.06171e-07	1.76679e-05
A_33_P3813128	SEMA3F	NM_004186	sema domain, immunoglobulin domain (Ig), short basic domain, secreted, (semaphorin) 3F	2.69047	9.74507	9.84056	1.06221e-07	1.76679e-05
A_33_P3703501	GALNT10	NM_198321	polypeptide N-acetylgalactosaminyltransferase 10	-4.15464	9.32462	-9.84007	1.06286e-07	1.76679e-05
A_23_P363316	HOXB5	NM_002147	homeobox B5	-5.66616	9.42092	-9.83521	1.06942e-07	1.77254e-05
A_33_P3354464	LOXL1	NM_005576	lysyl oxidase-like 1	-2.80473	10.2931	-9.83213	1.07358e-07	1.77431e-05
A_33_P3290562	GLI3	NM_000168	GLI family zinc finger 3	4.54959	10.0042	9.82667	1.08102e-07	1.78148e-05
A_23_P82929	NOV	NM_002514	nephroblastoma overexpressed	-3.6631	7.33922	-9.81607	1.09561e-07	1.79597e-05
A_23_P404536	ENPP3	NM_005021	ectonucleotide pyrophosphatase/phosphodiesterase 3	-4.58946	6.2908	-9.81573	1.09608e-07	1.79597e-05
A_23_P107612	RAB27B	NM_004163	RAB27B, member RAS oncogene family	2.93826	8.09971	9.80716	1.10803e-07	1.81039e-05
A_23_P314805	TMEM56	NM_152487	transmembrane protein 56	-1.99097	5.58038	-9.80112	1.11655e-07	1.81911e-05
A_24_P140475	SORBS2	NM_021069	sorbin and SH3 domain containing 2	-3.66365	6.98672	-9.78352	1.14173e-07	1.85488e-05
A_24_P923251	TGM2	NM_198951	transglutaminase 2	-4.40081	7.32546	-9.77221	1.15824e-07	1.87637e-05
A_23_P166248	RCAN1	NM_004414	regulator of calcineurin 1	-4.03181	10.3113	-9.76454	1.16958e-07	1.88713e-05
A_23_P135257	PRSS3	NM_002771	protease, serine, 3	5.84515	10.5295	9.76154	1.17403e-07	1.88713e-05
A_21_P0014109	LOC100506591	XR_108464	PREDICTED: Homo sapiens hypothetical LOC100506591, transcript variant 1 (LOC100506591), miscRNA [XR_108464]	-4.74644	6.13958	-9.76106	1.17475e-07	1.88713e-05
A_32_P100109	REPS2	NM_004726	RALBP1 associated Eps domain containing 2	-4.03862	6.36592	-9.75738	1.18026e-07	1.89069e-05
A_24_P272515	A_24_P272515	A_24_P272515	Unknown	7.08128	9.37605	9.7435	1.20127e-07	1.91899e-05
A_21_P0013708	XLOC_l2_015034	ENST00000427109	GOSR1_HUMAN (O95249) Golgi SNAP receptor complex member 1 (28 kDa Golgi SNARE protein) (28 kDa cis-Golgi SNARE p28) (GOS-28), partial (51%) [THC2694920]	2.89237	7.06442	9.73937	1.20761e-07	1.92107e-05
A_21_P0011128	NUS1	NM_138459	nuclear undecaprenyl pyrophosphate synthase 1 homolog (S. cerevisiae)	-3.17658	9.84456	-9.73828	1.20928e-07	1.92107e-05
A_23_P6344	SDF2L1	NM_022044	stromal cell-derived factor 2-like 1	-2.47311	13.8271	-9.72356	1.23217e-07	1.95203e-05
A_23_P69179	P3H2	NM_018192	prolyl 3-hydroxylase 2	4.4875	12.0827	9.71468	1.2462e-07	1.96503e-05
A_33_P3221748	RUNX3	NM_001031680	runt-related transcription factor 3	-10.3028	8.6127	-9.71403	1.24723e-07	1.96503e-05
A_32_P147622	MCF2L-AS1	NR_034002	MCF2L antisense RNA 1	-4.13739	6.50409	-9.71005	1.25358e-07	1.96964e-05
A_23_P44264	EMX2	NM_004098	empty spiracles homeobox 2	-5.22744	7.02256	-9.70257	1.26559e-07	1.98308e-05
A_33_P3405424	IL4I1	NM_172374	interleukin 4 induced 1	-6.91441	8.27778	-9.69341	1.28049e-07	2.00095e-05
A_33_P3240532	RGL1	NM_015149	ral guanine nucleotide dissociation stimulator-like 1	-3.70172	8.01137	-9.68997	1.28613e-07	2.00374e-05
A_21_P0002313	XLOC_001748	THC2711871	BROAD Institute lincRNA (XLOC_001748), lincRNA [TCONS_00003932]	-2.68096	6.53475	-9.68778	1.28973e-07	2.00374e-05
A_23_P258769	HLA-DPB1	NM_002121	major histocompatibility complex, class II, DP beta 1	-5.82532	8.14894	-9.68595	1.29276e-07	2.00374e-05
A_23_P125748	ZMAT1	NM_001011657	zinc finger, matrin-type 1	-2.67012	5.91214	-9.68294	1.29775e-07	2.00605e-05
A_33_P3379947	HLA-B	NM_005514	major histocompatibility complex, class I, B	-3.21718	13.4713	-9.66772	1.32324e-07	2.03997e-05
A_21_P0012591	UGT2B11	NM_001073	UDP glucuronosyltransferase 2 family, polypeptide B11	-6.0003	8.63952	-9.66163	1.33362e-07	2.05044e-05
A_33_P3314643	SPEF1	NM_015417	sperm flagellar 1	-3.03742	7.52797	-9.65695	1.34164e-07	2.05726e-05
A_24_P275073	ADAMTS14	NM_139155	ADAM metallopeptidase with thrombospondin type 1 motif, 14	-4.64935	7.20988	-9.64616	1.36032e-07	2.07537e-05
A_24_P418044	HLA-J	NR_024240	major histocompatibility complex, class I, J (pseudogene)	-3.30166	13.5553	-9.64595	1.36068e-07	2.07537e-05
A_23_P65307	SLITRK6	NM_032229	SLIT and NTRK-like family, member 6	5.53938	8.63127	9.63233	1.38465e-07	2.10633e-05
A_24_P131580	ALPPL2	NM_031313	alkaline phosphatase, placental-like 2	-5.51596	10.0396	-9.63018	1.38848e-07	2.10656e-05
A_33_P3271651	HLA-DPB1	NM_002121	major histocompatibility complex, class II, DP beta 1	-4.26247	7.01186	-9.61803	1.41032e-07	2.13404e-05
A_21_P0011976	XLOC_l2_008343	AK023515	BROAD Institute lincRNA (XLOC_l2_008343), lincRNA [TCONS_l2_00014980]	-1.79608	5.24546	-9.6122	1.42093e-07	2.13991e-05
A_33_P3271635	HLA-DPB1	NM_002121	major histocompatibility complex, class II, DP beta 1	-3.39765	6.29152	-9.6118	1.42166e-07	2.13991e-05
A_32_P46214	SLC9A9	NM_173653	solute carrier family 9, subfamily A (NHE9, cation proton antiporter 9), member 9	4.25225	7.87782	9.60686	1.43072e-07	2.14792e-05
A_33_P3339376	WIPF1	BC110288	Homo sapiens WAS/WASL interacting protein family, member 1, mRNA (cDNA clone MGC:111041 IMAGE:5184105), complete cds. [BC110288]	-2.18579	5.53418	-9.60332	1.43725e-07	2.15209e-05
A_19_P00322276	LINC01091	NR_027105	long intergenic non-protein coding RNA 1091	-3.80452	6.14823	-9.59949	1.44434e-07	2.15707e-05
A_33_P3336257	IRX1	NM_024337	iroquois homeobox 1	4.47068	7.57157	9.56936	1.50152e-07	2.231e-05
A_24_P200023	IL1R1	NM_000877	interleukin 1 receptor, type I	-4.33196	7.07601	-9.5693	1.50163e-07	2.231e-05
A_23_P92536	CNGA1	NM_000087	cyclic nucleotide gated channel alpha 1	2.89387	6.14676	9.56474	1.51048e-07	2.23836e-05
A_23_P412577	ANKRD29	NM_173505	ankyrin repeat domain 29	3.24684	7.54838	9.55333	1.53291e-07	2.26574e-05
A_23_P10232	BANK1	NM_017935	B-cell scaffold protein with ankyrin repeats 1	-2.84143	6.68645	-9.53417	1.57133e-07	2.31656e-05
A_23_P89431	CCL2	NM_002982	chemokine (C-C motif) ligand 2	-6.73363	8.3948	-9.51809	1.60437e-07	2.35921e-05
A_23_P98205	CHST1	NM_003654	carbohydrate (keratan sulfate Gal-6) sulfotransferase 1	-1.94029	5.56308	-9.51266	1.6157e-07	2.36979e-05
A_21_P0005098	XLOC_005946	TCONS_00012378	BROAD Institute lincRNA (XLOC_005946), lincRNA [TCONS_00012378]	3.64715	6.87801	9.49424	1.65475e-07	2.42087e-05
A_24_P166443	HLA-DPB1	NM_002121	major histocompatibility complex, class II, DP beta 1	-4.75986	7.74915	-9.49101	1.6617e-07	2.42486e-05
A_33_P3348747	DSG3	NM_001944	desmoglein 3	7.88877	10.3097	9.46791	1.71232e-07	2.49238e-05
A_24_P411749	ADGRG6	NM_020455	adhesion G protein-coupled receptor G6	3.50058	9.52418	9.45749	1.73569e-07	2.52001e-05
A_23_P70095	CD74	NM_001025158	CD74 molecule, major histocompatibility complex, class II invariant chain	-4.72013	6.65947	-9.45266	1.74664e-07	2.52949e-05
A_24_P942921	UBXN10	NM_152376	UBX domain protein 10	-1.20345	4.96103	-9.43975	1.77624e-07	2.56588e-05
A_23_P357185	CHDH	NM_018397	choline dehydrogenase	-2.31886	6.1313	-9.42299	1.81548e-07	2.61599e-05
A_24_P79054	TGFB1	NM_000660	transforming growth factor, beta 1	4.58946	10.026	9.42083	1.82061e-07	2.6168e-05
A_33_P3330443	FAM110B	NM_147189	family with sequence similarity 110, member B	-1.99152	6.13366	-9.41213	1.84142e-07	2.64009e-05
A_33_P3274935	HID1	NM_030630	HID1 domain containing	-4.2897	10.0037	-9.39303	1.88797e-07	2.70008e-05
A_33_P3315243	PRR29	NM_001164257	proline rich 29	-3.28683	5.43046	-9.38068	1.91872e-07	2.73724e-05
A_23_P45099	HLA-DRB5	NM_002125	major histocompatibility complex, class II, DR beta 5	-5.40467	6.66946	-9.37683	1.92841e-07	2.74346e-05
A_23_P27133	KRT15	NM_002275	keratin 15, type I	6.91776	14.5007	9.37515	1.93266e-07	2.74346e-05
A_23_P212159	NUP210	NM_024923	nucleoporin 210kDa	-2.87134	6.68897	-9.37087	1.94352e-07	2.75207e-05
A_23_P59877	FABP5	NM_001444	fatty acid binding protein 5 (psoriasis-associated)	6.70549	14.3742	9.35869	1.97482e-07	2.7838e-05
A_19_P00322149	LINC00472	NR_026807	long intergenic non-protein coding RNA 472	-2.16117	5.87618	-9.35837	1.97563e-07	2.7838e-05
A_23_P71037	IL6	NM_000600	interleukin 6	-3.40528	7.22833	-9.35592	1.98201e-07	2.78593e-05
A_33_P3351999	THC2642375	THC2642375	XM_363028 predicted protein {Magnaporthe grisea 70-15} (exp=0; wgp=1; cg=0), partial (4%) [THC2642375]	3.4661	6.82029	9.35234	1.99132e-07	2.79181e-05
A_33_P3315519	LONRF2	NM_198461	LON peptidase N-terminal domain and ring finger 2	-4.10567	6.2776	-9.35058	1.99592e-07	2.79181e-05
A_33_P3379606	RGS7BP	NM_001029875	regulator of G-protein signaling 7 binding protein	-2.88945	5.45359	-9.34757	2.00383e-07	2.79207e-05
A_23_P48561	EFS	NM_005864	embryonal Fyn-associated substrate	3.67318	11.1539	9.34607	2.00777e-07	2.79207e-05
A_24_P156113	EHD2	NM_014601	EH-domain containing 2	4.34601	12.3871	9.34477	2.01121e-07	2.79207e-05
A_23_P205031	COL4A2	NM_001846	collagen, type IV, alpha 2	-5.31706	12.3709	-9.34256	2.01705e-07	2.79207e-05
A_23_P2745	GJB6	NM_006783	gap junction protein, beta 6, 30kDa	5.02373	8.51355	9.34107	2.021e-07	2.79207e-05
A_21_P0013078	XLOC_l2_012953	TCONS_l2_00024711	BROAD Institute lincRNA (XLOC_l2_012953), lincRNA [TCONS_l2_00024711]	-3.39591	13.8551	-9.33944	2.02532e-07	2.79207e-05
A_23_P165333	BIN1	NM_139346	bridging integrator 1	-2.86528	8.97722	-9.33524	2.03654e-07	2.80074e-05
A_23_P101972	CAPN13	NM_144575	calpain 13	-3.57888	6.25947	-9.33344	2.04137e-07	2.80074e-05
A_23_P206760	HP	NM_005143	haptoglobin	-4.64002	6.59549	-9.32834	2.05508e-07	2.80841e-05
A_21_P0013179	XLOC_l2_013295	ENST00000419463	602382022F1 NIH_MGC_93 Homo sapiens cDNA clone IMAGE:4499836 5', mRNA sequence [BG287431]	-4.49934	5.77098	-9.32666	2.05964e-07	2.80841e-05
A_23_P91081	EPCAM	NM_002354	epithelial cell adhesion molecule	-4.72949	12.702	-9.32591	2.06166e-07	2.80841e-05
A_33_P3270623	FAM181B	NM_175885	family with sequence similarity 181, member B	-2.6589	5.96109	-9.32119	2.07452e-07	2.81923e-05
A_23_P151075	ARHGDIB	NM_001175	Rho GDP dissociation inhibitor (GDI) beta	4.33985	12.8503	9.27771	2.19682e-07	2.97454e-05
A_24_P286951	PLEKHS1	NM_024889	pleckstrin homology domain containing, family S member 1	-7.09763	6.77031	-9.27656	2.20017e-07	2.97454e-05
A_23_P388900	SLC22A15	NM_018420	solute carrier family 22, member 15	2.96497	9.32269	9.27487	2.20507e-07	2.97454e-05
A_33_P3391418	TMEM40	NM_018306	transmembrane protein 40	5.58868	8.62353	9.27333	2.20955e-07	2.97454e-05
A_23_P136671	UGT2B7	NM_001074	UDP glucuronosyltransferase 2 family, polypeptide B7	-6.94798	7.91924	-9.27008	2.21907e-07	2.97864e-05
A_24_P173754	C1orf21	NM_030806	chromosome 1 open reading frame 21	3.96907	10.1542	9.26875	2.22298e-07	2.97864e-05
A_23_P41267	LOC401127	NR_026854	WD repeat domain 5 pseudogene	-4.20441	9.12964	-9.26211	2.24255e-07	2.99297e-05
A_33_P3369058	LRRK2	NM_198578	leucine-rich repeat kinase 2	2.60468	5.84247	9.26159	2.24411e-07	2.99297e-05
A_24_P919452	THC2708064	THC2708064	Unknown	-1.67211	7.34564	-9.25236	2.27165e-07	3.02014e-05
A_23_P393034	HAS3	NM_005329	hyaluronan synthase 3	5.91406	9.84494	9.25124	2.27502e-07	3.02014e-05
A_33_P3233273	LRRC61	NM_001142928	leucine rich repeat containing 61	-2.86239	8.25218	-9.24544	2.29256e-07	3.03639e-05
A_23_P501010	COL17A1	NM_000494	collagen, type XVII, alpha 1	6.84017	11.3044	9.23985	2.30958e-07	3.0519e-05
A_19_P00319453	ENST00000506864	ENST00000506864	Unknown	2.07786	6.60788	9.23203	2.33362e-07	3.07657e-05
A_24_P360269	RNASET2	NM_003730	ribonuclease T2	-2.36577	13.0781	-9.22884	2.3435e-07	3.08251e-05
A_23_P421011	KAZALD1	NM_030929	Kazal-type serine peptidase inhibitor domain 1	-2.99762	5.838	-9.21296	2.39335e-07	3.13548e-05
A_23_P69329	HYAL1	NM_007312	Homo sapiens hyaluronoglucosaminidase 1 (HYAL1), transcript variant 1, mRNA [NM_007312]	3.87575	8.24161	9.21254	2.3947e-07	3.13548e-05
A_23_P217507	ZBED1	NM_004729	zinc finger, BED-type containing 1	-1.74012	8.77312	-9.20982	2.40335e-07	3.13962e-05
A_33_P3373775	BCL2L15	NM_001010922	BCL2-like 15	-3.77688	7.34088	-9.2075	2.41076e-07	3.14215e-05
A_33_P3357530	SLC12A7	NM_006598	solute carrier family 12 (potassium/chloride transporter), member 7	-5.10251	11.8508	-9.20057	2.43304e-07	3.16401e-05
A_33_P3398912	SLC2A6	NM_017585	solute carrier family 2 (facilitated glucose transporter), member 6	-5.57942	10.145	-9.19339	2.45637e-07	3.181e-05
A_33_P3347869	C3	NM_000064	complement component 3	-6.12313	8.28248	-9.19313	2.45721e-07	3.181e-05
A_24_P379820	ITM2C	NM_030926	integral membrane protein 2C	-3.89672	7.93195	-9.19135	2.46302e-07	3.18134e-05
A_23_P9135	CNTNAP3	NM_033655	contactin associated protein-like 3	3.4398	7.77661	9.18736	2.47613e-07	3.19109e-05
A_23_P170649	SBSPON	NM_153225	somatomedin B and thrombospondin, type 1 domain containing	-5.10039	6.43316	-9.1685	2.53904e-07	3.26482e-05
A_23_P83347	RNF183	NM_145051	ring finger protein 183	-3.83117	6.76351	-9.15574	2.58259e-07	3.3134e-05
A_33_P3264238	ZNF280B	NM_080764	zinc finger protein 280B	-2.8034	5.83442	-9.15325	2.59117e-07	3.31698e-05
A_23_P253221	ARHGEF4	NM_032995	Rho guanine nucleotide exchange factor (GEF) 4	4.56197	10.8464	9.14517	2.61922e-07	3.3453e-05
A_23_P151805	FBLN5	NM_006329	fibulin 5	-3.70357	7.40002	-9.14353	2.62496e-07	3.3453e-05
A_23_P342641	SLC44A5	NM_152697	solute carrier family 44, member 5	2.97462	6.17571	9.14102	2.63377e-07	3.34909e-05
A_23_P36928	POLR1D	NM_015972	polymerase (RNA) I polypeptide D, 16kDa	1.85833	12.2613	9.13172	2.66667e-07	3.38343e-05
A_23_P207879	CARD14	NM_024110	caspase recruitment domain family, member 14	3.25551	6.61057	9.12609	2.6868e-07	3.40144e-05
A_23_P202427	HKDC1	NM_025130	hexokinase domain containing 1	-4.06798	6.94391	-9.11172	2.73892e-07	3.45978e-05
A_23_P41114	CSTA	NM_005213	cystatin A (stefin A)	7.43993	11.6928	9.10876	2.7498e-07	3.46589e-05
A_23_P16944	SDC1	NM_001006946	syndecan 1	3.4995	15.0252	9.10125	2.77757e-07	3.49322e-05
A_23_P302672	DDIT4L	BC013592	Homo sapiens DNA-damage-inducible transcript 4-like, mRNA (cDNA clone MGC:9960 IMAGE:3877854), complete cds. [BC013592]	-7.35841	7.11997	-9.09266	2.80969e-07	3.51916e-05
A_23_P35414	PPP1R3C	NM_005398	protein phosphatase 1, regulatory subunit 3C	4.18466	9.46509	9.09154	2.81389e-07	3.51916e-05
A_33_P3358601	IFITM10	NM_001170820	interferon induced transmembrane protein 10	3.97236	7.03837	9.08949	2.82165e-07	3.51916e-05
A_33_P3387621	RHPN2	NM_033103	rhophilin, Rho GTPase binding protein 2	-2.87499	11.6242	-9.08831	2.82612e-07	3.51916e-05
A_23_P308722	DRC1	NM_145038	dynein regulatory complex subunit 1	-2.01291	5.10347	-9.08758	2.82888e-07	3.51916e-05
A_33_P3378056	TFAP2A	ENST00000478375	transcription factor AP-2 alpha (activating enhancer binding protein 2 alpha)	2.20845	5.93751	9.08559	2.83643e-07	3.52092e-05
A_32_P85676	STK32B	NM_018401	serine/threonine kinase 32B	-2.89372	5.64221	-9.08296	2.84646e-07	3.52126e-05
A_23_P431346	PRR15	NM_175887	proline rich 15	-3.64673	8.59866	-9.08229	2.84899e-07	3.52126e-05
A_19_P00322184	LOC100506119	ENST00000436710	PREDICTED: Homo sapiens hypothetical LOC100506119, transcript variant 1 (LOC100506119), miscRNA [XR_108951]	3.32328	9.35921	9.07946	2.85985e-07	3.52709e-05
A_24_P403561	LRP4	NM_002334	low density lipoprotein receptor-related protein 4	2.58955	8.20766	9.07525	2.87601e-07	3.53941e-05
A_24_P625382	YBX3	NM_003651	Y box binding protein 3	1.89438	12.1878	9.0703	2.8952e-07	3.5554e-05
A_33_P3330264	CXCL1	NM_001511	chemokine (C-X-C motif) ligand 1 (melanoma growth stimulating activity, alpha)	-7.00666	9.33648	-9.06532	2.91461e-07	3.57158e-05
A_23_P316460	ZBED6CL	NM_138434	ZBED6 C-terminal like	-4.91064	9.5765	-9.05751	2.94535e-07	3.59455e-05
A_24_P287043	IFITM2	NM_006435	interferon induced transmembrane protein 2	-3.78848	13.189	-9.05737	2.94589e-07	3.59455e-05
A_23_P30294	CDO1	NM_001801	cysteine dioxygenase type 1	-2.95087	6.03245	-9.04141	3.00977e-07	3.65744e-05
A_23_P370830	KLHL14	NM_020805	kelch-like family member 14	-3.53926	6.15212	-9.03768	3.02492e-07	3.65744e-05
A_33_P3217437	GBP6	NM_198460	guanylate binding protein family, member 6	4.70033	7.66118	9.03593	3.03204e-07	3.65744e-05
A_24_P63380	BMPR1B	NM_001203	bone morphogenetic protein receptor, type IB	-2.02987	5.26148	-9.03555	3.03358e-07	3.65744e-05
A_23_P904	BEND5	NM_024603	BEN domain containing 5	-2.64151	5.56838	-9.03534	3.03448e-07	3.65744e-05
A_32_P219279	ELFN2	NM_052906	extracellular leucine-rich repeat and fibronectin type III domain containing 2	-3.51335	6.39722	-9.03376	3.04092e-07	3.65744e-05
A_23_P34233	QPRT	NM_014298	quinolinate phosphoribosyltransferase	-4.33695	10.3102	-9.03348	3.04207e-07	3.65744e-05
A_33_P3347663	A_33_P3347663	A_33_P3347663	Unknown	4.0447	6.7085	9.01077	3.13656e-07	3.75878e-05
A_23_P94494	TLE4	NM_007005	transducin-like enhancer of split 4	2.43276	8.25065	9.01008	3.13947e-07	3.75878e-05
A_24_P402690	ITM2C	NM_030926	integral membrane protein 2C	-3.84721	11.939	-8.99611	3.19923e-07	3.82235e-05
A_23_P27315	EMILIN2	NM_032048	elastin microfibril interfacer 2	-5.5556	9.15403	-8.99428	3.20716e-07	3.82386e-05
A_33_P3308744	LAMA4	NM_001105206	laminin, alpha 4	-3.04693	6.56079	-8.9921	3.21658e-07	3.82713e-05
A_21_P0013477	XLOC_l2_014197	THC2513598	Q5T1D1_HUMAN (Q5T1D1) OTTHUMP00000017090 (Fragment), partial (95%) [THC2513598]	1.5576	12.7228	8.98844	3.23254e-07	3.83815e-05
A_33_P3289227	DNALI1	NM_003462	dynein, axonemal, light intermediate chain 1	-3.41063	6.32858	-8.98337	3.25475e-07	3.85655e-05
A_19_P00318331	lincRNA:chr11:17370980-17371527_F	lincRNA:chr11:17370980-17371527_F	lincRNA:chr11:17370980-17371527 forward strand	-3.05244	8.12966	-8.9588	3.36473e-07	3.97863e-05
A_24_P192301	SEMA3A	NM_006080	sema domain, immunoglobulin domain (Ig), short basic domain, secreted, (semaphorin) 3A	-3.32735	6.18689	-8.95717	3.3722e-07	3.97926e-05
A_23_P121795	SORBS2	NM_021069	sorbin and SH3 domain containing 2	-5.07052	8.43501	-8.94536	3.42656e-07	4.03511e-05
A_24_P101201	PDIA3	NM_005313	protein disulfide isomerase family A, member 3	-1.62298	12.9033	-8.93028	3.49739e-07	4.11008e-05
A_33_P3269636	SBSN	NM_001166034	suprabasin	9.12348	11.0391	8.92621	3.51674e-07	4.12437e-05
A_23_P502470	IL6ST	NM_002184	interleukin 6 signal transducer	-1.92234	7.59235	-8.91507	3.57038e-07	4.17873e-05
A_23_P360079	NCKAP5	NM_207363	NCK-associated protein 5	2.77164	6.98769	8.9087	3.60143e-07	4.19474e-05
A_23_P151791	LTB4R	NM_181657	leukotriene B4 receptor	3.51723	7.48104	8.90825	3.60363e-07	4.19474e-05
A_33_P3213767	CCDC157	BC018040	Homo sapiens cDNA clone IMAGE:4798973. [BC018040]	-1.86367	7.73215	-8.90776	3.606e-07	4.19474e-05
A_19_P00322259	LOC100506374	XR_109498	PREDICTED: Homo sapiens hypothetical LOC100506374 (LOC100506374), miscRNA [XR_109498]	3.14894	6.01877	8.89599	3.66421e-07	4.25382e-05
A_33_P3369854	DNAJB13	NM_153614	DnaJ (Hsp40) homolog, subfamily B, member 13	-4.33446	7.08236	-8.89054	3.69153e-07	4.27688e-05
A_23_P104563	CPT1A	NM_001031847	carnitine palmitoyltransferase 1A (liver)	-3.09957	9.08637	-8.88087	3.74044e-07	4.3248e-05
A_24_P273756	TP63	NM_003722	tumor protein p63	3.5476	6.97456	8.86879	3.80257e-07	4.3878e-05
A_33_P3610771	ARHGEF38	NM_001242729	Rho guanine nucleotide exchange factor (GEF) 38	-2.65097	5.30955	-8.85907	3.85333e-07	4.43745e-05
A_24_P171268	RASSF5	NM_182663	Ras association (RalGDS/AF-6) domain family member 5	4.21073	8.2181	8.8538	3.88115e-07	4.45356e-05
A_24_P98411	HSPA5	NM_005347	heat shock 70kDa protein 5 (glucose-regulated protein, 78kDa)	-2.19416	10.8053	-8.85348	3.88286e-07	4.45356e-05
A_24_P318656	ITGB3	NM_000212	integrin, beta 3 (platelet glycoprotein IIIa, antigen CD61)	-2.82614	5.76267	-8.8464	3.9206e-07	4.48787e-05
A_23_P98686	ATHL1	NM_025092	ATH1, acid trehalase-like 1 (yeast)	-4.73861	7.94409	-8.84092	3.95007e-07	4.5126e-05
A_23_P151975	RHCG	NM_016321	Rh family, C glycoprotein	8.65611	12.0808	8.83822	3.96467e-07	4.52028e-05
A_21_P0012000	XLOC_l2_007274	ENST00000423663	full-length cDNA clone CS0DI009YL06 of Placenta Cot 25-normalized of Homo sapiens (human) [CR617033]	-7.44709	7.16022	-8.82972	4.01103e-07	4.56226e-05
A_23_P100056	RBPMS2	NM_194272	RNA binding protein with multiple splicing 2	-2.20147	5.66295	-8.82856	4.0174e-07	4.56226e-05
A_24_P363278	MAK	NM_005906	male germ cell-associated kinase	-1.87817	5.7173	-8.82649	4.02877e-07	4.56323e-05
A_33_P3231950	THC2665222	THC2665222	Q6QI92_RAT (Q6QI92) LRRG00116, partial (5%) [THC2665222]	1.36505	6.09052	8.82552	4.03417e-07	4.56323e-05
A_33_P3212109	DCDC2	NM_016356	doublecortin domain containing 2	-7.08544	7.66585	-8.82243	4.05126e-07	4.57354e-05
A_23_P201386	DDAH1	NM_012137	dimethylarginine dimethylaminohydrolase 1	-4.65199	10.4801	-8.81579	4.08824e-07	4.60622e-05
A_24_P182947	GCSAM	NM_001190259	germinal center-associated, signaling and motility	2.58899	5.54315	8.80238	4.16408e-07	4.68247e-05
A_23_P74001	S100A12	NM_005621	S100 calcium binding protein A12	4.89607	7.34671	8.80067	4.17384e-07	4.68425e-05
A_21_P0000646	LINC00900	NR_034148	long intergenic non-protein coding RNA 900	3.31983	6.84939	8.79174	4.2253e-07	4.72563e-05
A_33_P3332215	MUC1	NM_001044392	mucin 1, cell surface associated	-2.93863	5.86863	-8.79142	4.22718e-07	4.72563e-05
A_19_P00319537	LINC01091	NR_027105	long intergenic non-protein coding RNA 1091	-4.1286	6.36719	-8.78772	4.24869e-07	4.74043e-05
A_23_P518	VTCN1	NM_024626	V-set domain containing T cell activation inhibitor 1	-6.15489	7.68882	-8.78013	4.29319e-07	4.78078e-05
A_32_P34116	NUS1	NM_138459	nuclear undecaprenyl pyrophosphate synthase 1 homolog (S. cerevisiae)	-2.69311	11.6557	-8.77448	4.32666e-07	4.80872e-05
A_24_P319715	PDIA6	NM_005742	protein disulfide isomerase family A, member 6	-1.99033	11.6929	-8.7638	4.39065e-07	4.8704e-05
A_23_P67661	COX7A1	NM_001864	cytochrome c oxidase subunit VIIa polypeptide 1 (muscle)	-4.09678	7.60065	-8.75738	4.42962e-07	4.88428e-05
A_24_P363548	HIP1	NM_005338	huntingtin interacting protein 1	-2.46887	7.34913	-8.75599	4.43813e-07	4.88428e-05
A_32_P183765	ERBB4	NM_005235	erb-b2 receptor tyrosine kinase 4	-4.12212	7.04321	-8.75501	4.44409e-07	4.88428e-05
A_19_P00321568	LOC100507077	XR_110527	PREDICTED: Homo sapiens hypothetical LOC100507077 (LOC100507077), miscRNA [XR_110527]	1.54392	7.19663	8.75475	4.44568e-07	4.88428e-05
A_23_P210482	ADA	NM_000022	adenosine deaminase	3.74684	11.8934	8.75474	4.44575e-07	4.88428e-05
A_32_P130630	SLC16A7	NM_004731	solute carrier family 16 (monocarboxylate transporter), member 7	2.10921	6.77475	8.74834	4.48509e-07	4.91808e-05
A_23_P47247	TCP11L1	NM_018393	t-complex 11, testis-specific-like 1	2.55774	8.61102	8.70563	4.75732e-07	5.20663e-05
A_23_P83094	TLE4	NM_007005	transducin-like enhancer of split 4	2.40631	10.0542	8.69443	4.83161e-07	5.27787e-05
A_33_P3309832	PLEKHS1	NM_182601	pleckstrin homology domain containing, family S member 1	-5.65761	6.22456	-8.69002	4.86115e-07	5.30004e-05
A_23_P376188	BEND7	NM_001100912	BEN domain containing 7	-3.56605	7.22992	-8.68495	4.89536e-07	5.31856e-05
A_23_P350574	FCRLB	NM_001002901	Fc receptor-like B	2.56209	9.33319	8.68476	4.89668e-07	5.31856e-05
A_23_P49499	ST6GALNAC2	NM_006456	ST6 (alpha-N-acetyl-neuraminyl-2,3-beta-galactosyl-1,3)-N-acetylgalactosaminide alpha-2,6-sialyltransferase 2	3.1045	11.3904	8.67302	4.97698e-07	5.39555e-05
A_19_P00317512	lincRNA:chr6:36085740-36086143_F	lincRNA:chr6:36085740-36086143_F	lincRNA:chr6:36085740-36086143 forward strand	1.47938	6.47014	8.66398	5.0397e-07	5.44588e-05
A_23_P73429	HCLS1	NM_005335	hematopoietic cell-specific Lyn substrate 1	-4.71429	8.1902	-8.6636	5.04239e-07	5.44588e-05
A_23_P70318	ENPP4	NM_014936	ectonucleotide pyrophosphatase/phosphodiesterase 4 (putative)	-4.74823	8.11156	-8.65943	5.0716e-07	5.46002e-05
A_23_P201731	TRAF5	NM_004619	TNF receptor-associated factor 5	-3.1494	7.65101	-8.65902	5.07453e-07	5.46002e-05
A_33_P3254460	DLK2	NM_206539	delta-like 2 homolog (Drosophila)	5.57036	10.8884	8.65455	5.10607e-07	5.48367e-05
A_24_P238250	LGALS7	NM_002307	lectin, galactoside-binding, soluble, 7	7.79145	12.6482	8.6526	5.11989e-07	5.48823e-05
A_21_P0004772	XLOC_005810	ENST00000452675	BROAD Institute lincRNA (XLOC_005810), lincRNA [TCONS_00011544]	3.30509	6.31277	8.64826	5.15083e-07	5.5111e-05
A_23_P149992	PDLIM1	NM_020992	PDZ and LIM domain 1	2.6081	11.5529	8.64187	5.19676e-07	5.54989e-05
A_23_P80739	PLCD1	NM_006225	phospholipase C, delta 1	3.24056	10.6985	8.63975	5.21212e-07	5.55594e-05
A_23_P71503	RHPN1-AS1	NR_026785	RHPN1 antisense RNA 1 (head to head)	-1.63691	6.42727	-8.63705	5.23171e-07	5.55792e-05
A_23_P106024	JAG2	NM_002226	jagged 2	2.76166	9.2602	8.63682	5.23336e-07	5.55792e-05
A_23_P124927	RGS14	NM_006480	regulator of G-protein signaling 14	2.82633	8.60481	8.63484	5.2478e-07	5.56296e-05
A_33_P3356886	DENND2C	NM_198459	DENN/MADD domain containing 2C	2.80837	6.85188	8.63333	5.25883e-07	5.56436e-05
A_24_P162226	RIMBP2	NM_015347	RIMS binding protein 2	-2.07516	5.56848	-8.62715	5.30423e-07	5.60206e-05
A_24_P365515	FOXA2	NM_021784	forkhead box A2	-7.51779	7.56859	-8.62563	5.31545e-07	5.6036e-05
A_32_P83811	FAM47E	NM_001242936	family with sequence similarity 47, member E	-2.24715	6.20694	-8.60966	5.4349e-07	5.71901e-05
A_24_P396375	ECE1	NM_001113347	endothelin converting enzyme 1	-3.76119	8.50781	-8.60034	5.50594e-07	5.77702e-05
A_33_P3343390	AF289562	AF289562	Homo sapiens clone pp6337 unknown mRNA. [AF289562]	-2.24224	5.18016	-8.59921	5.51466e-07	5.77702e-05
A_33_P3210099	ALPK3	NM_020778	alpha-kinase 3	-3.20654	7.71772	-8.59848	5.52025e-07	5.77702e-05
A_23_P7684	CCNJL	NM_024565	cyclin J-like	-3.49216	6.68272	-8.59352	5.55859e-07	5.80067e-05
A_23_P113161	C1orf21	NM_030806	chromosome 1 open reading frame 21	3.34925	7.6581	8.59294	5.56308e-07	5.80067e-05
A_19_P00810219	lincRNA:chr6:12005039-12011214_F	lincRNA:chr6:12005039-12011214_F	lincRNA:chr6:12005039-12011214 forward strand	-1.55767	6.07961	-8.59004	5.58561e-07	5.81359e-05
A_24_P684183	SLC44A4	NM_025257	solute carrier family 44, member 4	-4.87084	7.17353	-8.58856	5.5972e-07	5.8151e-05
A_32_P76627	ENST00000417510	ENST00000417510	full-length cDNA clone CS0DI013YN06 of Placenta Cot 25-normalized of Homo sapiens (human) [CR597597]	7.88038	13.3778	8.57837	5.67734e-07	5.8877e-05
A_33_P3424800	HLA-B	NM_005514	major histocompatibility complex, class I, B	-2.15534	14.058	-8.57189	5.72898e-07	5.91999e-05
A_19_P00319981	LOC100506119	ENST00000436710	PREDICTED: Homo sapiens hypothetical LOC100506119, transcript variant 1 (LOC100506119), miscRNA [XR_108951]	3.17032	9.23535	8.57187	5.72912e-07	5.91999e-05
A_24_P330518	CA12	NM_001218	carbonic anhydrase XII	5.25172	9.92223	8.56924	5.75024e-07	5.92549e-05
A_23_P408376	HSPA12A	NM_025015	heat shock 70kDa protein 12A	-2.23068	8.84384	-8.56863	5.75511e-07	5.92549e-05
A_32_P223777	IL6ST	NM_002184	interleukin 6 signal transducer	-1.5396	6.63339	-8.56571	5.77865e-07	5.93906e-05
A_23_P380298	LZTS3	NM_014731	leucine zipper, putative tumor suppressor family member 3	-3.11661	8.77064	-8.56098	5.81705e-07	5.94382e-05
A_33_P3333054	SYBU	NM_001099744	syntabulin (syntaxin-interacting)	-3.00167	8.10839	-8.56033	5.82228e-07	5.94382e-05
A_33_P3331491	LOC728392	NM_001162371	uncharacterized LOC728392	4.18606	9.58942	8.55986	5.82611e-07	5.94382e-05
A_23_P201551	VAV3	NM_006113	vav 3 guanine nucleotide exchange factor	4.83948	10.1779	8.55849	5.8373e-07	5.94382e-05
A_23_P85441	IGSF9	NM_020789	immunoglobulin superfamily, member 9	3.15611	11.4504	8.55809	5.8406e-07	5.94382e-05
A_32_P407245	DNAJC22	NM_024902	DnaJ (Hsp40) homolog, subfamily C, member 22	-2.10641	5.80168	-8.55749	5.84546e-07	5.94382e-05
A_23_P153964	INHBB	NM_002193	inhibin, beta B	-5.74488	8.65901	-8.55206	5.89003e-07	5.97853e-05
A_33_P3324206	HR	NM_005144	hair growth associated	5.36395	8.72841	8.55035	5.90416e-07	5.98229e-05
A_33_P3219572	LONRF3	ENST00000365713	LON peptidase N-terminal domain and ring finger 3 [Source:HGNC Symbol;Acc:21152] [ENST00000365713]	-2.90202	5.74359	-8.54604	5.93994e-07	6.00793e-05
A_24_P248240	SYT11	NM_152280	synaptotagmin XI	-2.70296	6.18206	-8.54364	5.95993e-07	6.01068e-05
A_33_P3366039	RPL29	NM_000992	ribosomal protein L29	1.6528	12.8872	8.54319	5.96362e-07	6.01068e-05
A_23_P347632	MTSS1	NM_014751	metastasis suppressor 1	3.50159	9.27503	8.54033	5.98764e-07	6.0243e-05
A_24_P148836	KLHDC8B	NM_173546	kelch domain containing 8B	2.56257	6.99231	8.51128	6.23662e-07	6.26381e-05
A_19_P00322839	LOC100506119	ENST00000436710	PREDICTED: Homo sapiens hypothetical LOC100506119, transcript variant 1 (LOC100506119), miscRNA [XR_108951]	3.03824	8.9631	8.49663	6.36629e-07	6.38288e-05
A_23_P63209	HSD11B1	NM_181755	hydroxysteroid (11-beta) dehydrogenase 1	-5.00408	7.305	-8.48531	6.46847e-07	6.47401e-05
A_24_P215765	ATP10A	NM_024490	ATPase, class V, type 10A	-4.60711	6.14422	-8.48065	6.51107e-07	6.50504e-05
A_23_P149259	TMEM79	NM_032323	transmembrane protein 79	4.22401	11.2782	8.47944	6.52217e-07	6.50504e-05
A_23_P452	DDR2	NM_001014796	discoidin domain receptor tyrosine kinase 2	-2.63968	6.29163	-8.47247	6.5865e-07	6.5578e-05
A_23_P154500	DNMT3A	NM_175629	DNA (cytosine-5-)-methyltransferase 3 alpha	-1.568	8.12916	-8.46929	6.61603e-07	6.57579e-05
A_23_P315364	CXCL2	NM_002089	chemokine (C-X-C motif) ligand 2	-4.61038	10.7457	-8.46365	6.66885e-07	6.61368e-05
A_24_P912048	MGC50722	NM_203348	Homo sapiens uncharacterized MGC50722 (MGC50722), mRNA [NM_203348]	-1.86424	5.09976	-8.46276	6.67723e-07	6.61368e-05
A_24_P143171	TMEM47	NM_031442	transmembrane protein 47	-3.60417	6.13653	-8.46026	6.70078e-07	6.62557e-05
A_24_P350589	RNF150	NM_020724	ring finger protein 150	-3.39989	6.74094	-8.4587	6.71554e-07	6.62873e-05
A_24_P203328	TPRXL	NR_002223	tetra-peptide repeat homeobox-like	3.93511	8.44126	8.44966	6.80177e-07	6.70231e-05
A_23_P416581	GNAZ	NM_002073	guanine nucleotide binding protein (G protein), alpha z polypeptide	-2.68604	6.7111	-8.44034	6.89187e-07	6.77945e-05
A_24_P257416	CXCL2	NM_002089	chemokine (C-X-C motif) ligand 2	-5.28703	9.8679	-8.4373	6.92149e-07	6.79182e-05
A_33_P3351554	ETNK2	NM_018208	ethanolamine kinase 2	4.10536	12.2909	8.43662	6.92813e-07	6.79182e-05
A_23_P130158	WNT3	NM_030753	wingless-type MMTV integration site family, member 3	2.19885	7.80189	8.43415	6.95236e-07	6.80394e-05
A_24_P74070	PARD6G	NM_032510	par-6 family cell polarity regulator gamma	3.6873	10.0881	8.4319	6.9745e-07	6.81398e-05
A_23_P165598	DAPL1	NM_001017920	death associated protein-like 1	6.20721	11.7629	8.42953	6.99786e-07	6.82517e-05
A_24_P161036	ACOT1	NM_001037161	acyl-CoA thioesterase 1	-2.39667	11.2589	-8.4274	7.01903e-07	6.8342e-05
A_23_P95231	CASC1	NM_018272	cancer susceptibility candidate 1	-2.35896	6.1067	-8.4242	7.05079e-07	6.85349e-05
A_32_P89730	LOH12CR2	NR_024061	loss of heterozygosity, 12, chromosomal region 2 (non-protein coding)	-1.44397	6.25295	-8.42192	7.07363e-07	6.8632e-05
A_24_P522998	ERICH3	NM_001002912	glutamate-rich 3	-3.1224	5.67227	-8.42081	7.08472e-07	6.8632e-05
A_33_P3385101	TOLLIP	NM_019009	toll interacting protein	1.16057	13.6427	8.41175	7.17618e-07	6.94008e-05
A_23_P72157	MFSD7	NM_032219	major facilitator superfamily domain containing 7	-2.20519	6.82729	-8.40852	7.20908e-07	6.96016e-05
A_21_P0014040	LOC100653103	XM_003403665	PREDICTED: Homo sapiens putative uncharacterized protein C14orf25-like (LOC100653103), mRNA [XM_003403665]	1.97794	6.03021	8.39975	7.29916e-07	7.03529e-05
A_19_P00322023	BLCAP	ENST00000447625	bladder cancer associated protein	2.68787	7.08507	8.3959	7.3391e-07	7.06192e-05
A_21_P0008482	LINC01550	NR_015430	long intergenic non-protein coding RNA 1550	4.87419	7.45499	8.39267	7.37276e-07	7.08242e-05
A_23_P67339	RCN3	NM_020650	reticulocalbin 3, EF-hand calcium binding domain	-2.54562	6.80244	-8.39126	7.38754e-07	7.08475e-05
A_33_P3335386	FAM83G	ENST00000388995	family with sequence similarity 83, member G	2.98465	13.5126	8.38698	7.43247e-07	7.11594e-05
A_23_P65240	COL4A1	NM_001845	collagen, type IV, alpha 1	-4.18054	8.52787	-8.38371	7.46706e-07	7.12485e-05
A_33_P3254136	PKHD1L1	NM_177531	polycystic kidney and hepatic disease 1 (autosomal recessive)-like 1	-4.05708	5.39409	-8.38347	7.46964e-07	7.12485e-05
A_33_P3301559	CLUAP1	NM_015041	clusterin associated protein 1	-1.87921	9.7122	-8.38173	7.48812e-07	7.12485e-05
A_21_P0000758	LINC00888	NR_038301	long intergenic non-protein coding RNA 888	-2.78583	7.71309	-8.38049	7.50131e-07	7.12485e-05
A_19_P00318940	lincRNA:chr14:98411873-98412333_R	lincRNA:chr14:98411873-98412333_R	lincRNA:chr14:98411873-98412333 reverse strand	1.78867	5.85047	8.38024	7.5039e-07	7.12485e-05
A_33_P3266010	RIN1	NM_004292	Ras and Rab interactor 1	3.61126	12.8146	8.37895	7.51766e-07	7.12612e-05
A_23_P120931	APOBEC3C	NM_014508	apolipoprotein B mRNA editing enzyme, catalytic polypeptide-like 3C	2.09391	10.541	8.37472	7.56301e-07	7.15728e-05
A_23_P146111	NIPAL2	NM_024759	NIPA-like domain containing 2	1.89769	6.45028	8.37306	7.58081e-07	7.1623e-05
A_24_P100996	ANO5	NM_213599	anoctamin 5	-4.07356	6.15181	-8.36839	7.63124e-07	7.19809e-05
A_23_P304991	HLCS	NM_000411	holocarboxylase synthetase (biotin-(proprionyl-CoA-carboxylase (ATP-hydrolysing)) ligase)	-1.74711	10.6975	-8.36392	7.67992e-07	7.23212e-05
A_19_P00322621	LOC100506119	ENST00000436710	PREDICTED: Homo sapiens hypothetical LOC100506119, transcript variant 1 (LOC100506119), miscRNA [XR_108951]	2.41558	9.06036	8.35513	7.77646e-07	7.31102e-05
A_23_P217088	AK1	NM_000476	adenylate kinase 1	-3.15305	11.8481	-8.34951	7.8389e-07	7.35766e-05
A_24_P252364	NRCAM	NM_001037132	neuronal cell adhesion molecule	-5.90963	8.22018	-8.34419	7.89851e-07	7.4015e-05
A_23_P145485	ULBP2	NM_025217	UL16 binding protein 2	4.32314	8.98156	8.33569	7.99471e-07	7.4776e-05
A_23_P119095	PPP1R13L	NM_006663	protein phosphatase 1, regulatory subunit 13 like	2.65302	12.503	8.33471	8.0058e-07	7.4776e-05
A_24_P250815	POF1B	NM_024921	premature ovarian failure, 1B	3.01675	7.26988	8.32466	8.12136e-07	7.5732e-05
A_33_P3291772	A_33_P3291772	A_33_P3291772	Unknown	2.34734	6.62401	8.3231	8.13941e-07	7.57772e-05
A_33_P3424803	HLA-C	M26429	Human MHC class I HLA-Cw1 gene, complete cds. [M26429]	-2.15689	14.7549	-8.32049	8.16981e-07	7.59368e-05
A_24_P11506	KYNU	NM_001032998	kynureninase	-3.81072	6.42289	-8.31327	8.2544e-07	7.64789e-05
A_23_P48803	TMOD2	NM_014548	tropomodulin 2 (neuronal)	1.90953	6.59297	8.31324	8.2548e-07	7.64789e-05
A_24_P94402	MYCN	NM_005378	v-myc avian myelocytomatosis viral oncogene neuroblastoma derived homolog	-4.8263	6.1241	-8.31126	8.27805e-07	7.65706e-05
A_33_P3217649	C9orf116	NM_001048265	chromosome 9 open reading frame 116	-2.26878	7.12639	-8.30911	8.30359e-07	7.66832e-05
A_32_P101031	LYPD1	NM_144586	LY6/PLAUR domain containing 1	-5.03287	7.5578	-8.29969	8.41597e-07	7.75961e-05
A_24_P122137	LIF	NM_002309	leukemia inhibitory factor	-7.22558	9.19406	-8.29581	8.46282e-07	7.79028e-05
A_21_P0001397	XLOC_000490	TCONS_00001218	BROAD Institute lincRNA (XLOC_000490), lincRNA [TCONS_00001218]	-1.61421	6.00631	-8.29288	8.49837e-07	7.79344e-05
A_33_P3242543	MAOA	NM_000240	monoamine oxidase A	4.0288	12.2395	8.29243	8.5038e-07	7.79344e-05
A_33_P3320272	TMEM79	NM_032323	transmembrane protein 79	4.05897	9.45075	8.29217	8.50702e-07	7.79344e-05
A_33_P3361741	DNAJC15	NM_013238	DnaJ (Hsp40) homolog, subfamily C, member 15	-4.78184	7.60501	-8.28695	8.57071e-07	7.83927e-05
A_24_P10214	STXBP6	NM_014178	syntaxin binding protein 6 (amisyn)	-6.36452	7.22591	-8.26794	8.80713e-07	8.04267e-05
A_24_P11100	ZMAT1	NM_001011657	zinc finger, matrin-type 1	-1.49019	4.85655	-8.26588	8.83316e-07	8.05362e-05
A_23_P69573	GUCY1A3	NM_000856	guanylate cyclase 1, soluble, alpha 3	-5.68916	6.99683	-8.26197	8.88275e-07	8.08598e-05
A_23_P204847	LCP1	NM_002298	lymphocyte cytosolic protein 1 (L-plastin)	-4.66407	7.64447	-8.2597	8.9117e-07	8.09948e-05
A_23_P16058	ZNF296	NM_145288	zinc finger protein 296	2.13673	6.65237	8.2539	8.98616e-07	8.14208e-05
A_23_P18751	TMPRSS11E	NM_014058	transmembrane protease, serine 11E	4.11003	6.69486	8.25384	8.98697e-07	8.14208e-05
A_23_P133536	CAPSL	NM_144647	calcyphosine-like	-2.8897	5.31672	-8.2491	9.04824e-07	8.18466e-05
A_33_P3279847	RAET1E	NM_139165	retinoic acid early transcript 1E	3.40548	6.77285	8.24143	9.14839e-07	8.24936e-05
A_33_P3332081	KHDRBS3	NM_006558	KH domain containing, RNA binding, signal transduction associated 3	-2.04097	8.85702	-8.24142	9.14853e-07	8.24936e-05
A_33_P3316456	NPL	NM_001200050	N-acetylneuraminate pyruvate lyase (dihydrodipicolinate synthase)	3.66647	7.14926	8.23945	9.17442e-07	8.25972e-05
A_33_P3284129	LYPD1	NM_144586	LY6/PLAUR domain containing 1	-3.90543	6.66673	-8.23798	9.19379e-07	8.26418e-05
A_23_P105973	SERPINA11	NM_001080451	serpin peptidase inhibitor, clade A (alpha-1 antiproteinase, antitrypsin), member 11	-3.33177	5.10213	-8.5451	1.01427e-06	8.94887e-05
A_23_P89601	KRT32	NM_002278	keratin 32, type I	2.87874	6.73131	8.23228	9.26935e-07	8.31279e-05
A_23_P51231	RUNX3	NM_001031680	runt-related transcription factor 3	-9.0047	7.60458	-8.23172	9.27686e-07	8.31279e-05
A_23_P35293	GJB5	NM_005268	gap junction protein, beta 5, 31.1kDa	4.88451	9.09161	8.22619	9.35094e-07	8.3661e-05
A_33_P3222653	LINC00605	NR_033938	long intergenic non-protein coding RNA 605	-1.51648	6.19172	-8.20069	9.70042e-07	8.65824e-05
A_23_P155556	CLDND1	NM_001040199	claudin domain containing 1	1.77956	12.2906	8.20017	9.70766e-07	8.65824e-05
A_24_P46093	SLC6A6	NM_003043	solute carrier family 6 (neurotransmitter transporter), member 6	-3.56556	9.98149	-8.19747	9.74552e-07	8.67851e-05
A_24_P47988	ELL3	NM_025165	elongation factor RNA polymerase II-like 3	1.69441	9.20068	8.18903	9.86475e-07	8.77107e-05
A_23_P211504	KDELR3	NM_016657	KDEL (Lys-Asp-Glu-Leu) endoplasmic reticulum protein retention receptor 3	-4.39927	8.33129	-8.17932	1.00039e-06	8.87927e-05
A_23_P19226	DSE	NM_013352	dermatan sulfate epimerase	2.25494	12.1669	8.17839	1.00174e-06	8.87927e-05
A_33_P3214159	CDH2	NM_001792	cadherin 2, type 1, N-cadherin (neuronal)	-5.30074	7.32113	-8.17631	1.00475e-06	8.89219e-05
A_23_P15542	HSD17B1	NM_000413	hydroxysteroid (17-beta) dehydrogenase 1	3.4072	11.0121	8.17087	1.01266e-06	8.94843e-05
A_33_P3382177	TIMP2	NM_003255	TIMP metallopeptidase inhibitor 2	-4.28417	10.9111	-8.15411	1.0375e-06	9.13969e-05
A_33_P3258977	CLEC4D	NM_080387	C-type lectin domain family 4, member D	-1.82224	4.81494	-8.14507	1.05115e-06	9.24578e-05
A_19_P00803151	LOC100506119	ENST00000436710	PREDICTED: Homo sapiens hypothetical LOC100506119, transcript variant 1 (LOC100506119), miscRNA [XR_108951]	3.25577	9.11823	8.14153	1.05655e-06	9.27907e-05
A_23_P396299	MRVI1-AS1	NR_034094	MRVI1 antisense RNA 1	2.39375	5.95453	8.1393	1.05997e-06	9.29484e-05
A_23_P251293	SNCG	NM_003087	synuclein, gamma (breast cancer-specific protein 1)	3.78691	7.30582	8.13715	1.06327e-06	9.30956e-05
A_23_P169576	EXOC6	NM_019053	exocyst complex component 6	-2.41631	10.7578	-8.12586	1.0808e-06	9.41309e-05
A_21_P0008483	XLOC_011117	ENST00000502187	Unknown	3.50673	7.31607	8.12568	1.08109e-06	9.41309e-05
A_23_P42802	PDIA4	NM_004911	protein disulfide isomerase family A, member 4	-1.83241	11.6869	-8.12544	1.08147e-06	9.41309e-05
A_33_P3289236	HPR	NM_020995	haptoglobin-related protein	-3.21716	6.40381	-8.12532	1.08166e-06	9.41309e-05
A_24_P743802	ZNF618	NM_133374	zinc finger protein 618	-4.65302	8.2921	-8.11978	1.09037e-06	9.47452e-05
A_24_P403417	PTGES	NM_004878	prostaglandin E synthase	3.34126	8.3182	8.11704	1.09472e-06	9.49479e-05
A_23_P76034	PVRL1	NM_203286	poliovirus receptor-related 1 (herpesvirus entry mediator C)	3.10662	8.58754	8.11544	1.09727e-06	9.49479e-05
A_23_P433229	PHYHIP	NM_014759	phytanoyl-CoA 2-hydroxylase interacting protein	4.20084	7.22605	8.11518	1.09767e-06	9.49479e-05
A_23_P63432	RHBDL2	NM_017821	rhomboid, veinlet-like 2 (Drosophila)	2.24838	9.35574	8.10817	1.10891e-06	9.57751e-05
A_23_P103361	LCK	NM_005356	LCK proto-oncogene, Src family tyrosine kinase	-2.12923	5.44739	-8.40101	1.22746e-06	0.00010409
A_23_P92349	FGFRL1	NM_001004356	fibroblast growth factor receptor-like 1	-2.99775	9.04312	-8.10138	1.11988e-06	9.65777e-05
A_23_P76109	RILPL2	NM_145058	Rab interacting lysosomal protein-like 2	-1.98868	12.3836	-8.08801	1.14186e-06	9.83252e-05
A_33_P3344504	APBA2	ENST00000382938	amyloid beta (A4) precursor protein-binding, family A, member 2	-2.3998	5.3286	-8.0818	1.15223e-06	9.88718e-05
A_24_P289188	ENST00000496414	ENST00000496414	Q5T1D1_HUMAN (Q5T1D1) OTTHUMP00000017090 (Fragment), partial (95%) [THC2532982]	1.29921	14.3204	8.08171	1.15238e-06	9.88718e-05
A_23_P68031	STAT4	NM_003151	signal transducer and activator of transcription 4	2.95448	7.57967	8.08111	1.15338e-06	9.88718e-05
A_23_P203267	TRIM29	NM_012101	tripartite motif containing 29	6.52077	12.2305	8.07936	1.15632e-06	9.89761e-05
A_24_P240187	LRRN1	NM_020873	leucine rich repeat neuronal 1	-4.51499	7.11421	-8.07772	1.15908e-06	9.90642e-05
A_23_P88880	ZNF423	NM_015069	zinc finger protein 423	-1.5102	5.11598	-8.05822	1.19247e-06	0.000101766
A_33_P3409493	LOC285095	XM_001722643	PREDICTED: Homo sapiens hypothetical protein LOC285095, transcript variant 1 (LOC285095), mRNA [XM_001722643]	2.62786	6.67559	8.05527	1.1976e-06	0.000102053
A_23_P394986	CREG2	NM_153836	cellular repressor of E1A-stimulated genes 2	5.48487	7.85659	8.04623	1.2135e-06	0.000103254
A_24_P203134	DCAF12L1	NM_178470	DDB1 and CUL4 associated factor 12-like 1	-3.22338	5.57009	-8.04502	1.21565e-06	0.000103283
A_24_P225534	RHBDL2	NM_017821	rhomboid, veinlet-like 2 (Drosophila)	2.2773	7.75399	8.03731	1.2294e-06	0.00010409
A_21_P0007097	BEND7	ENST00000466271	BEN domain containing 7	-2.82844	6.68037	-8.03665	1.23059e-06	0.00010409
A_23_P77529	MSLN	NM_005823	mesothelin	-4.19273	7.7735	-8.03388	1.23559e-06	0.000104359
A_19_P00319201	CCDC149	NM_173463	coiled-coil domain containing 149	-2.76748	8.18687	-8.02985	1.24287e-06	0.000104787
A_24_P298027	AXIN2	NM_004655	axin 2	-2.79759	5.74914	-8.02906	1.24431e-06	0.000104787
A_23_P101407	C3	NM_000064	complement component 3	-5.45691	11.1302	-8.02736	1.24741e-06	0.000104894
A_21_P0005820	XLOC_007057	ENST00000519764	BROAD Institute lincRNA (XLOC_007057), lincRNA [TCONS_00014978]	-1.89186	5.24391	-8.00889	1.28155e-06	0.000107607
A_24_P371628	ANKH	NM_054027	ANKH inorganic pyrophosphate transport regulator	1.8698	6.63015	8.0074	1.28437e-06	0.000107686
A_23_P88106	MCF2L	NM_024979	MCF.2 cell line derived transforming sequence-like	-3.46719	6.20344	-8.00587	1.28724e-06	0.000107751
A_23_P159907	MAGED4B	NM_030801	melanoma antigen family D4B	-3.57934	6.76117	-8.00499	1.28891e-06	0.000107751
A_24_P759477	ITGB8	NM_002214	integrin, beta 8	-3.35984	10.8105	-8.00046	1.29747e-06	0.00010831
A_23_P420863	NOD2	NM_022162	nucleotide-binding oligomerization domain containing 2	3.32218	7.01099	7.99621	1.30558e-06	0.000108828
A_21_P0014222	LOC100505501	XR_108911	uncharacterized LOC100505501	-1.74697	5.23788	-7.99291	1.31191e-06	0.000109197
A_23_P167040	PDIA5	NM_006810	protein disulfide isomerase family A, member 5	-2.43759	11.2068	-7.98461	1.32797e-06	0.000110374
A_33_P3268464	MPDU1	ENST00000301597	mannose-P-dolichol utilization defect 1 [Source:HGNC Symbol;Acc:7207] [ENST00000301597]	2.33078	7.12103	7.98096	1.3351e-06	0.000110806
A_23_P45955	TEKT2	NM_014466	tektin 2 (testicular)	-3.07491	5.99383	-7.97876	1.33941e-06	0.000111002
A_23_P212968	UGT2B11	NM_001073	UDP glucuronosyltransferase 2 family, polypeptide B11	-5.07742	6.94497	-7.97273	1.35133e-06	0.000111829
A_19_P00332241	lincRNA:chr2:74193717-74210392_R	lincRNA:chr2:74193717-74210392_R	lincRNA:chr2:74193717-74210392 reverse strand	2.51707	9.19285	7.96756	1.36162e-06	0.000112518
A_33_P3338928	DAB2	NM_001343	Dab, mitogen-responsive phosphoprotein, homolog 2 (Drosophila)	-3.80519	7.10151	-7.96245	1.37188e-06	0.00011313
A_33_P3293164	CHGA	NM_001275	chromogranin A (parathyroid secretory protein 1)	-8.08873	8.16003	-7.96137	1.37405e-06	0.00011313
A_23_P93772	HOXA5	NM_019102	homeobox A5	3.20138	8.06977	7.96093	1.37494e-06	0.00011313
A_33_P3409159	SLC22A23	NM_015482	solute carrier family 22, member 23	2.96224	9.75473	7.9599	1.37703e-06	0.000113139
A_24_P289170	CCDC88C	NM_001080414	coiled-coil domain containing 88C	1.70827	7.38459	7.95542	1.38613e-06	0.000113724
A_23_P331235	C5orf38	NM_178569	chromosome 5 open reading frame 38	1.98946	5.87552	7.95118	1.39479e-06	0.000114169
A_23_P204998	FARP1	NM_005766	FERM, RhoGEF (ARHGEF) and pleckstrin domain protein 1 (chondrocyte-derived)	-2.53641	9.31489	-7.95082	1.39554e-06	0.000114169
A_33_P3351175	WNK2	NM_006648	WNK lysine deficient protein kinase 2	-4.40735	7.24137	-7.94981	1.39761e-06	0.000114176
A_23_P130352	KCTD1	NM_198991	potassium channel tetramerization domain containing 1	1.82211	10.2264	7.94711	1.40317e-06	0.000114467
A_23_P144639	TMCO6	NM_018502	transmembrane and coiled-coil domains 6	1.26973	9.53853	7.94396	1.40969e-06	0.000114835
A_23_P102109	TUBA4A	NM_006000	tubulin, alpha 4a	2.67288	12.3924	7.92896	1.44117e-06	0.000117234
A_21_P0009079	XLOC_012038	TCONS_00024754	BROAD Institute lincRNA (XLOC_012038), lincRNA [TCONS_00024754]	2.10742	7.60422	7.92478	1.45008e-06	0.000117791
A_21_P0008765	XLOC_011545	THC2654585	BROAD Institute lincRNA (XLOC_011545), lincRNA [TCONS_00023754]	-2.42001	5.41051	-7.91642	1.46805e-06	0.000119082
A_23_P363936	HSPA4L	NM_014278	heat shock 70kDa protein 4-like	2.14723	9.74145	7.91213	1.47737e-06	0.000119669
A_23_P217109	SLC31A2	NM_001860	solute carrier family 31 (copper transporter), member 2	2.84997	11.2912	7.90666	1.48934e-06	0.000120435
A_23_P145984	TSPAN12	NM_012338	tetraspanin 12	-5.05545	7.35358	-7.90536	1.4922e-06	0.000120435
A_33_P3254634	PDIA5	NM_006810	protein disulfide isomerase family A, member 5	-1.91057	7.55197	-7.90494	1.49313e-06	0.000120435
A_32_P751535	THC2528599	THC2528599	Q5T1D1_HUMAN (Q5T1D1) OTTHUMP00000017090 (Fragment), partial (88%) [THC2528599]	1.36501	14.0972	7.90238	1.49878e-06	0.000120721
A_24_P921683	FOXP2	NM_014491	forkhead box P2	1.96317	5.59035	7.89487	1.5155e-06	0.000121897
A_23_P154065	TUBA4A	NM_006000	tubulin, alpha 4a	2.58405	13.4372	7.89308	1.51952e-06	0.000122049
A_24_P303145	ANKH	NM_054027	ANKH inorganic pyrophosphate transport regulator	2.06259	6.393	7.89196	1.52205e-06	0.000122058
A_23_P84448	TUBA4A	NM_006000	tubulin, alpha 4a	3.1211	10.7421	7.89114	1.52389e-06	0.000122058
A_23_P89550	NLRP1	NM_033004	NLR family, pyrin domain containing 1	2.91373	7.19425	7.88838	1.53011e-06	0.000122385
A_23_P47728	MAP6	NM_033063	microtubule-associated protein 6	-3.24949	6.45557	-7.88112	1.54662e-06	0.000123534
A_32_P60635	C11orf97	NM_001190462	chromosome 11 open reading frame 97	-3.76492	5.93467	-7.8791	1.55126e-06	0.000123732
A_19_P00320509	lincRNA:chr19:56807196-56809238_F	lincRNA:chr19:56807196-56809238_F	lincRNA:chr19:56807196-56809238 forward strand	2.39103	6.59682	7.8731	1.56509e-06	0.000124661
A_21_P0012110	XLOC_l2_008546	THC2684837	BROAD Institute lincRNA (XLOC_l2_008546), lincRNA [TCONS_l2_00016153]	2.50641	6.56274	7.86881	1.57507e-06	0.000125283
A_24_P213924	TLDC1	NM_020947	TBC/LysM-associated domain containing 1	2.31899	11.921	7.86539	1.58307e-06	0.000125745
A_33_P3336700	SHROOM3	NM_020859	shroom family member 3	-3.21464	9.49501	-7.861	1.5934e-06	0.00012639
A_24_P24685	A_24_P24685	A_24_P24685	Unknown	-2.15131	8.21555	-7.84611	1.62897e-06	0.000129033
A_23_P122976	GNAI1	NM_002069	guanine nucleotide binding protein (G protein), alpha inhibiting activity polypeptide 1	2.66887	9.60587	7.84391	1.63429e-06	0.000129275
A_24_P50437	BC065737	BC065737	Homo sapiens cDNA clone IMAGE:30404477, partial cds. [BC065737]	1.11465	12.9515	7.83932	1.64547e-06	0.000129981
A_23_P114883	FMOD	NM_002023	fibromodulin	-4.50449	8.11207	-8.1167	1.80092e-06	0.000140518
A_33_P3329839	CDK2AP2	NM_005851	cyclin-dependent kinase 2 associated protein 2	-1.69046	14.5686	-7.8208	1.69137e-06	0.000133402
A_33_P3287223	DPP4	NM_001935	dipeptidyl-peptidase 4	-3.97868	7.44132	-7.81997	1.69343e-06	0.000133402
A_33_P3230219	TMEM54	NM_033504	transmembrane protein 54	1.95787	13.6869	7.80969	1.71955e-06	0.000135274
A_24_P16124	IFITM4P	NR_001590	interferon induced transmembrane protein 4 pseudogene	-3.78003	11.7367	-7.80721	1.7259e-06	0.000135587
A_19_P00319404	LINC00472	NR_026807	long intergenic non-protein coding RNA 472	-3.13542	6.59588	-7.8036	1.73519e-06	0.000136131
A_21_P0009711	CEBPA-AS1	NR_026887	CEBPA antisense RNA 1 (head to head)	2.22023	7.14539	7.80079	1.74247e-06	0.000136515
A_23_P212830	FGFR3	NM_000142	fibroblast growth factor receptor 3	3.54758	7.09099	7.79054	1.76928e-06	0.00013826
A_33_P3308749	LAMA4	NM_001105207	laminin, alpha 4	-2.40112	6.04402	-7.79043	1.76956e-06	0.00013826
A_33_P3240747	LOC100130899	NR_039988	uncharacterized LOC100130899	2.64213	11.3309	7.77343	1.81502e-06	0.000141426
A_33_P3275948	STARD3NL	NM_032016	STARD3 N-terminal like	-2.04702	10.7849	-7.76804	1.82967e-06	0.000142374
A_32_P53524	NTN1	NM_004822	netrin 1	-4.2521	8.56916	-7.76629	1.83448e-06	0.000142555
A_19_P00322442	LOC100506119	ENST00000436710	PREDICTED: Homo sapiens hypothetical LOC100506119, transcript variant 1 (LOC100506119), miscRNA [XR_108951]	2.88463	9.34728	7.76522	1.83741e-06	0.000142589
A_33_P3412087	CCDC170	NM_025059	coiled-coil domain containing 170	-3.07584	6.05816	-7.76307	1.84331e-06	0.000142854
A_33_P3233436	PNMA6A	NM_001170944	paraneoplastic Ma antigen family member 6A	-5.23484	6.5823	-7.76149	1.84766e-06	0.000142998
A_21_P0014213	LOC100506966	XR_108881	PREDICTED: Homo sapiens hypothetical LOC100506966 (LOC100506966), miscRNA [XR_108881]	-2.7692	6.4696	-7.7589	1.85483e-06	0.000143256
A_23_P125668	SLC25A43	NM_145305	solute carrier family 25, member 43	3.58633	10.0981	7.75785	1.85774e-06	0.000143256
A_33_P3222937	TMEM214	NM_017727	transmembrane protein 214	-1.34316	13.7829	-7.75724	1.85944e-06	0.000143256
A_33_P3400828	NXNL2	NM_001161625	nucleoredoxin-like 2	-3.42618	6.69922	-7.75564	1.8639e-06	0.000143256
A_23_P200685	MARC2	NM_017898	mitochondrial amidoxime reducing component 2	-1.77452	8.59111	-7.75561	1.86398e-06	0.000143256
A_19_P00331034	lincRNA:chr4:128758375-128769050_F	lincRNA:chr4:128758375-128769050_F	lincRNA:chr4:128758375-128769050 forward strand	1.8215	9.51001	7.75489	1.86598e-06	0.000143256
A_23_P86470	CH25H	NM_003956	cholesterol 25-hydroxylase	-3.83225	6.87147	-7.7504	1.87856e-06	0.000144029
A_32_P66364	PPP1R1C	NM_001080545	protein phosphatase 1, regulatory (inhibitor) subunit 1C	2.84143	7.90227	7.74787	1.88567e-06	0.000144381
A_23_P105900	BTF3P11	NR_026983	basic transcription factor 3 pseudogene 11	1.054	13.9521	7.74259	1.90062e-06	0.000145332
A_24_P67681	A_24_P67681	A_24_P67681	Unknown	-2.27232	11.0099	-7.74153	1.90364e-06	0.000145369
A_19_P00320866	LOC100506119	ENST00000436710	PREDICTED: Homo sapiens hypothetical LOC100506119, transcript variant 1 (LOC100506119), miscRNA [XR_108951]	3.30881	10.0947	7.729	1.93971e-06	0.000147926
A_21_P0011517	KRT14	NM_000526	keratin 14, type I	7.21717	11.3905	7.72802	1.94254e-06	0.000147945
A_23_P393080	CALML3	NM_005185	calmodulin-like 3	2.23619	8.74266	7.72317	1.9567e-06	0.000148826
A_33_P3391126	SPINK5	NM_001127698	serine peptidase inhibitor, Kazal type 5	5.54089	9.85804	7.7215	1.96163e-06	0.000149004
A_21_P0004195	XLOC_004250	ENST00000511693	BROAD Institute lincRNA (XLOC_004250), lincRNA [TCONS_00009832]	1.6956	5.82936	7.71831	1.97103e-06	0.00014952
A_24_P228149	KRT13	NM_002274	keratin 13, type I	8.60566	11.7356	7.70932	1.99779e-06	0.000151349
A_24_P336983	CAPN13	NM_144575	calpain 13	-3.10864	5.72779	-7.70288	2.0172e-06	0.000152618
A_21_P0003040	XLOC_002865	TCONS_00006262	BROAD Institute lincRNA (XLOC_002865), lincRNA [TCONS_00006262]	-2.99869	5.57661	-7.69652	2.03655e-06	0.000153879
A_33_P3388651	ABLIM1	NM_001003408	actin binding LIM protein 1	3.11871	9.50943	7.69181	2.051e-06	0.000154767
A_33_P3857217	LOC286189	AK092549	Homo sapiens cDNA FLJ35230 fis, clone PROST2001415. [AK092549]	-1.82096	5.01725	-7.68691	2.06619e-06	0.000155708
A_23_P394064	PTRF	NM_012232	polymerase I and transcript release factor	2.30305	15.0357	7.68514	2.07168e-06	0.000155917
A_32_P44775	C9orf85	NM_182505	chromosome 9 open reading frame 85	1.27685	9.75824	7.67487	2.10394e-06	0.000157927
A_24_P16326	ROBO2	NM_002942	roundabout, axon guidance receptor, homolog 2 (Drosophila)	-1.73673	5.20084	-7.67423	2.10595e-06	0.000157927
A_32_P178966	TMEM170B	NM_001100829	transmembrane protein 170B	-3.08516	6.91775	-7.67401	2.10665e-06	0.000157927
A_33_P3310104	SERPINB5	NM_002639	serpin peptidase inhibitor, clade B (ovalbumin), member 5	5.75409	12.2482	7.67301	2.10983e-06	0.000157959
A_23_P349566	CCDC85A	NM_001080433	coiled-coil domain containing 85A	-3.33075	5.79661	-7.65975	2.1524e-06	0.000160936
A_21_P0000133	C8orf34	NM_001195639	chromosome 8 open reading frame 34	-1.08743	5.02493	-7.65118	2.18036e-06	0.000162815
A_24_P270144	CD63	NM_001040034	CD63 molecule	-1.49524	15.4496	-7.6463	2.19649e-06	0.000163806
A_21_P0013133	XLOC_l2_012605	ENST00000435946	BROAD Institute lincRNA (XLOC_l2_012605), lincRNA [TCONS_l2_00024287]	-3.3412	5.87918	-7.64313	2.20702e-06	0.000164377
A_33_P3229107	MIR205HG	NM_001104548	MIR205 host gene	6.67346	14.0907	7.63824	2.22337e-06	0.00016538
A_23_P327022	MDFIC	NM_199072	MyoD family inhibitor domain containing	2.13635	8.19833	7.63495	2.23444e-06	0.000165988
A_33_P3363245	NXPH4	NM_007224	neurexophilin 4	3.87933	9.78784	7.63002	2.25114e-06	0.000166871
A_32_P157945	DSP	NM_004415	desmoplakin	2.75492	14.5568	7.62972	2.25214e-06	0.000166871
A_23_P64873	DCN	NM_001920	decorin	-5.43717	8.42638	-7.62828	2.25704e-06	0.000167018
A_23_P162589	VDR	NM_001017535	vitamin D (1,25- dihydroxyvitamin D3) receptor	1.6083	11.6475	7.62375	2.27257e-06	0.000167951
A_23_P435407	GPC4	NM_001448	glypican 4	-4.38657	7.66082	-7.62245	2.27701e-06	0.000168062
A_23_P200222	LRP8	NM_033300	low density lipoprotein receptor-related protein 8, apolipoprotein e receptor	-2.83704	9.85827	-7.62074	2.28292e-06	0.000168282
A_24_P416370	HOXB4	NM_024015	homeobox B4	-2.82133	9.96646	-7.6181	2.29205e-06	0.000168738
A_23_P70571	SLC39A7	NM_006979	solute carrier family 39 (zinc transporter), member 7	-2.04487	11.6172	-7.61128	2.3158e-06	0.000170268
A_19_P00810976	lincRNA:chr1:159932201-159959351_F	lincRNA:chr1:159932201-159959351_F	lincRNA:chr1:159932201-159959351 forward strand	2.26457	6.03338	7.60755	2.32891e-06	0.000171013
A_23_P350074	SYNE4	NM_001039876	spectrin repeat containing, nuclear envelope family member 4	-2.34714	10.1262	-7.605	2.33792e-06	0.000171455
A_21_P0008873	TP53TG3D	NM_001243722	TP53 target 3D	2.16194	6.63453	7.59856	2.36082e-06	0.000172823
A_19_P00318593	Q9B8G3	ENST00000504068	Q9B8G3_9NEOP (Q9B8G3) NADH dehydrogenase subunit 2, partial (5%) [THC2629318]	-1.68707	5.00536	-7.59806	2.36261e-06	0.000172823
A_19_P00316187	LINC00888	NR_038301	long intergenic non-protein coding RNA 888	-1.39099	5.66426	-7.59675	2.36733e-06	0.000172948
A_24_P378987	DHRSX	NM_145177	dehydrogenase/reductase (SDR family) X-linked	-1.63917	11.4745	-7.59494	2.37382e-06	0.000173201
A_24_P208345	SLC45A3	NM_033102	solute carrier family 45, member 3	-3.35353	9.26791	-7.59383	2.37781e-06	0.000173272
A_23_P107775	TMEM190	NM_139172	transmembrane protein 190	-2.6557	5.49979	-7.59131	2.3869e-06	0.000173714
A_33_P3320197	FAM150B	NM_001002919	family with sequence similarity 150, member B	-6.49252	7.32672	-7.58816	2.39833e-06	0.000174324
A_21_P0014416	LOC100505827	XR_109685	PREDICTED: Homo sapiens hypothetical LOC100505827 (LOC100505827), miscRNA [XR_109685]	-2.86131	5.88277	-7.58653	2.40426e-06	0.000174534
A_23_P352435	RGS12	NM_002926	regulator of G-protein signaling 12	1.98777	8.83144	7.58139	2.42309e-06	0.000175382
A_23_P205713	STXBP6	NM_014178	syntaxin binding protein 6 (amisyn)	-7.14726	8.02469	-7.5813	2.42341e-06	0.000175382
A_23_P34382	CLCA3P	NR_024604	chloride channel accessory 3, pseudogene	1.62516	5.60189	7.58084	2.42511e-06	0.000175382
A_21_P0013065	XLOC_l2_012902	TCONS_l2_00024643	BROAD Institute lincRNA (XLOC_l2_012902), lincRNA [TCONS_l2_00024643]	1.53994	11.5125	7.57956	2.42983e-06	0.000175502
A_23_P148015	AXIN2	NM_004655	axin 2	-2.95552	6.69998	-7.57789	2.43598e-06	0.000175725
A_24_P131173	C1orf115	NM_024709	chromosome 1 open reading frame 115	-1.53075	5.71409	-7.57387	2.4509e-06	0.000176545
A_23_P207850	TNS4	NM_032865	tensin 4	4.63968	13.7771	7.57316	2.45351e-06	0.000176545
A_33_P3414907	NPL	NM_001200050	N-acetylneuraminate pyruvate lyase (dihydrodipicolinate synthase)	2.99704	6.81146	7.56724	2.47566e-06	0.000177877
A_23_P106874	PMFBP1	NM_031293	polyamine modulated factor 1 binding protein 1	1.25339	5.58534	7.56656	2.47822e-06	0.000177877
A_24_P17870	HCP5	NR_040662	HLA complex P5 (non-protein coding)	-3.43259	6.97932	-7.56375	2.48881e-06	0.000178414
A_33_P3388312	SKAP2	NM_003930	src kinase associated phosphoprotein 2	1.58408	10.2521	7.56222	2.49464e-06	0.000178608
A_23_P135239	TLE1	NM_005077	transducin-like enhancer of split 1 (E(sp1) homolog, Drosophila)	-1.77255	11.5092	-7.54618	2.55618e-06	0.000182786
A_33_P3271196	AMOTL1	NM_130847	angiomotin like 1	1.94469	8.53227	7.54501	2.56076e-06	0.000182886
A_24_P289471	RNASET2	NM_003730	ribonuclease T2	-2.20193	11.2267	-7.53966	2.58167e-06	0.00018408
A_24_P295590	RASSF4	NM_032023	Ras association (RalGDS/AF-6) domain family member 4	-4.46281	6.97366	-7.53842	2.58655e-06	0.00018408
A_24_P532180	LOC90246	NR_026954	uncharacterized LOC90246	-2.31969	6.48445	-7.53828	2.58712e-06	0.00018408
A_33_P3238166	PXDN	NM_012293	peroxidasin	-7.28896	10.3422	-7.53667	2.59345e-06	0.000184302
A_23_P7212	CFI	NM_000204	complement factor I	-5.96995	7.15097	-7.53214	2.6114e-06	0.000185207
A_24_P376422	ENST00000542270	ENST00000542270	Uncharacterized protein [Source:UniProtKB/TrEMBL;Acc:C9JMR9] [ENST00000542270]	2.71107	6.30763	7.53183	2.61264e-06	0.000185207
A_33_P3219785	SOWAHC	NM_023016	sosondowah ankyrin repeat domain family member C	1.47403	12.4232	7.52675	2.63295e-06	0.000186416
A_23_P257609	RPL29	NM_000992	ribosomal protein L29	1.21967	14.6353	7.52501	2.63994e-06	0.000186681
A_21_P0005552	XLOC_006025	ENST00000520395	BROAD Institute lincRNA (XLOC_006025), lincRNA [TCONS_00014096]	4.58054	8.91272	7.52113	2.65561e-06	0.000187557
A_23_P361448	SESN3	NM_144665	sestrin 3	1.85832	7.29881	7.51457	2.68228e-06	0.000188987
A_23_P120442	NCOA3	NM_181659	nuclear receptor coactivator 3	2.01212	8.50106	7.51453	2.68244e-06	0.000188987
A_19_P00802176	lincRNA:chr16:22415099-22420199_R	lincRNA:chr16:22415099-22420199_R	lincRNA:chr16:22415099-22420199 reverse strand	1.48516	6.59385	7.50882	2.70592e-06	0.000190407
A_23_P152655	ICAM2	NM_000873	intercellular adhesion molecule 2	-5.32042	7.90736	-7.50497	2.72188e-06	0.000191295
A_24_P639505	STX6	NM_005819	syntaxin 6	1.11034	10.4834	7.50279	2.73095e-06	0.000191698
A_23_P30223	SRD5A1	NM_001047	steroid-5-alpha-reductase, alpha polypeptide 1 (3-oxo-5 alpha-steroid delta 4-dehydrogenase alpha 1)	1.99043	8.69588	7.49937	2.74525e-06	0.000192281
A_33_P3367301	GJD3	NM_152219	gap junction protein, delta 3, 31.9kDa	-3.03747	6.95966	-7.4992	2.74596e-06	0.000192281
A_23_P345692	IL17D	NM_138284	interleukin 17D	-1.46806	6.43777	-7.49652	2.75719e-06	0.000192832
A_23_P62807	SCCPDH	NM_016002	saccharopine dehydrogenase (putative)	-1.83688	12.075	-7.49244	2.77444e-06	0.000193802
A_23_P370666	GLYATL1	NM_080661	glycine-N-acyltransferase-like 1	-1.39684	5.15996	-7.49022	2.78387e-06	0.000194224
A_33_P3377090	A_33_P3377090	A_33_P3377090	Unknown	2.5185	6.05279	7.4847	2.80749e-06	0.000195634
A_23_P348208	SPRR1A	NM_005987	small proline-rich protein 1A	5.81276	12.9745	7.47972	2.82894e-06	0.000196889
A_23_P22350	GRAMD3	NM_023927	GRAM domain containing 3	-2.28915	10.1041	-7.47834	2.83494e-06	0.000197068
A_23_P83838	CA8	NM_004056	carbonic anhydrase VIII	-5.36544	6.61297	-7.47654	2.84274e-06	0.00019733
A_23_P401547	PVRL3	NM_015480	poliovirus receptor-related 3	-4.27874	7.85096	-7.47569	2.84643e-06	0.00019733
A_23_P169039	SNAI2	NM_003068	snail family zinc finger 2	3.77281	9.75004	7.47509	2.84904e-06	0.00019733
A_23_P98350	BIRC3	NM_001165	baculoviral IAP repeat containing 3	-3.13123	10.1001	-7.47343	2.85628e-06	0.000197432
A_23_P389897	NGFR	NM_002507	nerve growth factor receptor	4.50118	7.9927	7.47318	2.8574e-06	0.000197432
A_33_P3233841	IL6ST	NM_002184	interleukin 6 signal transducer	-1.81485	10.9555	-7.47198	2.86264e-06	0.000197557
A_23_P99163	DRAM1	NM_018370	DNA-damage regulated autophagy modulator 1	-2.47856	10.8739	-7.46712	2.884e-06	0.000198792
A_33_P3663974	THRB	NM_001128177	thyroid hormone receptor, beta	2.03978	6.76274	7.46603	2.88883e-06	0.00019888
A_24_P649388	EVA1C	NM_058187	eva-1 homolog C (C. elegans)	1.78451	8.10039	7.46527	2.89221e-06	0.00019888
A_23_P152949	LRRC46	NM_033413	leucine rich repeat containing 46	-2.51189	6.52002	-7.46028	2.91438e-06	0.000199941
A_19_P00321348	XLOC_005921	ENST00000454185	BROAD Institute lincRNA (XLOC_005921), lincRNA [TCONS_00012826]	-2.11111	5.36538	-7.45976	2.91672e-06	0.000199941
A_23_P86599	DMBT1	NM_007329	deleted in malignant brain tumors 1	-9.06343	8.47174	-7.45945	2.91811e-06	0.000199941
A_23_P72668	SDPR	NM_004657	serum deprivation response	3.59652	8.2643	7.45755	2.92659e-06	0.000200283
A_23_P46025	ETNK2	NM_018208	ethanolamine kinase 2	3.50741	7.11648	7.45555	2.93561e-06	0.00020066
A_32_P85106	C6orf118	NM_144980	chromosome 6 open reading frame 118	-2.03761	5.18782	-7.44774	2.97098e-06	0.000202837
A_33_P3234571	MAP2K3	NM_145109	mitogen-activated protein kinase kinase 3	-2.40039	8.43536	-7.44639	2.97714e-06	0.000203015
A_23_P106922	CHST6	NM_021615	carbohydrate (N-acetylglucosamine 6-O) sulfotransferase 6	-5.91538	9.39009	-7.44552	2.98109e-06	0.000203043
A_33_P3399208	HLA-B	ENST00000466304	major histocompatibility complex, class I, B	-4.98341	8.71405	-7.44343	2.99068e-06	0.000203455
A_33_P3209866	KANK1	NM_153186	KN motif and ankyrin repeat domains 1	2.35266	10.5516	7.44244	2.9952e-06	0.000203521
A_33_P3389286	SFN	NM_006142	stratifin	2.48695	16.3658	7.43503	3.02948e-06	0.000205568
A_33_P3250963	TP53TG1	NR_015381	TP53 target 1 (non-protein coding)	2.73757	10.0876	7.43438	3.0325e-06	0.000205568
A_24_P183150	CXCL3	NM_002090	chemokine (C-X-C motif) ligand 3	-5.46853	8.43005	-7.43304	3.03876e-06	0.000205749
A_23_P75790	MYRF	NM_013279	myelin regulatory factor	-4.39745	9.66604	-7.42947	3.05544e-06	0.000206635
A_23_P10743	PDE6B	NM_000283	phosphodiesterase 6B, cGMP-specific, rod, beta	-2.21179	5.75443	-7.41835	3.10813e-06	0.00020982
A_23_P74290	GBP5	NM_052942	guanylate binding protein 5	-4.05015	6.71653	-7.41799	3.10985e-06	0.00020982
A_33_P3271455	PXDN	NM_012293	peroxidasin	-7.00105	9.89638	-7.41344	3.13167e-06	0.000211043
A_33_P3349424	LINC01124	NR_027433	long intergenic non-protein coding RNA 1124	-2.79022	5.56862	-7.41064	3.14522e-06	0.000211708
A_23_P353524	IVL	NM_005547	involucrin	7.11358	8.94926	7.40741	3.16087e-06	0.000212512
A_19_P00813510	lincRNA:chr11:44557524-44573924_R	lincRNA:chr11:44557524-44573924_R	lincRNA:chr11:44557524-44573924 reverse strand	1.11879	14.5102	7.4061	3.16727e-06	0.000212693
A_32_P420009	ALS2CL	NM_147129	ALS2 C-terminal like	2.61634	7.83404	7.40187	3.18796e-06	0.000213643
A_24_P311926	HLA-G	NM_002127	major histocompatibility complex, class I, G	-1.91488	15.4822	-7.40168	3.18886e-06	0.000213643
A_21_P0012739	LOC100507487	XR_109834	PREDICTED: Homo sapiens hypothetical LOC100507487 (LOC100507487), miscRNA [XR_109834]	2.22921	6.94868	7.39772	3.20836e-06	0.000214698
A_33_P3234202	DNASE1L3	NM_004944	deoxyribonuclease I-like 3	4.3023	6.76741	7.39283	3.23263e-06	0.00021607
A_23_P15174	MT1F	NM_005949	metallothionein 1F	-4.90232	9.22205	-7.38634	3.26514e-06	0.000217989
A_21_P0012766	EVA1C	NM_058187	eva-1 homolog C (C. elegans)	2.24055	9.19356	7.37948	3.29988e-06	0.000220052
A_21_P0005172	XLOC_005764	THC2631844	BROAD Institute lincRNA (XLOC_005764), lincRNA [TCONS_00012755]	-3.52699	7.09113	-7.3764	3.31558e-06	0.000220625
A_33_P3243332	ARHGAP42	NM_152432	Rho GTPase activating protein 42	-2.46773	7.43519	-7.37554	3.32001e-06	0.000220625
A_24_P135501	THC2577892	THC2577892	Q5T8U4_HUMAN (Q5T8U4) Ribosomal protein L7a, partial (94%) [THC2577892]	1.06986	14.7574	7.37553	3.32002e-06	0.000220625
A_24_P339944	PDGFB	NM_002608	platelet-derived growth factor beta polypeptide	-2.57956	6.72512	-7.37037	3.34658e-06	0.000222063
A_23_P218047	KRT5	NM_000424	keratin 5, type II	7.21803	14.3484	7.36897	3.3538e-06	0.000222063
A_24_P322474	PDE4A	NM_006202	phosphodiesterase 4A, cAMP-specific	-3.90959	9.04749	-7.36834	3.35708e-06	0.000222063
A_33_P3347320	LOC100133190	BC017676	Homo sapiens, clone IMAGE:3913679, mRNA. [BC017676]	2.98788	7.673	7.36833	3.35714e-06	0.000222063
A_19_P00810480	lincRNA:chr2:102597068-102606493_F	lincRNA:chr2:102597068-102606493_F	lincRNA:chr2:102597068-102606493 forward strand	-2.5216	5.59679	-7.36674	3.3654e-06	0.000222353
A_33_P3417150	P2RY1	NM_002563	purinergic receptor P2Y, G-protein coupled, 1	2.68703	7.15161	7.36545	3.37212e-06	0.00022254
A_33_P3392560	ENST00000556886	ENST00000556886	PREDICTED: Homo sapiens hypothetical LOC100506412, transcript variant 1 (LOC100506412), miscRNA [XR_133041]	-2.22796	5.54617	-7.35277	3.43882e-06	0.000226681
A_32_P132589	ZYG11A	NM_001004339	zyg-11 family member A, cell cycle regulator	-1.7738	5.74667	-7.35068	3.44995e-06	0.000226979
A_23_P91850	IL20RB	NM_144717	interleukin 20 receptor beta	5.56601	12.6519	7.35044	3.45125e-06	0.000226979
A_23_P110571	MAST4	NM_001164664	microtubule associated serine/threonine kinase family member 4	2.49532	11.4531	7.34294	3.49151e-06	0.000229364
A_33_P3420167	NP100974	NP100974	GB	1.10712	14.3161	7.33873	3.51434e-06	0.000230599
A_23_P252471	PECAM1	NM_000442	platelet/endothelial cell adhesion molecule 1	-5.93285	6.31795	-7.33741	3.5215e-06	0.000230805
A_23_P423482	FAM81A	NM_152450	family with sequence similarity 81, member A	-1.65595	6.03017	-7.33466	3.53653e-06	0.000231475
A_24_P187023	A_24_P187023	A_24_P187023	Unknown	1.22889	15.1483	7.33407	3.53979e-06	0.000231475
A_33_P3402565	DSP	NM_004415	desmoplakin	2.86087	13.619	7.32527	3.58834e-06	0.000234382
A_33_P3325018	ERLEC1	NM_015701	endoplasmic reticulum lectin 1	-1.65135	11.695	-7.31474	3.64743e-06	0.000237971
A_24_P156748	SLC30A2	NM_001004434	solute carrier family 30 (zinc transporter), member 2	-2.53151	5.82305	-7.31334	3.65537e-06	0.000238218
A_23_P254507	HOPX	NM_139211	HOP homeobox	8.82031	10.7894	7.31116	3.66771e-06	0.000238751
A_23_P358917	CYP3A7	NM_000765	cytochrome P450, family 3, subfamily A, polypeptide 7	4.60214	9.11482	7.30456	3.7055e-06	0.000240937
A_23_P384044	CNIH3	NM_152495	cornichon family AMPA receptor auxiliary protein 3	-2.52322	5.96395	-7.30181	3.72134e-06	0.000241693
A_21_P0000897	LOXL1-AS1	NR_040066	LOXL1 antisense RNA 1	-1.70081	5.62076	-7.28325	3.83021e-06	0.000248483
A_33_P3325978	TRIB2	ENST00000405331	tribbles pseudokinase 2	-2.87136	8.07668	-7.27825	3.86011e-06	0.000250139
A_23_P13364	NUCB2	NM_005013	nucleobindin 2	-2.10886	11.2978	-7.26002	3.97126e-06	0.000257052
A_33_P3257903	GSTA4	NM_001512	glutathione S-transferase alpha 4	2.53538	10.0827	7.25784	3.98475e-06	0.000257634
A_24_P219474	MGAT5B	NM_144677	mannosyl (alpha-1,6-)-glycoprotein beta-1,6-N-acetyl-glucosaminyltransferase, isozyme B	-3.25091	6.42672	-7.25389	4.00939e-06	0.000258935
A_19_P00317277	LOC100506328	AK055877	Q1YA75_STAAU (Q1YA75) ABC transporter related, partial (5%) [THC2632354]	-2.40798	5.60693	-7.25235	4.01902e-06	0.000259265
A_33_P3330039	PLEKHO1	NM_016274	pleckstrin homology domain containing, family O member 1	-2.93633	11.7342	-7.24558	4.06165e-06	0.000261721
A_23_P70785	AIM1	NM_001624	absent in melanoma 1	2.40301	9.46274	7.24364	4.07402e-06	0.000262223
A_32_P50066	MAP9	NM_001039580	microtubule-associated protein 9	-2.34009	9.49669	-7.24111	4.09012e-06	0.000262964
A_33_P3379939	HLA-F	NM_018950	major histocompatibility complex, class I, F	-2.05284	14.3414	-7.23719	4.11521e-06	0.000264281
A_33_P3525263	A2ML1	NM_144670	alpha-2-macroglobulin-like 1	4.51788	7.31279	7.23503	4.12909e-06	0.000264876
A_33_P3266419	GLTP	NM_016433	glycolipid transfer protein	3.23267	8.90137	7.23142	4.15245e-06	0.000265687
A_23_P119196	KLF2	NM_016270	Kruppel-like factor 2	-2.45588	7.29812	-7.23132	4.15312e-06	0.000265687
A_23_P127186	TACC2	NM_206862	transforming, acidic coiled-coil containing protein 2	2.36926	10.5794	7.23093	4.15563e-06	0.000265687
A_33_P3398356	WDR72	NM_182758	WD repeat domain 72	-1.23931	4.92288	-7.22906	4.16782e-06	0.000266169
A_23_P502047	CHRD	NM_003741	chordin	-2.08551	6.37348	-7.21506	4.25997e-06	0.000271579
A_33_P3422728	CNTNAP3	NM_033655	contactin associated protein-like 3	2.94551	6.80224	7.21475	4.26204e-06	0.000271579
A_23_P140907	TMEM8A	NM_021259	transmembrane protein 8A	-2.47059	9.61481	-7.21343	4.27089e-06	0.000271579
A_24_P277615	TRIM7	NM_203297	tripartite motif containing 7	2.70445	6.8042	7.21334	4.27146e-06	0.000271579
A_21_P0014225	LOC100505905	XR_108921	PREDICTED: Homo sapiens hypothetical LOC100505905, transcript variant 1 (LOC100505905), miscRNA [XR_108921]	1.88172	8.91539	7.21204	4.28021e-06	0.000271624
A_19_P00321203	LINC00472	NR_026807	long intergenic non-protein coding RNA 472	-1.66374	5.89418	-7.21178	4.28188e-06	0.000271624
A_23_P170857	IL1RAP	NM_002182	interleukin 1 receptor accessory protein	2.28867	9.73835	7.21111	4.28638e-06	0.000271624
A_23_P319859	EYA2	NM_005244	EYA transcriptional coactivator and phosphatase 2	-4.03977	10.5142	-7.20229	4.34601e-06	0.000275099
A_23_P164451	TBX2	NM_005994	T-box 2	-3.24987	7.00344	-7.19193	4.41709e-06	0.000278984
A_23_P74012	SPRR1A	NM_005987	small proline-rich protein 1A	9.07754	12.4248	7.19192	4.41712e-06	0.000278984
A_19_P00321860	lincRNA:chr9:132104121-132121810_R	lincRNA:chr9:132104121-132121810_R	lincRNA:chr9:132104121-132121810 reverse strand	1.57765	5.92883	7.1894	4.4346e-06	0.00027978
A_24_P224727	CEBPA	NM_004364	CCAAT/enhancer binding protein (C/EBP), alpha	4.61634	9.5091	7.1831	4.47864e-06	0.000282248
A_32_P105825	MPPED2	NM_001584	metallophosphoesterase domain containing 2	-3.21618	6.4234	-7.18238	4.4837e-06	0.000282256
A_32_P152696	A_32_P152696	A_32_P152696	Unknown	-2.28789	10.3088	-7.18125	4.49168e-06	0.000282449
A_23_P502350	RFX2	NM_000635	regulatory factor X, 2 (influences HLA class II expression)	1.74587	8.47404	7.1673	4.5911e-06	0.000288384
A_32_P207428	ZNF845	NM_138374	zinc finger protein 845	1.09319	9.38151	7.16457	4.61082e-06	0.000289139
A_33_P3357082	METTL8	NM_024770	methyltransferase like 8	1.46818	8.47136	7.16424	4.61319e-06	0.000289139
A_33_P3393331	MFSD6L	NM_152599	major facilitator superfamily domain containing 6-like	-2.04864	5.96346	-7.16081	4.63813e-06	0.000290222
A_33_P3317628	PKP3	NM_007183	plakophilin 3	1.24459	14.5338	7.16047	4.6406e-06	0.000290222
A_24_P580698	THC2656240	THC2656240	Q6PAX8_XENLA (Q6PAX8) MGC68553 protein, partial (16%) [THC2656240]	-4.12297	5.56097	-7.1576	4.66155e-06	0.000291215
A_19_P00329911	lincRNA:chr4:24807052-24813177_R	lincRNA:chr4:24807052-24813177_R	lincRNA:chr4:24807052-24813177 reverse strand	-2.76616	8.22301	-7.15481	4.68206e-06	0.000291946
A_21_P0014248	LOC100507347	ENST00000437232	PREDICTED: Homo sapiens hypothetical LOC100507347 (LOC100507347), miscRNA [XR_109013]	-3.05838	5.87415	-7.15462	4.68343e-06	0.000291946
A_24_P96474	LDOC1L	NM_032287	leucine zipper, down-regulated in cancer 1-like	-1.01426	9.52747	-7.15287	4.69639e-06	0.000292436
A_33_P3362088	P2RX4	NM_002560	purinergic receptor P2X, ligand gated ion channel, 4	-3.06861	11.2245	-7.14959	4.72065e-06	0.000293628
A_21_P0000691	LOC115110	NR_037844	uncharacterized LOC115110	-3.50788	6.67049	-7.1425	4.77361e-06	0.0002966
A_19_P00326917	lincRNA:chr4:128758375-128769050_F	lincRNA:chr4:128758375-128769050_F	lincRNA:chr4:128758375-128769050 forward strand	1.77528	9.67575	7.14042	4.78923e-06	0.000297005
A_23_P167920	DLL1	NM_005618	delta-like 1 (Drosophila)	3.2431	9.38386	7.14025	4.79049e-06	0.000297005
A_24_P289178	C16orf74	NM_206967	chromosome 16 open reading frame 74	3.90216	11.0109	7.13616	4.82147e-06	0.000298603
A_24_P7085	RPL29P2	NR_002778	ribosomal protein L29 pseudogene 2	1.47425	13.2358	7.1348	4.83181e-06	0.000298921
A_32_P137920	RSPH4A	NM_001010892	radial spoke head 4 homolog A (Chlamydomonas)	-1.37653	5.30262	-7.1339	4.83865e-06	0.000299021
A_33_P3812038	LOC340335	AK074459	Homo sapiens cDNA FLJ23879 fis, clone LNG13743. [AK074459]	2.51956	8.76227	7.12836	4.88105e-06	0.000301259
A_19_P00320301	lincRNA:chr12:97866326-97868402_F	lincRNA:chr12:97866326-97868402_F	lincRNA:chr12:97866326-97868402 forward strand	-3.55232	8.34098	-7.1278	4.88536e-06	0.000301259
A_33_P3228466	FXYD3	NM_001136008	FXYD domain containing ion transport regulator 3	4.54949	8.02246	7.12079	4.93965e-06	0.000304279
A_23_P2601	HSP90B1	NM_003299	heat shock protein 90kDa beta (Grp94), member 1	-1.75228	15.661	-7.11222	5.00685e-06	0.000308088
A_24_P395814	CGB	NM_000737	chorionic gonadotropin, beta polypeptide	2.11285	5.9947	7.11094	5.01698e-06	0.000308319
A_23_P154972	ZNF280A	NM_080740	zinc finger protein 280A	-1.82519	5.51037	-7.11039	5.02136e-06	0.000308319
A_23_P110319	CWH43	NM_025087	cell wall biogenesis 43 C-terminal homolog (S. cerevisiae)	4.9281	7.95327	7.10643	5.05282e-06	0.000309919
A_33_P3403117	NR2F1	NM_005654	nuclear receptor subfamily 2, group F, member 1	-4.08248	7.17267	-7.10432	5.06963e-06	0.000310618
A_33_P3315385	MPPED2	NM_001584	metallophosphoesterase domain containing 2	-4.48786	7.01238	-7.10321	5.07858e-06	0.000310834
A_23_P213678	PAM	NM_000919	peptidylglycine alpha-amidating monooxygenase	-3.37469	12.9484	-7.10099	5.09641e-06	0.000311593
A_33_P3256396	DOC2B	NM_003585	double C2-like domains, beta	-2.02709	5.37985	-7.0999	5.10516e-06	0.000311795
A_23_P41166	B3GALNT1	NM_001038628	beta-1,3-N-acetylgalactosaminyltransferase 1 (globoside blood group)	-3.25745	9.18294	-7.09784	5.12181e-06	0.00031248
A_23_P27983	APLP1	NM_005166	amyloid beta (A4) precursor-like protein 1	-2.46366	5.88577	-7.28691	5.82472e-06	0.000346876
A_23_P16006	ZNF600	NM_198457	zinc finger protein 600	1.20155	9.14942	7.08653	5.21415e-06	0.000317775
A_23_P15272	ABCC6	NM_001079528	ATP-binding cassette, sub-family C (CFTR/MRP), member 6	-2.28365	6.90756	-7.08457	5.23034e-06	0.000318424
A_23_P373119	HMGB3P1	NR_002165	high mobility group box 3 pseudogene 1	-2.39609	10.8722	-7.27635	5.91562e-06	0.00035047
A_33_P3357669	A_33_P3357669	A_33_P3357669	Unknown	1.26724	13.8387	7.07726	5.29118e-06	0.000321785
A_33_P3414912	NPL	NM_001200056	N-acetylneuraminate pyruvate lyase (dihydrodipicolinate synthase)	3.24286	6.70764	7.07503	5.30989e-06	0.000322568
A_24_P18146	PSD3	NM_015310	pleckstrin and Sec7 domain containing 3	2.31722	8.26544	7.07438	5.31529e-06	0.000322568
A_21_P0001935	LOC100505695	XR_133321	PREDICTED: Homo sapiens hypothetical LOC100505695 (LOC100505695), miscRNA [XR_133321]	-2.06452	8.62787	-7.07151	5.33955e-06	0.000323697
A_33_P3396389	IL1R1	NM_000877	interleukin 1 receptor, type I	-3.91694	8.00001	-7.07039	5.34903e-06	0.00032393
A_33_P3214550	CXCR2	NM_001557	chemokine (C-X-C motif) receptor 2	3.65815	6.31995	7.06816	5.3679e-06	0.00032473
A_19_P00321075	PVT1	NR_003367	Pvt1 oncogene (non-protein coding)	1.71888	6.97285	7.06572	5.38868e-06	0.000325643
A_23_P15727	FKBP10	NM_021939	FK506 binding protein 10, 65 kDa	-3.84535	7.47339	-7.06301	5.41185e-06	0.000326699
A_33_P3255716	LOC285095	XM_001722643	PREDICTED: Homo sapiens hypothetical protein LOC285095, transcript variant 1 (LOC285095), mRNA [XM_001722643]	2.02497	7.44456	7.06192	5.42127e-06	0.000326923
A_23_P58506	ELL2	NM_012081	elongation factor, RNA polymerase II, 2	2.42228	10.9674	7.06054	5.43306e-06	0.000327291
A_23_P121885	ROPN1L	NM_031916	rhophilin associated tail protein 1-like	-3.11316	6.6686	-7.05808	5.45429e-06	0.000328224
A_23_P216052	FAM83A	NM_032899	family with sequence similarity 83, member A	5.39139	9.28757	7.05591	5.47313e-06	0.000329013
A_23_P205228	ATP7B	NM_000053	ATPase, Cu++ transporting, beta polypeptide	-3.98004	8.98671	-7.05247	5.50303e-06	0.000330464
A_21_P0012871	XLOC_l2_011873	ENST00000502514	Unknown	3.12304	8.01663	7.05077	5.51792e-06	0.000331012
A_21_P0000002	ACBD7	NM_001039844	acyl-CoA binding domain containing 7	-1.50698	5.46836	-7.04823	5.54016e-06	0.000331998
A_33_P3284508	CD14	NM_001174104	CD14 molecule	4.31719	10.3315	7.04517	5.56707e-06	0.000333263
A_32_P87013	CXCL8	NM_000584	chemokine (C-X-C motif) ligand 8	-4.74821	7.85255	-7.03927	5.6195e-06	0.000336051
A_23_P422115	C9orf116	NM_001048265	chromosome 9 open reading frame 116	-2.22221	9.34305	-7.02957	5.70671e-06	0.000340911
A_33_P3293049	HLA-DQA1	NM_002122	major histocompatibility complex, class II, DQ alpha 1	-3.36201	5.56869	-7.02616	5.7377e-06	0.000342405
A_23_P152548	SCPEP1	NM_021626	serine carboxypeptidase 1	2.59782	11.342	7.02366	5.76052e-06	0.000343409
A_24_P352952	FAM20A	NM_017565	family with sequence similarity 20, member A	-4.15123	6.13844	-7.0113	5.87492e-06	0.000349503
A_24_P37264	RNF144A	NM_014746	ring finger protein 144A	-2.04033	5.99858	-7.01047	5.88262e-06	0.000349598
A_33_P3641427	MYEF2	NM_016132	myelin expression factor 2	-3.52245	6.78695	-7.00772	5.90847e-06	0.00035047
A_24_P561341	FAM150B	NM_001002919	family with sequence similarity 150, member B	-5.80836	6.77181	-7.00738	5.91166e-06	0.00035047
A_23_P129695	VASN	NM_138440	vasorin	-2.50009	9.8586	-6.9999	5.98249e-06	0.000354066
A_23_P97402	CAMK1G	NM_020439	calcium/calmodulin-dependent protein kinase IG	-1.87694	6.01075	-6.99703	6.00983e-06	0.000355317
A_33_P3321382	CNTNAP3B	ENST00000341990	contactin associated protein-like 3B [Source:HGNC Symbol;Acc:32035] [ENST00000341990]	1.55831	5.88035	6.99558	6.02377e-06	0.000355524
A_23_P339240	PLCH1	NM_014996	phospholipase C, eta 1	-2.37499	5.66829	-6.99538	6.02572e-06	0.000355524
A_24_P162373	ZNRF3	NM_001206998	zinc and ring finger 3	-1.46008	11.4545	-6.9925	6.0534e-06	0.00035679
A_21_P0000527	LIMS3-LOC440895	NR_027145	LIMS3-LOC440895 readthrough	-5.45228	7.15939	-6.99051	6.07262e-06	0.000357555
A_32_P141682	EVPLL	NM_001145127	envoplakin-like	5.24323	7.81964	6.9799	6.17622e-06	0.000363282
A_33_P3227400	COL4A4	NM_000092	collagen, type IV, alpha 4	-2.14408	7.23605	-6.97767	6.1982e-06	0.000364001
A_21_P0005696	XLOC_006798	TCONS_00014700	BROAD Institute lincRNA (XLOC_006798), lincRNA [TCONS_00014700]	-1.40993	5.15824	-6.97732	6.20171e-06	0.000364001
A_33_P3277447	SLC26A2	NM_000112	solute carrier family 26 (anion exchanger), member 2	-3.86657	11.25	-6.97673	6.20748e-06	0.000364001
A_33_P3362812	A_33_P3362812	A_33_P3362812	Unknown	1.19113	13.2382	6.9757	6.21779e-06	0.00036409
A_33_P3406796	ENST00000511256	ENST00000511256	Q9NP08_HUMAN (Q9NP08) H6 homeodomain protein, partial (6%) [THC2659841]	4.31626	7.84772	6.9753	6.22171e-06	0.00036409
A_33_P3239569	RPS21	ENST00000370562	ribosomal protein S21	1.44182	7.47364	6.97259	6.24866e-06	0.000365258
A_23_P121196	TMEM43	NM_024334	transmembrane protein 43	1.59074	11.4716	6.97202	6.25439e-06	0.000365258
A_33_P3376234	PHTF1	NM_006608	putative homeodomain transcription factor 1	-2.28625	8.08865	-6.96808	6.29385e-06	0.000367188
A_19_P00330308	lincRNA:chr8:125858869-125877269_F	lincRNA:chr8:125858869-125877269_F	lincRNA:chr8:125858869-125877269 forward strand	1.58901	5.52545	6.96687	6.306e-06	0.000367523
A_23_P110569	TRIM36	NM_018700	tripartite motif containing 36	-1.91871	6.91004	-7.18671	6.75074e-06	0.000387924
A_32_P189781	LINC00520	NR_026796	long intergenic non-protein coding RNA 520	3.49678	6.32019	6.9604	6.3715e-06	0.000370963
A_23_P140434	MYO5C	NM_018728	myosin VC	-2.88165	10.7495	-6.95542	6.42239e-06	0.000373547
A_23_P8801	CYP3A5	NM_000777	cytochrome P450, family 3, subfamily A, polypeptide 5	4.67908	8.82389	6.94622	6.51764e-06	0.000378703
A_23_P12140	RPL5	NM_000969	ribosomal protein L5	0.978271	13.5685	6.94174	6.56443e-06	0.000381036
A_33_P3290343	CYP1B1	NM_000104	cytochrome P450, family 1, subfamily B, polypeptide 1	-3.68897	8.02002	-6.93803	6.60353e-06	0.000382745
A_33_P3404739	A_33_P3404739	A_33_P3404739	Unknown	2.1087	6.72717	6.93768	6.60722e-06	0.000382745
A_23_P19333	TREM1	NM_018643	triggering receptor expressed on myeloid cells 1	2.932	5.83801	6.93234	6.66399e-06	0.000385644
A_24_P76358	A_24_P76358	A_24_P76358	Unknown	0.997717	13.2975	6.93071	6.6814e-06	0.000386262
A_23_P30315	TRIM7	NM_033342	tripartite motif containing 7	3.14963	11.3707	6.92902	6.69953e-06	0.000386649
A_21_P0007447	XLOC_009254	TCONS_00019977	BROAD Institute lincRNA (XLOC_009254), lincRNA [TCONS_00019977]	0.920538	5.4095	6.92883	6.70158e-06	0.000386649
A_24_P21887	PLCH2	NM_014638	phospholipase C, eta 2	1.82785	6.80157	6.92804	6.71011e-06	0.000386752
A_33_P3310475	SEPT11	NM_018243	septin 11	-1.46474	11.9282	-6.92664	6.72512e-06	0.000387228
A_24_P49199	GLDN	NM_181789	gliomedin	3.03334	5.87593	6.92464	6.74668e-06	0.000387924
A_23_P124044	DEAF1	NM_021008	DEAF1 transcription factor	1.32929	10.3275	6.91878	6.81036e-06	0.000390525
A_19_P00321151	lincRNA:chr8:125860978-125862459_F	lincRNA:chr8:125860978-125862459_F	lincRNA:chr8:125860978-125862459 forward strand	1.42004	6.74151	6.91841	6.81438e-06	0.000390525
A_23_P156402	NME5	NM_003551	NME/NM23 family member 5	-2.49707	8.29369	-6.91823	6.81643e-06	0.000390525
A_33_P3321372	CNTNAP3	ENST00000377653	contactin associated protein-like 3	3.0838	8.3881	6.914	6.86281e-06	0.00039279
A_21_P0010854	AKR1C8P	NR_027916	aldo-keto reductase family 1, member C8, pseudogene	3.44673	8.93976	6.91264	6.87773e-06	0.000393251
A_21_P0011047	XLOC_l2_003021	BF789912	602250064F1 NIH_MGC_81 Homo sapiens cDNA clone IMAGE:4328318 5', mRNA sequence [BF789912]	1.73809	12.8379	6.90915	6.91638e-06	0.000395067
A_23_P58443	ANKHD1-EIF4EBP3	NM_020690	ANKHD1-EIF4EBP3 readthrough	1.76282	10.5677	6.90815	6.92747e-06	0.000395307
A_23_P339119	ACSS3	NM_024560	acyl-CoA synthetase short-chain family member 3	-2.70046	6.76094	-6.90571	6.95472e-06	0.000396443
A_24_P38081	FKBP5	NM_004117	FK506 binding protein 5	2.60999	10.8739	6.90513	6.9612e-06	0.000396443
A_23_P372923	FGFR1	NM_001174066	fibroblast growth factor receptor 1	-2.27273	7.49241	-6.90134	7.00362e-06	0.000398437
A_21_P0008484	XLOC_011117	ENST00000502187	Unknown	3.40953	7.34236	6.90076	7.01012e-06	0.000398437
A_23_P130027	EPN3	NM_017957	epsin 3	1.82125	10.4736	6.8994	7.02551e-06	0.000398733
A_21_P0000261	RPL17	NM_000985	ribosomal protein L17	1.67223	12.0338	6.89907	7.02922e-06	0.000398733
A_23_P142776	EIF3F	NM_003754	eukaryotic translation initiation factor 3, subunit F	1.18286	12.646	6.89485	7.07702e-06	0.000401047
A_21_P0009343	LOC645722	XR_132630	PREDICTED: Homo sapiens hypothetical LOC645722, transcript variant 2 (LOC645722), miscRNA [XR_132630]	-2.86986	6.61884	-6.89135	7.11694e-06	0.000402912
A_23_P57110	SLC52A3	NM_033409	solute carrier family 52 (riboflavin transporter), member 3	-2.29965	6.92598	-6.88805	7.15479e-06	0.000404655
A_24_P382187	IGFBP4	NM_001552	insulin-like growth factor binding protein 4	-2.68688	7.8275	-6.88652	7.17239e-06	0.000405251
A_23_P33583	DNAH7	NM_018897	dynein, axonemal, heavy chain 7	-2.31973	5.47445	-6.87294	7.33084e-06	0.000413795
A_23_P88873	GAN	NM_022041	gigaxonin	1.62386	8.14557	6.87095	7.35434e-06	0.000414612
A_33_P3341474	ZBTB38	NM_001080412	zinc finger and BTB domain containing 38	-1.2607	5.96998	-6.87049	7.35976e-06	0.000414612
A_23_P109636	LRIG1	NM_015541	leucine-rich repeats and immunoglobulin-like domains 1	-4.11251	10.359	-6.86785	7.39109e-06	0.000415968
A_23_P139500	BHLHE41	NM_030762	basic helix-loop-helix family, member e41	-5.12969	8.87927	-6.86374	7.44017e-06	0.00041832
A_24_P159227	PAK6	NM_020168	p21 protein (Cdc42/Rac)-activated kinase 6	1.59229	9.96706	6.86044	7.47987e-06	0.00042014
A_32_P75094	AIFM2	NM_032797	apoptosis-inducing factor, mitochondrion-associated, 2	-2.6072	9.76282	-6.85673	7.5247e-06	0.000421806
A_24_P84970	A_24_P84970	A_24_P84970	Unknown	-2.01892	8.3978	-6.85659	7.52638e-06	0.000421806
A_23_P160559	ECM1	NM_004425	extracellular matrix protein 1	4.40318	9.91166	6.85616	7.5316e-06	0.000421806
A_23_P56553	METTL8	NM_024770	methyltransferase like 8	1.51455	10.2631	6.85419	7.55562e-06	0.000422739
A_23_P204158	RNFT2	NM_032814	ring finger protein, transmembrane 2	-2.38707	7.82562	-6.84884	7.62098e-06	0.00042598
A_23_P77714	CLUAP1	NM_024793	clusterin associated protein 1	-2.09069	10.3513	-6.8468	7.64613e-06	0.00042697
A_23_P202978	CASP1	NM_033292	caspase 1, apoptosis-related cysteine peptidase	3.52928	9.89801	6.84475	7.67141e-06	0.000427906
A_24_P336584	RASSF5	NM_182664	Ras association (RalGDS/AF-6) domain family member 5	2.19459	5.8955	6.84424	7.67782e-06	0.000427906
A_23_P101332	KRI1	NM_023008	KRI1 homolog (S. cerevisiae)	1.16788	11.1677	6.84166	7.70985e-06	0.000429148
A_23_P211850	ABHD6	NM_020676	abhydrolase domain containing 6	2.65132	10.2657	6.84064	7.72246e-06	0.000429148
A_19_P00319528	Q9RWL9	ENST00000522718	Q9RWL9_DEIRA (Q9RWL9) Cell division cycle protein 48-related protein, partial (4%) [THC2626710]	3.42518	7.8058	6.84004	7.73001e-06	0.000429148
A_33_P3276997	MAP6	NM_207577	microtubule-associated protein 6	-2.30608	6.01184	-6.84004	7.73004e-06	0.000429148
A_24_P91566	BMP7	NM_001719	bone morphogenetic protein 7	2.81038	6.91433	6.83604	7.78003e-06	0.000431324
A_23_P58002	TCTA	NM_022171	T-cell leukemia translocation altered	-1.95359	8.75536	-6.83571	7.78427e-06	0.000431324
A_23_P64808	HOXC13	NM_017410	homeobox C13	3.30304	6.82719	6.82789	7.88317e-06	0.000436382
A_23_P329573	ITGB2	NM_000211	integrin, beta 2 (complement component 3 receptor 3 and 4 subunit)	-3.09776	6.85844	-6.82275	7.94891e-06	0.000439597
A_21_P0003948	XLOC_004250	ENST00000513419	BROAD Institute lincRNA (XLOC_004250), lincRNA [TCONS_00009327]	2.49965	6.71543	6.81945	7.99141e-06	0.000440321
A_33_P3404729	AK075182	AK075182	Homo sapiens cDNA FLJ90701 fis, clone PLACE1007081. [AK075182]	2.25261	6.21308	6.81936	7.99254e-06	0.000440321
A_23_P86540	ARMC3	NM_173081	armadillo repeat containing 3	-2.78313	5.27627	-6.81889	7.99869e-06	0.000440321
A_33_P3319815	LINC01546	NR_038428	long intergenic non-protein coding RNA 1546	2.86844	6.08814	6.81877	8.00023e-06	0.000440321
A_23_P157736	PPAPDC3	NM_032728	phosphatidic acid phosphatase type 2 domain containing 3	-2.15248	6.32697	-6.81875	8.0004e-06	0.000440321
A_23_P83579	ARNT2	NM_014862	aryl-hydrocarbon receptor nuclear translocator 2	-4.35112	8.43161	-6.81805	8.00948e-06	0.000440399
A_23_P76015	ARHGEF17	NM_014786	Rho guanine nucleotide exchange factor (GEF) 17	-2.23611	10.798	-6.81363	8.06702e-06	0.000442718
A_24_P397489	GCNT2	NM_001491	glucosaminyl (N-acetyl) transferase 2, I-branching enzyme (I blood group)	-2.1387	5.57346	-6.81362	8.0671e-06	0.000442718
A_21_P0000215	SNORD55	NR_000015	small nucleolar RNA, C/D box 55	1.2182	7.26505	6.79117	8.36574e-06	0.000458668
A_32_P214925	TCAF2	NM_173678	TRPM8 channel-associated factor 2	1.98702	6.30728	6.78897	8.39558e-06	0.000459693
A_33_P3230698	KIF1A	NM_001244008	kinesin family member 1A	-3.72405	6.68994	-6.78861	8.40046e-06	0.000459693
A_19_P00801423	lincRNA:chr12:4338214-4366164_R	lincRNA:chr12:4338214-4366164_R	lincRNA:chr12:4338214-4366164 reverse strand	1.85872	6.53211	6.78348	8.47058e-06	0.000463088
A_33_P3287959	RASA4	NM_006989	RAS p21 protein activator 4	3.04009	7.09538	6.77992	8.51961e-06	0.000465325
A_24_P850428	ENST00000494591	ENST00000494591	Homo sapiens cDNA clone IMAGE:30318308, partial cds. [BC070327]	1.04572	14.1011	6.7711	8.64245e-06	0.000471585
A_23_P382602	BCL9	NM_004326	B-cell CLL/lymphoma 9	-1.72063	7.08684	-6.76964	8.66302e-06	0.000472258
A_19_P00318418	TBXAS1	NM_001166254	thromboxane A synthase 1 (platelet)	3.43745	8.45574	6.76691	8.7015e-06	0.000473905
A_23_P324523	IQCK	NM_153208	IQ motif containing K	-1.68802	10.3538	-6.76594	8.71519e-06	0.000474201
A_21_P0008863	XLOC_011546	TCONS_00024186	BROAD Institute lincRNA (XLOC_011546), lincRNA [TCONS_00024186]	-1.13008	5.10267	-6.76179	8.77408e-06	0.000476952
A_21_P0013372	XLOC_l2_013301	ENST00000439058	PREDICTED: Homo sapiens hypothetical LOC100506098, transcript variant 3 (LOC100506098), miscRNA [XR_108746]	-3.43018	9.24189	-6.75956	8.80596e-06	0.000478232
A_23_P343366	MAB21L3	NM_152367	mab-21-like 3 (C. elegans)	2.98202	6.31087	6.75768	8.83287e-06	0.000479239
A_24_P277657	GMPR	NM_006877	guanosine monophosphate reductase	-3.21966	7.1086	-6.75657	8.84887e-06	0.000479654
A_33_P3344831	TMEM45A	NM_018004	transmembrane protein 45A	4.62757	10.1143	6.75188	8.91655e-06	0.000482866
A_23_P93082	NUS1	NM_138459	nuclear undecaprenyl pyrophosphate synthase 1 homolog (S. cerevisiae)	-2.07695	9.31723	-6.74811	8.97147e-06	0.000485382
A_23_P10873	TLR1	NM_003263	toll-like receptor 1	-2.56873	6.05667	-6.91328	1.01644e-05	0.000527528
A_23_P132956	UCHL1	NM_004181	ubiquitin carboxyl-terminal esterase L1 (ubiquitin thiolesterase)	-4.30169	10.9462	-6.74434	9.02658e-06	0.000487903
A_21_P0012868	XLOC_l2_011873	ENST00000502514	Unknown	2.91334	7.55997	6.74192	9.06218e-06	0.000488343
A_23_P92120	SNTN	NM_001080537	sentan, cilia apical structure protein	-1.63584	5.03342	-6.74191	9.06232e-06	0.000488343
A_33_P3348362	ARHGAP5-AS1	NR_027263	ARHGAP5 antisense RNA 1 (head to head)	1.56784	7.9947	6.74148	9.06863e-06	0.000488343
A_23_P88351	ATL1	NM_181598	atlastin GTPase 1	1.74881	9.00229	6.74147	9.06877e-06	0.000488343
A_33_P3308862	NUTM2A	NM_001099338	NUT family member 2A	7.35536	9.18299	6.73904	9.10484e-06	0.000489825
A_33_P3409154	SLC22A23	NM_015482	solute carrier family 22, member 23	2.90643	8.57977	6.7351	9.16332e-06	0.000492509
A_23_P170337	ALDH4A1	NM_003748	aldehyde dehydrogenase 4 family, member A1	2.90479	11.5044	6.73068	9.22957e-06	0.000494655
A_24_P20032	RFX5	NM_000449	regulatory factor X, 5 (influences HLA class II expression)	-1.25277	10.2444	-6.73065	9.22998e-06	0.000494655
A_21_P0014297	LOC100506983	XR_109216	PREDICTED: Homo sapiens hypothetical LOC100506983, transcript variant 1 (LOC100506983), miscRNA [XR_109216]	1.47204	6.96732	6.73058	9.23102e-06	0.000494655
A_33_P3301514	NRCAM	NM_001193582	neuronal cell adhesion molecule	-3.2624	6.61921	-6.73013	9.23774e-06	0.000494655
A_23_P131935	FERMT1	NM_017671	fermitin family member 1	2.17884	11.0393	6.72751	9.27734e-06	0.000496312
A_33_P3322519	VWA5B2	NM_138345	von Willebrand factor A domain containing 5B2	-4.8503	6.66659	-6.72625	9.2964e-06	0.000496548
A_33_P3275751	SEC14L1	NM_001204410	SEC14-like 1 (S. cerevisiae)	-1.94979	12.0469	-6.72607	9.29907e-06	0.000496548
A_23_P209904	GPC1	NM_002081	glypican 1	1.84923	13.2949	6.72046	9.38451e-06	0.000500463
A_23_P110430	MSX1	NM_002448	msh homeobox 1	-5.77318	7.0293	-6.72011	9.38984e-06	0.000500463
A_33_P3376140	KCNJ15	NM_170736	potassium channel, inwardly rectifying subfamily J, member 15	2.51012	6.4902	6.71751	9.42983e-06	0.000502128
A_23_P92860	CCNO	NM_021147	cyclin O	-1.99119	10.7219	-6.71499	9.46858e-06	0.000503256
A_23_P253350	C8orf4	NM_020130	chromosome 8 open reading frame 4	-3.84109	6.73191	-6.71431	9.47905e-06	0.000503256
A_33_P3228023	SCPEP1	NM_021626	serine carboxypeptidase 1	2.8219	7.34034	6.71372	9.48815e-06	0.000503256
A_33_P3230073	A_33_P3230073	A_33_P3230073	Unknown	1.0848	12.77	6.71255	9.50639e-06	0.000503256
A_23_P17870	TMEM184B	NM_012264	transmembrane protein 184B	-1.66902	14.0301	-6.71245	9.50788e-06	0.000503256
A_23_P32115	LCN12	NM_178536	lipocalin 12	-4.81028	6.0947	-6.71239	9.50889e-06	0.000503256
A_23_P3312	ISLR	NM_005545	immunoglobulin superfamily containing leucine-rich repeat	-3.66714	8.68843	-6.71216	9.51245e-06	0.000503256
A_23_P65230	TMTC4	NM_032813	transmembrane and tetratricopeptide repeat containing 4	-2.03428	9.5484	-6.71101	9.53025e-06	0.000503733
A_33_P3340782	SPINK5	NM_001127699	serine peptidase inhibitor, Kazal type 5	5.61786	8.45866	6.70103	9.68677e-06	0.000511535
A_23_P468	CCDC181	NM_021179	coiled-coil domain containing 181	-1.77686	5.67717	-6.69693	9.75176e-06	0.000514493
A_19_P00322962	SPIN3	NR_027139	spindlin family, member 3	1.04796	6.75134	6.69547	9.77507e-06	0.000515025
A_21_P0000607	ST3GAL4-AS1	NR_033839	ST3GAL4 antisense RNA 1 (head to head)	3.58545	8.03864	6.69518	9.77981e-06	0.000515025
A_23_P128855	SLC39A2	NM_014579	solute carrier family 39 (zinc transporter), member 2	4.20754	6.75245	6.69431	9.79359e-06	0.000515277
A_23_P37359	CIDEB	NM_014430	cell death-inducing DFFA-like effector b	2.45762	7.49511	6.69275	9.81861e-06	0.000516121
A_21_P0011179	XLOC_l2_003903	AK091626	BROAD Institute lincRNA (XLOC_l2_003903), lincRNA [TCONS_l2_00007079]	-1.16491	5.06821	-6.68994	9.86389e-06	0.000517673
A_33_P3212112	SLC12A6	NM_001042496	solute carrier family 12 (potassium/chloride transporter), member 6	2.68003	8.30273	6.68979	9.86619e-06	0.000517673
A_33_P3411075	FSCN1	NM_003088	fascin actin-bundling protein 1	3.41328	15.261	6.68515	9.9414e-06	0.000521142
A_21_P0013134	XLOC_l2_012605	ENST00000435946	BROAD Institute lincRNA (XLOC_l2_012605), lincRNA [TCONS_l2_00025175]	-2.78325	5.75707	-6.68349	9.96829e-06	0.000522074
A_23_P87049	SORL1	NM_003105	sortilin-related receptor, L(DLR class) A repeats containing	-3.66982	13.0798	-6.6828	9.97957e-06	0.000522188
A_32_P23125	LINC00261	NR_001558	long intergenic non-protein coding RNA 261	-4.95564	5.81142	-6.67773	1.00627e-05	0.00052606
A_23_P41804	NKD2	NM_033120	naked cuticle homolog 2 (Drosophila)	-3.77864	6.65426	-6.67629	1.00865e-05	0.000526742
A_33_P3259153	TINCR	NR_027064	tissue differentiation-inducing non-protein coding RNA	2.13913	6.08871	6.67582	1.00941e-05	0.000526742
A_23_P159406	SPRR1B	NM_003125	small proline-rich protein 1B	8.43992	12.5185	6.67479	1.01112e-05	0.000526919
A_23_P77048	SLC25A29	NM_001039355	solute carrier family 25 (mitochondrial carnitine/acylcarnitine carrier), member 29	-2.69163	11.7154	-6.67402	1.01239e-05	0.000526919
A_33_P3229276	ZSCAN2	NM_001007072	zinc finger and SCAN domain containing 2	-1.22609	5.8766	-6.67395	1.01251e-05	0.000526919
A_23_P250607	PLS3	NM_005032	plastin 3	2.75669	12.783	6.67242	1.01506e-05	0.000527389
A_23_P501007	EFEMP1	NM_001039348	EGF containing fibulin-like extracellular matrix protein 1	2.56734	13.1026	6.6723	1.01525e-05	0.000527389
A_24_P143492	BCAS4	NM_001010974	breast carcinoma amplified sequence 4	1.7233	7.49174	6.67099	1.01743e-05	0.000527563
A_23_P253052	CD99L2	NM_031462	CD99 molecule-like 2	-2.08135	12.7557	-6.66968	1.01961e-05	0.000527972
A_23_P203920	SSPN	NM_005086	sarcospan	-2.84092	9.11975	-6.66893	1.02087e-05	0.000527972
A_23_P416965	FAM149A	NM_015398	family with sequence similarity 149, member A	-3.92509	7.1247	-6.66886	1.02098e-05	0.000527972
A_19_P00317224	lincRNA:chr4:124815913-124851577_F	lincRNA:chr4:124815913-124851577_F	lincRNA:chr4:124815913-124851577 forward strand	-1.55086	5.0635	-6.66818	1.02212e-05	0.000528084
A_32_P179138	GUCY1A3	NM_001130683	guanylate cyclase 1, soluble, alpha 3	-2.96308	5.41837	-6.66723	1.02371e-05	0.000528429
A_23_P104798	IL18	NM_001562	interleukin 18	2.98606	11.3901	6.66372	1.02961e-05	0.000530585
A_24_P264909	NDFIP2	NM_019080	Nedd4 family interacting protein 2	1.5356	11.6699	6.66365	1.02973e-05	0.000530585
A_21_P0014360	LOC100506582	XR_109454	PREDICTED: Homo sapiens hypothetical LOC100506582 (LOC100506582), miscRNA [XR_109454]	-2.05704	5.18108	-6.66261	1.03148e-05	0.000531011
A_23_P135031	FRRS1L	NM_014334	ferric-chelate reductase 1-like	-1.63652	5.78844	-6.65784	1.03958e-05	0.000534697
A_23_P37994	TP53TG3	NM_016212	TP53 target 3	1.61885	6.38243	6.65466	1.045e-05	0.000537006
A_24_P66780	FAM83B	NM_001010872	family with sequence similarity 83, member B	2.62913	8.6069	6.64996	1.0531e-05	0.000539971
A_23_P207445	MAP2K6	NM_002758	mitogen-activated protein kinase kinase 6	-3.13341	9.24845	-6.64971	1.05352e-05	0.000539971
A_24_P401768	AMOTL1	NM_130847	angiomotin like 1	1.87907	7.36189	6.64927	1.05428e-05	0.000539971
A_21_P0009590	XLOC_012895	TCONS_00026577	BROAD Institute lincRNA (XLOC_012895), lincRNA [TCONS_00026577]	1.96125	9.68025	6.64912	1.05454e-05	0.000539971
A_23_P43276	ADGRA2	NM_032777	adhesion G protein-coupled receptor A2	-2.1457	6.28779	-6.64469	1.06224e-05	0.000542999
A_32_P90047	C4orf48	NM_001141936	chromosome 4 open reading frame 48	-1.97032	12.1977	-6.64463	1.06235e-05	0.000542999
A_23_P217570	CAPN6	NM_014289	calpain 6	-3.79872	5.74376	-6.64331	1.06463e-05	0.000543684
A_33_P3260377	CRISPLD1	NM_031461	cysteine-rich secretory protein LCCL domain containing 1	-2.11611	5.52408	-6.64165	1.06755e-05	0.000544686
A_33_P3720195	LOC375196	NR_028386	uncharacterized LOC375196	-1.7091	6.84504	-6.63868	1.07276e-05	0.000546861
A_23_P132793	MANF	NM_006010	mesencephalic astrocyte-derived neurotrophic factor	-1.28279	14.4539	-6.62951	1.08903e-05	0.000554305
A_21_P0012109	XLOC_l2_008546	ENST00000417299	BROAD Institute lincRNA (XLOC_l2_008546), lincRNA [TCONS_l2_00016732]	1.86144	6.28097	6.62936	1.0893e-05	0.000554305
A_23_P340171	TP53AIP1	NM_001251964	tumor protein p53 regulated apoptosis inducing protein 1	3.31176	6.66576	6.62747	1.09269e-05	0.00055554
A_24_P703830	NANOS3	NM_001098622	nanos homolog 3 (Drosophila)	-1.46347	6.21872	-6.62637	1.09466e-05	0.000556046
A_33_P3219434	MARC2	NM_017898	mitochondrial amidoxime reducing component 2	-1.61129	7.29527	-6.62561	1.09603e-05	0.000556251
A_21_P0014401	LOC100505944	XR_109615	PREDICTED: Homo sapiens hypothetical LOC100505944 (LOC100505944), miscRNA [XR_109615]	-2.47407	5.5658	-6.61792	1.10998e-05	0.000562832
A_21_P0014624	LOC100505661	XR_110599	PREDICTED: Homo sapiens hypothetical LOC100505661 (LOC100505661), miscRNA [XR_110599]	-1.44775	7.20245	-6.61629	1.11295e-05	0.000563839
A_21_P0005580	XLOC_006281	TCONS_00014226	BROAD Institute lincRNA (XLOC_006281), lincRNA [TCONS_00014226]	1.43178	6.05008	6.61573	1.11397e-05	0.000563857
A_23_P218331	CYB561	NM_001017916	cytochrome b561	-1.5593	12.4098	-6.60915	1.12609e-05	0.000569492
A_21_P0006580	XLOC_008152	THC2547329	BROAD Institute lincRNA (XLOC_008152), lincRNA [TCONS_00017504]	1.36956	6.87765	6.60177	1.13986e-05	0.000574989
A_23_P343963	FAM83F	NM_138435	family with sequence similarity 83, member F	2.20447	10.3893	6.60125	1.14084e-05	0.000574989
A_23_P116235	MDK	NM_001012334	midkine (neurite growth-promoting factor 2)	-3.11249	12.5503	-6.60111	1.1411e-05	0.000574989
A_23_P253791	CAMP	NM_004345	cathelicidin antimicrobial peptide	3.85258	6.23093	6.60087	1.14155e-05	0.000574989
A_23_P57137	AP5S1	NM_018347	adaptor-related protein complex 5, sigma 1 subunit	-0.993631	9.80929	-6.60064	1.14198e-05	0.000574989
A_33_P3285629	DNAI2	NM_023036	dynein, axonemal, intermediate chain 2	-3.35386	5.57391	-6.59905	1.14498e-05	0.000575992
A_23_P328206	DNMBP	NM_015221	dynamin binding protein	1.47797	9.32519	6.59852	1.14598e-05	0.000575992
A_23_P72770	USP44	NM_032147	ubiquitin specific peptidase 44	-1.53986	5.53434	-6.5979	1.14714e-05	0.000576072
A_23_P162918	SERPINA3	NM_001085	serpin peptidase inhibitor, clade A (alpha-1 antiproteinase, antitrypsin), member 3	-3.39915	6.62689	-6.5966	1.1496e-05	0.000576799
A_23_P333218	ERGIC1	NM_001031711	endoplasmic reticulum-golgi intermediate compartment (ERGIC) 1	-1.45192	13.5317	-6.59498	1.15267e-05	0.000577837
A_23_P411825	CCDC148	NM_138803	coiled-coil domain containing 148	-0.920638	5.39649	-6.59132	1.15965e-05	0.000580827
A_33_P3359900	EMB	NM_198449	embigin	2.60602	8.19927	6.58862	1.16482e-05	0.000582715
A_23_P383915	BTBD16	NM_144587	BTB (POZ) domain containing 16	1.90941	6.15974	6.58797	1.16606e-05	0.000582715
A_33_P3725227	COBL	NM_015198	cordon-bleu WH2 repeat protein	-3.00412	7.41864	-6.58776	1.16647e-05	0.000582715
A_33_P3272402	ADAD2	NM_139174	adenosine deaminase domain containing 2	2.55846	6.76924	6.58373	1.17424e-05	0.000586087
A_19_P00327354	XLOC_l2_015037	AK057050	BROAD Institute lincRNA (XLOC_l2_015037), lincRNA [TCONS_l2_00029078]	-2.31356	7.08619	-6.58285	1.17595e-05	0.000586433
A_19_P00802160	lincRNA:chr13:33905686-33906196_R	lincRNA:chr13:33905686-33906196_R	lincRNA:chr13:33905686-33906196 reverse strand	-2.3362	5.90604	-6.58087	1.17979e-05	0.000587836
A_33_P3228300	RCL1	NM_005772	RNA terminal phosphate cyclase-like 1	1.99912	10.5887	6.57952	1.18243e-05	0.000588639
A_33_P3332406	LDLRAD1	NM_001010978	low density lipoprotein receptor class A domain containing 1	-3.02133	5.68888	-6.57874	1.18395e-05	0.000588885
A_23_P361584	TMEM154	NM_152680	transmembrane protein 154	3.22842	9.84259	6.57669	1.18796e-05	0.000590365
A_33_P3420224	ENTPD8	NM_001033113	ectonucleoside triphosphate diphosphohydrolase 8	-4.01851	7.01597	-6.57446	1.19233e-05	0.000592027
A_23_P82065	ELOVL4	NM_022726	ELOVL fatty acid elongase 4	3.07377	7.67153	6.57331	1.1946e-05	0.000592637
A_23_P348146	SLAIN1	NM_001040153	SLAIN motif family, member 1	-2.70908	6.78714	-6.57223	1.19674e-05	0.000593188
A_23_P214897	AKAP12	NM_144497	A kinase (PRKA) anchor protein 12	-4.29607	8.01523	-6.57014	1.20086e-05	0.000594718
A_32_P61684	PAG1	NM_018440	phosphoprotein membrane anchor with glycosphingolipid microdomains 1	2.69776	8.16353	6.55659	1.22804e-05	0.000607653
A_33_P3313456	CXorf30	NM_001098843	Homo sapiens chromosome X open reading frame 30 (CXorf30), mRNA [NM_001098843]	-1.05153	4.96481	-6.55591	1.22942e-05	0.000607809
A_23_P500433	CARD9	NM_052813	caspase recruitment domain family, member 9	-3.45283	7.22569	-6.55473	1.23182e-05	0.000608472
A_33_P3398840	ZBED1	NM_001171135	zinc finger, BED-type containing 1	-1.8828	7.6495	-6.55397	1.23337e-05	0.000608716
A_24_P103264	UGT8	NM_003360	UDP glycosyltransferase 8	-2.93576	6.99654	-6.55235	1.23667e-05	0.000609679
A_23_P357101	APOBEC3F	NM_145298	apolipoprotein B mRNA editing enzyme, catalytic polypeptide-like 3F	1.91331	10.2166	6.55197	1.23745e-05	0.000609679
A_33_P3271273	HOXB2	NM_002145	homeobox B2	-3.20209	8.23198	-6.54997	1.24155e-05	0.000611175
A_33_P3314574	A_33_P3314574	A_33_P3314574	Unknown	1.98946	6.19832	6.54715	1.24736e-05	0.000613505
A_23_P102950	RSPH1	NM_080860	radial spoke head 1 homolog (Chlamydomonas)	-2.44394	9.10482	-6.54657	1.24856e-05	0.000613569
A_23_P335239	GAB1	NM_207123	GRB2-associated binding protein 1	1.20266	5.87102	6.54575	1.25025e-05	0.000613875
A_23_P15394	CD68	NM_001251	CD68 molecule	2.66358	9.54224	6.54395	1.25397e-05	0.000615175
A_23_P500501	FGFR3	NM_000142	fibroblast growth factor receptor 3	4.43935	12.2147	6.54298	1.25598e-05	0.000615634
A_23_P307860	SVOPL	NM_174959	SVOP-like	-1.89038	5.48749	-6.54224	1.25752e-05	0.000615863
A_23_P201066	SUSD4	NM_001037175	sushi domain containing 4	3.35108	6.28404	6.53985	1.26251e-05	0.000617778
A_33_P3314231	CRYBA2	NM_005209	Homo sapiens crystallin, beta A2 (CRYBA2), transcript variant 1, mRNA [NM_005209]	-1.58001	6.41246	-6.53038	1.28246e-05	0.000627006
A_21_P0010703	XLOC_l2_000217	ENST00000443284	PREDICTED: Homo sapiens hypothetical LOC100652980 (LOC100652980), miscRNA [XR_132795]	1.44082	7.81938	6.52972	1.28387e-05	0.000627158
A_24_P30194	IFIT5	NM_012420	interferon-induced protein with tetratricopeptide repeats 5	-1.73725	10.2425	-6.52835	1.28678e-05	0.000627639
A_19_P00803403	lincRNA:chr15:25279777-25281631_R	lincRNA:chr15:25279777-25281631_R	lincRNA:chr15:25279777-25281631 reverse strand	6.94672	8.61159	6.52823	1.28704e-05	0.000627639
A_23_P147431	LYN	NM_002350	LYN proto-oncogene, Src family tyrosine kinase	-1.90643	11.0111	-6.52483	1.2943e-05	0.000630643
A_33_P3268338	DDRGK1	NM_023935	DDRGK domain containing 1	-1.12992	10.2605	-6.52314	1.29794e-05	0.00063188
A_33_P3388938	SNAI3-AS1	NR_024402	SNAI3 antisense RNA 1	-1.52806	6.58767	-6.51939	1.30602e-05	0.000635275
A_23_P107283	HOXB2	NM_002145	homeobox B2	-3.56581	11.1426	-6.51469	1.31623e-05	0.0006397
A_33_P3373960	RD3	NM_183059	retinal degeneration 3	-1.87999	5.0525	-6.51281	1.32035e-05	0.000640773
A_24_P154080	ECE1	NM_001397	endothelin converting enzyme 1	-2.09256	6.36077	-6.51243	1.32117e-05	0.000640773
A_23_P82047	STXBP5	NM_001127715	syntaxin binding protein 5 (tomosyn)	1.42803	8.20917	6.51215	1.32179e-05	0.000640773
A_33_P3353242	HSPB1	NM_001540	heat shock 27kDa protein 1	2.14436	9.22509	6.51102	1.32427e-05	0.000641266
A_23_P107432	ENST00000407600	ENST00000407600	Uncharacterized protein [Source:UniProtKB/TrEMBL;Acc:B5MD08] [ENST00000407600]	3.48176	7.28186	6.51067	1.32505e-05	0.000641266
A_33_P3282489	GCNT1	NM_001097634	glucosaminyl (N-acetyl) transferase 1, core 2	-2.45574	7.4529	-6.50801	1.33089e-05	0.000643553
A_23_P43898	EPHX4	NM_173567	epoxide hydrolase 4	-3.60445	7.17516	-6.50713	1.33284e-05	0.000643607
A_21_P0011065	XLOC_l2_003156	TCONS_l2_00005906	BROAD Institute lincRNA (XLOC_l2_003156), lincRNA [TCONS_l2_00005906]	1.42034	11.6128	6.50695	1.33325e-05	0.000643607
A_33_P3408177	BCL2L15	NM_001010922	BCL2-like 15	-1.90107	5.66345	-6.50488	1.33782e-05	0.000645271
A_33_P3385148	C1orf186	NM_001007544	chromosome 1 open reading frame 186	-2.92803	11.7606	-6.50357	1.34073e-05	0.000646131
A_19_P00800116	lincRNA:chr2:158774431-158774884_F	lincRNA:chr2:158774431-158774884_F	lincRNA:chr2:158774431-158774884 forward strand	1.40011	5.80669	6.49317	1.36409e-05	0.000656834
A_23_P202071	CELF2	NM_001025077	CUGBP, Elav-like family member 2	-2.89108	9.06132	-6.48413	1.38474e-05	0.000666221
A_23_P255785	NCK1	NM_006153	NCK adaptor protein 1	1.31979	10.5901	6.48255	1.38839e-05	0.000667418
A_23_P8558	ABHD11	NM_148912	abhydrolase domain containing 11	-2.55285	8.9748	-6.4777	1.39963e-05	0.000672129
A_33_P3424062	KCNF1	NM_002236	potassium channel, voltage gated modifier subfamily F, member 1	-1.60645	5.25454	-6.47731	1.40054e-05	0.000672129
A_24_P373152	CFL2	NM_021914	cofilin 2 (muscle)	-1.77729	7.73056	-6.47561	1.40449e-05	0.000673464
A_33_P3385785	S100A12	NM_005621	S100 calcium binding protein A12	4.2985	6.86253	6.47389	1.40853e-05	0.000674759
A_33_P3367984	ABCA12	NM_173076	ATP-binding cassette, sub-family A (ABC1), member 12	4.33103	10.6775	6.47345	1.40955e-05	0.000674759
A_33_P3307187	NPAS3	NM_001164749	neuronal PAS domain protein 3	-2.96343	5.57352	-6.47229	1.41227e-05	0.0006755
A_23_P104073	S100A3	NM_002960	S100 calcium binding protein A3	4.31181	10.9328	6.4713	1.41462e-05	0.000676057
A_32_P45168	IL6ST	NM_002184	interleukin 6 signal transducer	-1.90526	10.2255	-6.46879	1.42053e-05	0.000678319
A_23_P114423	RGN	NM_152869	regucalcin	-1.86958	5.80037	-6.65513	1.50943e-05	0.000713636
A_33_P3396537	CDHR4	NM_001007540	cadherin-related family member 4	-1.55506	4.92802	-6.46689	1.42503e-05	0.000679901
A_33_P3286536	FUT4	NM_002033	fucosyltransferase 4 (alpha (1,3) fucosyltransferase, myeloid-specific)	-2.68874	8.67023	-6.4587	1.44459e-05	0.000688662
A_19_P00324774	lincRNA:chr3:13093175-13147525_R	lincRNA:chr3:13093175-13147525_R	lincRNA:chr3:13093175-13147525 reverse strand	-3.91577	6.01822	-6.45548	1.45238e-05	0.000691798
A_23_P203299	RCN1	NM_002901	reticulocalbin 1, EF-hand calcium binding domain	-2.04352	12.6342	-6.45321	1.45787e-05	0.000693838
A_33_P3209869	TCP11L1	NM_018393	t-complex 11, testis-specific-like 1	2.61873	9.16996	6.45215	1.46045e-05	0.000694487
A_21_P0005188	HOXA11-AS	NR_002795	HOXA11 antisense RNA	4.91774	9.10898	6.44797	1.47066e-05	0.000698764
A_24_P44341	UGGT2	NM_020121	UDP-glucose glycoprotein glucosyltransferase 2	-1.63161	6.80716	-6.44632	1.47472e-05	0.000700112
A_23_P150555	SCGB1D2	NM_006551	secretoglobin, family 1D, member 2	-7.47919	6.7157	-6.44266	1.48375e-05	0.000703818
A_21_P0006670	LOC100505601	XR_109024	PREDICTED: Homo sapiens hypothetical LOC100505601 (LOC100505601), miscRNA [XR_109024]	2.17301	7.56169	6.44113	1.48754e-05	0.000705033
A_24_P331830	KAZN	NM_015209	kazrin, periplakin interacting protein	-1.39606	6.73843	-6.43974	1.49099e-05	0.000706082
A_23_P32404	ISG20	NM_002201	interferon stimulated exonuclease gene 20kDa	-2.23364	11.6341	-6.43911	1.49256e-05	0.000706245
A_21_P0007482	FZD10-AS1	NR_033834	FZD10 antisense RNA 1 (head to head)	-2.6237	5.50648	-6.43175	1.51101e-05	0.000713797
A_33_P3271711	ENST00000449914	ENST00000449914	Uncharacterized protein [Source:UniProtKB/TrEMBL;Acc:C9JFK8] [ENST00000449914]	2.61459	7.10835	6.43029	1.5147e-05	0.000714953
A_23_P166686	AMOTL2	NM_016201	angiomotin like 2	-2.02915	12.4858	-6.42842	1.51943e-05	0.000716595
A_23_P434352	CAST	NM_001042440	calpastatin	1.28814	14.1608	6.42709	1.52281e-05	0.0007176
A_33_P3274332	UBE2J1	NM_016021	ubiquitin-conjugating enzyme E2, J1	-1.30941	9.83667	-6.42583	1.52602e-05	0.00071852
A_23_P500130	KANK1	NM_153186	KN motif and ankyrin repeat domains 1	1.89095	12.088	6.42299	1.53327e-05	0.000721341
A_24_P100517	SAPCD2	NM_178448	suppressor APC domain containing 2	-2.30546	9.48012	-6.42162	1.5368e-05	0.000722407
A_33_P3377261	RNF7	NM_014245	ring finger protein 7	1.27351	12.0405	6.41593	1.55147e-05	0.000728141
A_23_P92499	TLR2	NM_003264	toll-like receptor 2	-2.72111	8.33921	-6.41591	1.55153e-05	0.000728141
A_23_P160881	SMPDL3B	NM_001009568	sphingomyelin phosphodiesterase, acid-like 3B	-1.8982	7.7034	-6.4143	1.55571e-05	0.000729506
A_24_P176714	B9D1	NM_015681	B9 protein domain 1	-1.71326	9.9558	-6.41348	1.55785e-05	0.000729911
A_19_P00317504	LOC100129936	AK124820	BROAD Institute lincRNA (XLOC_014327), lincRNA [TCONS_00029347]	-1.07847	5.78127	-6.41128	1.56357e-05	0.000731995
A_23_P399797	SMAD5-AS1	NR_026763	SMAD5 antisense RNA 1	2.20187	6.59205	6.40902	1.5695e-05	0.000734171
A_23_P93032	ZBED3	NM_032367	zinc finger, BED-type containing 3	-2.73928	11.3419	-6.40483	1.58054e-05	0.000738734
A_23_P107465	KRT31	NM_002277	keratin 31, type I	3.88741	8.17983	6.39953	1.59463e-05	0.000744712
A_33_P3304172	MUC6	ENST00000421673	mucin 6, oligomeric mucus/gel-forming	-7.15173	6.64276	-6.3982	1.59818e-05	0.000745763
A_33_P3234277	HLA-DPA1	NM_001242524	major histocompatibility complex, class II, DP alpha 1	-3.84252	7.76983	-6.39687	1.60174e-05	0.000746756
A_33_P3298057	ABCC5	NM_001023587	ATP-binding cassette, sub-family C (CFTR/MRP), member 5	1.74082	7.17472	6.39643	1.60292e-05	0.000746756
A_33_P3419998	SLC4A8	NM_001039960	solute carrier family 4, sodium bicarbonate cotransporter, member 8	-3.09495	5.56745	-6.39383	1.60992e-05	0.00074941
A_33_P3550894	GATA2	NM_001145661	GATA binding protein 2	-2.96185	6.34963	-6.39192	1.61508e-05	0.000751202
A_23_P9875	TESK2	NM_007170	testis-specific kinase 2	1.73577	7.0942	6.38839	1.62465e-05	0.000754882
A_23_P210708	SIRPA	NM_001040022	signal-regulatory protein alpha	3.7917	9.67033	6.38773	1.62646e-05	0.000754882
A_23_P127781	SCGB1D1	NM_006552	secretoglobin, family 1D, member 1	-7.5712	6.59891	-6.38755	1.62694e-05	0.000754882
A_23_P160992	FMO4	NM_002022	flavin containing monooxygenase 4	1.91675	6.93515	6.38484	1.63436e-05	0.00075771
A_33_P3233843	IL6ST	NM_001190981	interleukin 6 signal transducer	-1.37131	6.41124	-6.37925	1.64973e-05	0.00076387
A_23_P356494	SPINK5	NM_006846	serine peptidase inhibitor, Kazal type 5	5.18824	10.961	6.37832	1.6523e-05	0.00076387
A_21_P0011798	XLOC_l2_007274	THC2688675	BROAD Institute lincRNA (XLOC_l2_007274), lincRNA [TCONS_l2_00013566]	-4.86308	6.22013	-6.37809	1.65295e-05	0.00076387
A_19_P00331141	lincRNA:chr8:53627372-53637572_R	lincRNA:chr8:53627372-53637572_R	lincRNA:chr8:53627372-53637572 reverse strand	5.61352	9.22749	6.37808	1.65297e-05	0.00076387
A_24_P55295	GJA1	NM_000165	gap junction protein, alpha 1, 43kDa	4.65786	11.2421	6.37725	1.65528e-05	0.000764322
A_23_P9614	NDUFA4L2	NM_020142	NADH dehydrogenase (ubiquinone) 1 alpha subcomplex, 4-like 2	6.63762	8.31835	6.37649	1.65738e-05	0.000764675
A_33_P3420380	ITIH5	NM_001001851	inter-alpha-trypsin inhibitor heavy chain family, member 5	-2.39464	5.71898	-6.37453	1.66284e-05	0.000766251
A_23_P34700	TNNT2	NM_000364	troponin T type 2 (cardiac)	3.23308	6.55297	6.37429	1.66351e-05	0.000766251
A_24_P145066	KIF1B	NM_183416	kinesin family member 1B	1.35499	8.57894	6.37383	1.6648e-05	0.000766251
A_23_P217755	SHROOM2	NM_001649	shroom family member 2	1.46669	8.74456	6.37253	1.66845e-05	0.000767311
A_23_P321511	MARCH3	NM_178450	membrane-associated ring finger (C3HC4) 3, E3 ubiquitin protein ligase	2.83782	7.53787	6.37185	1.67033e-05	0.00076756
A_23_P15101	TMC5	NM_024780	transmembrane channel-like 5	-4.92678	8.60953	-6.37006	1.67537e-05	0.000769137
A_24_P217904	TRERF1	NM_033502	transcriptional regulating factor 1	2.09039	7.0492	6.36968	1.67644e-05	0.000769137
A_23_P39364	HOMER3	NM_004838	homer scaffolding protein 3	1.52299	14.8085	6.36752	1.68253e-05	0.000771312
A_33_P3479449	LOC100506328	AK055877	Homo sapiens cDNA FLJ31315 fis, clone LIVER1000303. [AK055877]	-3.67308	6.33081	-6.36623	1.68617e-05	0.000772364
A_21_P0010211	LOC100505974	XR_109690	PREDICTED: Homo sapiens hypothetical LOC100505974 (LOC100505974), miscRNA [XR_109690]	2.36309	6.39808	6.36534	1.68867e-05	0.000772895
A_21_P0002403	XLOC_001990	TCONS_00004148	BROAD Institute lincRNA (XLOC_001990), lincRNA [TCONS_00004148]	-2.99674	5.87401	-6.36473	1.69042e-05	0.000773078
A_32_P169179	MSX2P1	NR_002307	msh homeobox 2 pseudogene 1	-3.11578	8.45285	-6.364	1.69248e-05	0.000773401
A_24_P353638	SLAMF7	NM_021181	SLAM family member 7	3.40968	7.04634	6.3611	1.70075e-05	0.000776561
A_33_P3245218	TENM2	NM_001122679	teneurin transmembrane protein 2	4.90367	7.91888	6.35995	1.70405e-05	0.000777449
A_33_P3249746	CYP3A5	NM_001190484	cytochrome P450, family 3, subfamily A, polypeptide 5	2.4083	5.85867	6.35938	1.70569e-05	0.000777578
A_24_P242688	HADHA	NM_000182	hydroxyacyl-CoA dehydrogenase/3-ketoacyl-CoA thiolase/enoyl-CoA hydratase (trifunctional protein), alpha subunit	1.10221	11.8253	6.35867	1.70769e-05	0.000777876
A_21_P0013370	XLOC_l2_013301	ENST00000439058	PREDICTED: Homo sapiens hypothetical LOC100506098, transcript variant 3 (LOC100506098), miscRNA [XR_108746]	-3.55259	9.14286	-6.35741	1.71134e-05	0.000778916
A_32_P141418	ARMC4	NM_018076	armadillo repeat containing 4	-2.04797	5.6262	-6.35348	1.72265e-05	0.000783445
A_23_P23616	PLEKHN1	NM_032129	pleckstrin homology domain containing, family N member 1	2.58694	7.91881	6.35249	1.72554e-05	0.000784137
A_21_P0012927	C5orf63	NM_001164478	chromosome 5 open reading frame 63	1.82454	8.64812	6.35154	1.72829e-05	0.000784763
A_33_P3403102	PRR18	NM_175922	proline rich 18	-1.74824	5.24302	-6.35089	1.73018e-05	0.000785001
A_23_P406702	CAMSAP2	NM_203459	calmodulin regulated spectrin-associated protein family, member 2	1.44683	9.81506	6.34793	1.73879e-05	0.000788234
A_33_P3755781	M1AP	NM_138804	meiosis 1 associated protein	-1.31703	5.63135	-6.34714	1.7411e-05	0.000788234
A_24_P260134	NMNAT3	NM_178177	nicotinamide nucleotide adenylyltransferase 3	1.8466	7.60267	6.34703	1.74143e-05	0.000788234
A_33_P3286334	SH3BP1	NM_018957	SH3-domain binding protein 1	1.80755	6.41353	6.34511	1.74708e-05	0.000789877
A_23_P216468	SLC1A1	NM_004170	solute carrier family 1 (neuronal/epithelial high affinity glutamate transporter, system Xag), member 1	-3.89593	8.58222	-6.34486	1.74782e-05	0.000789877
A_21_P0014683	LOC100507759	XR_111561	PREDICTED: Homo sapiens hypothetical LOC100507759 (LOC100507759), miscRNA [XR_111561]	5.81371	7.70719	6.34079	1.75981e-05	0.000794671
A_33_P3409210	ENST00000502514	ENST00000502514	PREDICTED: Homo sapiens hypothetical LOC100128340 (LOC100128340), miscRNA [XR_133415]	2.95303	8.12102	6.33546	1.77566e-05	0.0008012
A_23_P37005	MTRF1	NM_004294	mitochondrial translational release factor 1	1.12138	9.86215	6.33343	1.78173e-05	0.000803305
A_23_P69720	ANXA5	NM_001154	annexin A5	-1.34623	14.2267	-6.33226	1.78525e-05	0.000803979
A_24_P201739	SH2B3	NM_005475	SH2B adaptor protein 3	-3.77799	8.33534	-6.332	1.78603e-05	0.000803979
A_33_P3333282	FGF11	NM_004112	fibroblast growth factor 11	2.91198	7.45255	6.33128	1.78818e-05	0.000804317
A_23_P208674	EMC10	NM_175063	ER membrane protein complex subunit 10	-1.64379	13.8651	-6.33071	1.7899e-05	0.000804359
A_23_P201459	IFI6	NM_022873	interferon, alpha-inducible protein 6	-4.26793	8.33878	-6.33032	1.79108e-05	0.000804359
A_33_P3226395	LINC00937	NR_024420	long intergenic non-protein coding RNA 937	-3.33746	6.19915	-6.3296	1.79325e-05	0.000804705
A_23_P166823	TNNC1	NM_003280	troponin C type 1 (slow)	-5.17814	7.31735	-6.32717	1.80062e-05	0.000807379
A_33_P3372069	COX8C	NM_182971	cytochrome c oxidase subunit VIIIC	1.50969	5.42629	6.32544	1.80588e-05	0.000809103
A_19_P00802758	lincRNA:chr11:34718449-34894824_F	lincRNA:chr11:34718449-34894824_F	lincRNA:chr11:34718449-34894824 forward strand	-2.04899	5.94198	-6.31594	1.83501e-05	0.000821516
A_24_P333802	MAGT1	NM_032121	magnesium transporter 1	-1.12767	11.879	-6.31418	1.84044e-05	0.000823303
A_21_P0014496	LOC100507448	ENST00000518481	PREDICTED: Homo sapiens hypothetical LOC100507448, transcript variant 2 (LOC100507448), miscRNA [XR_110092]	1.15748	9.9253	6.3082	1.85911e-05	0.000831004
A_24_P151	KCNAB2	NM_003636	potassium channel, voltage gated subfamily A regulatory beta subunit 2	1.55072	5.78509	6.30723	1.86215e-05	0.000831568
A_23_P204947	GJB2	NM_004004	gap junction protein, beta 2, 26kDa	2.94235	13.7142	6.30688	1.86327e-05	0.000831568
A_23_P334727	NRG4	NM_138573	neuregulin 4	3.40346	7.03257	6.30555	1.86744e-05	0.000832782
A_21_P0013960	LOC100507508	XM_003118581	PREDICTED: Homo sapiens hypothetical protein LOC100507508 (LOC100507508), mRNA [XM_003118581]	-1.33102	5.60577	-6.29927	1.88734e-05	0.000841001
A_23_P436048	LPAR3	NM_012152	lysophosphatidic acid receptor 3	2.22119	6.49155	6.29614	1.89734e-05	0.000844802
A_33_P3379962	HLA-A	NM_002116	major histocompatibility complex, class I, A	-1.62418	16.2946	-6.2922	1.90998e-05	0.000849285
A_33_P3244347	PC	NM_001040716	pyruvate carboxylase	1.74896	11.6699	6.29208	1.91037e-05	0.000849285
A_24_P896205	LOC645722	XR_132630	PREDICTED: Homo sapiens hypothetical LOC645722, transcript variant 2 (LOC645722), miscRNA [XR_132630]	-2.51534	6.73446	-6.2901	1.91679e-05	0.000851481
A_24_P248053	TOP1MT	NM_052963	topoisomerase (DNA) I, mitochondrial	1.1206	11.6542	6.28883	1.92089e-05	0.00085264
A_23_P312174	ALMS1	NM_015120	Alstrom syndrome 1	-1.65788	8.91366	-6.28772	1.92451e-05	0.000853589
A_24_P166663	CDK6	NM_001259	cyclin-dependent kinase 6	1.68993	11.6967	6.28613	1.92969e-05	0.000854957
A_23_P43150	ZHX1	NM_001017926	zinc fingers and homeoboxes 1	1.41304	9.53672	6.28585	1.93058e-05	0.000854957
A_24_P373844	KCTD15	NM_024076	potassium channel tetramerization domain containing 15	2.37782	7.38333	6.27913	1.95265e-05	0.000864062
A_33_P3236703	ANKRD18B	NM_001244752	ankyrin repeat domain 18B	1.62217	6.70349	6.27782	1.95698e-05	0.000865311
A_32_P33434	ZNF812	NM_001199814	zinc finger protein 812	4.73392	7.60529	6.27663	1.96092e-05	0.000866385
A_33_P3285195	LOC100507012	XR_109821	PREDICTED: Homo sapiens hypothetical LOC100507012 (LOC100507012), miscRNA [XR_109821]	-4.07683	5.87259	-6.27572	1.96392e-05	0.000867043
A_24_P144163	A_24_P144163	A_24_P144163	Unknown	1.35794	13.384	6.27459	1.9677e-05	0.000868041
A_21_P0008486	XLOC_011117	ENST00000502187	Unknown	3.54585	7.41184	6.27364	1.97086e-05	0.000868768
A_32_P152437	AKAP12	NM_005100	A kinase (PRKA) anchor protein 12	-2.95273	7.39866	-6.2724	1.97501e-05	0.000869928
A_23_P162165	KCTD14	NM_023930	potassium channel tetramerization domain containing 14	-3.40221	6.83789	-6.27019	1.98239e-05	0.000872197
A_23_P252541	RAB7B	NM_177403	RAB7B, member RAS oncogene family	4.21325	10.5712	6.26995	1.9832e-05	0.000872197
A_24_P208567	IL18R1	NM_003855	interleukin 18 receptor 1	-2.67495	6.00545	-6.26752	1.99135e-05	0.000874511
A_32_P234184	HES5	NM_001010926	hes family bHLH transcription factor 5	4.90365	8.38249	6.26748	1.99151e-05	0.000874511
A_24_P465772	RPSAP52	NR_026825	ribosomal protein SA pseudogene 52	1.08626	14.4458	6.25917	2.01971e-05	0.000886217
A_32_P538180	PAQR7	NM_178422	progestin and adipoQ receptor family member VII	1.47768	6.20259	6.25363	2.03876e-05	0.000893889
A_23_P204980	UGGT2	NM_020121	UDP-glucose glycoprotein glucosyltransferase 2	-2.08956	10.7921	-6.24503	2.0687e-05	0.000905868
A_19_P00321009	LINC01133	NR_038849	long intergenic non-protein coding RNA 1133	4.05758	10.4865	6.24476	2.06963e-05	0.000905868
A_23_P20752	CDK20	NM_001039803	cyclin-dependent kinase 20	-2.24869	9.72228	-6.24442	2.07082e-05	0.000905868
A_33_P3355208	CROT	NM_001243745	carnitine O-octanoyltransferase	1.39694	6.51181	6.24151	2.08107e-05	0.000909657
A_21_P0013727	XLOC_l2_015202	BC065763	BROAD Institute lincRNA (XLOC_l2_015202), lincRNA [TCONS_l2_00029962]	-3.52278	6.95158	-6.24029	2.08538e-05	0.000910452
A_23_P150394	FXYD6	NM_022003	FXYD domain containing ion transport regulator 6	-2.27437	5.99755	-6.23963	2.08771e-05	0.000910452
A_24_P366607	SERTM1	NM_203451	serine-rich and transmembrane domain containing 1	-0.96092	4.8747	-6.23958	2.08788e-05	0.000910452
A_23_P251680	COMT	NM_000754	catechol-O-methyltransferase	1.63339	12.9268	6.2392	2.08923e-05	0.000910452
A_24_P153840	FGD3	NM_033086	FYVE, RhoGEF and PH domain containing 3	3.3826	6.55686	6.23753	2.09518e-05	0.000912349
A_23_P303181	SPHK2	NM_020126	sphingosine kinase 2	-1.64304	11.9815	-6.23504	2.10402e-05	0.000914967
A_23_P28953	DNMT3B	NM_175850	DNA (cytosine-5-)-methyltransferase 3 beta	-1.79304	8.13898	-6.23494	2.10438e-05	0.000914967
A_24_P299474	TENM2	NM_001122679	teneurin transmembrane protein 2	5.32117	8.94743	6.2331	2.11097e-05	0.000917137
A_33_P3378790	CASC1	NM_001082972	cancer susceptibility candidate 1	-1.63041	5.62161	-6.23018	2.12147e-05	0.000921002
A_23_P20392	PSD3	NM_015310	pleckstrin and Sec7 domain containing 3	1.92901	9.31843	6.22949	2.12394e-05	0.000921377
A_23_P139912	IGFBP6	NM_002178	insulin-like growth factor binding protein 6	3.94762	10.6687	6.22867	2.12692e-05	0.000921899
A_19_P00316063	LOC100506190	BC038559	Unknown	-1.76953	9.3896	-6.2278	2.13005e-05	0.000921899
A_19_P00317361	lincRNA:chr9:132104056-132109744_R	lincRNA:chr9:132104056-132109744_R	lincRNA:chr9:132104056-132109744 reverse strand	1.41012	5.57014	6.2273	2.13185e-05	0.000921899
A_23_P130343	KCTD1	NM_198991	potassium channel tetramerization domain containing 1	1.59151	13.417	6.22703	2.13284e-05	0.000921899
A_24_P71468	QPCT	NM_012413	glutaminyl-peptide cyclotransferase	-3.13002	8.26501	-6.22693	2.13318e-05	0.000921899
A_24_P917819	ANKRD30BP2	NR_026916	ankyrin repeat domain 30B pseudogene 2	-4.01398	7.27443	-6.22577	2.13739e-05	0.000923019
A_24_P63019	IL1R2	NM_004633	interleukin 1 receptor, type II	-3.3077	6.08371	-6.22222	2.15033e-05	0.000927911
A_23_P206960	SEC14L1	NM_003003	SEC14-like 1 (S. cerevisiae)	-1.71448	11.6719	-6.22098	2.15486e-05	0.000928625
A_33_P3220415	GALT	ENST00000555214	galactose-1-phosphate uridylyltransferase	0.956869	6.24863	6.22088	2.15523e-05	0.000928625
A_23_P350689	ZDHHC23	NM_173570	zinc finger, DHHC-type containing 23	-1.56156	8.52911	-6.21862	2.16351e-05	0.000931496
A_33_P3274069	RHBDD3	NM_012265	rhomboid domain containing 3	-1.20436	11.0392	-6.21701	2.16944e-05	0.000933346
A_23_P7172	PGM2	NM_018290	phosphoglucomutase 2	2.22335	11.3338	6.21552	2.17494e-05	0.00093501
A_33_P3216890	PAG1	NM_018440	phosphoprotein membrane anchor with glycosphingolipid microdomains 1	2.48491	7.39431	6.21491	2.17718e-05	0.000935275
A_23_P1523	RHOD	NM_014578	ras homolog family member D	1.8478	11.2495	6.21279	2.18504e-05	0.000937949
A_23_P44674	CRIP1	NM_001311	cysteine-rich protein 1 (intestinal)	-5.50869	8.89352	-6.21115	2.19116e-05	0.000939248
A_33_P3613516	LOC254057	AK024653	Homo sapiens cDNA: FLJ21000 fis, clone CAE03359. [AK024653]	-4.41416	9.42408	-6.21099	2.19175e-05	0.000939248
A_21_P0013709	XLOC_l2_015034	ENST00000423122	Q4V9S2_HUMAN (Q4V9S2) CXorf20 protein, partial (5%) [THC2653521]	2.47805	6.72642	6.21012	2.19498e-05	0.000939248
A_33_P3231140	ANKRD50	NM_001167882	ankyrin repeat domain 50	1.57551	7.54015	6.21007	2.19517e-05	0.000939248
A_24_P250922	PTGS2	NM_000963	prostaglandin-endoperoxide synthase 2 (prostaglandin G/H synthase and cyclooxygenase)	-7.10969	8.09082	-6.20978	2.19626e-05	0.000939248
A_21_P0012386	XLOC_l2_009811	BC042024	ALU8_HUMAN (P39195) Alu subfamily SX sequence contamination warning entry, partial (13%) [THC2533436]	1.50733	5.85441	6.2033	2.22062e-05	0.000948959
A_33_P3270489	CCDC170	NM_025059	coiled-coil domain containing 170	-2.03416	5.20912	-6.20225	2.22458e-05	0.000949942
A_23_P325501	MORC3	NM_015358	MORC family CW-type zinc finger 3	1.18175	10.3298	6.20173	2.22655e-05	0.000950078
A_19_P00316185	XLOC_005810	TCONS_00012257	BROAD Institute lincRNA (XLOC_005810), lincRNA [TCONS_00012257]	3.13166	7.86428	6.20022	2.23227e-05	0.000951811
A_23_P2705	LPAR6	NM_005767	lysophosphatidic acid receptor 6	2.94268	9.72499	6.19957	2.23472e-05	0.000952148
A_19_P00322717	LINC00888	NR_038301	long intergenic non-protein coding RNA 888	-1.17701	5.81218	-6.19773	2.24176e-05	0.000953167
A_23_P303833	SCN4B	NM_174934	sodium channel, voltage gated, type IV beta subunit	2.31577	6.85922	6.19764	2.24207e-05	0.000953167
A_33_P3273884	HLA-DQA1	NM_002122	major histocompatibility complex, class II, DQ alpha 1	-1.57629	5.08064	-6.19743	2.24288e-05	0.000953167
A_23_P116898	A2M	NM_000014	alpha-2-macroglobulin	-5.17847	7.30576	-6.1972	2.24376e-05	0.000953167
A_33_P3220445	SMAD5	NM_001001419	SMAD family member 5	1.48945	10.0578	6.19204	2.26355e-05	0.000960861
A_23_P102000	CXCR4	NM_001008540	chemokine (C-X-C motif) receptor 4	-3.26146	5.85696	-6.1914	2.26602e-05	0.000961196
A_33_P3216337	FTSJ1	NM_177439	FtsJ RNA methyltransferase homolog 1 (E. coli)	-1.12567	13.0352	-6.18839	2.27766e-05	0.000965422
A_33_P3228305	ARHGAP26	NM_015071	Rho GTPase activating protein 26	-4.27962	8.82287	-6.18442	2.29312e-05	0.000971255
A_23_P303978	LOC285943	XR_108755	PREDICTED: Homo sapiens hypothetical LOC285943 (LOC285943), miscRNA [XR_108755]	2.29273	6.28453	6.18311	2.29827e-05	0.000972721
A_24_P51855	DUSP7	NM_001947	dual specificity phosphatase 7	1.50926	5.96839	6.18231	2.30139e-05	0.000973323
A_21_P0014610	LOC100506941	XR_110521	PREDICTED: Homo sapiens hypothetical LOC100506941 (LOC100506941), miscRNA [XR_110521]	-1.17668	5.2597	-6.17992	2.31079e-05	0.000975881
A_23_P421401	PDGFRB	NM_002609	platelet-derived growth factor receptor, beta polypeptide	-4.53509	7.49311	-6.17949	2.31248e-05	0.000975881
A_33_P3216467	FAM83E	NM_017708	family with sequence similarity 83, member E	-3.89363	9.03928	-6.17947	2.31255e-05	0.000975881
A_23_P354591	MVB12B	NM_033446	multivesicular body subunit 12B	-1.60738	6.04053	-6.1733	2.33702e-05	0.000985483
A_21_P0001596	XLOC_001081	TCONS_00001714	BROAD Institute lincRNA (XLOC_001081), lincRNA [TCONS_00001714]	1.37496	5.71479	6.17239	2.34065e-05	0.000986289
A_24_P211151	EXOSC5	NM_020158	exosome component 5	1.87834	8.38867	6.16893	2.35448e-05	0.000991251
A_23_P210210	EPAS1	NM_001430	endothelial PAS domain protein 1	1.3337	13.3486	6.16858	2.35588e-05	0.000991251
A_21_P0002158	XLOC_001317	TCONS_00003544	BROAD Institute lincRNA (XLOC_001317), lincRNA [TCONS_00003544]	-2.93667	6.1147	-6.16208	2.38219e-05	0.00100159
A_23_P18282	DLEC1	NM_007335	deleted in lung and esophageal cancer 1	-2.04733	5.44386	-6.15741	2.40123e-05	0.00100885
A_33_P3305203	LOC283588	XR_110237	uncharacterized LOC283588	2.04491	7.01251	6.15647	2.40511e-05	0.00100974
A_23_P214950	PERP	NM_022121	PERP, TP53 apoptosis effector	2.10922	15.5604	6.15544	2.40935e-05	0.00101078
A_23_P101246	VSIG10L	NM_001163922	V-set and immunoglobulin domain containing 10 like	3.76068	8.34501	6.15427	2.41414e-05	0.00101169
A_33_P3312735	PGAP1	NM_024989	post-GPI attachment to proteins 1	2.21765	7.59724	6.15405	2.41505e-05	0.00101169
A_21_P0014107	PVRL3-AS1	NR_045114	PVRL3 antisense RNA 1	-1.28446	5.25114	-6.14924	2.43499e-05	0.0010193
A_23_P433798	PODNL1	NM_024825	podocan-like 1	3.5928	7.29538	6.14631	2.4472e-05	0.00102366
A_24_P100551	SH3RF1	NM_020870	SH3 domain containing ring finger 1	-1.55483	9.92433	-6.14563	2.45003e-05	0.0010241
A_23_P129174	LRRC49	NM_017691	leucine rich repeat containing 49	-2.05955	8.52147	-6.14352	2.4589e-05	0.00102706
A_33_P3409337	CCDC176	NM_025057	coiled-coil domain containing 176	-1.03579	5.47132	-6.14273	2.46221e-05	0.00102769
A_32_P58280	EXOC6	NM_019053	exocyst complex component 6	-1.5931	6.09126	-6.14053	2.47151e-05	0.00103018
A_23_P154688	SLC4A11	NM_032034	solute carrier family 4, sodium borate transporter, member 11	-4.01833	11.8909	-6.14047	2.47176e-05	0.00103018
A_23_P47885	LRIG3	NM_153377	leucine-rich repeats and immunoglobulin-like domains 3	2.20967	8.32431	6.13964	2.47525e-05	0.00103089
A_23_P131846	SNAI1	NM_005985	snail family zinc finger 1	-3.95279	7.06748	-6.13609	2.49034e-05	0.00103642
A_33_P3224819	SLC45A4	NM_001080431	solute carrier family 45, member 4	-2.48298	8.27653	-6.13538	2.49336e-05	0.00103692
A_23_P161769	FXYD2	NM_021603	FXYD domain containing ion transport regulator 2	-2.73927	5.67387	-6.13258	2.50535e-05	0.00104116
A_21_P0012590	UGT2B7	ENST00000509763	UDP glucuronosyltransferase 2 family, polypeptide B7	-2.97191	5.86763	-6.13188	2.50833e-05	0.00104164
A_23_P168669	CROT	NM_021151	carnitine O-octanoyltransferase	2.26702	7.27807	6.13144	2.51021e-05	0.00104167
A_23_P383679	HYDIN	NM_032821	HYDIN, axonemal central pair apparatus protein	-1.55182	5.14209	-6.13035	2.5149e-05	0.00104275
A_21_P0010218	LOC100505827	XR_109685	PREDICTED: Homo sapiens hypothetical LOC100505827 (LOC100505827), miscRNA [XR_109685]	-2.43098	6.02057	-6.12999	2.51647e-05	0.00104275
A_19_P00327446	lincRNA:chr1:46985688-46997737_F	lincRNA:chr1:46985688-46997737_F	lincRNA:chr1:46985688-46997737 forward strand	3.29867	7.82302	6.12392	2.54275e-05	0.00105288
A_23_P141893	PPM1N	NM_001080401	protein phosphatase, Mg2+/Mn2+ dependent, 1N (putative)	2.40129	8.63906	6.12172	2.55237e-05	0.0010561
A_33_P3410650	SPAG8	NM_001039592	sperm associated antigen 8	-1.67979	5.75802	-6.11994	2.56013e-05	0.00105855
A_21_P0014012	LOC100652740	XM_003403462	PREDICTED: Homo sapiens hypothetical protein LOC100652740 (LOC100652740), mRNA [XM_003403462]	1.93651	8.92934	6.11871	2.56553e-05	0.00106002
A_24_P152649	LOC644189	NR_033748	acyl-CoA thioesterase 4 pseudogene	-3.22174	8.88481	-6.11741	2.57128e-05	0.0010611
A_23_P13753	NFE2	NM_006163	nuclear factor, erythroid 2	-2.81088	5.36633	-6.11728	2.57184e-05	0.0010611
A_33_P3261167	GNS	NM_002076	glucosamine (N-acetyl)-6-sulfatase	-1.51174	12.7419	-6.11572	2.5787e-05	0.00106316
A_23_P89310	EPN2	NM_014964	epsin 2	1.73068	11.9439	6.11387	2.58691e-05	0.00106578
A_24_P673786	PIP4K2A	NM_005028	phosphatidylinositol-5-phosphate 4-kinase, type II, alpha	-1.71659	9.02946	-6.11334	2.58925e-05	0.00106598
A_24_P370887	VAMP3	NM_004781	vesicle-associated membrane protein 3	1.16738	11.9476	6.11189	2.59568e-05	0.00106786
A_23_P117782	LARP6	NM_018357	La ribonucleoprotein domain family, member 6	-3.27028	10.4178	-6.10966	2.60562e-05	0.00107118
A_23_P153480	KLK5	NM_012427	kallikrein-related peptidase 5	7.01337	10.0221	6.1088	2.60949e-05	0.00107151
A_33_P3367332	FAM213B	NM_001195736	family with sequence similarity 213, member B	-2.01683	11.6668	-6.10865	2.61015e-05	0.00107151
A_23_P352950	PNMA5	NM_052926	paraneoplastic Ma antigen family member 5	-4.29375	7.94874	-6.10683	2.61829e-05	0.00107408
A_23_P112103	GSDMD	NM_024736	gasdermin D	-2.08244	8.08736	-6.10564	2.62366e-05	0.00107551
A_23_P104054	SUCO	NM_016227	SUN domain containing ossification factor	-1.11233	11.0495	-6.1043	2.62968e-05	0.00107721
A_23_P571	SLC2A1	NM_006516	solute carrier family 2 (facilitated glucose transporter), member 1	1.81948	14.2189	6.10073	2.64582e-05	0.00108291
A_24_P393864	PHTF1	NM_006608	putative homeodomain transcription factor 1	-1.88415	8.1432	-6.10039	2.64737e-05	0.00108291
A_33_P3352562	MFSD12	NM_001042680	major facilitator superfamily domain containing 12	-1.78451	8.60882	-6.09971	2.65047e-05	0.00108341
A_24_P924591	VEZF1	NM_007146	vascular endothelial zinc finger 1	-1.44479	11.2074	-6.09838	2.65651e-05	0.00108453
A_33_P3329023	FAM69A	NM_001252273	family with sequence similarity 69, member A	0.968927	5.76625	6.09827	2.65701e-05	0.00108453
A_23_P146849	APBA2	NM_005503	amyloid beta (A4) precursor protein-binding, family A, member 2	-1.94853	5.02545	-6.09751	2.6605e-05	0.00108518
A_32_P105549	ANXA8L1	NM_001630	annexin A8-like 1	7.91909	13.3658	6.0957	2.66878e-05	0.00108779
A_33_P3269110	GUCY1A3	NM_001130686	guanylate cyclase 1, soluble, alpha 3	-3.85799	6.15489	-6.09489	2.67247e-05	0.00108852
A_33_P3215848	BC044628	BC044628	Homo sapiens mRNA similar to collagen, type XVII, alpha 1 (cDNA clone IMAGE:5431129). [BC044628]	2.40016	6.67874	6.09268	2.68262e-05	0.00109122
A_33_P3232955	F2RL3	NM_003950	coagulation factor II (thrombin) receptor-like 3	-4.55445	7.34548	-6.09262	2.68291e-05	0.00109122
A_23_P43141	EIF3E	NM_001568	eukaryotic translation initiation factor 3, subunit E	0.815197	14.6081	6.09032	2.69351e-05	0.00109476
A_23_P1602	CDC42EP2	NM_006779	CDC42 effector protein (Rho GTPase binding) 2	-3.14038	10.0114	-6.08986	2.69565e-05	0.00109485
A_23_P14184	THSD1	NM_018676	thrombospondin, type I, domain containing 1	1.53575	10.3473	6.08896	2.69982e-05	0.00109577
A_23_P55477	ADORA2B	NM_000676	adenosine A2b receptor	3.53318	11.3192	6.08804	2.7041e-05	0.00109673
A_33_P3233040	SERPINB11	NM_080475	serpin peptidase inhibitor, clade B (ovalbumin), member 11 (gene/pseudogene)	4.42632	6.09473	6.0875	2.70661e-05	0.00109673
A_33_P3351052	POU3F1	NM_002699	POU class 3 homeobox 1	2.07178	8.65535	6.08721	2.70793e-05	0.00109673
A_33_P3319502	A_33_P3319502	A_33_P3319502	Unknown	-1.73486	11.6035	-6.08158	2.73426e-05	0.00110661
A_33_P3316786	DACH1	NM_080759	dachshund family transcription factor 1	-4.43258	6.24856	-6.08009	2.74128e-05	0.00110867
A_23_P147826	RAP2C	NM_021183	RAP2C, member of RAS oncogene family	1.81595	8.45725	6.0786	2.74831e-05	0.00111073
A_23_P77201	C15orf41	NM_032499	chromosome 15 open reading frame 41	2.09996	8.55971	6.07803	2.751e-05	0.00111104
A_23_P126248	RNF186	NM_019062	ring finger protein 186	-1.89866	5.21016	-6.07594	2.76087e-05	0.00111424
A_21_P0008862	XLOC_011545	THC2654585	BROAD Institute lincRNA (XLOC_011545), lincRNA [TCONS_00024185]	-2.13562	5.98433	-6.06921	2.793e-05	0.00112641
A_33_P3232627	EXOC6B	ENST00000290144	exocyst complex component 6B [Source:HGNC Symbol;Acc:17085] [ENST00000290144]	1.07481	6.44277	6.06828	2.79748e-05	0.00112743
A_21_P0005949	PVT1	NR_003367	Pvt1 oncogene (non-protein coding)	1.58905	7.23165	6.06624	2.80732e-05	0.0011306
A_24_P208909	TRIM2	NM_015271	tripartite motif containing 2	-2.27946	9.14155	-6.06558	2.8105e-05	0.00113108
A_33_P3387145	SH3KBP1	NM_031892	SH3-domain kinase binding protein 1	-2.16139	7.00832	-6.0617	2.82933e-05	0.00113786
A_23_P169278	AGTPBP1	NM_015239	ATP/GTP binding protein 1	-1.22011	9.37767	-6.06031	2.83612e-05	0.00113918
A_24_P383330	A_24_P383330	A_24_P383330	Unknown	0.901833	14.8019	6.06022	2.83657e-05	0.00113918
A_19_P00317128	LOC100506190	BC038559	Unknown	-1.76567	9.74106	-6.0584	2.84546e-05	0.00114195
A_21_P0014420	LOC100506503	XR_109701	PREDICTED: Homo sapiens hypothetical LOC100506503 (LOC100506503), miscRNA [XR_109701]	-1.05954	5.53774	-6.05518	2.86126e-05	0.00114749
A_23_P307844	PHYHD1	NM_174933	phytanoyl-CoA dioxygenase domain containing 1	-1.39116	7.46794	-6.05424	2.86588e-05	0.00114854
A_32_P184488	PHLDB3	NM_198850	pleckstrin homology-like domain, family B, member 3	1.60253	10.8501	6.05371	2.86851e-05	0.00114879
A_32_P59678	FAM221A	NM_001127364	family with sequence similarity 221, member A	-2.05584	7.0033	-6.05091	2.88238e-05	0.00115354
A_23_P146274	STMN2	NM_007029	stathmin 2	-2.67623	6.09201	-6.04958	2.88898e-05	0.00115537
A_24_P178654	A_24_P178654	A_24_P178654	Unknown	1.05297	14.6656	6.04631	2.9053e-05	0.00116109
A_32_P69849	BEX5	NM_001012978	brain expressed, X-linked 5	-2.95151	8.20502	-6.04411	2.91633e-05	0.00116449
A_19_P00326488	lincRNA:chr8:37258592-37350868_R	lincRNA:chr8:37258592-37350868_R	lincRNA:chr8:37258592-37350868 reverse strand	3.67249	8.83965	6.0438	2.91788e-05	0.00116449
A_23_P354798	COQ10A	NM_144576	coenzyme Q10 homolog A (S. cerevisiae)	-1.43304	8.9746	-6.04321	2.92088e-05	0.00116488
A_33_P3265374	HOMER3	NM_001145722	homer scaffolding protein 3	1.47351	14.8679	6.04016	2.93625e-05	0.00117019
A_19_P00328996	XLOC_l2_015037	AK057050	BROAD Institute lincRNA (XLOC_l2_015037), lincRNA [TCONS_l2_00029078]	-1.58828	6.02421	-6.03728	2.95087e-05	0.0011752
A_33_P3336587	LOC283710	NM_001243538	uncharacterized LOC283710	-1.82596	5.77042	-6.03662	2.95421e-05	0.00117572
A_33_P3332970	CLEC2B	NM_005127	C-type lectin domain family 2, member B	2.86931	6.59008	6.03481	2.96344e-05	0.00117857
A_23_P201979	CREM	NM_183013	cAMP responsive element modulator	-1.44873	8.87289	-6.03342	2.97057e-05	0.00118013
A_33_P3305571	TNFRSF6B	NM_003823	tumor necrosis factor receptor superfamily, member 6b, decoy	-6.18905	8.09933	-6.03296	2.97293e-05	0.00118013
A_23_P76823	ADSSL1	NM_199165	adenylosuccinate synthase like 1	3.52546	9.33769	6.03279	2.97381e-05	0.00118013
A_32_P41026	SC5D	NM_001024956	sterol-C5-desaturase	1.66657	7.47696	6.03244	2.97558e-05	0.00118013
A_24_P277295	RAB43	NM_198490	RAB43, member RAS oncogene family	-1.64187	11.5429	-6.03041	2.98606e-05	0.00118347
A_23_P258221	ABCC5	NM_005688	ATP-binding cassette, sub-family C (CFTR/MRP), member 5	2.48935	10.5895	6.02945	2.99099e-05	0.0011846
A_33_P3290403	IMPA2	NM_014214	inositol(myo)-1(or 4)-monophosphatase 2	3.16657	9.06988	6.02849	2.99595e-05	0.00118575
A_33_P3258747	EVA1C	NM_058187	eva-1 homolog C (C. elegans)	1.81737	7.77913	6.0241	3.01874e-05	0.00119394
A_23_P218646	TNFRSF6B	NM_003823	tumor necrosis factor receptor superfamily, member 6b, decoy	-7.31613	10.7252	-6.02054	3.03732e-05	0.00120029
A_23_P44964	FAM171A1	NM_001010924	family with sequence similarity 171, member A1	-4.79914	7.72923	-6.02023	3.03899e-05	0.00120029
A_23_P38732	CDH2	NM_001792	cadherin 2, type 1, N-cadherin (neuronal)	-3.10899	6.36673	-6.01605	3.06097e-05	0.00120762
A_19_P00328505	lincRNA:chr8:107055124-107072066_R	lincRNA:chr8:107055124-107072066_R	lincRNA:chr8:107055124-107072066 reverse strand	-2.08651	6.74975	-6.0159	3.06175e-05	0.00120762
A_23_P254081	LIAS	NM_006859	lipoic acid synthetase	1.08792	9.36627	6.01492	3.06694e-05	0.00120772
A_33_P3394727	KHDRBS3	NM_006558	KH domain containing, RNA binding, signal transduction associated 3	-1.93116	8.28923	-6.01474	3.06789e-05	0.00120772
A_19_P00324878	lincRNA:chr8:28483731-28536681_R	lincRNA:chr8:28483731-28536681_R	lincRNA:chr8:28483731-28536681 reverse strand	1.27604	6.03737	6.01466	3.06831e-05	0.00120772
A_23_P127663	PRRG4	NM_024081	proline rich Gla (G-carboxyglutamic acid) 4 (transmembrane)	2.22878	9.52254	6.01257	3.07943e-05	0.00121126
A_33_P3413224	BJ995728	BJ995728	BJ995728 human hepatoblastoma cDNA Homo sapiens cDNA clone hmft-3130 5', mRNA sequence [BJ995728]	-0.924508	5.42481	-6.0095	3.09579e-05	0.00121614
A_23_P215956	MYC	NM_002467	v-myc avian myelocytomatosis viral oncogene homolog	2.56924	13.0228	6.00938	3.09643e-05	0.00121614
A_33_P3359219	PPAPDC1B	NM_001102560	phosphatidic acid phosphatase type 2 domain containing 1B	-1.18961	12.0182	-6.00905	3.09819e-05	0.00121614
A_19_P00317550	BC034319	BC034319	Unknown	2.90977	8.9391	6.00645	3.11218e-05	0.0012208
A_33_P3284394	CBR1	AK311219	Homo sapiens cDNA, FLJ18261. [AK311219]	1.85143	6.41035	6.00392	3.12582e-05	0.00122531
A_33_P3390939	A_33_P3390939	A_33_P3390939	Unknown	-2.59702	6.39616	-6.00318	3.12983e-05	0.00122604
A_24_P280983	HOXA11-AS	NR_002795	HOXA11 antisense RNA	5.1085	9.66634	5.99873	3.15398e-05	0.00123466
A_23_P142075	ACP5	NM_001611	acid phosphatase 5, tartrate resistant	2.95247	11.4259	5.99792	3.15841e-05	0.00123555
A_23_P32414	STK26	NM_016542	serine/threonine protein kinase 26	1.50257	11.1494	5.99304	3.18519e-05	0.00124518
A_19_P00330609	lincRNA:chr13:52490949-52502949_R	lincRNA:chr13:52490949-52502949_R	lincRNA:chr13:52490949-52502949 reverse strand	-2.54736	5.77727	-5.99101	3.1964e-05	0.00124871
A_33_P3257030	P3H4	NM_006455	prolyl 3-hydroxylase family member 4 (non-enzymatic)	-1.31423	10.5421	-5.98852	3.21019e-05	0.00125324
A_23_P57364	TFF2	NM_005423	trefoil factor 2	-5.75731	6.40438	-5.98638	3.22208e-05	0.00125703
A_33_P3286254	AP3S1	NM_001284	adaptor-related protein complex 3, sigma 1 subunit	1.25677	13.4292	5.98589	3.22482e-05	0.00125724
A_23_P103256	CFHR3	NM_021023	complement factor H-related 3	-4.24752	7.02525	-5.98181	3.24768e-05	0.00126529
A_23_P111888	CTHRC1	NM_138455	collagen triple helix repeat containing 1	-3.04069	7.10739	-5.98116	3.25136e-05	0.00126587
A_23_P64404	FADS3	NM_021727	fatty acid desaturase 3	-2.70732	7.82919	-5.9798	3.25905e-05	0.00126757
A_19_P00321865	lincRNA:chr9:132104141-132109743_R	lincRNA:chr9:132104141-132109743_R	lincRNA:chr9:132104141-132109743 reverse strand	1.55471	6.07663	5.9796	3.26016e-05	0.00126757
A_23_P143692	SH3BP1	NM_018957	SH3-domain binding protein 1	2.38975	7.21308	5.97907	3.26314e-05	0.00126785
A_21_P0000574	SRD5A1	NM_001047	steroid-5-alpha-reductase, alpha polypeptide 1 (3-oxo-5 alpha-steroid delta 4-dehydrogenase alpha 1)	2.04824	10.6981	5.97869	3.2653e-05	0.00126785
A_33_P3243337	MYDGF	NM_019107	myeloid-derived growth factor	-1.47324	15.4755	-5.97679	3.27609e-05	0.00127118
A_19_P00319413	BC034319	BC034319	Unknown	2.84923	8.14849	5.97633	3.27871e-05	0.00127134
A_23_P88095	TBC1D4	NM_014832	TBC1 domain family, member 4	1.85422	8.49301	5.97521	3.28506e-05	0.00127294
A_23_P74330	LINC00626	NR_024160	long intergenic non-protein coding RNA 626	-1.11862	6.59816	-5.97465	3.28822e-05	0.0012733
A_24_P105564	PRKAB2	NM_005399	protein kinase, AMP-activated, beta 2 non-catalytic subunit	1.56073	9.75872	5.9737	3.29366e-05	0.00127455
A_24_P375683	A_24_P375683	A_24_P375683	Unknown	1.21742	14.0026	5.97243	3.3009e-05	0.00127649
A_24_P98086	GNA12	NM_007353	guanine nucleotide binding protein (G protein) alpha 12	-1.2852	11.0663	-5.96794	3.32667e-05	0.00128559
A_21_P0014172	LOC100507025	ENST00000289352	PREDICTED: Homo sapiens hypothetical LOC100507025 (LOC100507025), miscRNA [XR_108687]	1.98512	8.38775	5.96613	3.33717e-05	0.00128878
A_23_P164047	MMD	NM_012329	monocyte to macrophage differentiation-associated	-1.96949	9.34817	-5.96421	3.34829e-05	0.0012922
A_21_P0011175	CASC4	NM_138423	cancer susceptibility candidate 4	-1.3907	6.81685	-5.96228	3.35954e-05	0.0012948
A_33_P3535972	CELF4	NM_020180	CUGBP, Elav-like family member 4	-1.45194	5.54939	-5.96227	3.35955e-05	0.0012948
A_32_P182511	TLDC1	NM_020947	TBC/LysM-associated domain containing 1	2.56937	7.79989	5.96165	3.3632e-05	0.00129502
A_19_P00323672	lincRNA:chr12:97910869-97923444_F	lincRNA:chr12:97910869-97923444_F	lincRNA:chr12:97910869-97923444 forward strand	-1.49708	5.09798	-5.9614	3.36463e-05	0.00129502
A_33_P3304983	PRKAR2B	NM_002736	protein kinase, cAMP-dependent, regulatory, type II, beta	-4.0295	6.62084	-5.96059	3.36939e-05	0.00129598
A_33_P3237784	PORCN	NM_203473	porcupine homolog (Drosophila)	-1.86983	11.4721	-5.95848	3.38172e-05	0.00129985
A_32_P221305	LINC00937	NR_024420	long intergenic non-protein coding RNA 937	-3.89183	6.20501	-5.95712	3.38973e-05	0.00130123
A_33_P3302518	CCDC40	NM_001243342	coiled-coil domain containing 40	-1.96471	6.00412	-5.9571	3.38984e-05	0.00130123
A_33_P3251703	CRIP1	NM_001311	cysteine-rich protein 1 (intestinal)	-5.43598	10.8879	-5.95452	3.40505e-05	0.0013062
A_21_P0007694	LOC100506451	AK090817	Unknown	-2.07409	8.50886	-5.95351	3.41105e-05	0.00130762
A_21_P0007905	FZD10-AS1	NR_033834	FZD10 antisense RNA 1 (head to head)	-3.28271	8.2937	-5.95096	3.42619e-05	0.00131255
A_23_P211561	MEI1	NM_152513	meiosis inhibitor 1	-1.48167	6.26702	-5.94875	3.43934e-05	0.00131671
A_33_P3287348	CHN2	NM_004067	chimerin 2	-3.00702	6.62022	-5.94719	3.44866e-05	0.0013194
A_33_P3293888	AFF2	NM_002025	AF4/FMR2 family, member 2	-2.47478	5.17611	-5.94367	3.46978e-05	0.00132659
A_33_P3236698	ANKRD19P	AK292218	Homo sapiens cDNA FLJ77364 complete cds, highly similar to Homo sapiens ankyrin repeat domain 19 (ANKRD19), mRNA. [AK292218]	1.34985	5.51707	5.94201	3.4798e-05	0.00132872
A_23_P166526	RIBC2	NM_015653	RIB43A domain with coiled-coils 2	-2.75979	8.00407	-5.94144	3.48329e-05	0.00132872
A_32_P135336	LOC388242	NR_002556	coiled-coil domain containing 101 pseudogene	-2.55243	8.31847	-5.94121	3.48464e-05	0.00132872
A_19_P00806320	ARPC2	NM_152862	actin related protein 2/3 complex, subunit 2, 34kDa	1.30039	12.2549	5.94112	3.4852e-05	0.00132872
A_33_P3252286	CRLF1	NM_004750	cytokine receptor-like factor 1	2.50806	8.71205	5.94084	3.48693e-05	0.00132872
A_23_P16915	QPCT	NM_012413	glutaminyl-peptide cyclotransferase	-2.89832	7.89763	-5.93774	3.50574e-05	0.001335
A_24_P273253	AHNAK2	NM_138420	AHNAK nucleoprotein 2	3.91256	7.80701	5.93561	3.51875e-05	0.00133906
A_19_P00322409	STXBP5-AS1	NR_034115	STXBP5 antisense RNA 1	2.09022	6.49543	5.93486	3.52335e-05	0.00133992
A_33_P3257165	YPEL1	NM_013313	yippee-like 1 (Drosophila)	-1.97704	5.96735	-5.93328	3.53301e-05	0.00134271
A_19_P00801752	XLOC_014103	THC2718861	BROAD Institute lincRNA (XLOC_014103), lincRNA [TCONS_00029159]	3.17464	6.59909	5.93289	3.53543e-05	0.00134274
A_21_P0002180	XLOC_001374	TCONS_00003590	BROAD Institute lincRNA (XLOC_001374), lincRNA [TCONS_00003590]	1.46723	6.96727	5.93045	3.55047e-05	0.00134756
A_32_P41292	VDAC2	NM_003375	voltage-dependent anion channel 2	0.797785	14.117	5.92958	3.5558e-05	0.00134869
A_24_P225604	DNAJC10	NM_018981	DnaJ (Hsp40) homolog, subfamily C, member 10	-2.13335	11.3451	-5.92835	3.56342e-05	0.00135069
A_23_P312358	BEND7	NM_152751	BEN domain containing 7	-1.4446	6.03517	-5.92657	3.57451e-05	0.00135399
A_33_P3258824	NOTCH2	NM_001200001	notch 2	2.14938	11.2063	5.92504	3.58403e-05	0.00135547
A_23_P81392	WWC1	NM_015238	WW and C2 domain containing 1	-2.34223	10.9321	-5.92501	3.58421e-05	0.00135547
A_33_P3417339	SHROOM3	NM_020859	shroom family member 3	-1.50514	6.64546	-5.9248	3.5855e-05	0.00135547
A_21_P0012575	XLOC_l2_010601	TCONS_l2_00020442	BROAD Institute lincRNA (XLOC_l2_010601), lincRNA [TCONS_l2_00020442]	-2.91443	5.62046	-5.9244	3.588e-05	0.00135552
A_19_P00321739	LINC00472	NR_026807	long intergenic non-protein coding RNA 472	-1.08664	5.30987	-5.92226	3.60138e-05	0.00135968
A_23_P209625	CYP1B1	NM_000104	cytochrome P450, family 1, subfamily B, polypeptide 1	-4.98031	9.69183	-5.92074	3.61092e-05	0.00136239
A_32_P88231	LOC100505695	XR_132489	PREDICTED: Homo sapiens hypothetical LOC100505695 (LOC100505695), miscRNA [XR_132489]	-1.75836	5.80935	-5.91754	3.63112e-05	0.00136911
A_33_P3417086	NIPAL1	NM_207330	NIPA-like domain containing 1	2.20183	8.71599	5.91543	3.64447e-05	0.00137324
A_21_P0009734	XLOC_013194	BC063630	BROAD Institute lincRNA (XLOC_013194), lincRNA [TCONS_00027153]	-2.25417	6.13259	-5.91232	3.66428e-05	0.00137979
A_21_P0001616	XLOC_001188	TCONS_00001799	BROAD Institute lincRNA (XLOC_001188), lincRNA [TCONS_00001799]	-1.77453	5.63595	-5.91059	3.67532e-05	0.00138304
A_33_P3308512	SLC16A10	NM_018593	solute carrier family 16 (aromatic amino acid transporter), member 10	-1.73003	6.23003	-5.90805	3.69159e-05	0.00138826
A_24_P142503	SLC47A1	NM_018242	solute carrier family 47 (multidrug and toxin extrusion), member 1	-3.74863	7.39373	-5.90498	3.71138e-05	0.00139478
A_33_P3393341	LPIN3	NM_022896	lipin 3	1.74312	11.5375	5.90346	3.72126e-05	0.00139758
A_33_P3314031	TMEM154	NM_152680	transmembrane protein 154	1.5348	6.17492	5.90244	3.72789e-05	0.00139916
A_21_P0010660	XLOC_l2_001192	TCONS_l2_00001619	BROAD Institute lincRNA (XLOC_l2_001192), lincRNA [TCONS_l2_00001619]	1.07415	12.6583	5.89786	3.75776e-05	0.00140944
A_23_P203972	FZD10	NM_007197	frizzled class receptor 10	-4.54463	9.79192	-5.8968	3.76471e-05	0.00141112
A_33_P3405213	PECAM1	NM_000442	platelet/endothelial cell adhesion molecule 1	-4.85674	5.99326	-5.89538	3.77401e-05	0.00141369
A_23_P110941	GSTA4	NM_001512	glutathione S-transferase alpha 4	2.54907	11.4423	6.19497	4.43591e-05	0.00160704
A_19_P00316010	lincRNA:chr17:67547498-67549996_F	lincRNA:chr17:67547498-67549996_F	lincRNA:chr17:67547498-67549996 forward strand	-3.17129	9.10726	-5.89273	3.79149e-05	0.00141931
A_23_P166087	RASSF2	NM_014737	Ras association (RalGDS/AF-6) domain family member 2	-2.45543	5.74477	-5.8907	3.80493e-05	0.00142341
A_24_P35478	PARD3	NM_019619	par-3 family cell polarity regulator	1.26029	9.06318	5.88999	3.80966e-05	0.00142425
A_33_P3323041	KANK1	ENST00000354485	KN motif and ankyrin repeat domains 1	1.88044	6.91346	5.87912	3.88264e-05	0.00145059
A_33_P3272957	HOXA-AS3	NR_038831	HOXA cluster antisense RNA 3	1.31195	5.32029	5.87855	3.8865e-05	0.00145109
A_23_P79331	TMBIM1	NM_022152	transmembrane BAX inhibitor motif containing 1	1.81248	13.4902	5.87634	3.90156e-05	0.00145576
A_24_P678104	STMN3	NM_015894	stathmin-like 3	-3.83712	8.11069	-5.87461	3.9133e-05	0.00145876
A_24_P203056	BCL7A	NM_020993	B-cell CLL/lymphoma 7A	1.24683	10.6021	5.87441	3.91469e-05	0.00145876
A_33_P3341586	SIL1	NM_001037633	SIL1 nucleotide exchange factor	-1.1816	9.89855	-5.87168	3.93341e-05	0.00146444
A_23_P21548	ARHGAP10	NM_024605	Rho GTPase activating protein 10	2.76865	8.74178	5.87144	3.93504e-05	0.00146444
A_33_P3219303	CEL	NM_001807	carboxyl ester lipase	3.35118	8.6879	5.86926	3.95005e-05	0.00146907
A_23_P381714	CA13	NM_198584	carbonic anhydrase XIII	-2.41567	8.9479	-5.8664	3.96985e-05	0.00147548
A_21_P0002559	LOC285095	XM_001722643	PREDICTED: Homo sapiens hypothetical protein LOC285095, transcript variant 1 (LOC285095), mRNA [XM_001722643]	1.30174	5.36367	5.86496	3.97988e-05	0.00147825
A_21_P0001138	XLOC_000855	ENST00000439156	GB	2.83059	6.30091	5.86364	3.98908e-05	0.00148071
A_23_P156327	TGFBI	NM_000358	transforming growth factor, beta-induced, 68kDa	3.7963	11.5478	5.86182	4.00178e-05	0.00148446
A_21_P0002314	XLOC_001748	TCONS_00003935	BROAD Institute lincRNA (XLOC_001748), lincRNA [TCONS_00003935]	-1.84993	7.40946	-5.85939	4.01885e-05	0.00148983
A_32_P154342	SLCO4C1	NM_180991	solute carrier organic anion transporter family, member 4C1	-1.54885	5.3973	-5.85738	4.03296e-05	0.0014941
A_21_P0014197	LOC100506586	XR_108803	PREDICTED: Homo sapiens hypothetical LOC100506586 (LOC100506586), miscRNA [XR_108803]	-2.02718	5.12538	-6.05117	5.52616e-05	0.00189886
A_23_P421054	C6orf165	NM_001031743	chromosome 6 open reading frame 165	-1.77457	5.74589	-5.85397	4.05708e-05	0.00150206
A_23_P94546	GKAP1	NM_025211	G kinase anchoring protein 1	-1.57776	7.4623	-5.84722	4.1053e-05	0.00151894
A_33_P3269539	COL6A2	NM_058174	collagen, type VI, alpha 2	-2.40176	6.74178	-5.84628	4.11209e-05	0.00152047
A_24_P126425	FAM188B	NM_032222	family with sequence similarity 188, member B	-1.50621	6.711	-5.8437	4.1307e-05	0.00152595
A_23_P156826	ADTRP	NM_032744	androgen-dependent TFPI-regulating protein	2.81097	6.94005	5.84348	4.13225e-05	0.00152595
A_23_P214168	COL12A1	NM_004370	collagen, type XII, alpha 1	-4.45462	10.6187	-5.84302	4.13565e-05	0.00152599
A_23_P35617	PLCE1	NM_016341	phospholipase C, epsilon 1	-3.93143	9.27172	-5.84273	4.13768e-05	0.00152599
A_19_P00321183	LOC100506392	XR_110490	PREDICTED: Homo sapiens hypothetical LOC100506392 (LOC100506392), miscRNA [XR_110490]	2.49758	7.59505	5.83707	4.17894e-05	0.0015389
A_33_P3415623	LRRIQ1	ENST00000525971	leucine-rich repeats and IQ motif containing 1	-1.06087	5.26904	-5.83695	4.17984e-05	0.0015389
A_23_P52067	GRHL3	NM_198173	grainyhead-like 3 (Drosophila)	4.30276	9.70991	5.83667	4.18189e-05	0.0015389
A_23_P92202	GMPPB	NM_021971	GDP-mannose pyrophosphorylase B	-1.87112	8.93197	-5.83646	4.18342e-05	0.0015389
A_23_P316381	ACOX3	NM_003501	acyl-CoA oxidase 3, pristanoyl	1.76282	9.6375	5.83455	4.1974e-05	0.00154306
A_23_P50081	IMPA2	NM_014214	inositol(myo)-1(or 4)-monophosphatase 2	2.6425	13.6793	5.8324	4.21323e-05	0.00154686
A_33_P3407042	B3GALT6	NM_080605	UDP-Gal:betaGal beta 1,3-galactosyltransferase polypeptide 6	-1.63815	11.4813	-5.83235	4.21365e-05	0.00154686
A_33_P3395595	CCR9	NM_031200	chemokine (C-C motif) receptor 9	-1.90896	5.02078	-5.83205	4.21583e-05	0.00154686
A_33_P3275381	MAP9	NM_001039580	microtubule-associated protein 9	-2.07154	7.31501	-5.83123	4.22191e-05	0.00154744
A_21_P0012118	XLOC_l2_008599	TCONS_l2_00016224	BROAD Institute lincRNA (XLOC_l2_008599), lincRNA [TCONS_l2_00016224]	-1.13569	5.93606	-5.83111	4.22281e-05	0.00154744
A_33_P3311083	PHLDB3	AK097512	Homo sapiens cDNA FLJ40193 fis, clone TESTI2019430. [AK097512]	1.76728	6.44169	5.83047	4.22751e-05	0.00154817
A_24_P72064	GHR	NM_000163	growth hormone receptor	1.4177	6.05785	5.82942	4.23535e-05	0.00155005
A_33_P3395605	TMEM119	NM_181724	transmembrane protein 119	-2.44822	6.45363	-5.82669	4.25565e-05	0.00155615
A_23_P24077	C10orf54	NM_022153	chromosome 10 open reading frame 54	2.84615	11.2489	5.82645	4.25743e-05	0.00155615
A_21_P0005963	LOC100507420	XR_110876	PREDICTED: Homo sapiens hypothetical LOC100507420, transcript variant 1 (LOC100507420), miscRNA [XR_110876]	3.72606	9.07888	5.82582	4.26215e-05	0.00155688
A_19_P00810650	lincRNA:chr13:33905686-33906196_R	lincRNA:chr13:33905686-33906196_R	lincRNA:chr13:33905686-33906196 reverse strand	-1.85673	5.9497	-5.82425	4.2739e-05	0.00156018
A_23_P45365	COL4A5	NM_033380	collagen, type IV, alpha 5	1.91749	10.9003	5.82266	4.2858e-05	0.00156353
A_19_P00321259	LINC01133	NR_038849	long intergenic non-protein coding RNA 1133	3.95531	10.6913	5.81959	4.30896e-05	0.00157098
A_23_P60627	ALOX15B	NM_001141	arachidonate 15-lipoxygenase, type B	5.51011	11.4046	5.8184	4.31795e-05	0.00157314
A_33_P3343467	LINC00957	NR_024416	long intergenic non-protein coding RNA 957	1.8883	6.82942	5.81808	4.32037e-05	0.00157314
A_23_P29663	ZMYND10	NM_015896	zinc finger, MYND-type containing 10	-2.82529	6.64797	-5.8172	4.3271e-05	0.00157459
A_33_P3212570	A_33_P3212570	A_33_P3212570	Unknown	1.99786	7.45953	5.81505	4.34339e-05	0.00157951
A_24_P50950	CCDC88B	ENST00000492980	coiled-coil domain containing 88B	1.62563	5.69426	5.81253	4.36268e-05	0.00158552
A_23_P2674	KRT4	NM_002272	keratin 4, type II	8.15381	10.9533	5.81172	4.36892e-05	0.00158678
A_24_P43810	FAM83A	NM_207006	family with sequence similarity 83, member A	4.00865	7.44128	5.81002	4.38197e-05	0.00159052
A_24_P942370	GALNT4	NM_003774	polypeptide N-acetylgalactosaminyltransferase 4	-2.04205	7.00595	-5.80655	4.40869e-05	0.0015992
A_19_P00327929	lincRNA:chr8:37258592-37350868_R	lincRNA:chr8:37258592-37350868_R	lincRNA:chr8:37258592-37350868 reverse strand	2.68743	7.13898	5.80455	4.42422e-05	0.00160382
A_19_P00323801	lincRNA:chr6:44006347-44033347_F	lincRNA:chr6:44006347-44033347_F	lincRNA:chr6:44006347-44033347 forward strand	1.55611	10.1642	5.80036	4.45689e-05	0.00161356
A_23_P118392	RASD1	NM_016084	RAS, dexamethasone-induced 1	-5.45375	12.5218	-5.80003	4.45953e-05	0.00161356
A_23_P33465	CRELD2	NM_024324	cysteine-rich with EGF-like domains 2	-1.38823	12.7197	-5.79741	4.48005e-05	0.00161996
A_23_P115202	CRNN	NM_016190	cornulin	8.8588	9.56909	5.89127	5.12922e-05	0.00179049
A_23_P158277	TMCO4	NM_181719	transmembrane and coiled-coil domains 4	-1.96221	9.26661	-5.7948	4.50068e-05	0.0016264
A_33_P3413053	NUBP1	NM_002484	nucleotide binding protein 1	-0.997336	11.9356	-5.79361	4.51013e-05	0.00162879
A_24_P19544	STK39	NM_013233	serine threonine kinase 39	2.15787	11.2694	5.79317	4.51355e-05	0.001629
A_33_P3344332	RPL39	NM_001000	ribosomal protein L39	0.854398	14.5129	5.79247	4.51912e-05	0.00162998
A_33_P3248272	UBXN8	NM_005671	UBX domain protein 8	1.35494	8.2308	5.79124	4.52892e-05	0.00163202
A_23_P216489	GNE	NM_005476	glucosamine (UDP-N-acetyl)-2-epimerase/N-acetylmannosamine kinase	-2.1053	11.8626	-5.79105	4.53046e-05	0.00163202
A_23_P216610	SUSD1	NM_022486	sushi domain containing 1	-2.08496	8.97742	-5.78713	4.56175e-05	0.00164226
A_19_P00807411	RNF180	NM_001113561	ring finger protein 180	-2.90123	6.52289	-5.78426	4.58483e-05	0.00164921
A_32_P212471	RIIAD1	NM_001144956	regulatory subunit of type II PKA R-subunit (RIIa) domain containing 1	-2.00134	5.95717	-5.78402	4.58681e-05	0.00164921
A_23_P19134	ADGRV1	NM_032119	adhesion G protein-coupled receptor V1	2.62219	6.95714	5.78319	4.59354e-05	0.0016506
A_23_P61633	TNK2	NM_005781	tyrosine kinase, non-receptor, 2	1.71655	11.4562	5.7817	4.60556e-05	0.00165388
A_23_P145895	TP53TG1	NR_015381	TP53 target 1 (non-protein coding)	2.38967	13.3461	5.78119	4.60973e-05	0.00165434
A_19_P00319730	lincRNA:chr9:132101070-132109699_R	lincRNA:chr9:132101070-132109699_R	lincRNA:chr9:132101070-132109699 reverse strand	1.66353	6.03217	5.77914	4.62633e-05	0.00165926
A_19_P00803373	lincRNA:chr11:105866440-105873240_R	lincRNA:chr11:105866440-105873240_R	lincRNA:chr11:105866440-105873240 reverse strand	-1.32452	7.13723	-5.77809	4.6349e-05	0.00166129
A_23_P31721	E2F5	NM_001951	E2F transcription factor 5, p130-binding	-2.06404	8.09136	-5.77491	4.66091e-05	0.00166957
A_33_P3320953	CTXN1	NM_206833	cortexin 1	-2.04506	10.407	-5.77149	4.68905e-05	0.0016786
A_33_P3403598	TMEM120B	NM_001080825	transmembrane protein 120B	-1.11093	5.83266	-5.77108	4.69245e-05	0.00167877
A_33_P3620488	CATSPERG	NM_021185	catsper channel auxiliary subunit gamma	1.37402	6.93265	5.77063	4.69616e-05	0.00167905
A_24_P664939	CNBP	NM_001127192	CCHC-type zinc finger, nucleic acid binding protein	0.937088	10.0783	5.76866	4.71249e-05	0.00168313
A_32_P205241	GJA3	NM_021954	gap junction protein, alpha 3, 46kDa	2.57127	7.1251	5.76855	4.71343e-05	0.00168313
A_33_P3213288	AIF1	NM_004847	allograft inflammatory factor 1	1.40408	5.74561	5.7671	4.72544e-05	0.00168637
A_19_P00320947	lincRNA:chr9:132104193-132121817_R	lincRNA:chr9:132104193-132121817_R	lincRNA:chr9:132104193-132121817 reverse strand	1.23565	6.02616	5.76554	4.73845e-05	0.00168996
A_24_P332482	A_24_P332482	A_24_P332482	Unknown	1.05636	14.9956	5.76208	4.76744e-05	0.00169924
A_33_P3231542	ZFHX3	NM_006885	zinc finger homeobox 3	-1.90657	8.89641	-5.7597	4.78753e-05	0.00170534
A_24_P98263	EBAG9	NM_004215	estrogen receptor binding site associated, antigen, 9	-1.01969	10.7756	-5.75769	4.80451e-05	0.00171033
A_33_P3367692	CFH	NM_001014975	complement factor H	-3.4225	6.52263	-5.75652	4.81442e-05	0.00171279
A_33_P3842556	IKZF1	NM_006060	IKAROS family zinc finger 1 (Ikaros)	-3.14672	5.77962	-5.75519	4.82568e-05	0.00171562
A_23_P116614	ME3	NM_001014811	malic enzyme 3, NADP(+)-dependent, mitochondrial	-2.39073	8.54141	-5.75488	4.82836e-05	0.00171562
A_24_P320103	MECOM	NM_004991	MDS1 and EVI1 complex locus	-1.8689	5.747	-5.7533	4.84183e-05	0.00171934
A_33_P3400943	CDIP1	NM_001199054	cell death-inducing p53 target 1	2.07964	11.9246	5.74866	4.88164e-05	0.00173241
A_23_P49448	FA2H	NM_024306	fatty acid 2-hydroxylase	-2.86179	9.21745	-5.74661	4.8993e-05	0.0017376
A_23_P106389	SEMA7A	NM_003612	semaphorin 7A, GPI membrane anchor (John Milton Hagen blood group)	-2.25944	6.0091	-5.74407	4.92126e-05	0.00174431
A_21_P0012925	XLOC_l2_012210	THC2626473	BROAD Institute lincRNA (XLOC_l2_012210), lincRNA [TCONS_l2_00023087]	1.61235	7.13411	5.74074	4.95028e-05	0.001753
A_19_P00810202	lincRNA:chr11:508000-516800_R	lincRNA:chr11:508000-516800_R	lincRNA:chr11:508000-516800 reverse strand	0.848473	6.27072	5.74015	4.95544e-05	0.001753
A_23_P159335	CD8B	NM_004931	CD8b molecule	-7.45845	7.40074	-5.74006	4.95625e-05	0.001753
A_23_P114740	CFH	NM_000186	complement factor H	-6.06586	8.66518	-5.73986	4.958e-05	0.001753
A_24_P35891	ZNF219	NM_016423	zinc finger protein 219	1.72834	10.401	5.73912	4.96449e-05	0.00175324
A_24_P305570	RIN2	NM_018993	Ras and Rab interactor 2	1.50824	11.0769	5.73908	4.9648e-05	0.00175324
A_23_P60387	NOTCH1	NM_017617	notch 1	2.35847	7.54654	5.73226	5.02501e-05	0.00177189
A_23_P357546	PNKD	NM_015488	paroxysmal nonkinesigenic dyskinesia	-2.66173	6.52481	-5.7321	5.02638e-05	0.00177189
A_33_P3415625	LRRIQ1	NM_001079910	leucine-rich repeats and IQ motif containing 1	-1.68167	5.45456	-5.73188	5.02835e-05	0.00177189
A_33_P3416687	TRIM16	ENST00000494759	tripartite motif containing 16	1.13335	7.62633	5.73143	5.03234e-05	0.00177189
A_21_P0005913	XLOC_007235	TCONS_00015180	BROAD Institute lincRNA (XLOC_007235), lincRNA [TCONS_00015180]	-1.57748	5.07791	-5.73135	5.03305e-05	0.00177189
A_23_P72117	SMPDL3A	NM_006714	sphingomyelin phosphodiesterase, acid-like 3A	2.66864	9.19912	5.72801	5.06287e-05	0.00178129
A_32_P4199	RNF152	NM_173557	ring finger protein 152	2.48052	7.86391	5.72657	5.07576e-05	0.00178467
A_23_P302207	ZNF853	NM_017560	zinc finger protein 853	-1.23791	5.38983	-5.72622	5.07889e-05	0.00178467
A_32_P226186	KIAA1549	NM_001164665	KIAA1549	-2.89636	7.15104	-5.72575	5.0831e-05	0.00178467
A_23_P141362	FZD2	NM_001466	frizzled class receptor 2	-2.82094	7.63577	-5.72555	5.08491e-05	0.00178467
A_19_P00319449	lincRNA:chr8:125861007-125956854_F	lincRNA:chr8:125861007-125956854_F	lincRNA:chr8:125861007-125956854 forward strand	1.40561	5.49715	5.72385	5.1002e-05	0.00178787
A_23_P54041	THTPA	NM_024328	thiamine triphosphatase	-1.32385	9.02282	-5.72384	5.10027e-05	0.00178787
A_23_P120845	XBP1	NM_005080	X-box binding protein 1	-2.55605	14.3994	-5.72324	5.10567e-05	0.00178818
A_24_P317907	SORBS1	NM_001034954	sorbin and SH3 domain containing 1	-2.1523	6.79983	-5.72286	5.10912e-05	0.00178818
A_33_P3408212	HSP90B1	NM_003299	heat shock protein 90kDa beta (Grp94), member 1	-1.6103	11.1772	-5.7227	5.11063e-05	0.00178818
A_33_P3275487	SLFN13	NM_144682	schlafen family member 13	-2.83541	7.28019	-5.72219	5.11521e-05	0.00178818
A_23_P150931	LMBR1L	NM_018113	limb development membrane protein 1-like	1.20062	8.84073	5.72202	5.11676e-05	0.00178818
A_33_P3305173	RGAG4	NM_001024455	retrotransposon gag domain containing 4	-2.72121	6.97708	-5.7206	5.12961e-05	0.00179049
A_24_P178963	ENST00000525262	ENST00000525262	Unknown	-1.83649	7.41772	-5.80953	5.8746e-05	0.00199468
A_23_P382811	SNX31	NM_152628	sorting nexin 31	2.81543	5.74636	5.71831	5.15044e-05	0.00179667
A_23_P88602	MEIS2	NM_170677	Meis homeobox 2	3.07034	7.70612	5.71669	5.16517e-05	0.00180071
A_23_P80594	PLCL2	NM_015184	phospholipase C-like 2	-2.33068	5.75964	-5.71339	5.19545e-05	0.00180956
A_19_P00320602	LOC100506190	BC038559	Unknown	-1.85742	9.58152	-5.71323	5.19686e-05	0.00180956
A_19_P00801490	LOC100505946	XR_109798	PREDICTED: Homo sapiens hypothetical LOC100505946 (LOC100505946), miscRNA [XR_109798]	3.47055	7.86186	5.71115	5.21603e-05	0.00181513
A_23_P18493	PTPN13	NM_080685	protein tyrosine phosphatase, non-receptor type 13 (APO-1/CD95 (Fas)-associated phosphatase)	2.26849	11.5229	5.71048	5.22227e-05	0.0018162
A_23_P315933	ABHD11	NM_148912	abhydrolase domain containing 11	-2.70777	12.1339	-5.70895	5.23641e-05	0.00182002
A_33_P3392187	CCDC85A	NM_001080433	coiled-coil domain containing 85A	-2.69963	5.86933	-5.70667	5.25756e-05	0.00182626
A_33_P3347330	TOMM7	NM_019059	translocase of outer mitochondrial membrane 7 homolog (yeast)	0.961392	14.7288	5.7054	5.26939e-05	0.00182926
A_33_P3336925	PDLIM5	NM_001011516	PDZ and LIM domain 5	1.52625	9.75599	5.70484	5.27457e-05	0.00182995
A_23_P101093	COPZ2	NM_016429	coatomer protein complex, subunit zeta 2	2.27216	9.78681	5.70051	5.31516e-05	0.00184292
A_33_P3772937	KRT8P12	AL133645	Homo sapiens mRNA; cDNA DKFZp434C107 (from clone DKFZp434C107) [AL133645]	-3.23261	11.7359	-5.69664	5.35178e-05	0.0018545
A_33_P3382423	ZNF428	NM_182498	zinc finger protein 428	-1.56882	9.15268	-5.69563	5.36128e-05	0.00185655
A_33_P3401252	HSP90B3P	NR_003130	heat shock protein 90kDa beta (Grp94), member 3, pseudogene	-1.50862	11.7852	-5.69514	5.36602e-05	0.00185655
A_23_P300867	MIPOL1	NM_138731	mirror-image polydactyly 1	1.34837	6.94097	5.69499	5.36742e-05	0.00185655
A_23_P75063	DYDC2	NM_032372	DPY30 domain containing 2	-2.37578	5.88272	-5.6941	5.37588e-05	0.00185836
A_23_P389281	HOXA13	NM_000522	homeobox A13	4.46289	8.6011	5.68952	5.41973e-05	0.00187239
A_33_P3888629	MECOM	NM_001164000	MDS1 and EVI1 complex locus	-2.8861	9.44022	-5.68702	5.44371e-05	0.00187954
A_23_P204436	GIT2	NM_139201	G protein-coupled receptor kinase interacting ArfGAP 2	1.56011	7.24625	5.68545	5.45896e-05	0.00188285
A_33_P3218649	GPM6B	NM_001001995	glycoprotein M6B	-2.83098	6.92875	-5.68535	5.45986e-05	0.00188285
A_33_P3366082	EBPL	NM_032565	emopamil binding protein-like	1.86433	12.2804	5.683	5.48268e-05	0.00188958
A_23_P361544	CES4A	NM_173815	carboxylesterase 4A	1.44696	6.69251	5.68251	5.48742e-05	0.00189008
A_23_P156408	LINC00472	NR_026807	long intergenic non-protein coding RNA 472	-2.10623	5.79053	-5.68002	5.51177e-05	0.00189733
A_33_P3378047	SESTD1	NM_178123	SEC14 and spectrin domains 1	-1.52851	7.72636	-5.67967	5.51513e-05	0.00189735
A_33_P3327108	NLK	NM_016231	nemo-like kinase	-1.39315	9.76952	-5.67884	5.52331e-05	0.00189886
A_33_P3429575	LOC643454	BC157883	Homo sapiens adaptor-related protein complex 3, sigma 1 subunit pseudogene, mRNA (cDNA clone IMAGE:8862705). [BC157883]	1.77269	12.306	5.67626	5.54865e-05	0.00190544
A_24_P105747	AP1S3	NM_001039569	adaptor-related protein complex 1, sigma 3 subunit	1.47246	8.61111	5.67471	5.56389e-05	0.00190954
A_23_P382835	P2RY1	NM_002563	purinergic receptor P2Y, G-protein coupled, 1	2.9459	7.91499	5.67313	5.57954e-05	0.00191278
A_24_P226755	TOX	NM_014729	thymocyte selection-associated high mobility group box	-0.877138	4.87933	-5.67308	5.58002e-05	0.00191278
A_33_P3372074	LLGL2	NM_001031803	lethal giant larvae homolog 2 (Drosophila)	-2.09931	13.4789	-5.67043	5.60627e-05	0.00192063
A_23_P71530	TNFRSF11B	NM_002546	tumor necrosis factor receptor superfamily, member 11b	-2.09313	6.07418	-5.66724	5.63815e-05	0.0019304
A_24_P91094	RUNDC3A	NM_006695	RUN domain containing 3A	1.50171	5.77796	5.66622	5.64836e-05	0.00193274
A_21_P0000744	LOC100506844	NR_038269	uncharacterized LOC100506844	-2.32938	8.3315	-5.66564	5.65419e-05	0.00193358
A_21_P0004819	LOC100508120	XR_132521	PREDICTED: Homo sapiens hypothetical LOC100508120, transcript variant 1 (LOC100508120), miscRNA [XR_132521]	-1.51705	5.69938	-5.66506	5.66001e-05	0.00193442
A_19_P00321271	lincRNA:chr5:126371352-126373205_R	lincRNA:chr5:126371352-126373205_R	lincRNA:chr5:126371352-126373205 reverse strand	1.00773	6.36037	5.66437	5.66698e-05	0.00193565
A_23_P346982	DTWD2	NM_173666	DTW domain containing 2	-1.41724	7.24085	-5.66222	5.68864e-05	0.00194189
A_23_P144916	GFPT2	NM_005110	glutamine-fructose-6-phosphate transaminase 2	-2.09208	6.49842	-5.66071	5.70392e-05	0.00194595
A_23_P34144	MAGEH1	NM_014061	melanoma antigen family H1	-1.66785	9.54239	-5.6573	5.73854e-05	0.0019566
A_33_P3295655	APBA1	NM_001163	amyloid beta (A4) precursor protein-binding, family A, member 1	2.67458	7.70187	5.6554	5.75795e-05	0.00196205
A_32_P309404	SLC22A3	NM_021977	solute carrier family 22 (organic cation transporter), member 3	1.07493	5.10897	5.65178	5.7951e-05	0.00197354
A_24_P556318	SAA3P	NR_026576	serum amyloid A3 pseudogene	-1.57189	5.16311	-5.64963	5.81732e-05	0.00197992
A_24_P391230	CYYR1	NM_052954	cysteine/tyrosine-rich 1	1.83104	6.05807	5.64758	5.83856e-05	0.00198598
A_23_P17430	RBM38	NM_017495	RNA binding motif protein 38	-1.49238	7.11838	-5.64651	5.84966e-05	0.00198857
A_24_P181295	C14orf37	NM_001001872	chromosome 14 open reading frame 37	-1.34618	5.88505	-5.64501	5.8653e-05	0.00199271
A_24_P178602	ZNF600	NM_198457	zinc finger protein 600	1.06647	7.01729	5.64311	5.88512e-05	0.00199708
A_23_P424561	RHOV	NM_133639	ras homolog family member V	3.56071	10.0662	5.64085	5.90884e-05	0.00200394
A_21_P0013181	XLOC_l2_013301	ENST00000439058	PREDICTED: Homo sapiens hypothetical LOC100506098, transcript variant 3 (LOC100506098), miscRNA [XR_108746]	-3.42695	8.58392	-5.63975	5.92043e-05	0.00200668
A_24_P22050	RAB20	NM_017817	RAB20, member RAS oncogene family	-2.40303	7.62751	-5.63922	5.926e-05	0.00200738
A_24_P46725	SNRNP48	NM_152551	small nuclear ribonucleoprotein 48kDa (U11/U12)	1.34225	8.48014	5.63834	5.93525e-05	0.00200933
A_21_P0003289	XLOC_003181	TCONS_00007196	BROAD Institute lincRNA (XLOC_003181), lincRNA [TCONS_00007196]	-5.25513	7.55738	-5.63658	5.95394e-05	0.00201447
A_23_P121499	WFS1	NM_006005	Wolfram syndrome 1 (wolframin)	-2.36395	10.3676	-5.63619	5.958e-05	0.00201465
A_33_P3226985	CDK5R1	NM_003885	cyclin-dependent kinase 5, regulatory subunit 1 (p35)	1.76656	8.69834	5.63243	5.998e-05	0.00202498
A_19_P00322407	STXBP5-AS1	NR_034115	STXBP5 antisense RNA 1	2.17528	6.57518	5.6322	6.00047e-05	0.00202498
A_23_P216920	NEK6	NM_014397	NIMA-related kinase 6	-2.77415	10.048	-5.63211	6.00147e-05	0.00202498
A_33_P3342528	P2RY1	NM_002563	purinergic receptor P2Y, G-protein coupled, 1	3.20059	8.68716	5.632	6.00265e-05	0.00202498
A_21_P0013980	LOC100287188	XM_003119104	PREDICTED: Homo sapiens protein FAM104B-like (LOC100287188), mRNA [XM_003119104]	-1.56084	5.43071	-5.62871	6.03795e-05	0.00203569
A_23_P8834	EPHX2	NM_001979	epoxide hydrolase 2, cytoplasmic	2.48732	10.3224	5.62796	6.046e-05	0.0020372
A_21_P0003445	LOC100507150	XR_108536	PREDICTED: Homo sapiens hypothetical LOC100507150 (LOC100507150), miscRNA [XR_108536]	-2.7305	5.83558	-5.62554	6.07204e-05	0.00204478
A_33_P3210343	ETV6	NM_001987	ets variant 6	-2.26235	9.66534	-5.62384	6.09052e-05	0.00204954
A_33_P3421275	NKX6-3	NM_152568	NK6 homeobox 3	-2.91786	6.16741	-5.62358	6.09334e-05	0.00204954
A_33_P3335391	FAM83G	NM_001039999	family with sequence similarity 83, member G	1.24477	6.10507	5.61836	6.1503e-05	0.00206749
A_33_P3307810	CCDC148	NM_138803	coiled-coil domain containing 148	-1.37938	5.47213	-5.61758	6.15884e-05	0.00206915
A_21_P0014912	LOC100653221	XR_133002	PREDICTED: Homo sapiens hypothetical LOC100653221, transcript variant 2 (LOC100653221), miscRNA [XR_133002]	1.88819	6.1257	5.61461	6.19144e-05	0.00207888
A_23_P76598	MICU2	NM_152726	mitochondrial calcium uptake 2	-0.770355	12.661	-5.61188	6.22169e-05	0.00208664
A_23_P363826	FBXO3	NM_033406	F-box protein 3	1.40614	8.40146	5.61187	6.22183e-05	0.00208664
A_33_P3263193	C12orf32	NR_027363	Homo sapiens chromosome 12 open reading frame 32 (C12orf32), transcript variant 1, non-coding RNA [NR_027363]	-1.11916	11.1386	-5.60618	6.28521e-05	0.00210666
A_21_P0000728	RASSF8-AS1	NR_038227	RASSF8 atnisense RNA 1	-1.34816	6.22849	-5.60545	6.29349e-05	0.00210821
A_24_P355267	SLC25A25	NM_001006641	solute carrier family 25 (mitochondrial carrier; phosphate carrier), member 25	-1.87554	10.9191	-5.60372	6.31288e-05	0.00211194
A_33_P3385266	ABCC6	NM_001079528	ATP-binding cassette, sub-family C (CFTR/MRP), member 6	-2.06683	6.28643	-5.60329	6.3177e-05	0.00211194
A_32_P75661	THC2544198	THC2544198	Unknown	-1.95631	7.19557	-5.60319	6.31887e-05	0.00211194
A_23_P108294	PPAP2C	NM_177543	phosphatidic acid phosphatase type 2C	-3.85578	8.92946	-5.60315	6.31935e-05	0.00211194
A_33_P3388646	ABLIM1	NM_001003408	actin binding LIM protein 1	1.57179	6.3337	5.60221	6.32993e-05	0.00211424
A_19_P00812587	RPL5	NM_000969	ribosomal protein L5	0.880576	14.9646	5.60113	6.34208e-05	0.00211707
A_23_P161439	ADIRF	NM_006829	adipogenesis regulatory factor	3.01988	14.8738	5.60024	6.35225e-05	0.00211923
A_23_P371239	CMIP	NM_198390	c-Maf inducing protein	1.88938	10.7556	5.5994	6.36179e-05	0.00212118
A_19_P00319675	LOC100506190	BC038559	Unknown	-1.78452	9.08875	-5.59687	6.39053e-05	0.00212952
A_33_P3240295	A_33_P3240295	A_33_P3240295	Unknown	-2.13567	10.4617	-5.59284	6.43663e-05	0.00214307
A_33_P3338559	RBBP4	NM_005610	retinoblastoma binding protein 4	-0.947786	12.1397	-5.59267	6.43867e-05	0.00214307
A_23_P204801	SLC41A2	NM_032148	solute carrier family 41 (magnesium transporter), member 2	-1.64238	6.27305	-5.59231	6.44279e-05	0.0021432
A_32_P919718	TMEM105	NM_178520	transmembrane protein 105	2.64297	7.07138	5.5904	6.46476e-05	0.00214926
A_19_P00322533	CRNDE	NR_034105	colorectal neoplasia differentially expressed (non-protein coding)	1.50519	11.5774	5.58361	6.54365e-05	0.00217316
A_33_P3365676	HACD3	NM_016395	3-hydroxyacyl-CoA dehydratase 3	-1.80542	12.5448	-5.58356	6.54424e-05	0.00217316
A_33_P3406873	NFASC	NM_001005389	neurofascin	1.49939	6.33322	5.58245	6.55727e-05	0.00217586
A_33_P3587376	SNAR-A3	NR_024214	small ILF3/NF90-associated RNA A3	-3.20697	14.1894	-5.58222	6.55996e-05	0.00217586
A_33_P3269069	HS2ST1	NM_001134492	heparan sulfate 2-O-sulfotransferase 1	-1.61669	7.67415	-5.57866	6.60185e-05	0.00218849
A_23_P383009	IGFBP5	NM_000599	insulin-like growth factor binding protein 5	-2.96962	6.58187	-5.57805	6.60895e-05	0.00218958
A_33_P3324383	FIGNL2	NM_001013690	fidgetin-like 2	-1.98624	5.30426	-5.57747	6.61591e-05	0.00219062
A_21_P0007927	XLOC_010323	ENST00000452222	BROAD Institute lincRNA (XLOC_010323), lincRNA [TCONS_00021532]	1.91552	6.47774	5.57572	6.63664e-05	0.00219622
A_33_P3422466	MORN3	NM_173855	MORN repeat containing 3	-1.58181	6.17522	-5.57344	6.66367e-05	0.00220389
A_24_P684186	EMB	NM_198449	embigin	2.78295	8.97217	5.57286	6.67057e-05	0.0022049
A_23_P163235	CKMT1A	NM_001015001	creatine kinase, mitochondrial 1A	1.86398	9.58221	5.57223	6.67811e-05	0.00220499
A_33_P3287039	TFPT	NM_013342	TCF3 (E2A) fusion partner (in childhood Leukemia)	-1.27743	11.5832	-5.57197	6.68119e-05	0.00220499
A_23_P331700	SRRM3	NM_001110199	serine/arginine repetitive matrix 3	2.8765	7.78699	5.57187	6.68238e-05	0.00220499
A_24_P940166	PAPSS2	NM_001015880	3'-phosphoadenosine 5'-phosphosulfate synthase 2	-2.43964	7.54739	-5.57133	6.68888e-05	0.00220587
A_24_P157370	IL17RB	NM_018725	interleukin 17 receptor B	-1.10856	5.09558	-5.56986	6.70647e-05	0.0022104
A_21_P0000681	LIMS3-LOC440895	NR_027145	LIMS3-LOC440895 readthrough	-4.31529	6.49402	-5.56919	6.71448e-05	0.00221177
A_19_P00321648	XLOC_003385	ENST00000456816	BROAD Institute lincRNA (XLOC_003385), lincRNA [TCONS_00005923]	3.81674	6.34143	5.56805	6.72825e-05	0.00221437
A_23_P207911	TRPV2	NM_016113	transient receptor potential cation channel, subfamily V, member 2	-2.23345	6.73098	-5.56781	6.73112e-05	0.00221437
A_33_P3441639	LOC145694	XR_109210	PREDICTED: Homo sapiens hypothetical LOC145694 (LOC145694), miscRNA [XR_109210]	-2.32263	7.20251	-5.56758	6.73395e-05	0.00221437
A_32_P49867	LRCOL1	NM_001195520	leucine rich colipase-like 1	-2.82503	5.60134	-5.56395	6.77777e-05	0.0022275
A_23_P63870	SAMD8	NM_144660	sterile alpha motif domain containing 8	1.20569	6.99475	5.56279	6.79189e-05	0.00222973
A_21_P0009097	TP53TG3C	NM_001205260	TP53 target 3C	1.04257	5.56379	5.56275	6.79234e-05	0.00222973
A_23_P119464	RHPN2	NM_033103	rhophilin, Rho GTPase binding protein 2	-2.3723	7.63272	-5.5617	6.80515e-05	0.00223266
A_23_P128174	RAB3IP	NM_175623	RAB3A interacting protein	-1.48397	11.5677	-5.55697	6.86298e-05	0.00224941
A_21_P0003154	LINC00882	NR_028303	long intergenic non-protein coding RNA 882	1.48458	6.48617	5.55688	6.86407e-05	0.00224941
A_33_P3212092	PDCD4	NM_145341	programmed cell death 4 (neoplastic transformation inhibitor)	2.80625	10.3989	5.55436	6.89516e-05	0.00225831
A_33_P3248953	C5orf63	NM_001164478	chromosome 5 open reading frame 63	1.7998	7.24576	5.55333	6.90792e-05	0.0022605
A_24_P319374	GPA33	NM_005814	glycoprotein A33 (transmembrane)	-1.1639	4.86086	-5.55291	6.91312e-05	0.0022605
A_23_P50389	NAT14	NM_020378	N-acetyltransferase 14 (GCN5-related, putative)	-1.58139	9.20811	-5.55286	6.91365e-05	0.0022605
A_21_P0014073	LOC100505481	ENST00000455503	PREDICTED: Homo sapiens hypothetical LOC100505481 (LOC100505481), miscRNA [XR_108349]	-1.58286	6.75404	-5.55204	6.92381e-05	0.00226253
A_24_P286935	ARL3	NM_004311	ADP-ribosylation factor-like 3	-1.30049	7.4976	-5.55078	6.93947e-05	0.00226635
A_33_P3348782	CYP2S1	NM_030622	cytochrome P450, family 2, subfamily S, polypeptide 1	1.62789	7.13843	5.55043	6.94387e-05	0.0022665
A_32_P55871	MAATS1	NM_033364	MYCBP-associated, testis expressed 1	-1.48228	5.21571	-5.54899	6.96181e-05	0.00227106
A_23_P151970	FEM1B	NM_015322	fem-1 homolog b (C. elegans)	1.1048	8.40339	5.54789	6.97548e-05	0.00227423
A_23_P391443	PPM1H	NM_020700	protein phosphatase, Mg2+/Mn2+ dependent, 1H	-2.18809	5.57779	-5.5475	6.98033e-05	0.00227452
A_33_P3258061	PALM3	NM_001145028	paralemmin 3	-2.83424	7.64794	-5.54585	7.00106e-05	0.00227952
A_23_P500206	IL17RE	NM_153483	interleukin 17 receptor E	2.31271	8.16367	5.54564	7.00364e-05	0.00227952
A_33_P3325087	NSRP1	NM_032141	nuclear speckle splicing regulatory protein 1	0.870767	9.40414	5.54507	7.01085e-05	0.00228057
A_23_P46045	RGS5	NM_003617	regulator of G-protein signaling 5	-2.85886	6.66727	-5.5443	7.02053e-05	0.00228243
A_24_P702813	XPR1	NM_004736	xenotropic and polytropic retrovirus receptor 1	-1.70361	8.69547	-5.54368	7.02828e-05	0.00228365
A_23_P414281	C16orf71	NM_139170	chromosome 16 open reading frame 71	-1.16884	5.22566	-5.54263	7.0416e-05	0.00228668
A_33_P3219596	LINC00925	NR_015411	long intergenic non-protein coding RNA 925	1.79798	7.203	5.54089	7.06361e-05	0.00229254
A_23_P433079	DNAJC14	NM_032364	DnaJ (Hsp40) homolog, subfamily C, member 14	-0.982417	10.7756	-5.54036	7.07023e-05	0.00229313
A_24_P192994	FADS1	NM_013402	fatty acid desaturase 1	-2.6464	11.4283	-5.54011	7.07345e-05	0.00229313
A_23_P258194	AIFM3	NM_001018060	apoptosis-inducing factor, mitochondrion-associated, 3	1.11099	5.83135	5.53802	7.09995e-05	0.00229915
A_21_P0001556	XLOC_000939	THC2764105	BROAD Institute lincRNA (XLOC_000939), lincRNA [TCONS_00001608]	0.732069	5.69667	5.53802	7.10003e-05	0.00229915
A_33_P3339051	ZNF428	NM_182498	zinc finger protein 428	-1.66275	14.083	-5.53761	7.10515e-05	0.00229951
A_32_P16258	EXOC6B	ENST00000272427	exocyst complex component 6B	1.54924	8.20656	5.53657	7.11846e-05	0.00230252
A_23_P378526	RTEL1	NM_016434	regulator of telomere elongation helicase 1	-2.40794	9.7907	-5.53327	7.16078e-05	0.00231465
A_19_P00321010	LINC01133	NR_038849	long intergenic non-protein coding RNA 1133	3.90178	10.3089	5.53301	7.16403e-05	0.00231465
A_21_P0000960	XLOC_000107	ENST00000443579	BROAD Institute lincRNA (XLOC_000107), lincRNA [TCONS_00000171]	1.10104	5.63383	5.53209	7.17591e-05	0.00231718
A_33_P3303430	THC2536940	THC2536940	Q8IWY7_HUMAN (Q8IWY7) Tau-tubulin kinase, partial (6%) [THC2536940]	-3.23313	9.69606	-5.53065	7.19442e-05	0.00232185
A_24_P286527	IFT22	NM_022777	intraflagellar transport 22	-0.972533	9.03447	-5.52969	7.20686e-05	0.00232358
A_23_P88559	LIPC	NM_000236	lipase, hepatic	-1.73021	5.43485	-5.52961	7.20788e-05	0.00232358
A_33_P3318841	C5orf63	NM_001164479	chromosome 5 open reading frame 63	1.78798	7.50299	5.52877	7.21879e-05	0.00232579
A_23_P319423	KCNK5	NM_003740	potassium channel, two pore domain subfamily K, member 5	-3.18696	8.92456	-5.52676	7.24489e-05	0.00233289
A_19_P00322371	LOC100506190	BC038559	Unknown	-1.81443	9.98051	-5.52519	7.2653e-05	0.00233815
A_24_P161973	ATP11A	NM_015205	ATPase, class VI, type 11A	-2.22492	10.3205	-5.5243	7.27689e-05	0.00234056
A_33_P3376636	OPA3	NM_001017989	optic atrophy 3 (autosomal recessive, with chorea and spastic paraplegia)	-1.27602	7.61059	-5.52266	7.2984e-05	0.00234616
A_23_P3681	NETO2	NM_018092	neuropilin (NRP) and tolloid (TLL)-like 2	1.45401	10.9809	5.52228	7.3033e-05	0.00234643
A_23_P7866	ADGRF4	NM_153838	adhesion G protein-coupled receptor F4	1.65281	6.38703	5.51924	7.34328e-05	0.00235795
A_23_P129005	NYNRIN	NM_025081	NYN domain and retroviral integrase containing	2.25226	7.49735	5.51353	7.41898e-05	0.00238092
A_23_P384023	GLIS3	NM_001042413	GLIS family zinc finger 3	-1.08417	5.06862	-5.51301	7.42591e-05	0.00238182
A_24_P110082	A_24_P110082	A_24_P110082	Unknown	1.20818	14.5895	5.50633	7.51563e-05	0.00240883
A_19_P00315518	XLOC_005810	ENST00000427157	BROAD Institute lincRNA (XLOC_005810), lincRNA [TCONS_00011543]	1.51732	5.33882	5.50583	7.52236e-05	0.00240883
A_23_P319133	DNAJC10	NM_018981	DnaJ (Hsp40) homolog, subfamily C, member 10	-2.33265	11.119	-5.5058	7.52274e-05	0.00240883
A_23_P406385	FBXL16	NM_153350	F-box and leucine-rich repeat protein 16	2.30733	8.66223	5.50135	7.5832e-05	0.00242684
A_23_P20494	NDRG1	NM_006096	N-myc downstream regulated 1	3.46054	14.2345	5.5009	7.58923e-05	0.00242741
A_23_P2271	PTHLH	NM_198965	parathyroid hormone-like hormone	5.32589	9.13909	5.50035	7.59678e-05	0.00242847
A_24_P24142	A_24_P24142	A_24_P24142	Unknown	1.13599	14.1511	5.49943	7.60935e-05	0.00243114
A_33_P3353791	ITGA1	NM_181501	integrin, alpha 1	-3.12835	6.78168	-5.49671	7.64675e-05	0.00243928
A_24_P491397	LDLRAD1	NM_001010978	low density lipoprotein receptor class A domain containing 1	-3.24146	5.88817	-5.49661	7.64807e-05	0.00243928
A_21_P0013677	ANKRD19P	NR_026868	ankyrin repeat domain 19, pseudogene	2.3214	7.25234	5.49637	7.65136e-05	0.00243928
A_23_P15864	MBD2	NM_003927	methyl-CpG binding domain protein 2	0.931031	13.7132	5.49634	7.65185e-05	0.00243928
A_23_P40611	TCN2	NM_000355	transcobalamin II	-1.97557	5.72776	-5.49071	7.72973e-05	0.00246274
A_21_P0000509	SNAR-G2	NR_024244	small ILF3/NF90-associated RNA G2	-3.4292	12.8643	-5.49026	7.73593e-05	0.00246334
A_23_P409888	FAM83C	NM_178468	family with sequence similarity 83, member C	1.81092	5.88665	5.48919	7.75086e-05	0.00246575
A_23_P418464	NXNL2	NM_145283	nucleoredoxin-like 2	-2.20537	5.4122	-5.4891	7.7521e-05	0.00246575
A_24_P67395	KRT8	NM_002273	keratin 8, type II	-2.99544	7.50656	-5.48734	7.7767e-05	0.00247221
A_24_P184799	COCH	NM_004086	cochlin	-1.71603	5.4587	-5.48528	7.80565e-05	0.00248004
A_33_P3417589	A_33_P3417589	A_33_P3417589	Unknown	-3.2625	9.37348	-5.48401	7.82352e-05	0.00248434
A_33_P3329013	SSTR2	NM_001050	somatostatin receptor 2	-1.9834	5.53918	-5.48072	7.86986e-05	0.00249767
A_32_P175539	RCN2	NM_002902	reticulocalbin 2, EF-hand calcium binding domain	-1.11673	13.1269	-5.47993	7.88119e-05	0.00249988
A_23_P24332	MUC15	NM_145650	mucin 15, cell surface associated	3.9862	6.51494	5.47755	7.91498e-05	0.00250921
A_21_P0005248	XLOC_006178	ENST00000416502	EST9644 human nasopharynx Homo sapiens cDNA, mRNA sequence [CD693121]	-1.09623	5.35488	-5.47641	7.93125e-05	0.00251298
A_19_P00322793	LOC100506190	BC038559	Unknown	-1.75925	9.82799	-5.47561	7.94276e-05	0.00251524
A_33_P3338956	ARL8B	NM_018184	ADP-ribosylation factor-like 8B	1.77753	8.58299	5.47512	7.94976e-05	0.00251606
A_23_P321354	TMEM71	NM_144649	transmembrane protein 71	-1.58161	5.1629	-5.47252	7.98698e-05	0.00252645
A_21_P0000250	SNORD36A	NR_002448	small nucleolar RNA, C/D box 36A	0.828752	10.2446	5.47149	8.0018e-05	0.00252974
A_33_P3273020	FKBP2	NM_004470	FK506 binding protein 2, 13kDa	-0.886009	14.8716	-5.46841	8.04634e-05	0.00254242
A_23_P205074	SLC46A3	NM_181785	solute carrier family 46, member 3	-2.19846	6.90927	-5.46748	8.05992e-05	0.00254484
A_23_P81676	WISP3	NM_198239	WNT1 inducible signaling pathway protein 3	3.44699	6.76097	5.46728	8.06285e-05	0.00254484
A_23_P26629	PYCARD	NM_013258	PYD and CARD domain containing	1.86074	12.8721	5.46633	8.07666e-05	0.00254779
A_23_P160025	IFI16	NM_005531	interferon, gamma-inducible protein 16	1.87858	10.4698	5.46554	8.08821e-05	0.00255003
A_23_P96542	VMA21	NM_001017980	VMA21 vacuolar H+-ATPase homolog (S. cerevisiae)	1.63975	11.7219	5.46517	8.09358e-05	0.00255014
A_33_P3240258	RPN2	NM_002951	ribophorin II	-1.31273	14.3121	-5.4649	8.09744e-05	0.00255014
A_21_P0000507	SNAR-B2	NR_024230	small ILF3/NF90-associated RNA B2	-3.22285	14.0583	-5.46293	8.12635e-05	0.00255784
A_21_P0001466	XLOC_000701	TCONS_00001387	BROAD Institute lincRNA (XLOC_000701), lincRNA [TCONS_00001387]	1.53902	6.51965	5.46105	8.15388e-05	0.0025651
A_33_P3410372	NUDT10	NM_153183	nudix (nucleoside diphosphate linked moiety X)-type motif 10	1.59518	7.21212	5.45935	8.17891e-05	0.00257156
A_23_P131899	SDCBP2	NM_080489	syndecan binding protein (syntenin) 2	3.61389	9.2516	5.45816	8.19656e-05	0.0025757
A_21_P0011344	RHPN2	NM_033103	rhophilin, Rho GTPase binding protein 2	-2.43668	7.44296	-5.45595	8.22919e-05	0.00258431
A_24_P74932	PLP2	NM_002668	proteolipid protein 2 (colonic epithelium-enriched)	1.88279	13.7248	5.4557	8.233e-05	0.00258431
A_32_P69465	MORN2	NM_001145450	MORN repeat containing 2	-1.17414	11.0163	-5.44944	8.32641e-05	0.00261221
A_23_P30655	NFKBIE	NM_004556	nuclear factor of kappa light polypeptide gene enhancer in B-cells inhibitor, epsilon	-1.60206	11.0652	-5.4487	8.33756e-05	0.00261427
A_23_P148273	MAGT1	NM_032121	magnesium transporter 1	-1.18268	10.1886	-5.44806	8.34721e-05	0.00261587
A_19_P00328042	lincRNA:chr13:33888375-33923595_R	lincRNA:chr13:33888375-33923595_R	lincRNA:chr13:33888375-33923595 reverse strand	-2.60008	6.8814	-5.44447	8.40155e-05	0.00262965
A_23_P427747	M1AP	NM_138804	meiosis 1 associated protein	-1.94564	6.30477	-5.44408	8.40749e-05	0.00262965
A_23_P114095	MBTPS2	NM_015884	membrane-bound transcription factor peptidase, site 2	-0.950663	7.30182	-5.44402	8.4083e-05	0.00262965
A_33_P3368358	NEDD9	NM_182966	neural precursor cell expressed, developmentally down-regulated 9	-2.41444	6.1156	-5.44394	8.40953e-05	0.00262965
A_32_P72940	RPL35	NM_007209	ribosomal protein L35	0.767845	15.0535	5.44345	8.41704e-05	0.00263057
A_23_P383819	TBX3	NM_016569	T-box 3	1.73585	7.04437	5.44066	8.45951e-05	0.002641
A_33_P3299656	RPGR	NM_000328	retinitis pigmentosa GTPase regulator	-1.39225	6.28372	-5.44065	8.45963e-05	0.002641
A_21_P0009315	XLOC_012444	THC2660571	Q6VEP1_HUMAN (Q6VEP1) F379 retina specific protein, partial (39%) [THC2660571]	-1.00244	6.85629	-5.44003	8.46912e-05	0.00264169
A_24_P65616	PVR	NM_006505	poliovirus receptor	-1.88279	9.08789	-5.4399	8.47107e-05	0.00264169
A_33_P3287646	HSPB1	NM_001540	heat shock 27kDa protein 1	1.93543	16.9062	5.43931	8.48023e-05	0.00264281
A_23_P256542	FAM162A	NM_014367	family with sequence similarity 162, member A	1.28946	14.0147	5.43907	8.48388e-05	0.00264281
A_24_P181055	ST3GAL4	NM_006278	ST3 beta-galactoside alpha-2,3-sialyltransferase 4	2.54737	8.61552	5.43724	8.51196e-05	0.00264909
A_24_P151692	POF1B	NM_024921	premature ovarian failure, 1B	2.15097	6.32052	5.4371	8.51408e-05	0.00264909
A_33_P3377564	PRICKLE3	NM_006150	prickle homolog 3 (Drosophila)	1.46377	7.21576	5.43685	8.5179e-05	0.00264909
A_21_P0014707	LOC100508950	XR_112293	PREDICTED: Homo sapiens hypothetical LOC100508950 (LOC100508950), miscRNA [XR_112293]	-1.93914	7.33748	-5.43476	8.55021e-05	0.0026577
A_23_P254741	SOD3	NM_003102	superoxide dismutase 3, extracellular	-3.30436	9.75659	-5.43134	8.60319e-05	0.00267255
A_23_P167005	GPR160	NM_014373	G protein-coupled receptor 160	-3.15937	7.67478	-5.43107	8.6073e-05	0.00267255
A_24_P383999	RPS3A	NM_001006	ribosomal protein S3A	0.80712	14.9613	5.42941	8.6332e-05	0.00267914
A_23_P376488	TNF	NM_000594	tumor necrosis factor	-3.46689	7.25575	-5.42789	8.65703e-05	0.00268509
A_23_P55936	FCGRT	NM_004107	Fc fragment of IgG, receptor, transporter, alpha	-2.27291	12.2407	-5.4271	8.66937e-05	0.00268746
A_23_P38167	GPRC5C	NM_022036	G protein-coupled receptor, class C, group 5, member C	-3.02113	12.725	-5.42666	8.67623e-05	0.00268813
A_23_P431789	ARF4	NM_001660	ADP-ribosylation factor 4	-1.10573	14.0232	-5.42636	8.68095e-05	0.00268814
A_24_P183264	BTF3	NM_001037637	basic transcription factor 3	0.895172	13.4789	5.42604	8.68608e-05	0.00268828
A_21_P0013117	XLOC_l2_013193	TCONS_l2_00025018	BROAD Institute lincRNA (XLOC_l2_013193), lincRNA [TCONS_l2_00025018]	2.16373	6.12731	5.42394	8.71905e-05	0.00269703
A_23_P111811	ING3	NM_019071	inhibitor of growth family, member 3	-1.05959	10.2348	-5.42353	8.72549e-05	0.00269757
A_23_P157620	FAM160B2	NM_022749	family with sequence similarity 160, member B2	1.27032	10.2107	5.42264	8.73958e-05	0.00270046
A_19_P00319591	BC034319	BC034319	Unknown	2.7009	8.29286	5.42097	8.766e-05	0.00270717
A_32_P225345	C11orf88	NM_207430	chromosome 11 open reading frame 88	-2.27934	5.19272	-5.42067	8.77081e-05	0.0027072
A_23_P202520	ABLIM1	NM_001003408	actin binding LIM protein 1	3.07839	13.4688	5.42034	8.77596e-05	0.00270733
A_21_P0010514	XLOC_l2_000080	ENST00000544155	Unknown	1.50481	6.62909	5.41909	8.79589e-05	0.00271202
A_24_P346431	TNS3	NM_022748	tensin 3	-2.24896	10.397	-5.41859	8.80389e-05	0.00271275
A_23_P218579	GLB1L	NM_024506	galactosidase, beta 1-like	-1.36893	7.72815	-5.41835	8.80771e-05	0.00271275
A_33_P3210488	COL6A3	NM_004369	collagen, type VI, alpha 3	-1.97669	6.38963	-5.41722	8.82574e-05	0.00271668
A_23_P3204	MAPK6	NM_002748	mitogen-activated protein kinase 6	1.23187	12.5576	5.41695	8.82996e-05	0.00271668
A_33_P3412463	PLEKHS1	NM_001193434	pleckstrin homology domain containing, family S member 1	-2.32631	5.84733	-5.4151	8.85963e-05	0.00272435
A_32_P49844	RHOQ	NM_012249	ras homolog family member Q	-1.96359	10.8682	-5.41461	8.86753e-05	0.00272532
A_21_P0013674	ANKRD18B	NM_001244752	ankyrin repeat domain 18B	1.58622	6.53872	5.41385	8.87966e-05	0.00272758
A_24_P175187	SAMD9	NM_017654	sterile alpha motif domain containing 9	3.08011	6.86296	5.41226	8.90533e-05	0.002734
A_33_P3255209	MGAT5	NM_002410	mannosyl (alpha-1,6-)-glycoprotein beta-1,6-N-acetyl-glucosaminyltransferase	-1.92449	12.332	-5.41117	8.92287e-05	0.00273695
A_24_P388786	DNAH5	NM_001369	dynein, axonemal, heavy chain 5	-2.11861	5.63072	-5.41107	8.92447e-05	0.00273695
A_33_P3343066	PAX2	NM_003988	paired box 2	-4.37582	6.94387	-5.40936	8.95216e-05	0.00274397
A_23_P121064	PTX3	NM_002852	pentraxin 3, long	-4.12196	7.26978	-5.40874	8.96224e-05	0.00274559
A_32_P34138	FAM25A	NM_001146157	family with sequence similarity 25, member A	6.10628	9.89603	5.40517	9.02037e-05	0.00276193
A_23_P54291	DUOX1	NM_017434	dual oxidase 1	3.4497	10.4691	5.40475	9.0272e-05	0.00276255
A_23_P24903	P2RY2	NM_176072	purinergic receptor P2Y, G-protein coupled, 2	2.07003	11.6864	5.40398	9.0398e-05	0.00276493
A_23_P204375	LPAR5	NM_020400	lysophosphatidic acid receptor 5	2.1604	7.14815	5.40336	9.04991e-05	0.00276654
A_21_P0001557	XLOC_000939	TCONS_00001609	BROAD Institute lincRNA (XLOC_000939), lincRNA [TCONS_00001609]	-0.882739	5.54054	-5.40278	9.05942e-05	0.00276778
A_23_P366936	KRT6C	NM_173086	keratin 6C, type II	6.75913	12.7749	5.40252	9.06361e-05	0.00276778
A_23_P88589	NR2F2	NM_021005	nuclear receptor subfamily 2, group F, member 2	-2.05009	11.9938	-5.40153	9.0799e-05	0.00277128
A_33_P3279681	PPM1N	NM_001080401	protein phosphatase, Mg2+/Mn2+ dependent, 1N (putative)	1.65238	5.97418	5.40053	9.09644e-05	0.00277485
A_24_P166645	REPIN1	NM_014374	replication initiator 1	-1.82526	9.72242	-5.39926	9.1174e-05	0.00277977
A_24_P366165	A_24_P366165	A_24_P366165	Unknown	0.812943	14.9977	5.39882	9.12457e-05	0.00278047
A_21_P0000120	KCNJ18	NM_001194958	potassium channel, inwardly rectifying subfamily J, member 18	-1.82593	5.88419	-5.39549	9.17981e-05	0.00279582
A_23_P214487	HIST1H4C	NM_003542	histone cluster 1, H4c	-1.12353	16.6915	-5.39508	9.18674e-05	0.00279645
A_33_P3399788	SERPINA3	NM_001085	serpin peptidase inhibitor, clade A (alpha-1 antiproteinase, antitrypsin), member 3	-4.52836	7.93654	-5.39455	9.19547e-05	0.00279696
A_24_P396753	TRIB2	NM_021643	tribbles pseudokinase 2	-3.23521	7.37849	-5.39439	9.1982e-05	0.00279696
A_24_P323148	LYPD5	NM_182573	LY6/PLAUR domain containing 5	3.66638	7.77451	5.3921	9.23638e-05	0.00280709
A_23_P73114	PROS1	NM_000313	protein S (alpha)	2.72222	7.62099	5.39171	9.243e-05	0.00280761
A_33_P3346669	PLCE1	NM_016341	phospholipase C, epsilon 1	-3.51538	8.43815	-5.39127	9.2503e-05	0.00280834
A_23_P2942	NPAS3	NM_022123	neuronal PAS domain protein 3	-2.32147	5.66417	-5.38882	9.29147e-05	0.00281935
A_23_P29975	C4orf19	NM_018302	chromosome 4 open reading frame 19	-3.12382	7.55892	-5.38766	9.31115e-05	0.00282382
A_33_P3221980	A_33_P3221980	A_33_P3221980	Unknown	-2.94873	8.20045	-5.38696	9.32294e-05	0.00282591
A_23_P213592	RNF44	NM_014901	ring finger protein 44	0.973892	10.2966	5.38615	9.33654e-05	0.00282853
A_24_P109633	ITPK1	NM_001142594	inositol-tetrakisphosphate 1-kinase	-1.4399	6.42263	-5.38365	9.37908e-05	0.00283847
A_19_P00812048	lincRNA:chr5:52531518-52727218_F	lincRNA:chr5:52531518-52727218_F	lincRNA:chr5:52531518-52727218 forward strand	1.24226	12.8523	5.38364	9.37924e-05	0.00283847
A_23_P150325	TMEM133	NM_032021	transmembrane protein 133	-1.64464	6.87608	-5.38188	9.40914e-05	0.00284602
A_24_P67585	VGLL3	NM_016206	vestigial-like family member 3	2.74847	8.97182	5.38057	9.43163e-05	0.00285131
A_33_P3391429	ZNF672	NM_024836	zinc finger protein 672	-1.03901	9.3735	-5.37932	9.45298e-05	0.00285626
A_23_P386320	MFI2	NM_033316	antigen p97 (melanoma associated) identified by monoclonal antibodies 133.2 and 96.5	-2.83811	7.22093	-5.3776	9.48257e-05	0.0028637
A_33_P3286349	DNAAF3	NM_178837	dynein, axonemal, assembly factor 3	-1.60324	7.42157	-5.37583	9.51303e-05	0.00287138
A_33_P3278856	POF1B	NM_024921	premature ovarian failure, 1B	1.19027	5.35076	5.3744	9.53775e-05	0.00287733
A_21_P0013662	HSPB1	NM_001540	heat shock 27kDa protein 1	2.60699	16.5613	5.37377	9.54877e-05	0.00287914
A_23_P54968	ST6GALNAC1	NM_018414	ST6 (alpha-N-acetyl-neuraminyl-2,3-beta-galactosyl-1,3)-N-acetylgalactosaminide alpha-2,6-sialyltransferase 1	-5.31072	11.3827	-5.37346	9.55412e-05	0.00287924
A_23_P42975	PRKAR2B	NM_002736	protein kinase, cAMP-dependent, regulatory, type II, beta	-3.14529	5.93634	-5.37293	9.5632e-05	0.00288046
A_23_P126917	IGSF3	NM_001542	immunoglobulin superfamily, member 3	1.72937	6.34337	5.37093	9.59804e-05	0.00288944
A_23_P76882	CCNB1IP1	NM_182851	cyclin B1 interacting protein 1, E3 ubiquitin protein ligase	0.916511	12.1591	5.36962	9.62084e-05	0.00289343
A_23_P865	FRRS1	NM_001013660	ferric-chelate reductase 1	2.40004	7.94239	5.36959	9.62139e-05	0.00289343
A_32_P52119	ENST00000437190	ENST00000437190	Homo sapiens cDNA clone IMAGE:9020798. [BC136808]	1.37348	7.5909	5.36929	9.62672e-05	0.00289352
A_33_P3381751	TIAM1	NM_003253	T-cell lymphoma invasion and metastasis 1	2.2496	10.9218	5.3682	9.64575e-05	0.00289772
A_23_P42335	FANCE	NM_021922	Fanconi anemia, complementation group E	1.38063	12.5985	5.3674	9.65986e-05	0.00290043
A_23_P340333	ITPRIP	NM_033397	inositol 1,4,5-trisphosphate receptor interacting protein	2.23503	12.0134	5.36596	9.68502e-05	0.00290486
A_23_P55281	HOXB7	NM_004502	homeobox B7	-1.99047	6.28931	-5.36528	9.69707e-05	0.00290486
A_33_P3312658	KYNU	ENST00000410015	kynureninase	-1.17563	4.7856	-5.3652	9.69845e-05	0.00290486
A_24_P64653	METTL7B	NM_152637	methyltransferase like 7B	-1.46429	5.1607	-5.36515	9.69941e-05	0.00290486
A_21_P0014529	LOC100506245	XR_110216	PREDICTED: Homo sapiens hypothetical LOC100506245 (LOC100506245), miscRNA [XR_110216]	-1.30771	6.75846	-5.36512	9.69992e-05	0.00290486
A_21_P0005594	XLOC_006336	TCONS_00014248	BROAD Institute lincRNA (XLOC_006336), lincRNA [TCONS_00014248]	-1.24989	10.1496	-5.36377	9.72372e-05	0.00291047
A_21_P0013806	HADHB	NM_000183	hydroxyacyl-CoA dehydrogenase/3-ketoacyl-CoA thiolase/enoyl-CoA hydratase (trifunctional protein), beta subunit	1.19664	11.551	5.36083	9.77573e-05	0.00292313
A_23_P19852	IQCE	NM_152558	IQ motif containing E	-1.90885	10.4141	-5.36075	9.77724e-05	0.00292313
A_24_P102650	MUC5B	NM_002458	mucin 5B, oligomeric mucus/gel-forming	-6.92248	7.10125	-5.36035	9.78421e-05	0.00292313
A_23_P66719	DHRS13	NM_144683	dehydrogenase/reductase (SDR family) member 13	-1.65689	9.98604	-5.36023	9.78642e-05	0.00292313
A_33_P3382162	RFX5	NM_000449	regulatory factor X, 5 (influences HLA class II expression)	-1.47975	9.70408	-5.35993	9.79174e-05	0.0029232
A_23_P151870	GLCE	NM_015554	glucuronic acid epimerase	-1.59228	7.76389	-5.35926	9.8036e-05	0.00292522
A_33_P3414591	TWIST1	NM_000474	twist family bHLH transcription factor 1	-1.55977	6.30527	-5.3572	9.84037e-05	0.00293466
A_23_P61960	ATP6V0E2	NM_145230	ATPase, H+ transporting V0 subunit e2	-1.7464	7.46266	-5.35567	9.86785e-05	0.00294101
A_33_P3371318	BC066548	BC066548	Homo sapiens cDNA clone IMAGE:4358137, with apparent retained intron. [BC066548]	-1.92707	5.16404	-5.35544	9.87192e-05	0.00294101
A_23_P73012	C9orf3	NM_032823	chromosome 9 open reading frame 3	2.3242	10.5591	5.3535	9.90686e-05	0.00294989
A_23_P124619	S100A14	NM_020672	S100 calcium binding protein A14	2.85163	15.3731	5.35319	9.91238e-05	0.00295
A_19_P00317872	PVT1	NR_003367	Pvt1 oncogene (non-protein coding)	1.28219	7.03223	5.35189	9.93583e-05	0.00295544
A_23_P215790	EGFR	NM_005228	epidermal growth factor receptor	2.71978	10.1613	5.35044	9.96203e-05	0.00296028
A_24_P104512	EVPL	NM_001988	envoplakin	2.2989	11.248	5.35042	9.9624e-05	0.00296028
A_21_P0004659	XLOC_005341	ENST00000418403	Q9BSD2_HUMAN (Q9BSD2) C21orf105 protein (Fragment), partial (17%) [THC2690820]	2.37715	5.93009	5.34946	9.9798e-05	0.00296201
A_24_P510377	BC031250	BC031250	Homo sapiens cDNA clone IMAGE:5268928. [BC031250]	-1.46119	5.808	-5.34912	9.98603e-05	0.00296201
A_23_P214408	UNC93A	NM_018974	unc-93 homolog A (C. elegans)	-3.57417	6.17247	-5.34897	9.98873e-05	0.00296201
A_33_P3420442	CDK20	NM_001039803	cyclin-dependent kinase 20	-1.51185	6.91372	-5.34879	9.99207e-05	0.00296201
A_23_P57658	HRASLS	NM_020386	HRAS-like suppressor	-1.92207	6.2676	-5.34868	9.99404e-05	0.00296201
A_23_P374281	CDC20B	NM_152623	cell division cycle 20B	-2.75155	5.05959	-5.34646	0.000100345	0.00297247
A_23_P50942	RAB3GAP1	NM_012233	RAB3 GTPase activating protein subunit 1 (catalytic)	0.936456	11.7848	5.34366	0.000100857	0.0029861
A_21_P0011250	FLJ22447	NR_039985	uncharacterized LOC400221	-2.10202	5.52	-5.34328	0.000100928	0.00298664
A_23_P257971	AKR1C1	NM_001353	aldo-keto reductase family 1, member C1	3.22105	9.89517	5.34253	0.000101065	0.00298915
A_23_P7791	OGFRL1	NM_024576	opioid growth factor receptor-like 1	1.58979	10.6034	5.34183	0.000101193	0.0029914
A_24_P80338	NEK4	NM_003157	NIMA-related kinase 4	-1.29316	9.94063	-5.34081	0.000101382	0.00299545
A_21_P0007320	XLOC_009378	THC2496717	ALU7_HUMAN (P39194) Alu subfamily SQ sequence contamination warning entry, partial (25%) [THC2496717]	1.85531	9.7938	5.33992	0.000101546	0.00299874
A_23_P23748	WDR47	NM_014969	WD repeat domain 47	1.46264	7.98983	5.33873	0.000101766	0.00300369
A_33_P3275035	MUC21	NM_001010909	mucin 21, cell surface associated	7.12673	7.82195	5.3383	0.000101846	0.00300376
A_33_P3215768	GALNT6	NM_007210	polypeptide N-acetylgalactosaminyltransferase 6	-2.62708	9.83095	-5.33815	0.000101873	0.00300376
A_23_P163992	GRB7	NM_005310	growth factor receptor-bound protein 7	2.17759	8.17704	5.33676	0.000102132	0.00300984
A_23_P368126	AHCYL1	NM_006621	adenosylhomocysteinase-like 1	-1.34265	13.4897	-5.33521	0.00010242	0.00301678
A_24_P196592	MMP28	NM_001032278	matrix metallopeptidase 28	2.78546	9.23137	5.3347	0.000102516	0.00301806
A_33_P3285911	KIAA1919	NM_153369	KIAA1919	-1.27682	8.29593	-5.33416	0.000102617	0.0030189
A_24_P365015	HOXB13	NM_006361	homeobox B13	3.30725	7.22129	5.33374	0.000102695	0.0030189
A_33_P3767927	NR3C1	NM_001018077	nuclear receptor subfamily 3, group C, member 1 (glucocorticoid receptor)	1.34674	12.4802	5.3337	0.000102702	0.0030189
A_24_P231302	PGLYRP4	NM_020393	peptidoglycan recognition protein 4	2.36666	5.3836	5.33309	0.000102817	0.00302072
A_33_P3313283	CILP2	NM_153221	cartilage intermediate layer protein 2	-1.93741	5.81905	-5.32725	0.000103915	0.00305083
A_33_P3325866	FBXL17	BC063316	Homo sapiens F-box and leucine-rich repeat protein 17, mRNA (cDNA clone IMAGE:30341140), with apparent retained intron. [BC063316]	-1.5564	6.76979	-5.32708	0.000103948	0.00305083
A_32_P98072	TCHH	NM_007113	trichohyalin	2.16564	6.02512	5.32625	0.000104104	0.00305385
A_23_P36322	INPPL1	NM_001567	inositol polyphosphate phosphatase-like 1	-1.76044	10.1477	-5.32254	0.00010481	0.00307298
A_33_P3302260	MYRF	NM_013279	myelin regulatory factor	-1.33748	4.92778	-5.32196	0.000104921	0.0030734
A_23_P109171	BFSP1	NM_001195	beaded filament structural protein 1, filensin	2.40362	9.28706	5.32191	0.000104931	0.0030734
A_23_P68487	BMP7	NM_001719	bone morphogenetic protein 7	3.96533	12.3975	5.32059	0.000105184	0.00307921
A_19_P00329731	lincRNA:chr1:33852313-33867538_R	lincRNA:chr1:33852313-33867538_R	lincRNA:chr1:33852313-33867538 reverse strand	1.43062	6.50573	5.31965	0.000105365	0.00308293
A_24_P6467	DENND2C	NM_198459	DENN/MADD domain containing 2C	1.40977	5.83668	5.31666	0.000105939	0.00309817
A_33_P3357748	PVT1	NR_003367	Pvt1 oncogene (non-protein coding)	2.0084	8.65028	5.3158	0.000106106	0.00310147
A_33_P3254670	ENST00000432922	ENST00000432922	UI-E-EJ1-ajb-m-22-0-UI.r1 UI-E-EJ1 Homo sapiens cDNA clone UI-E-EJ1-ajb-m-22-0-UI 5', mRNA sequence [BM930849]	1.60241	5.79507	5.31535	0.000106194	0.00310244
A_19_P00321073	lincRNA:chr11:129103672-129153059_R	lincRNA:chr11:129103672-129153059_R	lincRNA:chr11:129103672-129153059 reverse strand	1.69145	7.26629	5.31371	0.000106511	0.00311013
A_21_P0010704	XLOC_l2_000217	ENST00000436033	Unknown	1.26087	7.64172	5.31166	0.000106909	0.00312018
A_23_P59022	TRERF1	NM_033502	transcriptional regulating factor 1	2.65857	9.30619	5.31083	0.000107072	0.00312274
A_23_P152782	IFI35	NM_005533	interferon-induced protein 35	-1.31317	8.50118	-5.31065	0.000107106	0.00312274
A_33_P3300297	FAM126A	ENST00000409763	family with sequence similarity 126, member A	2.19766	6.8392	5.30545	0.000108128	0.00314827
A_19_P00322645	LOC283588	XR_110237	uncharacterized LOC283588	1.78017	6.94276	5.3054	0.000108137	0.00314827
A_21_P0014233	LOC100506605	XR_108966	PREDICTED: Homo sapiens hypothetical LOC100506605 (LOC100506605), miscRNA [XR_108966]	-1.20866	5.32693	-5.30535	0.000108146	0.00314827
A_24_P935009	CRKL	NM_005207	v-crk avian sarcoma virus CT10 oncogene homolog-like	1.11416	9.27844	5.29976	0.000109256	0.00317776
A_23_P33326	ADRA1B	NM_000679	adrenoceptor alpha 1B	-3.05573	7.06751	-5.29969	0.00010927	0.00317776
A_33_P3213362	CASC2	NR_026939	cancer susceptibility candidate 2 (non-protein coding)	-1.87868	6.44197	-5.29895	0.000109418	0.00318045
A_33_P3294509	CD44	NM_000610	CD44 molecule (Indian blood group)	1.70635	14.1372	5.29798	0.000109611	0.00318444
A_19_P00317871	PVT1	NR_003367	Pvt1 oncogene (non-protein coding)	1.53847	7.24537	5.29634	0.00010994	0.00319237
A_23_P28485	GCA	NM_012198	grancalcin, EF-hand calcium binding protein	-1.44561	10.4755	-5.29459	0.000110291	0.00320096
A_33_P3377529	HOXA4	NM_002141	homeobox A4	2.22329	7.36274	5.29364	0.000110483	0.0032049
A_21_P0000508	SNAR-D	NR_024243	small ILF3/NF90-associated RNA D	-3.47155	13.5803	-5.29176	0.000110864	0.00321422
A_33_P3325723	CHN1	NM_001822	chimerin 1	-1.77409	6.65081	-5.2915	0.000110916	0.00321422
A_19_P00324468	lincRNA:chr11:130467065-130478238_R	lincRNA:chr11:130467065-130478238_R	lincRNA:chr11:130467065-130478238 reverse strand	1.62903	6.90778	5.29116	0.000110986	0.00321461
A_33_P3243093	RGS5	NM_003617	regulator of G-protein signaling 5	-2.08238	7.02911	-5.28829	0.000111568	0.00322875
A_33_P3278573	MAGIX	NM_001099680	MAGI family member, X-linked	-1.25512	8.75938	-5.2882	0.000111587	0.00322875
A_23_P98183	HRAS	NM_005343	Harvey rat sarcoma viral oncogene homolog	1.2744	11.8809	5.28596	0.000112044	0.00324035
A_33_P3266993	AK130024	AK130024	Homo sapiens cDNA FLJ26514 fis, clone KDN07578. [AK130024]	-1.49498	5.23075	-5.28424	0.000112396	0.00324889
A_33_P3234546	CD8B	NM_004931	CD8b molecule	-6.24324	6.79058	-5.28379	0.000112489	0.00324994
A_24_P194081	FXYD5	NM_144779	FXYD domain containing ion transport regulator 5	3.30817	10.4196	5.28335	0.00011258	0.00325092
A_23_P139418	GALNT18	NM_198516	polypeptide N-acetylgalactosaminyltransferase 18	2.02855	9.11661	5.28136	0.00011299	0.0032602
A_32_P131031	MACC1	NM_182762	metastasis associated in colon cancer 1	-2.83572	8.11153	-5.28124	0.000113015	0.0032602
A_24_P12435	NCOA7	NM_181782	nuclear receptor coactivator 7	-1.72081	11.842	-5.28053	0.000113162	0.00326281
A_24_P416645	KLK13	NM_015596	kallikrein-related peptidase 13	4.28074	8.04986	5.27852	0.000113577	0.00327313
A_21_P0000820	NRAV	NR_038854	negative regulator of antiviral response (non-protein coding)	-1.33449	6.09022	-5.2765	0.000113998	0.0032836
A_21_P0008411	XLOC_010979	TCONS_00022688	BROAD Institute lincRNA (XLOC_010979), lincRNA [TCONS_00022688]	-0.87359	4.88148	-5.27385	0.000114552	0.00329791
A_21_P0003426	XLOC_003762	ENST00000512652	BROAD Institute lincRNA (XLOC_003762), lincRNA [TCONS_00007671]	1.17653	5.16308	5.27276	0.00011478	0.00330235
A_33_P3306024	SIGLEC16	NR_002825	sialic acid binding Ig-like lectin 16 (gene/pseudogene)	-1.42745	10.0394	-5.27256	0.000114821	0.00330235
A_33_P3212982	PLEKHM1	NM_014798	pleckstrin homology domain containing, family M (with RUN domain) member 1	0.996201	8.76189	5.27164	0.000115015	0.00330472
A_33_P3243449	CD70	NM_001252	CD70 molecule	-4.15027	7.26487	-5.27162	0.000115019	0.00330472
A_33_P3275846	CACNA1A	NM_023035	calcium channel, voltage-dependent, P/Q type, alpha 1A subunit	-1.79268	5.80608	-5.27063	0.000115227	0.00330905
A_24_P393571	GDA	NM_004293	guanine deaminase	-4.13957	7.56826	-5.26865	0.000115646	0.0033194
[truncated: 55,357 more rows]
