# Supplementary material for: Opposing Wnt signals regulate cervical squamocolumnar homeostasis and emergence of metaplasia
Source: Nat Cell Biol. 2021 Jan 18;23(2):184–97. doi: 10.1038/s41556-020-00619-0 (PMC7878191; doi:10.1038/s41556-020-00619-0)
Supplement: Supplementary file 11 — Differentially expressed genes from the heat maps and squamous versus columnar signature. Related to Fig. 4f. Statistical significance was calculated by two-sided moderated t-test adjusted for multiple testing by the method of Benjamini–Hochberg (FDR). [file 41556_2020_619_MOESM11_ESM.xlsx]

## Sheet: Supplementary Table 9
Differentially expressed genes from the heatmaps and squamous vs columnar signature. Related to Fig. 4f. Statistical significance was calculated by two-sided moderated t-test adjusted for multiple testing by the method of Benjamini-Hochberg (FDR).
ProbeName	GeneSymbol	GeneDescription	EntrezID	logFC Ecto_2D_vs._Whole	AveExpr Ecto_2D_vs._Whole	P.Value Ecto_2D_vs._Whole	adj.P.Val Ecto_2D_vs._Whole	logFC Ecto_Early_vs._Whole	AveExpr Ecto_Early_vs._Whole	P.Value Ecto_Early_vs._Whole	adj.P.Val Ecto_Early_vs._Whole
A_33_P3525263	A2ML1	alpha-2-macroglobulin-like 1	144568	-0.487357	7.31279	0.448012	0.773746	-2.20957	7.31279	0.00323905	0.0673314
A_23_P64799	AAAS	achalasia, adrenocortical insufficiency, alacrimia	8086	0.786454	10.4631	0.00499969	0.0830357	1.0296	10.4631	0.000657178	0.030741
A_23_P253484	AADAT	aminoadipate aminotransferase	51166	2.17445	7.61227	0.00334738	0.0668649	1.81481	7.61227	0.0106937	0.128005
A_23_P202988	AASDHPPT	aminoadipate-semialdehyde dehydrogenase-phosphopantetheinyl transferase	60496	0.155003	11.2236	0.368508	0.721526	0.0410169	11.2236	0.809351	0.95772
A_23_P8754	AASS	aminoadipate-semialdehyde synthase	10157	0.408574	8.54262	0.445349	0.772614	0.248431	8.54262	0.640384	0.902291
A_23_P89460	AATF	apoptosis antagonizing transcription factor	26574	0.588078	11.7327	0.0388913	0.250295	0.745652	11.7327	0.0118692	0.135784
A_24_P227831	ABCC1	ATP-binding cassette, sub-family C (CFTR/MRP), member 1	4363	1.50417	9.73305	0.00134876	0.0408395	1.53903	9.73305	0.00112493	0.0402117
A_23_P258221	ABCC5	ATP-binding cassette, sub-family C (CFTR/MRP), member 5	10057	-1.15079	10.5895	0.0144502	0.147389	-1.10104	10.5895	0.0183147	0.17418
A_33_P3298057	ABCC5	ATP-binding cassette, sub-family C (CFTR/MRP), member 5	10057	-0.186804	7.17472	0.503591	0.806824	0.189766	7.17472	0.49696	0.838267
A_33_P3298062	ABCC5	ATP-binding cassette, sub-family C (CFTR/MRP), member 5	10057	-1.35597	10.2989	0.0095979	0.118678	-0.926487	10.2989	0.0599049	0.332515
A_23_P41380	ABCE1	ATP-binding cassette, sub-family E (OABP), member 1	6059	1.26154	11.0502	6.38863e-05	0.00995602	1.17012	11.0502	0.000133239	0.0157637
A_32_P108474	ABCE1	ATP-binding cassette, sub-family E (OABP), member 1	6059	1.13957	9.45004	0.000770039	0.0308818	1.02644	9.45004	0.00176955	0.0501605
A_23_P215175	ABCF2	ATP-binding cassette, sub-family F (GCN20), member 2	10061	0.758557	10.5676	0.0364469	0.241642	1.18161	10.5676	0.00286611	0.0632771
A_24_P268662	ABHD10	abhydrolase domain containing 10	55347	-0.214178	4.60257	0.155795	0.497639	-0.177526	4.60257	0.23418	0.629983
A_32_P215318	ACACA	acetyl-CoA carboxylase alpha	31	0.0313773	8.31175	0.925277	0.980773	0.592925	8.31175	0.0925767	0.415276
A_33_P3334225	ACACA	acetyl-CoA carboxylase alpha	31	0.193219	12.846	0.481724	0.793656	0.208299	12.846	0.448842	0.812499
A_23_P132405	ACAD9	acyl-CoA dehydrogenase family, member 9	28976	0.098652	12.4439	0.702285	0.90578	0.322846	12.4439	0.222338	0.616521
A_24_P191656	ACAD9	acyl-CoA dehydrogenase family, member 9	28976	-0.116695	9.53251	0.700081	0.905356	0.353287	9.53251	0.253587	0.651164
A_33_P3415042	ACLY	ATP citrate lyase	47	1.92692	11.1837	9.19007e-05	0.0116163	1.97429	11.1837	7.23521e-05	0.0126459
A_23_P69249	ACTL6A	actin-like 6A	86	0.461525	12.2887	0.127513	0.454259	0.840522	12.2887	0.010493	0.126421
A_23_P211207	ADARB1	adenosine deaminase, RNA-specific, B1	104	-0.371307	9.2302	0.318625	0.681516	0.312749	9.2302	0.398458	0.777208
A_33_P3399061	ADARB1	adenosine deaminase, RNA-specific, B1	104	0.121088	5.98717	0.713961	0.910528	0.610999	5.98717	0.0798759	0.386677
A_33_P3268798	ADAT2	adenosine deaminase, tRNA-specific 2	134637	0.35369	7.04405	0.339533	0.699095	0.24769	7.04405	0.499995	0.839432
A_33_P3602006	ADAT2	adenosine deaminase, tRNA-specific 2	134637	1.21576	15.7531	0.0026888	0.0593811	1.08612	15.7531	0.00582273	0.0921689
A_23_P67864	ADCY3	adenylate cyclase 3	109	0.413981	11.6611	0.387907	0.733588	1.10554	11.6611	0.0319929	0.238264
A_23_P161439	ADIRF	adipogenesis regulatory factor	10974	-0.103337	14.8738	0.85076	0.95864	-0.544377	14.8738	0.329721	0.724172
A_23_P155103	ADSL	adenylosuccinate lyase	158	0.564324	10.8003	0.144534	0.481209	0.951261	10.8003	0.0207129	0.18604
A_33_P3217218	AGPAT5	1-acylglycerol-3-phosphate O-acyltransferase 5	55326	-0.649563	7.87998	0.161196	0.506004	0.058977	7.87998	0.895095	0.97781
A_24_P57367	AHCY	adenosylhomocysteinase	191	0.400741	11.2633	0.225972	0.587862	0.275724	11.2633	0.398259	0.777127
A_23_P392384	AIF1L	allograft inflammatory factor 1-like	83543	-0.140262	8.29511	0.808365	0.944549	-0.0830101	8.29511	0.885786	0.975377
A_33_P3260026	AIF1L	allograft inflammatory factor 1-like	83543	-0.148305	6.2954	0.80264	0.942406	0.0540035	6.2954	0.927413	0.984675
A_33_P3260034	AIF1L	allograft inflammatory factor 1-like	83543	0.262701	4.72242	0.180375	0.534048	0.233175	4.72242	0.231283	0.626354
A_33_P3260053	AIF1L	allograft inflammatory factor 1-like	83543	-0.277092	8.45454	0.648695	0.883721	-0.144387	8.45454	0.811845	0.958517
A_23_P70991	AIMP2	aminoacyl tRNA synthetase complex-interacting multifunctional protein 2	7965	1.30476	12.6676	0.00141065	0.0418301	1.21143	12.6676	0.00247169	0.0586951
A_23_P54055	AJUBA	ajuba LIM protein	84962	1.36515	12.5454	0.000486949	0.0244109	0.789482	12.5454	0.0207054	0.186002
A_23_P217088	AK1	adenylate kinase 1	203	0.805632	11.8481	0.0509229	0.289089	0.8889	11.8481	0.0335841	0.24404
A_24_P278192	AK1	adenylate kinase 1	203	0.127751	7.89606	0.755786	0.926085	0.358809	7.89606	0.388015	0.769895
A_23_P258190	AKR1B1	aldo-keto reductase family 1, member B1 (aldose reductase)	231	0.498702	13.16	0.466211	0.783306	0.00352384	13.16	0.995852	0.999145
A_24_P64233	ALDH1B1	aldehyde dehydrogenase 1 family, member B1	219	2.17315	7.94541	0.00227417	0.0540386	2.14465	7.94541	0.00250558	0.0592057
A_32_P28939	ALKBH2	alkB, alkylation repair homolog 2 (E. coli)	121642	0.231276	11.8469	0.332793	0.693079	0.106156	11.8469	0.652289	0.907039
A_23_P371876	ALKBH8	alkB, alkylation repair homolog 8 (E. coli)	91801	0.938045	8.34061	0.000637623	0.0281069	0.702202	8.34061	0.00557676	0.0899973
A_33_P3318357	ALKBH8	alkB, alkylation repair homolog 8 (E. coli)	91801	0.521897	5.03822	0.00762498	0.10424	0.487011	5.03822	0.0115272	0.133766
A_24_P401768	AMOTL1	angiomotin like 1	154810	-0.027539	7.36189	0.92374	0.980355	0.22191	7.36189	0.445289	0.810438
A_33_P3271196	AMOTL1	angiomotin like 1	154810	-1.37054	8.53227	0.000105789	0.012331	-0.866216	8.53227	0.00461781	0.08131
A_24_P244410	ANAPC15	anaphase promoting complex subunit 15	25906	0.628893	10.5197	0.0298031	0.21679	0.78625	10.5197	0.00909857	0.116994
A_33_P3407880	ANKRD22	ankyrin repeat domain 22	118932	0.197499	6.99456	0.771865	0.931134	-0.0607533	6.99456	0.928834	0.984836
A_33_P3386581	ANKRD40	ankyrin repeat domain 40	91369	0.570011	10.623	0.00401633	0.0733542	0.566841	10.623	0.00417221	0.076845
A_23_P362183	ANKS6	ankyrin repeat and sterile alpha motif domain containing 6	203286	0.239227	11.7104	0.391877	0.736061	-0.243966	11.7104	0.382815	0.765941
A_24_P110831	ANO1	anoctamin 1, calcium activated chloride channel	55107	-0.0801103	4.78886	0.864539	0.963194	0.103454	4.78886	0.825689	0.96115
A_24_P87036	ANO1	anoctamin 1, calcium activated chloride channel	55107	0.384241	5.63836	0.589422	0.854533	0.122916	5.63836	0.862287	0.970052
A_23_P84576	ANTXR1	anthrax toxin receptor 1	84168	0.955823	6.01983	0.0055179	0.0877554	1.30761	6.01983	0.000513192	0.027583
A_24_P131522	ANTXR1	anthrax toxin receptor 1	84168	1.25798	8.74369	0.00972928	0.11953	1.50155	8.74369	0.00306978	0.0656163
A_23_P69720	ANXA5	annexin A5	308	1.52558	14.2267	4.52973e-06	0.00331269	0.9892	14.2267	0.000365421	0.0235635
A_23_P157404	AP1S1	adaptor-related protein complex 1, sigma 1 subunit	1174	0.169233	9.93928	0.67174	0.893994	0.0818243	9.93928	0.837256	0.964328
A_24_P105747	AP1S3	adaptor-related protein complex 1, sigma 3 subunit	130340	0.773739	8.61111	0.00982881	0.120007	0.49231	8.61111	0.078439	0.383332
A_33_P3275707	AP1S3	adaptor-related protein complex 1, sigma 3 subunit	130340	0.213173	11.1881	0.496059	0.802817	-0.0584534	11.1881	0.850782	0.967158
A_33_P3288995	AP1S3	adaptor-related protein complex 1, sigma 3 subunit	130340	0.0570733	5.12991	0.781286	0.93486	-0.404271	5.12991	0.0645841	0.347093
A_33_P3289000	AP1S3	adaptor-related protein complex 1, sigma 3 subunit	130340	-0.132922	6.50617	0.738244	0.920402	-0.353894	6.50617	0.379396	0.763428
A_33_P3289005	AP1S3	adaptor-related protein complex 1, sigma 3 subunit	130340	0.953244	7.9477	0.00155657	0.0442636	0.42514	7.9477	0.103128	0.438189
A_24_P253827	AP2B1	adaptor-related protein complex 2, beta 1 subunit	163	1.00268	9.99414	0.00886585	0.113828	0.616679	9.99414	0.0829835	0.393949
A_33_P3251896	APBB2	amyloid beta (A4) precursor protein-binding, family B, member 2	323	1.6946	7.75192	0.000426005	0.0227984	1.2718	7.75192	0.00400735	0.0752514
A_33_P3251901	APBB2	amyloid beta (A4) precursor protein-binding, family B, member 2	323	0.834071	8.21624	0.00739622	0.102679	0.768159	8.21624	0.00564174	0.0905328
A_23_P41143	APEH	acylaminoacyl-peptide hydrolase	327	0.572914	11.8627	0.0337013	0.231428	0.644574	11.8627	0.0190681	0.177724
A_23_P120931	APOBEC3C	apolipoprotein B mRNA editing enzyme, catalytic polypeptide-like 3C	27350	1.01325	10.541	0.0011693	0.0381012	0.0560744	10.541	0.825759	0.961182
A_23_P366812	AQP5	aquaporin 5	362	0.0880914	7.04178	0.919089	0.97894	-0.521475	7.04178	0.55015	0.863748
A_32_P162250	ARHGAP18	Rho GTPase activating protein 18	93663	0.723689	8.58728	0.0376348	0.245487	0.166322	8.58728	0.606215	0.889373
A_24_P333571	ARHGAP29	Rho GTPase activating protein 29	9411	1.27773	6.41304	0.0410716	0.258666	0.199098	6.41304	0.731299	0.934353
A_33_P3325502	ARHGAP29	Rho GTPase activating protein 29	9411	1.32285	6.04841	0.0254844	0.199719	0.651704	6.04841	0.238701	0.634762
A_23_P207766	ARHGDIA	Rho GDP dissociation inhibitor (GDI) alpha	396	1.57332	12.1098	0.00219883	0.0530503	1.46943	12.1098	0.00359213	0.0710852
A_23_P143885	ARHGEF3	Rho guanine nucleotide exchange factor (GEF) 3	50650	1.07176	9.44133	0.00067534	0.0288815	0.966162	9.44133	0.00155901	0.0470772
A_24_P286935	ARL3	ADP-ribosylation factor-like 3	403	0.00345549	7.4976	0.988439	0.996905	0.189219	7.4976	0.432709	0.801661
A_23_P30972	ASCC3	activating signal cointegrator 1 complex subunit 3	10973	0.684067	10.2714	0.0908471	0.386785	0.339707	10.2714	0.382565	0.765795
A_32_P171061	ASCL2	achaete-scute family bHLH transcription factor 2	430	-2.12356	9.64055	0.00363958	0.0696915	-0.942547	9.64055	0.144566	0.511389
A_23_P119254	ASF1B	anti-silencing function 1B histone chaperone	55723	1.53093	10.7132	0.00868326	0.112334	2.2839	10.7132	0.000452204	0.0258513
A_23_P204751	ASIC1	acid sensing (proton gated) ion channel 1	41	0.439527	8.75838	0.571412	0.844828	-0.397126	8.75838	0.608707	0.890863
A_23_P36464	ASUN	asunder spermatogenesis regulator	55726	0.659493	10.7909	0.012237	0.135036	0.383823	10.7909	0.116706	0.464468
A_33_P3232280	ASUN	asunder spermatogenesis regulator	55726	0.526025	9.24146	0.0512862	0.290232	0.485389	9.24146	0.0694087	0.360391
A_24_P113144	ATAD5	ATPase family, AAA domain containing 5	79915	0.581691	6.72796	0.24791	0.612659	1.11588	6.72796	0.036364	0.255439
A_24_P183094	ATP13A3	ATPase type 13A3	79572	-0.0128566	12.2042	0.968162	0.992244	0.230191	12.2042	0.478862	0.82825
A_33_P3225327	ATP13A3	ATPase type 13A3	79572	0.551699	8.67391	0.0873112	0.37919	0.378976	8.67391	0.227376	0.62215
A_23_P164228	ATP5G1	ATP synthase, H+ transporting, mitochondrial Fo complex, subunit C1 (subunit 9)	516	0.0387203	12.8753	0.899351	0.973739	0.65499	12.8753	0.0468158	0.292689
A_23_P160537	AUNIP	aurora kinase A and ninein interacting protein	79000	1.61524	9.44548	0.00397388	0.0729	2.0443	9.44548	0.000655914	0.0307232
A_23_P334751	B3GALNT2	beta-1,3-N-acetylgalactosaminyltransferase 2	148789	0.875194	11.1542	0.0290016	0.213834	0.572896	11.1542	0.133781	0.49441
A_24_P212531	B3GALNT2	beta-1,3-N-acetylgalactosaminyltransferase 2	148789	0.196971	8.00141	0.262701	0.628702	0.161881	8.00141	0.353808	0.743272
A_24_P228228	B4GALT6	UDP-Gal:betaGlcNAc beta 1,4- galactosyltransferase, polypeptide 6	9331	0.999922	5.36644	0.00430568	0.0760936	0.581455	5.36644	0.0682064	0.357123
A_23_P152678	B9D1	B9 protein domain 1	27077	0.321916	10.15	0.298301	0.663149	0.307202	10.15	0.320099	0.715847
A_24_P176714	B9D1	B9 protein domain 1	27077	0.483355	9.9558	0.0917334	0.389086	0.299911	9.9558	0.280305	0.677307
A_24_P52921	BCAT1	branched chain amino-acid transaminase 1, cytosolic	586	0.843539	6.02681	0.120161	0.442028	-0.152819	6.02681	0.768795	0.945001
A_24_P935986	BCAT1	branched chain amino-acid transaminase 1, cytosolic	586	1.47858	8.48355	0.107325	0.420367	-0.54183	8.48355	0.538633	0.858344
A_23_P210886	BCL2L1	BCL2-like 1	598	0.716541	9.49353	0.0970234	0.401254	0.192349	9.49353	0.640546	0.902347
A_23_P154086	BCS1L	BC1 (ubiquinol-cytochrome c reductase) synthesis-like	617	0.352201	11.5671	0.126787	0.452972	0.690466	11.5671	0.00661019	0.0981076
A_24_P419120	BICD2	bicaudal D homolog 2 (Drosophila)	23299	-0.0680893	11.966	0.739598	0.920661	0.289169	11.966	0.17176	0.551899
A_23_P88630	BLM	Bloom syndrome, RecQ helicase-like	641	1.10254	9.32659	0.0876519	0.380066	2.01546	9.32659	0.0046747	0.0818642
A_23_P310911	BLMH	bleomycin hydrolase	642	0.605702	10.7219	0.0758762	0.353438	1.13184	10.7219	0.00298205	0.0646051
A_23_P71148	BLVRA	biliverdin reductase A	644	-0.585021	14.2213	0.0196056	0.173835	-0.53906	14.2213	0.0292871	0.226025
A_23_P154643	BMP7	bone morphogenetic protein 7	655	-1.50031	8.60359	0.00336495	0.0671057	-1.36225	8.60359	0.00642296	0.0966038
A_23_P68487	BMP7	bone morphogenetic protein 7	655	-0.544986	12.3975	0.476594	0.790109	-0.314986	12.3975	0.678926	0.916011
A_24_P91566	BMP7	bone morphogenetic protein 7	655	-0.570585	6.91433	0.186689	0.542126	0.0465958	6.91433	0.911357	0.981547
A_23_P22134	BNC1	basonuclin 1	646	0.00820161	9.79218	0.987635	0.9969	0.105897	9.79218	0.841513	0.965172
A_23_P70843	BPGM	2,3-bisphosphoglycerate mutase	669	-0.326397	10.8737	0.260232	0.62593	-0.110043	10.8737	0.69842	0.923699
A_23_P99452	BRCA2	breast cancer 2, early onset	675	0.430333	6.14275	0.31832	0.681321	1.22713	6.14275	0.0110098	0.130445
A_23_P15844	BRIP1	BRCA1 interacting protein C-terminal helicase 1	83990	0.871174	6.55635	0.0929065	0.391743	1.04202	6.55635	0.048852	0.299414
A_23_P75500	BRMS1	breast cancer metastasis suppressor 1	25855	1.11988	11.1332	0.00755153	0.103771	1.25253	11.1332	0.00361637	0.0712893
A_33_P3367017	BRMS1	breast cancer metastasis suppressor 1	25855	0.896946	9.06055	0.0335771	0.230999	1.34477	9.06055	0.00329889	0.067913
A_23_P419714	BTBD11	BTB (POZ) domain containing 11	121551	-0.307867	9.8875	0.759593	0.927386	-0.591339	9.8875	0.558469	0.867395
A_24_P183264	BTF3	basic transcription factor 3	689	-0.357125	13.4789	0.0480319	0.281338	-0.379004	13.4789	0.0374061	0.25904
A_23_P157215	BZW2	basic leucine zipper and W2 domains 2	28969	0.385966	12.9036	0.272314	0.638112	0.37782	12.9036	0.282133	0.67875
A_33_P3216237	BZW2	basic leucine zipper and W2 domains 2	28969	0.30036	11.9219	0.414394	0.751394	0.304007	11.9219	0.408886	0.784018
A_23_P138461	C10orf2	chromosome 10 open reading frame 2	56652	1.00077	7.89783	0.0037489	0.0708354	0.911273	7.89783	0.00695911	0.101165
A_32_P46765	C12orf29	chromosome 12 open reading frame 29	91298	-1.21368	9.21611	0.00016096	0.0145827	-1.14434	9.21611	0.000277315	0.0212943
A_23_P163117	C14orf169	chromosome 14 open reading frame 169	79697	0.838505	10.5002	0.00437897	0.076798	1.3552	10.5002	7.95628e-05	0.0128894
A_23_P206382	C16orf70	chromosome 16 open reading frame 70	80262	-0.233412	10.7952	0.295514	0.660682	0.198689	10.7952	0.370627	0.75677
A_23_P11862	C1orf112	chromosome 1 open reading frame 112	55732	1.21544	10.155	0.00863827	0.111954	1.68324	10.155	0.000843236	0.0347971
A_32_P339640	C20orf197	chromosome 20 open reading frame 197	284756	0.368039	4.91708	0.16798	0.515987	0.312869	4.91708	0.236797	0.632469
A_23_P154022	C2orf44	chromosome 2 open reading frame 44	80304	0.524368	8.99922	0.0306536	0.220461	0.964873	8.99922	0.000572465	0.029002
A_23_P101407	C3	complement component 3	718	-1.00308	11.1302	0.162018	0.507293	-2.58416	11.1302	0.00191993	0.0527328
A_33_P3347869	C3	complement component 3	718	-0.547425	8.28248	0.424808	0.758478	-0.746969	8.28248	0.280804	0.677685
A_33_P3392052	C5orf46	chromosome 5 open reading frame 46	389336	0.680663	4.63536	0.116231	0.435147	0.0124784	4.63536	0.975954	0.99405
A_23_P168541	C7orf26	chromosome 7 open reading frame 26	79034	-0.178828	11.0187	0.534574	0.82412	0.469893	11.0187	0.11639	0.46395
A_24_P88031	C8orf33	chromosome 8 open reading frame 33	65265	0.391456	8.37401	0.238515	0.601601	0.438868	8.37401	0.189094	0.57539
A_33_P3293202	C8orf37	chromosome 8 open reading frame 37	157657	0.19701	6.2512	0.494088	0.801801	0.0569539	6.2512	0.842074	0.9654
A_33_P3293207	C8orf37	chromosome 8 open reading frame 37	157657	-0.448671	8.00002	0.0818529	0.366776	0.0376674	8.00002	0.877245	0.973715
A_23_P312646	C9orf142	chromosome 9 open reading frame 142	286257	0.345613	11.004	0.202593	0.562611	0.958199	11.004	0.00232542	0.0573346
A_24_P336113	CABIN1	calcineurin binding protein 1	23523	0.121424	9.683	0.601557	0.860831	0.379036	9.683	0.117469	0.465982
A_33_P3302354	CABIN1	calcineurin binding protein 1	23523	0.338313	6.9417	0.190169	0.546557	0.613111	6.9417	0.0256352	0.210292
A_24_P943922	CACHD1	cache domain containing 1	57685	1.05037	6.71673	0.00393779	0.0727173	0.784587	6.71673	0.0221307	0.19306
A_23_P40049	CAD	carbamoyl-phosphate synthetase 2, aspartate transcarbamylase, and dihydroorotase	790	1.50503	10.5068	0.000714579	0.0295461	1.47739	10.5068	0.000833464	0.0347201
A_33_P3421913	CADM1	cell adhesion molecule 1	23705	0.0754798	9.84114	0.88058	0.968024	0.371521	9.84114	0.463838	0.820721
A_33_P3745146	CADM1	cell adhesion molecule 1	23705	0.302969	6.80839	0.320129	0.682934	0.702362	6.80839	0.031406	0.235715
A_23_P21092	CALB2	calbindin 2	794	1.01457	6.83089	0.267523	0.633148	-0.799399	6.83089	0.378333	0.762772
A_23_P26759	CANT1	calcium activated nucleotidase 1	124583	0.237064	8.70957	0.616945	0.868372	0.307782	8.70957	0.51738	0.847961
A_24_P116669	CANT1	calcium activated nucleotidase 1	124583	0.450881	6.65774	0.277257	0.642871	0.633316	6.65774	0.134563	0.495447
A_23_P152406	CAPNS2	calpain, small subunit 2	84290	-2.96948	9.95211	1.94849e-06	0.00243052	-2.16484	9.95211	5.99761e-05	0.0120076
A_23_P87532	CAPRIN2	caprin family member 2	65981	0.638782	9.61502	0.0956082	0.398536	0.6523	9.61502	0.0894395	0.408312
A_24_P56281	CAPRIN2	caprin family member 2	65981	0.436737	7.53936	0.203146	0.56363	0.583417	7.53936	0.0961333	0.423064
A_33_P3256785	CARM1	coactivator-associated arginine methyltransferase 1	10498	0.547234	13.0612	0.0254415	0.199596	0.635431	13.0612	0.0115458	0.133874
A_23_P128624	CARS2	cysteinyl-tRNA synthetase 2, mitochondrial (putative)	79587	-0.14876	13.4916	0.43074	0.762306	0.330781	13.4916	0.0926634	0.415466
A_23_P134454	CAV1	caveolin 1, caveolae protein, 22kDa	857	1.91974	13.6607	0.000836032	0.0320101	1.27482	13.6607	0.0139576	0.149171
A_24_P12626	CAV1	caveolin 1, caveolae protein, 22kDa	857	1.87955	12.978	0.00158412	0.0445987	1.24772	12.978	0.0213658	0.188977
A_23_P113634	CBFB	core-binding factor, beta subunit	865	0.291421	10.5713	0.150623	0.491276	0.472946	10.5713	0.0270421	0.216627
A_24_P74571	CBY1	chibby homolog 1 (Drosophila)	25776	-0.0550596	8.56942	0.836479	0.953971	0.0379728	8.56942	0.88676	0.975498
A_23_P337278	CCDC108	coiled-coil domain containing 108	255101	0.223073	4.60994	0.31667	0.679922	-0.0263735	4.60994	0.904047	0.979965
A_33_P3261586	CCDC108	coiled-coil domain containing 108	255101	-0.306282	4.72645	0.215485	0.576726	0.0877221	4.72645	0.715833	0.93047
A_33_P3309734	CCDC108	coiled-coil domain containing 108	255101	0.131828	5.14042	0.439422	0.768258	0.29218	5.14042	0.0994576	0.430021
A_24_P194420	CCDC134	coiled-coil domain containing 134	79879	0.488373	6.51205	0.16147	0.506354	1.10262	6.51205	0.00485041	0.0834581
A_33_P3399593	CCDC134	coiled-coil domain containing 134	79879	1.18533	6.4184	0.00687099	0.0989564	1.69812	6.4184	0.000462756	0.0261824
A_23_P311144	CCDC138	coiled-coil domain containing 138	165055	1.00481	7.08467	0.0282969	0.210931	0.87103	7.08467	0.0524169	0.311444
A_23_P384056	CCDC14	coiled-coil domain containing 14	64770	-0.00795138	11.4988	0.978938	0.99511	0.131818	11.4988	0.662724	0.910119
A_33_P3313785	CCDC14	coiled-coil domain containing 14	64770	0.884977	8.40266	0.014933	0.150106	0.576439	8.40266	0.0924979	0.415028
A_24_P157156	CCDC150	coiled-coil domain containing 150	284992	1.22137	6.86198	0.00989468	0.120503	1.33163	6.86198	0.00579039	0.0919368
A_23_P105664	CCDC59	coiled-coil domain containing 59	29080	0.246956	11.5464	0.230948	0.593212	0.315085	11.5464	0.13234	0.492093
A_33_P3402570	CCDC59	coiled-coil domain containing 59	29080	0.50764	11.0905	0.0979662	0.403205	0.361864	11.0905	0.226995	0.621766
A_23_P161918	CCDC86	coiled-coil domain containing 86	79080	0.597846	13.2385	0.168827	0.517231	1.3167	13.2385	0.00643884	0.0966792
A_24_P373286	CCP110	centriolar coiled coil protein 110kDa	9738	0.481255	9.2553	0.0897945	0.384606	0.785232	9.2553	0.0100243	0.123313
A_23_P105392	CCT2	chaperonin containing TCP1, subunit 2 (beta)	10576	1.00322	15.1576	0.0033708	0.0671792	1.16359	15.1576	0.00110597	0.0397001
A_23_P160631	CCT3	chaperonin containing TCP1, subunit 3 (gamma)	7203	1.11828	14.1959	0.00129541	0.0400057	1.17954	14.1959	0.000842975	0.0347971
A_33_P3396831	CCT3	chaperonin containing TCP1, subunit 3 (gamma)	7203	-0.888947	5.8357	0.173245	0.523247	0.412684	5.8357	0.516209	0.847574
A_23_P102420	CCT4	chaperonin containing TCP1, subunit 4 (delta)	10575	0.249498	15.263	0.26575	0.63143	0.660441	15.263	0.00874803	0.114489
A_33_P3229397	CCT4	chaperonin containing TCP1, subunit 4 (delta)	10575	0.0789703	14.4024	0.799126	0.94109	0.469755	14.4024	0.145044	0.511823
A_23_P102404	CCT7	chaperonin containing TCP1, subunit 7 (eta)	10574	1.06807	14.5516	0.000256752	0.0179348	1.11377	14.5516	0.000174283	0.017535
A_23_P331928	CD109	CD109 molecule	135228	0.85865	11.0252	0.0729285	0.346052	-0.537474	11.0252	0.245068	0.641948
A_23_P119698	CD320	CD320 molecule	51293	1.19802	11.0118	0.0183992	0.167826	1.60089	11.0118	0.00309979	0.0659874
A_21_P0000152	CD44	CD44 molecule (Indian blood group)	960	0.196691	6.67879	0.64187	0.880866	0.173981	6.67879	0.680532	0.916856
A_33_P3294509	CD44	CD44 molecule (Indian blood group)	960	-0.160326	14.1372	0.6263	0.873297	-0.127428	14.1372	0.698283	0.923658
A_24_P303974	CDC123	cell division cycle 123	8872	1.03124	11.913	0.000457269	0.0235827	0.948511	11.913	0.000925588	0.0363252
A_23_P385861	CDCA2	cell division cycle associated 2	157313	1.0578	11.2657	0.114658	0.432563	1.95254	11.2657	0.00771227	0.10704
A_24_P133488	CDCA4	cell division cycle associated 4	55038	0.613468	8.2966	0.0986037	0.404558	1.2633	8.2966	0.0026378	0.0609243
A_23_P104651	CDCA5	cell division cycle associated 5	113130	1.21577	11.6217	0.0433762	0.265963	2.26032	11.6217	0.0010133	0.0379071
A_33_P3277575	CDCA5	cell division cycle associated 5	113130	1.81938	5.85061	0.03805	0.246956	0.371737	5.85061	0.647242	0.905031
A_19_P00808208	CDCA7L	cell division cycle associated 7-like	55536	0.844226	7.85827	0.0644707	0.32527	1.15568	7.85827	0.0156937	0.159747
A_24_P274795	CDCA7L	cell division cycle associated 7-like	55536	0.386998	10.6118	0.360414	0.715624	0.759144	10.6118	0.0847098	0.397677
A_33_P3251144	CDCA7L	cell division cycle associated 7-like	55536	0.283078	5.74431	0.401233	0.742481	0.625216	5.74431	0.0764504	0.378516
A_24_P198820	CDK12	cyclin-dependent kinase 12	51755	0.228056	8.78257	0.259555	0.625075	0.284602	8.78257	0.164582	0.542604
A_33_P3315801	CDK12	cyclin-dependent kinase 12	51755	0.509788	6.60913	0.163681	0.509884	1.08791	6.60913	0.00723769	0.102996
A_33_P3341239	CDK16	cyclin-dependent kinase 16	5127	0.182134	14.6877	0.431127	0.762472	0.498823	14.6877	0.0433221	0.280069
A_23_P139486	CDK2AP1	cyclin-dependent kinase 2 associated protein 1	8099	0.571358	14.7905	0.014981	0.150322	0.579658	14.7905	0.0138379	0.148418
A_23_P324754	CEMIP	cell migration inducing protein, hyaluronan binding	57214	1.66221	7.18153	0.0329299	0.228735	0.871038	7.18153	0.235603	0.631443
A_24_P84396	CEMIP	cell migration inducing protein, hyaluronan binding	57214	0.0548347	4.88185	0.810862	0.945383	-0.237095	4.88185	0.30945	0.706053
A_23_P320829	CEP128	centrosomal protein 128kDa	145508	0.525636	6.14546	0.124717	0.449919	0.700987	6.14546	0.0469503	0.293017
A_23_P430201	CEP128	centrosomal protein 128kDa	145508	1.28291	8.8923	0.004823	0.0813425	1.0551	8.8923	0.0156752	0.159644
A_23_P200874	CEP85	centrosomal protein 85kDa	64793	0.142136	7.84212	0.655379	0.88677	0.762409	7.84212	0.0281634	0.221526
A_32_P5480	CERS6	ceramide synthase 6	253782	-0.485624	12.6554	0.132705	0.463266	-0.461212	12.6554	0.15173	0.522843
A_33_P3399870	CERS6	ceramide synthase 6	253782	-0.218098	9.7903	0.279507	0.645307	0.220248	9.7903	0.274991	0.672371
A_23_P3514	CFAP20	cilia and flagella associated protein 20	29105	0.226023	11.2828	0.255831	0.620866	0.377573	11.2828	0.0677312	0.356141
A_23_P318581	CFAP97	cilia and flagella associated protein 97	57587	0.514565	12.0245	0.0202297	0.176604	0.408306	12.0245	0.0566622	0.323078
A_33_P3265965	CFAP97	cilia and flagella associated protein 97	57587	0.71608	7.51972	0.00424029	0.0755207	0.618354	7.51972	0.0107036	0.12807
A_23_P119562	CFD	complement factor D (adipsin)	1675	-0.338465	10.2571	0.580112	0.849757	-0.64455	10.2571	0.298967	0.696346
A_24_P373152	CFL2	cofilin 2 (muscle)	1073	1.27545	7.73056	0.00036945	0.0214016	1.58469	7.73056	4.66932e-05	0.0110286
A_32_P194264	CHAC2	ChaC, cation transport regulator homolog 2 (E. coli)	494143	1.78635	8.35739	0.00474157	0.0805225	1.97574	8.35739	0.00233695	0.0574953
A_23_P164559	CHAMP1	chromosome alignment maintaining phosphoprotein 1	283489	0.81001	10.5	0.0113547	0.129846	1.08947	10.5	0.00153975	0.0466966
A_23_P251927	CHCHD3	coiled-coil-helix-coiled-coil-helix domain containing 3	54927	1.09237	10.7464	0.00210538	0.0518426	1.16983	10.7464	0.00124374	0.0422555
A_33_P3235975	CHCHD6	coiled-coil-helix-coiled-coil-helix domain containing 6	84303	0.894866	8.94274	0.00118003	0.0381917	0.677666	8.94274	0.00832416	0.111986
A_23_P53541	CHD4	chromodomain helicase DNA binding protein 4	1108	0.132043	11.5487	0.63476	0.877772	0.32239	11.5487	0.255431	0.652621
A_23_P16139	CHERP	calcium homeostasis endoplasmic reticulum protein	10523	0.724863	8.2433	0.0467841	0.277573	0.848039	8.2433	0.0230523	0.197565
A_24_P295806	CHID1	chitinase domain containing 1	66005	-0.858091	9.36938	0.0032442	0.0657195	-0.520696	9.36938	0.0496757	0.302236
A_23_P88691	CHRNA5	cholinergic receptor, nicotinic, alpha 5 (neuronal)	1138	1.39245	7.73109	0.0230691	0.189356	2.0082	7.73109	0.00246469	0.0586625
A_32_P111639	CHST9	carbohydrate (N-acetylgalactosamine 4-0) sulfotransferase 9	83539	0.0607016	5.54555	0.87413	0.966029	-0.402848	5.54555	0.302323	0.699886
A_21_P0013760	CHTF8	CTF8, chromosome transmission fidelity factor 8 homolog (S. cerevisiae)	54921	0.869362	10.0864	0.00899303	0.114507	0.703868	10.0864	0.0278996	0.2206
A_32_P112279	CHTF8	CTF8, chromosome transmission fidelity factor 8 homolog (S. cerevisiae)	54921	0.0864697	10.4063	0.698845	0.904697	0.640484	10.4063	0.0110093	0.130445
A_23_P142322	CIRBP	cold inducible RNA binding protein	1153	-0.229518	12.4718	0.371799	0.72384	-0.459097	12.4718	0.0861037	0.400451
A_23_P377616	CIRBP	cold inducible RNA binding protein	1153	-2.11394	8.12577	0.00123087	0.0391511	-1.57009	8.12577	0.00966075	0.120652
A_23_P388812	CKAP2L	cytoskeleton associated protein 2-like	150468	0.952678	9.43164	0.121882	0.444825	1.74918	9.43164	0.0090787	0.116775
A_23_P117797	CLN6	ceroid-lipofuscinosis, neuronal 6, late infantile, variant	54982	1.14003	9.02281	0.0333879	0.230445	1.36909	9.02281	0.0132697	0.145036
A_23_P215913	CLU	clusterin	1191	-0.665962	10.3415	0.2366	0.59956	-1.98219	10.3415	0.00244743	0.0585751
A_24_P61753	CLUH	clustered mitochondria (cluA/CLU1) homolog	23277	0.322631	9.32708	0.27145	0.63717	0.893371	9.32708	0.00676872	0.0994739
A_23_P132874	CMSS1	cms1 ribosomal small subunit homolog (yeast)	84319	1.00259	12.4251	0.0123556	0.135769	1.10473	12.4251	0.00691338	0.100705
A_32_P84009	CMTM4	CKLF-like MARVEL transmembrane domain containing 4	146223	0.0447616	12.8067	0.871125	0.965263	-0.242644	12.8067	0.385513	0.768146
A_24_P97526	CMTM6	CKLF-like MARVEL transmembrane domain containing 6	54918	0.964982	11.8082	0.134178	0.465959	-0.140261	11.8082	0.820645	0.960364
A_24_P142743	CNN2	calponin 2	1265	1.18576	12.4319	0.0137291	0.143481	0.565121	12.4319	0.201178	0.590908
A_23_P390700	CNTN1	contactin 1	1272	1.17318	6.1146	0.0723776	0.34495	1.44566	6.1146	0.0311621	0.234499
A_33_P3409090	CNTN1	contactin 1	1272	1.04996	6.30936	0.0973504	0.401969	1.79276	6.30936	0.0088996	0.115625
A_23_P347508	COA7	cytochrome c oxidase assembly factor 7 (putative)	65260	0.715243	10.1848	0.0214474	0.181663	1.0057	10.1848	0.00266565	0.061211
A_23_P214168	COL12A1	collagen, type XII, alpha 1	1303	5.45664	10.6187	4.66355e-06	0.00334312	2.76218	10.6187	0.00273644	0.0616794
A_33_P3231953	COL12A1	collagen, type XII, alpha 1	1303	2.66254	6.73582	0.00168691	0.0458279	0.622455	6.73582	0.38118	0.764855
A_23_P209183	COLGALT1	collagen beta(1-O)galactosyltransferase 1	79709	0.44997	9.63202	0.117279	0.436855	0.926627	9.63202	0.00397689	0.0750232
A_33_P3245575	COLGALT1	collagen beta(1-O)galactosyltransferase 1	79709	0.672514	6.57123	0.00832275	0.109687	0.901319	6.57123	0.00104779	0.0386462
A_23_P152858	COPRS	coordinator of PRMT5, differentiation stimulator	55352	0.396411	13.3996	0.146279	0.484322	1.01566	13.3996	0.00146141	0.0454995
A_23_P89199	COPS3	COP9 signalosome subunit 3	8533	0.493496	12.8036	0.0779177	0.358426	0.660716	12.8036	0.0232233	0.198337
A_23_P79725	COPS7B	COP9 signalosome subunit 7B	64708	0.271014	7.82168	0.417357	0.753448	0.563078	7.82168	0.104353	0.440785
A_33_P3292297	COPS7B	COP9 signalosome subunit 7B	64708	0.221312	6.27031	0.467597	0.784168	0.743448	6.27031	0.0249694	0.207052
A_23_P124733	COQ2	coenzyme Q2 4-hydroxybenzoate polyprenyltransferase	27235	1.46769	8.93291	9.546e-05	0.0117479	1.46861	8.93291	9.48805e-05	0.013502
A_24_P416131	COTL1	coactosin-like F-actin binding protein 1	23406	3.34961	13.1511	8.295e-06	0.00457413	2.35046	13.1511	0.000293049	0.0218831
A_23_P55123	COX10	COX10 heme A:farnesyltransferase cytochrome c oxidase assembly factor	1352	0.52992	7.95124	0.0923712	0.390519	0.677186	7.95124	0.0367075	0.25663
A_21_P0011678	CS	citrate synthase	1431	0.314956	12.823	0.107159	0.420259	0.652998	12.823	0.00305754	0.0655256
A_33_P3215078	CS	citrate synthase	1431	0.329234	14.9602	0.0636774	0.323486	0.694751	14.9602	0.000800142	0.0339403
A_23_P17393	CSE1L	CSE1 chromosome segregation 1-like (yeast)	1434	0.826595	13.754	0.0177781	0.165245	0.925994	13.754	0.00939706	0.119044
A_33_P3284029	CSE1L	CSE1 chromosome segregation 1-like (yeast)	1434	0.777287	12.8533	0.0368608	0.242833	0.89749	12.8533	0.018507	0.175055
A_23_P146946	CST6	cystatin E/M	1474	-0.629142	8.13324	0.618918	0.869873	-2.25587	8.13324	0.0894735	0.408374
A_23_P362824	CSTF1	cleavage stimulation factor, 3' pre-RNA, subunit 1, 50kDa	1477	-0.0449328	11.0446	0.826804	0.950667	0.446496	11.0446	0.0437067	0.281512
A_24_P347704	CTCF	CCCTC-binding factor (zinc finger protein)	10664	0.408323	9.59145	0.150586	0.491229	0.608679	9.59145	0.0397031	0.267152
A_24_P251534	CTDSPL	CTD (carboxy-terminal domain, RNA polymerase II, polypeptide A) small phosphatase-like	10217	-0.13694	10.1505	0.769086	0.930218	-0.220623	10.1505	0.637074	0.901071
A_23_P14774	CTSH	cathepsin H	1512	0.590756	14.5521	0.137673	0.471198	-1.3178	14.5521	0.00342308	0.0690927
A_33_P3387045	CYB5D1	cytochrome b5 domain containing 1	124637	0.442751	10.4602	0.0846837	0.37306	0.55649	10.4602	0.0350909	0.250142
A_33_P3388564	CYB5D1	cytochrome b5 domain containing 1	124637	0.240586	5.83007	0.21573	0.576859	0.71187	5.83007	0.00179598	0.0506381
A_23_P2181	CYB5R2	cytochrome b5 reductase 2	51700	0.581715	13.0768	0.221124	0.582672	0.0833951	13.0768	0.856994	0.968501
A_33_P3381265	CYB5R2	cytochrome b5 reductase 2	51700	1.03607	9.81423	0.074748	0.350484	0.605263	9.81423	0.279751	0.676907
A_23_P167509	CYFIP2	cytoplasmic FMR1 interacting protein 2	26999	0.673541	6.70948	0.226334	0.588423	-0.10124	6.70948	0.851896	0.967184
A_33_P3226177	CYFIP2	cytoplasmic FMR1 interacting protein 2	26999	0.657783	5.44316	0.0625452	0.320358	0.147569	5.44316	0.656981	0.9084
A_24_P293530	CYP4X1	cytochrome P450, family 4, subfamily X, polypeptide 1	260293	1.2819	8.53415	0.0895861	0.384211	0.536429	8.53415	0.458159	0.817973
A_23_P148984	DARS2	aspartyl-tRNA synthetase 2, mitochondrial	55157	1.25292	9.14758	0.00872052	0.112638	1.61042	9.14758	0.00154845	0.0468613
A_23_P28466	DAW1	dynein assembly factor with WDR repeat domains 1	164781	0.308227	5.57131	0.558107	0.837	0.732469	5.57131	0.175752	0.557757
A_24_P54131	DCLRE1B	DNA cross-link repair 1B	64858	1.48861	7.70942	0.00460835	0.0791508	1.61888	7.70942	0.00256315	0.0599036
A_23_P52738	DCPS	decapping enzyme, scavenger	28960	0.606589	10.4557	0.0735339	0.347401	0.953422	10.4557	0.0087824	0.114756
A_23_P127533	DCUN1D5	DCN1, defective in cullin neddylation 1, domain containing 5	84259	0.802392	12.6304	0.0017893	0.0473533	0.867663	12.6304	0.000967612	0.0370438
A_19_P00321656	DDAH1	dimethylarginine dimethylaminohydrolase 1	23576	0.113129	5.37171	0.682407	0.897992	0.305801	5.37171	0.277618	0.67449
A_23_P201386	DDAH1	dimethylarginine dimethylaminohydrolase 1	23576	2.19416	10.4801	0.00095078	0.0339305	1.4227	10.4801	0.0172928	0.168775
A_23_P258246	DDB1	damage-specific DNA binding protein 1, 127kDa	1642	0.380665	13.6901	0.0503288	0.287626	0.382346	13.6901	0.0494499	0.301439
A_33_P3259878	DDB1	damage-specific DNA binding protein 1, 127kDa	1642	-0.231946	5.03334	0.328307	0.689166	0.0936668	5.03334	0.688743	0.920062
A_23_P205623	DDHD1	DDHD domain containing 1	80821	1.52612	6.79871	4.87413e-06	0.003439	1.47111	6.79871	7.33871e-06	0.00467631
A_23_P429491	DDIAS	DNA damage-induced apoptosis suppressor	220042	1.8463	9.33336	0.00201734	0.0504327	2.40509	9.33336	0.000220798	0.0188932
A_23_P32938	DDX10	DEAD (Asp-Glu-Ala-Asp) box polypeptide 10	1662	0.72766	11.0343	0.0239774	0.193557	0.90252	11.0343	0.00722618	0.102883
A_32_P93149	DDX10	DEAD (Asp-Glu-Ala-Asp) box polypeptide 10	1662	0.749853	5.35531	0.00987039	0.120335	0.317423	5.35531	0.227623	0.622595
A_23_P64770	DDX23	DEAD (Asp-Glu-Ala-Asp) box polypeptide 23	9416	0.114218	12.704	0.621625	0.871014	0.499358	12.704	0.0444441	0.28396
A_23_P78664	DDX39A	DEAD (Asp-Glu-Ala-Asp) box polypeptide 39A	10212	1.12831	13.5099	0.002999	0.0633103	1.72507	13.5099	8.03805e-05	0.0129124
A_23_P47839	DDX55	DEAD (Asp-Glu-Ala-Asp) box polypeptide 55	57696	0.224744	9.06854	0.376026	0.726917	0.712609	9.06854	0.0116022	0.134095
A_33_P3357062	DDX55	DEAD (Asp-Glu-Ala-Asp) box polypeptide 55	57696	0.0271385	10.5732	0.91827	0.978756	0.59914	10.5732	0.0367732	0.256745
A_33_P3372844	DDX56	DEAD (Asp-Glu-Ala-Asp) box helicase 56	54606	0.116266	13.6156	0.660462	0.889065	0.416864	13.6156	0.129802	0.4873
A_24_P144377	DEXI	Dexi homolog (mouse)	28955	0.0327015	12.5597	0.87172	0.965391	0.247184	12.5597	0.234147	0.629935
A_23_P12189	DFFA	DNA fragmentation factor, 45kDa, alpha polypeptide	1676	0.35365	10.8093	0.133654	0.464984	0.530239	10.8093	0.0315737	0.236386
A_23_P15202	DHODH	dihydroorotate dehydrogenase (quinone)	1723	0.981887	9.62001	0.00648731	0.0960981	0.979212	9.62001	0.00660078	0.0980187
A_23_P501887	DHPS	deoxyhypusine synthase	1725	-0.915576	10.4432	0.00520922	0.084901	-0.441603	10.4432	0.133563	0.494217
A_24_P364970	DHX33	DEAH (Asp-Glu-Ala-His) box polypeptide 33	56919	0.895215	8.44966	0.0124516	0.136354	1.09006	8.44966	0.0035982	0.0711809
A_23_P162719	DIAPH3	diaphanous-related formin 3	81624	2.05041	8.15626	0.00361496	0.0694288	1.89588	8.15626	0.00610563	0.0941268
A_32_P150891	DIAPH3	diaphanous-related formin 3	81624	1.90321	8.9275	0.0121224	0.134391	2.27421	8.9275	0.00396667	0.0749291
A_23_P34946	DIEXF	digestive organ expansion factor homolog (zebrafish)	27042	0.354936	6.36142	0.183199	0.537653	0.359333	6.36142	0.178167	0.560787
A_23_P58529	DIMT1	DIM1 dimethyladenosine transferase 1 homolog (S. cerevisiae)	27292	0.898777	12.4195	0.00162605	0.0450277	0.977092	12.4195	0.000836081	0.0347201
A_23_P65741	DIS3L	DIS3 like exosome 3'-5' exoribonuclease	115752	0.427759	10.6744	0.0424528	0.263373	0.574019	10.6744	0.00961287	0.120394
A_23_P24129	DKK1	dickkopf WNT signaling pathway inhibitor 1	22943	2.77097	11.5687	0.00141598	0.0418769	2.22353	11.5687	0.00670517	0.0988984
A_23_P320261	DMKN	dermokine	93099	-2.03904	14.164	0.00310941	0.0641357	-1.9373	14.164	0.00443143	0.0793685
A_33_P3246883	DMKN	dermokine	93099	-2.01153	12.2341	0.00371561	0.0705118	-1.84258	12.2341	0.00664784	0.0983862
A_33_P3246885	DMKN	dermokine	93099	0.117089	11.6577	0.802425	0.942312	-0.623441	11.6577	0.195909	0.583313
A_23_P46455	DNAJC8	DnaJ (Hsp40) homolog, subfamily C, member 8	22826	0.139296	10.1666	0.576722	0.847553	0.328387	10.1666	0.1992	0.587853
A_23_P204324	DNM1L	dynamin 1-like	10059	0.838342	10.0227	0.00296859	0.063054	0.937997	10.0227	0.0012764	0.0426912
A_24_P743907	DNM1L	dynamin 1-like	10059	0.686397	10.3018	0.00526667	0.0852629	0.656178	10.3018	0.00703516	0.101714
A_33_P3285430	DNM1L	dynamin 1-like	10059	0.16368	6.1255	0.524217	0.818384	-0.00110623	6.1255	0.99654	0.999311
A_33_P3329187	DNMT1	DNA (cytosine-5-)-methyltransferase 1	1786	1.04211	11.5225	0.0132285	0.140988	1.76569	11.5225	0.000277216	0.0212943
A_23_P148584	DOCK11	dedicator of cytokinesis 11	139818	0.413583	8.25198	0.469179	0.785076	1.41007	8.25198	0.0236403	0.200243
A_23_P1775	DPAGT1	dolichyl-phosphate (UDP-N-acetylglucosamine) N-acetylglucosaminephosphotransferase 1 (GlcNAc-1-P transferase)	1798	1.25802	10.0584	3.18985e-05	0.00762229	1.12636	10.0584	9.70074e-05	0.0136549
A_33_P3240200	DPCD	deleted in primary ciliary dyskinesia homolog (mouse)	25911	-0.289489	13.596	0.19989	0.558896	-0.264781	13.596	0.238784	0.634801
A_33_P3286046	DPCD	deleted in primary ciliary dyskinesia homolog (mouse)	25911	-0.592687	11.9398	0.0471823	0.278696	-0.420939	11.9398	0.144668	0.511424
A_24_P393844	DPH2	DPH2 homolog (S. cerevisiae)	1802	0.796669	10.7486	0.0110598	0.127977	1.18986	10.7486	0.000635646	0.0302965
A_24_P38347	DPYSL2	dihydropyrimidinase-like 2	1808	1.38664	8.62394	0.00401055	0.0732949	2.18779	8.62394	8.87946e-05	0.0133006
A_24_P344416	DSC3	desmocollin 3	1825	-1.32965	8.22448	0.0265305	0.203872	-0.694592	8.22448	0.216544	0.609973
A_33_P3266898	DSC3	desmocollin 3	1825	-1.02489	7.85511	0.0311459	0.222384	-0.664989	7.85511	0.142598	0.508256
A_23_P17512	DTD1	D-tyrosyl-tRNA deacylase 1	92675	0.515055	13.1518	0.0263425	0.203135	0.226978	13.1518	0.292707	0.689864
A_23_P255569	DUS1L	dihydrouridine synthase 1-like (S. cerevisiae)	64118	0.403203	11.386	0.131523	0.461206	0.729574	11.386	0.0116358	0.134158
A_33_P3266530	DUS1L	dihydrouridine synthase 1-like (S. cerevisiae)	64118	0.447907	14.0222	0.0415036	0.259875	0.603004	14.0222	0.00913151	0.117286
A_23_P207537	DUSP14	dual specificity phosphatase 14	11072	0.527682	12.3926	0.119631	0.441035	0.430987	12.3926	0.197291	0.58518
A_24_P51855	DUSP7	dual specificity phosphatase 7	1849	0.307434	5.96839	0.228343	0.590262	0.596061	5.96839	0.0283785	0.222424
A_32_P210202	E2F7	E2F transcription factor 7	144455	1.32714	9.86315	0.0181611	0.166798	2.02911	9.86315	0.00109939	0.0395538
A_33_P3318661	E2F7	E2F transcription factor 7	144455	0.646302	5.28195	0.0399086	0.254585	1.03458	5.28195	0.00273791	0.0616794
A_23_P35871	E2F8	E2F transcription factor 8	79733	-0.0575883	7.52772	0.924279	0.980464	0.85253	7.52772	0.173806	0.554449
A_23_P128554	EBPL	emopamil binding protein-like	84650	-0.424719	13.4236	0.256036	0.621048	-0.435557	13.4236	0.244657	0.641517
A_33_P3366082	EBPL	emopamil binding protein-like	84650	-0.263006	12.2804	0.436009	0.766263	-0.509434	12.2804	0.142582	0.508247
A_23_P144202	EEFSEC	eukaryotic elongation factor, selenocysteine-tRNA-specific	60678	0.409716	6.77448	0.215692	0.576846	0.742204	6.77448	0.033954	0.245181
A_24_P355944	EFNB2	ephrin-B2	1948	0.142625	11.4444	0.691956	0.901409	0.0634168	11.4444	0.859844	0.969301
A_23_P55190	EFTUD2	elongation factor Tu GTP binding domain containing 2	9343	0.743221	13.539	0.00600248	0.0921403	0.80572	13.539	0.0034905	0.069894
A_23_P105313	EIF2B1	eukaryotic translation initiation factor 2B, subunit 1 alpha, 26kDa	1967	0.478419	12.3747	0.022056	0.184386	0.476075	12.3747	0.0226037	0.195521
A_23_P115046	EIF2B3	eukaryotic translation initiation factor 2B, subunit 3 gamma, 58kDa	8891	0.466037	10.1437	0.153393	0.494488	0.855615	10.1437	0.0149474	0.155632
A_33_P3296372	EIF2B3	eukaryotic translation initiation factor 2B, subunit 3 gamma, 58kDa	8891	0.454077	12.2798	0.0937599	0.393951	0.758743	12.2798	0.00943002	0.119172
A_33_P3305482	EIF2B3	eukaryotic translation initiation factor 2B, subunit 3 gamma, 58kDa	8891	1.4837	10.5125	6.62752e-05	0.0101736	1.45354	10.5125	8.12327e-05	0.0130083
A_23_P157072	EIF3B	eukaryotic translation initiation factor 3, subunit B	8662	0.841778	13.6696	0.00512839	0.0842475	0.981853	13.6696	0.0017139	0.0494169
A_33_P3239222	EIF3B	eukaryotic translation initiation factor 3, subunit B	8662	0.578944	13.2205	0.0357266	0.238798	0.770481	13.2205	0.00793456	0.108845
A_33_P3369581	EIF3G	eukaryotic translation initiation factor 3, subunit G	8666	-0.145353	12.1208	0.590279	0.855169	0.183858	12.1208	0.497178	0.838311
A_23_P85560	EIF3I	eukaryotic translation initiation factor 3, subunit I	8668	0.51307	14.2675	0.0197835	0.174844	0.509821	14.2675	0.0204373	0.184873
A_23_P57521	EIF3L	eukaryotic translation initiation factor 3, subunit L	51386	-0.777346	13.6383	0.00678261	0.0982729	-0.695682	13.6383	0.0131432	0.144176
A_23_P218892	EIF4G1	eukaryotic translation initiation factor 4 gamma, 1	1981	0.699383	11.9931	0.0406353	0.257265	1.08968	11.9931	0.00341936	0.0690505
A_21_P0013292	EIF4H	eukaryotic translation initiation factor 4H	7458	0.132373	14.9961	0.403681	0.743947	0.106539	14.9961	0.499622	0.839316
A_32_P168886	EIF4H	eukaryotic translation initiation factor 4H	7458	0.328063	15.2737	0.15499	0.496532	0.421955	15.2737	0.0736061	0.371064
A_24_P380022	EIF5A2	eukaryotic translation initiation factor 5A2	56648	1.49187	7.71167	0.00140263	0.0417281	1.39847	7.71167	0.00229178	0.0568719
A_23_P38254	ELAC2	elaC ribonuclease Z 2	60528	0.737612	14.2916	0.0198454	0.175107	0.844553	14.2916	0.00935946	0.118751
A_33_P3373541	ELAC2	elaC ribonuclease Z 2	60528	0.613197	6.14924	0.0275117	0.207874	0.883053	6.14924	0.00323362	0.0673314
A_23_P388681	ELAVL1	ELAV like RNA binding protein 1	1994	1.0976	9.41117	0.00121125	0.0388283	1.1391	9.41117	0.00089817	0.0357951
A_23_P94571	ELAVL2	ELAV like neuron-specific RNA binding protein 2	1993	0.898867	5.52295	0.0307821	0.221027	1.38567	5.52295	0.0023538	0.0576379
A_23_P338325	ELK3	ELK3, ETS-domain protein (SRF accessory protein 2)	2004	0.721808	7.6018	0.21341	0.574179	0.108644	7.6018	0.847301	0.96654
A_23_P78438	ELP2	elongator acetyltransferase complex subunit 2	55250	-0.541429	13.1624	0.01334	0.141595	-0.630493	13.1624	0.00528679	0.0872746
A_23_P435610	EMC1	ER membrane protein complex subunit 1	23065	0.407677	9.76864	0.181937	0.535925	0.423008	9.76864	0.167056	0.545865
A_33_P3297621	EMC1	ER membrane protein complex subunit 1	23065	0.620002	9.85354	0.0359127	0.23956	0.869899	9.85354	0.00572264	0.0913557
A_33_P3297626	EMC1	ER membrane protein complex subunit 1	23065	-0.0901977	5.33316	0.630862	0.875588	0.0556469	5.33316	0.766296	0.94427
A_23_P106859	EMC8	ER membrane protein complex subunit 8	10328	0.709694	12.8841	0.0126903	0.137647	0.947127	12.8841	0.00189659	0.0523677
A_23_P85171	EMD	emerin	2010	0.0442605	10.8302	0.870789	0.965207	0.302408	10.8302	0.276611	0.673661
A_24_P253215	EMG1	EMG1 N1-specific pseudouridine methyltransferase	10436	0.892478	12.0818	0.0181853	0.166865	1.25884	12.0818	0.00205701	0.0540365
A_23_P205746	EML1	echinoderm microtubule associated protein like 1	2009	-0.839029	9.05247	0.382246	0.730319	1.16679	9.05247	0.230141	0.625002
A_33_P3219942	EML1	echinoderm microtubule associated protein like 1	2009	-0.0611743	5.81485	0.898178	0.973321	0.999938	5.81485	0.051279	0.307873
A_23_P119362	EMP3	epithelial membrane protein 3	2014	1.34162	9.9181	0.183732	0.538419	1.3392	9.9181	0.184474	0.569608
A_23_P258251	ENOX2	ecto-NOX disulfide-thiol exchanger 2	10495	1.03135	9.59589	3.42205e-05	0.00771282	0.886402	9.59589	0.000153356	0.0166568
A_23_P134109	EPB41L2	erythrocyte membrane protein band 4.1-like 2	2037	1.89279	8.65207	0.000338162	0.0208261	1.83648	8.65207	0.00044148	0.025701
A_33_P3331376	EPHB2	EPH receptor B2	2048	-0.304821	5.24214	0.264125	0.630041	-0.0785647	5.24214	0.768739	0.945001
A_33_P3370787	EPHB2	EPH receptor B2	2048	-0.419541	7.49136	0.49818	0.803949	-1.00513	7.49136	0.117806	0.466412
A_33_P3880302	EPHB2	EPH receptor B2	2048	-0.304204	5.75499	0.388457	0.734061	-0.732992	5.75499	0.0499095	0.30311
A_23_P95060	EPHB3	EPH receptor B3	2049	-1.13747	7.22954	0.0209483	0.179742	-0.57707	7.22954	0.208466	0.599776
A_23_P34537	EPHX1	epoxide hydrolase 1, microsomal (xenobiotic)	2052	-0.724614	11.0868	0.14811	0.48678	-1.20042	11.0868	0.0237011	0.200448
A_24_P940803	EPT1	ethanolaminephosphotransferase 1	85465	0.878076	11.3244	0.0110069	0.127563	0.813411	11.3244	0.0168435	0.166235
A_33_P3230176	EPT1	ethanolaminephosphotransferase 1	85465	0.952463	6.86656	0.000200131	0.0161631	0.922837	6.86656	0.000267541	0.0209036
A_23_P41344	EREG	epiregulin	2069	1.42673	9.06958	0.109732	0.42403	1.06184	9.06958	0.224495	0.619324
A_32_P155416	ERI3	ERI1 exoribonuclease family member 3	79033	0.167815	9.42649	0.532603	0.823172	0.547801	9.42649	0.0553722	0.319503
A_23_P150852	ESYT1	extended synaptotagmin-like protein 1	23344	0.687924	10.6463	0.0367445	0.242509	0.600823	10.6463	0.0634073	0.343568
A_24_P416346	ETV4	ets variant 4	2118	1.23108	7.15267	0.105656	0.417391	1.12853	7.15267	0.135169	0.496549
A_21_P0012766	EVA1C	eva-1 homolog C (C. elegans)	59271	-0.750314	9.19356	0.0268021	0.204916	-0.0532742	9.19356	0.863208	0.970386
A_24_P649388	EVA1C	eva-1 homolog C (C. elegans)	59271	-1.04708	8.10039	0.000616918	0.0275757	-0.240826	8.10039	0.330675	0.725197
A_33_P3258747	EVA1C	eva-1 homolog C (C. elegans)	59271	-0.947523	7.77913	0.00716332	0.10106	0.0282357	7.77913	0.926748	0.984506
A_23_P205293	EXD2	exonuclease 3'-5' domain containing 2	55218	1.03463	7.48087	0.000412557	0.0225627	0.576305	7.48087	0.0227249	0.196052
A_23_P169576	EXOC6	exocyst complex component 6	54536	0.104547	10.7578	0.730344	0.917003	0.2705	10.7578	0.37827	0.762758
A_32_P58280	EXOC6	exocyst complex component 6	54536	0.699001	6.09126	0.0173548	0.162799	0.584099	6.09126	0.0408072	0.271617
A_33_P3301410	EXOSC4	exosome component 4	54512	0.773096	12.2117	0.00715932	0.101055	0.615028	12.2117	0.0254084	0.20915
A_24_P211151	EXOSC5	exosome component 5	56915	-0.438964	8.38867	0.171219	0.520583	-0.0938779	8.38867	0.762345	0.943158
A_23_P81121	EXOSC9	exosome component 9	5393	1.23052	11.7609	0.00361996	0.0695016	1.28522	11.7609	0.00265889	0.0611667
A_33_P3291294	EXTL3	exostosin-like glycosyltransferase 3	2137	0.228378	13.5106	0.182392	0.536383	0.213694	13.5106	0.210369	0.60253
A_33_P3252196	EZH2	enhancer of zeste 2 polycomb repressive complex 2 subunit	2146	0.333782	10.3027	0.338523	0.698161	0.817055	10.3027	0.0292975	0.226074
A_33_P3270657	FAM111B	family with sequence similarity 111, member B	374393	0.474952	8.07964	0.454678	0.777376	1.67394	8.07964	0.0168389	0.166235
A_23_P133279	FAM173B	family with sequence similarity 173, member B	134145	-0.0961655	9.31687	0.678174	0.896638	0.34227	9.31687	0.153608	0.525659
A_33_P3314176	FAM46C	family with sequence similarity 46, member C	54855	-0.698267	8.24411	0.354352	0.710849	-1.07731	8.24411	0.161505	0.537654
A_23_P394323	FAM98B	family with sequence similarity 98, member B	283742	0.0013117	5.18071	0.995972	0.999061	-0.0363386	5.18071	0.888822	0.975975
A_33_P3378772	FAM98B	family with sequence similarity 98, member B	283742	0.227148	5.82401	0.348977	0.706566	0.773071	5.82401	0.00524411	0.0869638
A_23_P206441	FANCA	Fanconi anemia, complementation group A	2175	1.21127	8.07943	0.0475847	0.279951	1.88031	8.07943	0.00455039	0.0806428
A_33_P3286422	FANCA	Fanconi anemia, complementation group A	2175	1.74698	7.45317	0.00798179	0.1069	2.32714	7.45317	0.00104152	0.0385691
A_33_P3386344	FANCA	Fanconi anemia, complementation group A	2175	0.430383	7.47544	0.477205	0.790483	1.3825	7.47544	0.0341165	0.245983
A_23_P356021	FANCB	Fanconi anemia, complementation group B	2187	0.469237	7.15324	0.25621	0.621233	1.25679	7.15324	0.00676433	0.099447
A_32_P95729	FANCI	Fanconi anemia, complementation group I	55215	0.924653	11.7297	0.0680277	0.334705	1.37787	11.7297	0.0105833	0.127094
A_23_P78685	FARSA	phenylalanyl-tRNA synthetase, alpha subunit	2193	0.954279	11.4631	0.00443799	0.0775229	0.999328	11.4631	0.00322759	0.0673088
A_23_P165355	FARSB	phenylalanyl-tRNA synthetase, beta subunit	10056	0.92897	10.5999	0.00238845	0.055583	1.06616	10.5999	0.000815582	0.0343413
A_23_P69586	FAT1	FAT atypical cadherin 1	2195	1.46889	12.5869	0.00592018	0.0914398	0.497801	12.5869	0.291104	0.688236
A_23_P81507	FAT2	FAT atypical cadherin 2	2196	-0.789753	8.33744	0.0175307	0.16374	-0.462823	8.33744	0.137189	0.499881
A_32_P11471	FAU	Finkel-Biskis-Reilly murine sarcoma virus (FBR-MuSV) ubiquitously expressed	2197	-0.0523167	16.6143	0.724585	0.914787	0.106392	16.6143	0.476762	0.826961
A_23_P78888	FBL	fibrillarin	2091	0.640516	16.0247	0.025431	0.19954	0.796075	16.0247	0.00769072	0.106866
A_23_P214026	FBN2	fibrillin 2	2201	3.74069	9.08207	3.36792e-07	0.00137962	2.32557	9.08207	6.71429e-05	0.0124212
A_23_P368278	FCHSD2	FCH and double SH3 domains 2	9873	0.132029	9.41152	0.532631	0.823172	0.260211	9.41152	0.227857	0.622818
A_24_P302038	FCHSD2	FCH and double SH3 domains 2	9873	0.0792305	5.95354	0.660824	0.889253	0.751976	5.95354	0.000788832	0.0337099
A_33_P3217958	FCHSD2	FCH and double SH3 domains 2	9873	0.589624	5.78412	0.0112101	0.128828	0.609705	5.78412	0.0092033	0.117738
A_32_P151933	FECH	ferrochelatase	2235	0.596065	5.96361	0.155893	0.497802	0.175389	5.96361	0.66583	0.911677
A_33_P3214635	FECH	ferrochelatase	2235	1.07931	9.64935	0.0566153	0.304438	0.916223	9.64935	0.0996164	0.430383
A_21_P0011116	FEM1A	fem-1 homolog a (C. elegans)	55527	-0.160329	5.98316	0.62574	0.872988	-0.136573	5.98316	0.67744	0.915595
A_24_P219920	FEM1A	fem-1 homolog a (C. elegans)	55527	-0.124901	8.85522	0.647732	0.883347	0.55834	8.85522	0.0555059	0.319669
A_33_P3302389	FEM1A	fem-1 homolog a (C. elegans)	55527	0.0395298	5.35519	0.853569	0.959512	0.223653	5.35519	0.305391	0.7025
A_23_P131935	FERMT1	fermitin family member 1	55612	0.246942	11.0393	0.458335	0.779074	0.635294	11.0393	0.0698487	0.361302
A_24_P365506	FERMT1	fermitin family member 1	55612	-0.240362	6.64806	0.524047	0.818328	0.286919	6.64806	0.448347	0.81224
A_33_P3262949	FERMT1	fermitin family member 1	55612	0.255368	5.08698	0.336492	0.696506	0.62115	5.08698	0.0295726	0.22734
A_23_P212800	FGF5	fibroblast growth factor 5	2250	0.248943	4.7127	0.312221	0.675707	-0.196443	4.7127	0.421974	0.794247
A_24_P337239	FGF5	fibroblast growth factor 5	2250	-0.229209	4.69926	0.204665	0.565327	-0.196827	4.69926	0.272473	0.669753
A_33_P3411907	FGF5	fibroblast growth factor 5	2250	-0.113407	5.03479	0.528821	0.820857	-0.0359794	5.03479	0.840607	0.965047
A_23_P92754	FGFR4	fibroblast growth factor receptor 4	2264	0.0544864	5.51586	0.769142	0.930218	0.388988	5.51586	0.0506652	0.305563
A_23_P34733	FH	fumarate hydratase	2271	0.937819	11.9655	0.00594739	0.0916627	0.972202	11.9655	0.00469366	0.082041
A_32_P34003	FIGN	fidgetin	55137	1.36437	6.96096	0.00181652	0.0474915	0.928699	6.96096	0.0206059	0.185581
A_32_P397824	FIGN	fidgetin	55137	1.2697	5.75534	4.28348e-06	0.00330086	0.635543	5.75534	0.00281031	0.0626384
A_33_P3354731	FIGN	fidgetin	55137	0.0549487	4.55481	0.735174	0.919031	-0.0535672	4.55481	0.741565	0.93767
A_23_P302681	FIGNL1	fidgetin-like 1	63979	1.27075	7.03672	0.0113565	0.129846	1.29561	7.03672	0.0101438	0.124038
A_24_P203407	FITM2	fat storage-inducing transmembrane protein 2	128486	1.30528	7.42957	7.08286e-05	0.0102974	1.91582	7.42957	1.07372e-06	0.00212333
A_23_P25121	FKBP11	FK506 binding protein 11, 19 kDa	51303	1.19625	12.3925	0.0178656	0.165663	1.1127	12.3925	0.0257301	0.210889
A_33_P3267296	FKBP11	FK506 binding protein 11, 19 kDa	51303	1.03206	12.0117	0.0566915	0.304591	1.17126	12.0117	0.0334817	0.243621
A_23_P128372	FKBP4	FK506 binding protein 4, 59kDa	2288	0.618665	12.0628	0.0353545	0.237223	0.602998	12.0628	0.0395425	0.266509
A_32_P71788	FKBP4	FK506 binding protein 4, 59kDa	2288	0.842427	8.62044	0.0107707	0.126319	1.15895	8.62044	0.00120119	0.0414082
A_23_P55319	FLOT2	flotillin 2	2319	0.432838	11.9193	0.187598	0.54346	0.241227	11.9193	0.452961	0.814679
A_24_P253818	FLOT2	flotillin 2	2319	-0.129023	5.28239	0.717836	0.912569	-0.147383	5.28239	0.679993	0.9166
A_23_P390744	FOPNL	FGFR1OP N-terminal like	123811	-0.0439898	12.8593	0.816957	0.94726	0.0314409	12.8593	0.868542	0.971865
A_23_P151150	FOXM1	forkhead box M1	2305	1.73946	9.91562	0.0031475	0.0645587	2.51539	9.91562	0.000147122	0.0162738
A_24_P147765	FOXRED2	FAD-dependent oxidoreductase domain containing 2	80020	0.295583	8.37211	0.513016	0.812275	1.35771	8.37211	0.00804723	0.109779
A_33_P3381191	FOXRED2	FAD-dependent oxidoreductase domain containing 2	80020	-0.441336	5.29684	0.0445649	0.270193	-0.361152	5.29684	0.0925969	0.415325
A_23_P110531	FST	follistatin	10468	6.74418	7.5835	5.07435e-05	0.00879181	3.63637	7.5835	0.00796183	0.109078
A_23_P113184	FTO	fat mass and obesity associated	79068	-0.191385	11.7664	0.326318	0.687611	-0.00345645	11.7664	0.985604	0.996355
A_33_P3350508	FTO	fat mass and obesity associated	79068	0.274976	7.24915	0.653001	0.885763	0.627382	7.24915	0.312267	0.708843
A_33_P3216337	FTSJ1	FtsJ RNA methyltransferase homolog 1 (E. coli)	24140	0.771596	13.0352	0.000807245	0.0314344	0.552066	13.0352	0.00884398	0.115245
A_24_P363477	FTSJ2	FtsJ RNA methyltransferase homolog 2 (E. coli)	29960	0.370272	8.53083	0.103394	0.413498	0.954743	8.53083	0.000499535	0.0272836
A_23_P145408	FUCA2	fucosidase, alpha-L- 2, plasma	2519	0.844841	12.5352	0.00161605	0.0449377	-0.271593	12.5352	0.231622	0.626778
A_33_P3272580	FUCA2	fucosidase, alpha-L- 2, plasma	2519	0.524576	8.78804	0.13069	0.459868	-0.0206832	8.78804	0.950437	0.989177
A_23_P106887	FUS	FUS RNA binding protein	2521	1.22618	12.0018	0.00307847	0.0637791	1.71506	12.0018	0.000195354	0.0180118
A_23_P313632	FUT8	fucosyltransferase 8 (alpha (1,6) fucosyltransferase)	2530	0.69651	10.0706	0.0112269	0.128867	0.617685	10.0706	0.02149	0.189554
A_23_P60517	FXN	frataxin	2395	1.30233	10.2168	0.000564852	0.0263149	1.37094	10.2168	0.000361148	0.0235161
A_33_P3319161	FXN	frataxin	2395	1.2575	9.8429	0.000418608	0.0226479	1.39255	9.8429	0.000165565	0.0171699
A_23_P347468	FZD3	frizzled class receptor 3	7976	-0.227817	8.73092	0.47338	0.78806	-0.209264	8.73092	0.50954	0.844487
A_33_P3331237	G3BP1	GTPase activating protein (SH3 domain) binding protein 1	10146	-0.193673	6.55702	0.438236	0.767542	0.457782	6.55702	0.0801017	0.387218
A_33_P3331242	G3BP1	GTPase activating protein (SH3 domain) binding protein 1	10146	-0.126564	13.0012	0.525081	0.818942	0.584264	13.0012	0.00932494	0.118607
A_23_P55174	G6PC3	glucose 6 phosphatase, catalytic, 3	92579	0.241865	8.21656	0.519453	0.815839	0.598522	8.21656	0.124163	0.478308
A_23_P34093	G6PD	glucose-6-phosphate dehydrogenase	2539	0.983497	9.56058	0.0390421	0.250858	1.23199	9.56058	0.0127801	0.141902
A_23_P203406	GANAB	glucosidase, alpha; neutral AB	23193	0.696432	13.1992	0.0402391	0.255896	0.275536	13.1992	0.386484	0.768919
A_23_P130642	GBP6	guanylate binding protein family, member 6	163351	-0.197418	10.8778	0.73512	0.918984	-0.137043	10.8778	0.814124	0.95905
A_33_P3217437	GBP6	guanylate binding protein family, member 6	163351	0.0738867	7.66118	0.889056	0.970734	-0.387994	7.66118	0.467982	0.822894
A_33_P3265606	GCLM	glutamate-cysteine ligase, modifier subunit	2730	-0.0863474	11.5725	0.772733	0.931428	-0.291172	11.5725	0.337541	0.730286
A_23_P66872	GEMIN4	gem (nuclear organelle) associated protein 4	50628	0.950881	10.7706	0.00554337	0.0879653	1.12799	10.7706	0.00164916	0.048576
A_23_P336513	GEMIN5	gem (nuclear organelle) associated protein 5	25929	0.614647	10.2281	0.0453131	0.272652	1.05842	10.2281	0.00199864	0.0534109
A_24_P177585	GEN1	GEN1 Holliday junction 5' flap endonuclease	348654	-0.0106907	7.55545	0.98118	0.995454	0.431579	7.55545	0.34871	0.739275
A_24_P416257	GGA2	golgi-associated, gamma adaptin ear containing, ARF binding protein 2	23062	-0.444563	10.183	0.144443	0.481132	-0.206732	10.183	0.484166	0.830908
A_23_P152136	GINS3	GINS complex subunit 3 (Psf3 homolog)	64785	-0.000730784	11.3358	0.998365	0.999502	0.931806	11.3358	0.0185749	0.175466
A_23_P45475	GLA	galactosidase, alpha	2717	0.872995	12.5165	0.0744767	0.35002	0.797168	12.5165	0.100264	0.431781
A_23_P123596	GLDC	glycine dehydrogenase (decarboxylating)	2731	0.661094	8.28491	0.639917	0.879988	0.323976	8.28491	0.818128	0.959707
A_23_P160742	GLMN	glomulin, FKBP associated protein	11146	0.566172	7.90051	0.115	0.433053	0.862328	7.90051	0.0226345	0.195699
A_23_P21033	GMPS	guanine monphosphate synthase	8833	0.398823	12.8952	0.05699	0.305498	0.947843	12.8952	0.000218125	0.0187826
A_23_P429184	GNPNAT1	glucosamine-phosphate N-acetyltransferase 1	64841	0.0253428	11.6282	0.907176	0.975854	0.64302	11.6282	0.0092562	0.118106
A_24_P191664	GOLIM4	golgi integral membrane protein 4	27333	1.32424	8.36695	0.0141686	0.145984	1.24165	8.36695	0.0199611	0.182518
A_24_P227069	GPAM	glycerol-3-phosphate acyltransferase, mitochondrial	57678	0.620296	8.67148	0.00414213	0.0747238	0.677401	8.67148	0.00221402	0.0556893
A_33_P3340639	GPAM	glycerol-3-phosphate acyltransferase, mitochondrial	57678	-0.0172797	7.29418	0.962904	0.99109	0.429026	7.29418	0.25927	0.65655
A_23_P97265	GPATCH4	G patch domain containing 4	54865	1.61653	10.6391	0.000837355	0.0320101	1.75794	10.6391	0.00041007	0.0247288
A_33_P3211263	GPATCH4	G patch domain containing 4	54865	1.41855	10.4968	0.00138534	0.0414222	1.61045	10.4968	0.000486861	0.0268959
A_23_P214727	GPR63	G protein-coupled receptor 63	81491	1.20438	5.61167	0.00013677	0.0135564	1.49599	5.61167	1.51359e-05	0.00675483
A_23_P3038	GPX2	glutathione peroxidase 2	2877	0.887427	9.66467	0.0648426	0.326198	-1.16031	9.66467	0.0201457	0.183387
A_33_P3230269	GRHL1	grainyhead-like 1 (Drosophila)	29841	-1.14642	10.4344	0.0571242	0.305855	-1.61901	10.4344	0.010998	0.130445
A_33_P3423791	GRHL1	grainyhead-like 1 (Drosophila)	29841	-0.468424	6.05068	0.306132	0.669912	-0.604941	6.05068	0.191683	0.578464
A_33_P3522525	GRPEL1	GrpE-like 1, mitochondrial (E. coli)	80273	0.591622	11.2537	0.0277109	0.208747	0.796277	11.2537	0.00518379	0.0865263
A_23_P142154	GRWD1	glutamate-rich WD repeat containing 1	83743	0.550242	11.6793	0.0805156	0.364061	1.427	11.6793	0.000236538	0.0194072
A_23_P66732	GSG2	germ cell associated 2 (haspin)	83903	1.37817	7.3712	0.0129737	0.139454	2.16839	7.3712	0.000517399	0.0276021
A_23_P386420	GTF2H3	general transcription factor IIH, polypeptide 3, 34kDa	2967	0.405352	9.0002	0.0702896	0.339723	0.732045	9.0002	0.00325348	0.0674561
A_23_P25525	GTF3A	general transcription factor IIIA	2971	0.638629	13.8557	0.00714433	0.100966	0.564072	13.8557	0.0147977	0.154634
A_23_P20732	GTF3C4	general transcription factor IIIC, polypeptide 4, 90kDa	9329	0.113016	10.0517	0.613065	0.866552	0.779405	10.0517	0.00306333	0.0655918
A_33_P3407266	GTF3C4	general transcription factor IIIC, polypeptide 4, 90kDa	9329	0.0392976	6.3636	0.821728	0.948983	0.538207	6.3636	0.00711794	0.102223
A_23_P204277	H2AFJ	H2A histone family, member J	55766	-0.648104	14.205	0.0328433	0.228516	-0.0944576	14.205	0.735356	0.935576
A_33_P3379391	H2AFJ	H2A histone family, member J	55766	-0.624306	5.79004	0.0141233	0.145753	-0.109748	5.79004	0.630263	0.898788
A_23_P99927	HACD3	3-hydroxyacyl-CoA dehydratase 3	51495	0.237945	12.6339	0.537155	0.825504	0.936997	12.6339	0.0258058	0.211075
A_33_P3365676	HACD3	3-hydroxyacyl-CoA dehydratase 3	51495	0.648178	12.5448	0.0645835	0.325417	1.01568	12.5448	0.00715818	0.102456
A_23_P141965	HAUS8	HAUS augmin-like complex, subunit 8	93323	0.427457	11.2922	0.28428	0.649747	1.20652	11.2922	0.00715023	0.102412
A_33_P3242124	HAUS8	HAUS augmin-like complex, subunit 8	93323	0.451273	6.93532	0.325028	0.686861	1.22805	6.93532	0.0148076	0.154709
A_23_P103628	HEATR1	HEAT repeat containing 1	55127	1.02562	11.5904	0.00121629	0.0389247	1.01028	11.5904	0.00136966	0.0441097
A_33_P3337831	HEATR1	HEAT repeat containing 1	55127	-0.142262	5.76471	0.493102	0.801483	-0.0749865	5.76471	0.716227	0.930559
A_24_P138713	HEATR3	HEAT repeat containing 3	55027	0.812417	7.7016	0.0134766	0.142171	1.23544	7.7016	0.000731578	0.0323479
A_23_P47034	HHEX	hematopoietically expressed homeobox	3087	0.797698	5.53361	0.0539355	0.296938	0.499071	5.53361	0.209357	0.601095
A_23_P70448	HIST1H1A	histone cluster 1, H1a	3024	0.848716	12.2294	0.261026	0.62693	2.27906	12.2294	0.00711387	0.102198
A_23_P250385	HIST1H1B	histone cluster 1, H1b	3009	0.240534	8.64622	0.73268	0.917589	1.9278	8.64622	0.0143082	0.151534
A_24_P260639	HIST1H1D	histone cluster 1, H1d	3007	-0.389848	11.3139	0.243488	0.607484	0.644502	11.3139	0.0636784	0.344462
A_23_P7976	HIST1H1E	histone cluster 1, H1e	3008	-0.592343	11.3899	0.108178	0.421547	0.360593	11.3899	0.313984	0.710443
A_23_P81859	HIST1H2AH	histone cluster 1, H2ah	85235	-0.536386	12.7975	0.148363	0.487089	0.655217	12.7975	0.0827029	0.39318
A_24_P217848	HIST1H2AK	histone cluster 1, H2ak	8330	-0.670472	13.3987	0.0279236	0.209606	0.386603	13.3987	0.179417	0.562287
A_24_P86389	HIST1H2AM	histone cluster 1, H2am	8336	-1.01479	12.1782	0.00154683	0.0440683	0.0351392	12.1782	0.894199	0.977407
A_32_P221799	HIST1H2AM	histone cluster 1, H2am	8336	-0.0140392	10.0379	0.975027	0.994075	1.38951	10.0379	0.00698106	0.101331
A_23_P93258	HIST1H3B	histone cluster 1, H3b	8358	-0.0160143	10.7548	0.981891	0.995517	1.59655	10.7548	0.0369769	0.257508
A_23_P30799	HIST1H3F	histone cluster 1, H3f	8968	-0.302812	10.6096	0.598398	0.859103	1.29728	10.6096	0.0366243	0.256317
A_24_P9321	HIST1H3I	histone cluster 1, H3i	8354	-0.0053918	8.86894	0.984322	0.996024	0.527388	8.86894	0.0705032	0.362855
A_24_P68631	HIST2H2AB	histone cluster 2, H2ab	317772	-1.30131	11.6462	0.00628229	0.0945831	-0.479456	11.6462	0.256957	0.654205
A_24_P277155	HLTF	helicase-like transcription factor	6596	-0.264378	9.91169	0.366378	0.720217	-0.323432	9.91169	0.272572	0.669883
A_23_P98431	HMBS	hydroxymethylbilane synthase	3145	0.767095	13.1748	0.00642432	0.0956957	1.05092	13.1748	0.000620113	0.0300108
A_23_P42331	HMGA1	high mobility group AT-hook 1	3159	1.42201	14.4593	0.00786803	0.106003	0.986587	14.4593	0.0497008	0.302345
A_33_P3315223	HNRNPA0	heterogeneous nuclear ribonucleoprotein A0	10949	-0.33547	9.78809	0.184304	0.539034	0.0108711	9.78809	0.964553	0.992073
A_21_P0004082	HNRNPH1	heterogeneous nuclear ribonucleoprotein H1 (H)	3187	-0.513115	4.85758	0.0584078	0.309071	-0.182603	4.85758	0.475638	0.826311
A_21_P0004344	HNRNPH1	heterogeneous nuclear ribonucleoprotein H1 (H)	3187	0.0315113	4.93708	0.899387	0.973739	-0.15675	4.93708	0.532198	0.854613
A_24_P320254	HNRNPH1	heterogeneous nuclear ribonucleoprotein H1 (H)	3187	0.321785	13.3327	0.147458	0.485803	0.614399	13.3327	0.010973	0.130287
A_24_P380919	HNRNPK	heterogeneous nuclear ribonucleoprotein K	3190	0.558213	13.599	0.0302609	0.218733	0.409298	13.599	0.0990462	0.429146
A_24_P389517	HNRNPK	heterogeneous nuclear ribonucleoprotein K	3190	0.542582	12.1298	0.0342186	0.233082	0.591093	12.1298	0.0228444	0.196519
A_33_P3362727	HNRNPK	heterogeneous nuclear ribonucleoprotein K	3190	-0.622078	5.48964	0.0209204	0.179742	-0.594063	5.48964	0.0262617	0.213266
A_32_P109572	HNRNPL	heterogeneous nuclear ribonucleoprotein L	3191	0.53443	12.0691	0.0328006	0.228393	0.803384	12.0691	0.00312131	0.0662326
A_33_P3242919	HNRNPM	heterogeneous nuclear ribonucleoprotein M	4670	1.27237	12.564	3.00695e-05	0.00753988	1.44088	12.564	7.92656e-06	0.00488796
A_24_P376294	HNRNPUL1	heterogeneous nuclear ribonucleoprotein U-like 1	11100	0.782974	10.8994	0.0404769	0.256867	0.542283	10.8994	0.140364	0.504825
A_33_P3372251	HOMER1	homer scaffolding protein 1	9456	-0.072985	5.93141	0.817789	0.947633	-0.379702	5.93141	0.242027	0.638879
A_33_P3372257	HOMER1	homer scaffolding protein 1	9456	0.835321	7.46807	0.00218548	0.0528616	0.485201	7.46807	0.0475436	0.29504
A_23_P74449	HPDL	4-hydroxyphenylpyruvate dioxygenase-like	84842	1.41938	7.40286	0.0258126	0.201132	1.28558	7.40286	0.0404613	0.270256
A_23_P45396	HSD17B10	hydroxysteroid (17-beta) dehydrogenase 10	3028	0.505889	13.9067	0.0473638	0.279107	0.76129	13.9067	0.00554827	0.089788
A_23_P363936	HSPA4L	heat shock 70kDa protein 4-like	22824	0.204058	9.74145	0.46446	0.782602	0.694111	9.74145	0.0226669	0.195865
A_24_P932016	HUWE1	HECT, UBA and WWE domain containing 1, E3 ubiquitin protein ligase	10075	0.288294	9.02955	0.511462	0.811414	0.19995	9.02955	0.647511	0.905079
A_33_P3811287	HUWE1	HECT, UBA and WWE domain containing 1, E3 ubiquitin protein ligase	10075	0.784885	11.0769	0.00908812	0.115328	0.453682	11.0769	0.102463	0.436771
A_23_P75647	HYOU1	hypoxia up-regulated 1	10525	0.968404	8.10282	0.0371823	0.243894	1.11112	8.10282	0.0193214	0.178922
A_23_P258964	IARS	isoleucyl-tRNA synthetase	3376	0.543015	13.067	0.14736	0.485718	0.193904	13.067	0.592622	0.883862
A_33_P3209346	IARS	isoleucyl-tRNA synthetase	3376	0.18384	7.21248	0.690963	0.901306	0.322758	7.21248	0.487786	0.833105
A_33_P3209351	IARS	isoleucyl-tRNA synthetase	3376	0.981412	11.4483	0.00730244	0.101969	0.429336	11.4483	0.19216	0.579064
A_23_P141194	ICT1	immature colon carcinoma transcript 1	3396	0.553213	13.5761	0.0552533	0.300895	0.448667	13.5761	0.112103	0.455023
A_23_P143143	ID2	inhibitor of DNA binding 2, dominant negative helix-loop-helix protein	3398	-3.6806	10.4804	0.013677	0.143236	-0.0123222	10.4804	0.992612	0.998199
A_32_P69368	ID2	inhibitor of DNA binding 2, dominant negative helix-loop-helix protein	3398	-3.76726	9.39438	0.00943724	0.117912	-0.120843	9.39438	0.924631	0.983912
A_23_P63681	IDE	insulin-degrading enzyme	3416	0.754487	10.1652	0.00133371	0.0405996	0.88446	10.1652	0.000352144	0.0234011
A_23_P83498	IGF2BP1	insulin-like growth factor 2 mRNA binding protein 1	10642	-0.22328	4.85372	0.302146	0.666401	-0.179851	4.85372	0.402736	0.780063
A_21_P0000070	IL1RAP	interleukin 1 receptor accessory protein	3556	0.188011	4.77536	0.252433	0.617686	-0.0715616	4.77536	0.656596	0.908273
A_23_P170857	IL1RAP	interleukin 1 receptor accessory protein	3556	0.846486	9.73835	0.0183053	0.167282	0.0430231	9.73835	0.894087	0.977407
A_23_P336554	IL1RAP	interleukin 1 receptor accessory protein	3556	0.989703	7.9193	0.0513579	0.290466	0.194293	7.9193	0.682298	0.917687
A_33_P3246829	IL1RN	interleukin 1 receptor antagonist	3557	-0.364627	9.23309	0.697328	0.903875	-1.52043	9.23309	0.119924	0.471134
A_33_P3246833	IL1RN	interleukin 1 receptor antagonist	3557	-0.522568	14.1449	0.656476	0.887228	-1.27496	14.1449	0.286156	0.682732
A_23_P257956	ILF2	interleukin enhancer binding factor 2	3608	0.411146	13.6909	0.0822566	0.367422	0.816294	13.6909	0.00228251	0.0567401
A_33_P3219745	ILF2	interleukin enhancer binding factor 2	3608	-0.291395	4.96988	0.165707	0.512907	0.143075	4.96988	0.48463	0.831154
A_23_P302094	IMP4	IMP4, U3 small nucleolar ribonucleoprotein	92856	0.815933	12.0498	0.010486	0.124915	0.941273	12.0498	0.00424937	0.0775585
A_23_P157607	INTS10	integrator complex subunit 10	55174	-0.00131271	13.0236	0.994037	0.998674	0.0531554	13.0236	0.762552	0.943202
A_23_P52082	INTS7	integrator complex subunit 7	25896	0.484871	9.0034	0.0154809	0.153468	0.66737	9.0034	0.00197034	0.0532503
A_23_P205007	IPO5	importin 5	3843	0.413655	9.53438	0.0727874	0.345697	0.772291	9.53438	0.00275463	0.0619111
A_24_P99071	IPO5	importin 5	3843	0.531893	10.4807	0.0452341	0.272521	0.385288	10.4807	0.133701	0.49433
A_19_P00802141	IPO7	importin 7	10527	-0.0250617	12.3246	0.904846	0.975413	0.34707	12.3246	0.11387	0.458475
A_23_P331598	IPO7	importin 7	10527	0.00717157	10.8209	0.977679	0.99482	0.486638	10.8209	0.0736238	0.371089
A_32_P186226	IPO7	importin 7	10527	0.131557	7.69352	0.580777	0.850247	0.552155	7.69352	0.032414	0.239674
A_33_P3360917	IPO9	importin 9	55705	0.215191	6.63644	0.383785	0.731165	0.673732	6.63644	0.0137001	0.147548
A_33_P3321293	IQGAP3	IQ motif containing GTPase activating protein 3	128239	0.542297	10.2433	0.286604	0.652064	1.09203	10.2433	0.0424758	0.277471
A_33_P3401322	ISG20L2	interferon stimulated exonuclease gene 20kDa-like 2	81875	0.296748	10.8496	0.195201	0.553026	0.802691	10.8496	0.00245121	0.0585751
A_23_P68529	ITPA	inosine triphosphatase (nucleoside triphosphate pyrophosphatase)	3704	0.469447	12.7025	0.0331299	0.229426	0.471245	12.7025	0.0325614	0.239945
A_23_P353524	IVL	involucrin	3713	-0.377624	8.94926	0.700032	0.905355	-2.02951	8.94926	0.0528559	0.312706
A_23_P210763	JAG1	jagged 1	182	-0.418512	9.83889	0.499296	0.804646	-0.855045	9.83889	0.178262	0.560787
A_33_P3364348	JPH1	junctophilin 1	56704	0.852576	9.03391	0.0270742	0.205997	0.595694	9.03391	0.10672	0.445306
A_23_P66608	KAT2A	K(lysine) acetyltransferase 2A	2648	-0.292425	11.7069	0.512094	0.811677	0.160912	11.7069	0.716815	0.930559
A_23_P24948	KCNE3	potassium channel, voltage gated subfamily E regulatory beta subunit 3	10008	-0.404464	6.30352	0.381192	0.729624	-0.939365	6.30352	0.0542383	0.316979
A_23_P167841	KCNQ5	potassium channel, voltage gated KQT-like subfamily Q, member 5	56479	1.09926	5.32808	2.60414e-05	0.0074755	0.811448	5.32808	0.000480142	0.0267596
A_33_P3339481	KCNQ5	potassium channel, voltage gated KQT-like subfamily Q, member 5	56479	0.0307807	4.82038	0.905726	0.975592	0.306808	4.82038	0.249201	0.646787
A_33_P3214849	KDELC2	KDEL (Lys-Asp-Glu-Leu) containing 2	143888	-0.120666	9.9068	0.675385	0.89576	-0.171586	9.9068	0.552804	0.865156
A_33_P3298960	KDELC2	KDEL (Lys-Asp-Glu-Leu) containing 2	143888	0.265549	6.72918	0.353937	0.71049	0.600748	6.72918	0.0476968	0.295332
A_24_P74981	KDM1A	lysine (K)-specific demethylase 1A	23028	0.535736	9.29824	0.0681818	0.335122	0.607013	9.29824	0.0418838	0.275178
A_23_P16157	KHSRP	KH-type splicing regulatory protein	8570	0.361043	14.7031	0.0892567	0.383268	0.867061	14.7031	0.000614268	0.029981
A_24_P134235	KHSRP	KH-type splicing regulatory protein	8570	0.637035	6.2555	0.0116088	0.131467	1.06177	6.2555	0.000261072	0.0205663
A_23_P20683	KIAA0020	KIAA0020	9933	1.05745	11.7475	0.00173775	0.0465258	1.06053	11.7475	0.00169963	0.0492282
A_23_P207614	KIAA0100	KIAA0100	9703	0.835982	12.6435	0.000101113	0.0120535	0.745369	12.6435	0.000296336	0.0219852
A_23_P202587	KIAA1598	KIAA1598	57698	1.44619	9.75851	0.00190507	0.048687	1.62	9.75851	0.000775153	0.0334242
A_33_P3382236	KIAA1598	KIAA1598	57698	1.03928	5.94055	0.00149452	0.0432002	0.848696	5.94055	0.00626811	0.0953235
A_33_P3419139	KIAA1598	KIAA1598	57698	1.55048	6.93804	0.00145416	0.0425266	1.46027	6.93804	0.00229039	0.0568719
A_33_P3230548	KIF14	kinesin family member 14	9928	1.05811	9.14629	0.0796524	0.36229	1.6776	9.14629	0.00958433	0.120169
A_23_P80902	KIF15	kinesin family member 15	56992	0.665758	9.96462	0.315075	0.678339	1.42274	9.96462	0.0428016	0.278492
A_32_P27917	KIF26A	kinesin family member 26A	26153	0.00844624	6.97463	0.99157	0.997917	1.37117	6.97463	0.102557	0.436892
A_24_P133253	KITLG	KIT ligand	4254	1.26072	10.4467	0.00345786	0.0678849	0.241937	10.4467	0.51197	0.845669
A_23_P354805	KLF12	Kruppel-like factor 12	11278	0.00587499	9.07588	0.988832	0.996956	-0.4871	9.07588	0.257021	0.654205
A_23_P371076	KLF12	Kruppel-like factor 12	11278	0.412321	6.93636	0.465969	0.783248	0.210518	6.93636	0.70773	0.927156
A_23_P55388	KLHL11	kelch-like family member 11	55175	-0.133367	6.8687	0.562096	0.838899	0.328145	6.8687	0.165968	0.544483
A_33_P3417650	KLK10	kallikrein-related peptidase 10	5655	2.20209	9.24723	0.0420354	0.261719	0.531151	9.24723	0.598118	0.885894
A_24_P236935	KLK6	kallikrein-related peptidase 6	5653	-0.600523	6.96646	0.583084	0.851804	-1.41746	6.96646	0.205904	0.596821
A_33_P3235940	KLK6	kallikrein-related peptidase 6	5653	-0.621865	10.1216	0.658617	0.888451	-2.07633	10.1216	0.15389	0.526264
A_23_P39056	KLK7	kallikrein-related peptidase 7	5650	1.06885	12.6275	0.410278	0.749012	-1.84471	12.6275	0.164965	0.543263
A_23_P101332	KRI1	KRI1 homolog (S. cerevisiae)	65095	-0.515387	11.1677	0.00912591	0.115609	-0.164809	11.1677	0.35056	0.740822
A_23_P49975	KRT10	keratin 10, type I	3858	-0.92157	14.2392	0.0510917	0.289589	-0.605164	14.2392	0.183187	0.567808
A_24_P228149	KRT13	keratin 13, type I	3860	-0.624409	11.7356	0.584676	0.852468	-3.61435	11.7356	0.00590156	0.092751
A_23_P78248	KRT23	keratin 23, type I	25984	-0.420775	10.981	0.758799	0.926995	-2.9637	10.981	0.0445227	0.28415
A_33_P3299761	KRT23	keratin 23, type I	25984	-0.211291	8.63405	0.845208	0.956618	-2.26548	8.63405	0.0510344	0.307143
A_23_P137484	L1TD1	LINE-1 type transposase domain containing 1	54596	0.801818	5.53339	0.120963	0.443492	1.14899	5.53339	0.0328903	0.241306
A_23_P89780	LAMA3	laminin, alpha 3	3909	1.0738	13.6208	0.0777008	0.357885	0.353754	13.6208	0.540805	0.859418
A_24_P286569	LANCL2	LanC lantibiotic synthetase component C-like 2 (bacterial)	55915	0.273325	5.22054	0.228683	0.590674	0.406977	5.22054	0.0818318	0.391244
A_23_P156319	LARP1	La ribonucleoprotein domain family, member 1	23367	0.733317	13.5735	0.0411342	0.258865	0.346941	13.5735	0.305564	0.702552
A_23_P117782	LARP6	La ribonucleoprotein domain family, member 6	55323	0.861679	10.4178	0.129571	0.45789	-0.217636	10.4178	0.690404	0.920864
A_33_P3237977	LARP6	La ribonucleoprotein domain family, member 6	55323	2.04941	11.0422	1.11775e-05	0.00534327	1.44958	11.0422	0.000348397	0.0233591
A_23_P127565	LAYN	layilin	143903	0.295348	7.50732	0.634273	0.877582	0.262397	7.50732	0.672285	0.913345
A_23_P98974	LGR5	leucine-rich repeat containing G protein-coupled receptor 5	8549	-0.0899024	4.93283	0.82166	0.948983	0.155806	4.93283	0.696591	0.923208
A_21_P0013970	LLPH	LLP homolog, long-term synaptic facilitation (Aplysia)	84298	0.214633	11.3435	0.475189	0.78914	0.645267	11.3435	0.0444899	0.284142
A_23_P25097	LLPH	LLP homolog, long-term synaptic facilitation (Aplysia)	84298	0.482976	11.1648	0.0669875	0.331921	0.689513	11.1648	0.0131981	0.144557
A_23_P67725	LMNB2	lamin B2	84823	1.78416	11.1435	0.000443073	0.023269	2.31449	11.1435	3.70995e-05	0.00990862
A_33_P3312365	LONP1	lon peptidase 1, mitochondrial	9361	0.283795	9.75428	0.458762	0.779241	0.370305	9.75428	0.336994	0.730024
A_23_P436048	LPAR3	lysophosphatidic acid receptor 3	23566	-1.0387	6.49155	0.0105918	0.12554	-0.0688425	6.49155	0.848065	0.966874
A_23_P200222	LRP8	low density lipoprotein receptor-related protein 8, apolipoprotein e receptor	7804	3.18246	9.85827	5.91884e-07	0.00167144	3.24238	9.85827	4.7317e-07	0.00159623
A_24_P181585	LRRC59	leucine rich repeat containing 59	55379	1.85865	13.1304	0.000361839	0.0212179	1.94647	13.1304	0.000238576	0.0194072
A_21_P0001336	LRRC8C	leucine rich repeat containing 8 family, member C	84230	0.0105601	5.12116	0.972702	0.993271	-0.129928	5.12116	0.674718	0.914294
A_23_P103775	LRRC8C	leucine rich repeat containing 8 family, member C	84230	1.70541	7.3378	0.0138064	0.143901	1.61048	7.3378	0.0187811	0.176599
A_33_P3406030	LRRC8C	leucine rich repeat containing 8 family, member C	84230	0.70427	5.36607	0.0392373	0.251674	0.998711	5.36607	0.00609122	0.0939552
A_23_P90463	LSM7	LSM7 homolog, U6 small nuclear RNA associated (S. cerevisiae)	51690	0.101644	14.4019	0.668735	0.892599	0.383238	14.4019	0.121512	0.473747
A_23_P41327	LYAR	Ly1 antibody reactive	55646	1.73946	10.9412	0.0012288	0.0391254	2.24263	10.9412	0.000133031	0.0157637
A_24_P48495	LYPD3	LY6/PLAUR domain containing 3	27076	-1.14275	8.7185	0.0422587	0.262644	-1.80448	8.7185	0.00332126	0.068147
A_33_P3306264	LYPD3	LY6/PLAUR domain containing 3	27076	-0.915905	9.02221	0.0597029	0.312713	-1.77576	9.02221	0.0013768	0.0441353
A_21_P0000055	LYRM4	LYR motif containing 4	57128	-0.509051	9.95157	0.123945	0.448548	0.206326	9.95157	0.517962	0.848205
A_23_P32328	LYRM4	LYR motif containing 4	57128	0.127332	12.1505	0.633152	0.877024	0.414955	12.1505	0.134026	0.494706
A_24_P26554	LYRM4	LYR motif containing 4	57128	-0.1311	7.21023	0.635524	0.877997	0.125624	7.21023	0.649596	0.906017
A_24_P37519	LZTFL1	leucine zipper transcription factor-like 1	54585	-0.346291	8.11317	0.215554	0.576749	-0.911658	8.11317	0.00415529	0.0767029
A_23_P23206	MAD2L2	MAD2 mitotic arrest deficient-like 2 (yeast)	10459	0.342193	10.0878	0.38196	0.730238	0.823121	10.0878	0.0474868	0.29486
A_33_P3359250	MAD2L2	MAD2 mitotic arrest deficient-like 2 (yeast)	10459	-0.0690358	5.54118	0.653884	0.885991	0.0987795	5.54118	0.522744	0.850126
A_33_P3359253	MAD2L2	MAD2 mitotic arrest deficient-like 2 (yeast)	10459	-0.233473	4.87792	0.298255	0.663072	0.0759036	4.87792	0.730689	0.934237
A_23_P2423	MAGOHB	mago-nashi homolog B (Drosophila)	55110	0.862274	11.966	0.0209942	0.179769	1.19978	11.966	0.00278906	0.062383
A_24_P330112	MAGOHB	mago-nashi homolog B (Drosophila)	55110	0.633453	5.62011	0.0204835	0.177783	0.560872	5.62011	0.0364719	0.255843
A_23_P111961	MAK16	MAK16 homolog (S. cerevisiae)	84549	0.968825	10.9777	0.000510286	0.0250123	1.08601	10.9777	0.000182867	0.0175516
A_23_P37569	MAN2A2	mannosidase, alpha, class 2A, member 2	4122	-0.957684	8.46718	0.00682793	0.0986528	-0.562874	8.46718	0.0838382	0.395723
A_23_P255663	MANEA	mannosidase, endo-alpha	79694	-0.113097	9.2131	0.73982	0.920821	-0.200529	9.2131	0.557664	0.866942
A_24_P187921	MANEA	mannosidase, endo-alpha	79694	0.753525	6.16423	0.00644511	0.0957829	0.117059	6.16423	0.62743	0.898212
A_23_P42096	MAP3K4	mitogen-activated protein kinase kinase kinase 4	4216	-0.137495	8.68432	0.636114	0.878396	-0.0222309	8.68432	0.938779	0.986979
A_33_P3245922	MAP3K4	mitogen-activated protein kinase kinase kinase 4	4216	-0.831961	11.2219	0.0552738	0.300978	-0.596724	11.2219	0.156039	0.529181
A_23_P314584	MAPKAPK3	mitogen-activated protein kinase-activated protein kinase 3	7867	0.946266	12.2069	0.0120319	0.134016	1.0342	12.2069	0.00706656	0.10185
A_33_P3247205	MARC1	mitochondrial amidoxime reducing component 1	64757	1.88517	9.09236	8.92104e-05	0.0114969	1.90631	9.09236	7.99475e-05	0.0128943
A_33_P3293362	MARC1	mitochondrial amidoxime reducing component 1	64757	1.22055	6.15282	0.00150835	0.0434904	1.63055	6.15282	0.00012159	0.0151588
A_23_P108492	MARS2	methionyl-tRNA synthetase 2, mitochondrial	92935	1.09963	5.65407	0.0030217	0.0635026	0.96084	5.65407	0.00743243	0.104676
A_23_P33433	MAZ	MYC-associated zinc finger protein (purine-binding transcription factor)	4150	0.40537	8.67917	0.260998	0.62693	1.1223	8.67917	0.00585386	0.0923558
A_33_P3266410	MAZ	MYC-associated zinc finger protein (purine-binding transcription factor)	4150	0.341014	5.99405	0.283899	0.649336	1.05362	5.99405	0.00392754	0.0745984
A_33_P3414202	MBNL3	muscleblind-like splicing regulator 3	55796	0.602228	7.31007	0.00667213	0.0976371	0.454537	7.31007	0.0308966	0.233666
A_23_P132358	MCAT	malonyl CoA:ACP acyltransferase (mitochondrial)	27349	-0.0222226	10.4621	0.937684	0.984457	0.576338	10.4621	0.0579059	0.326401
A_23_P202594	MCMBP	minichromosome maintenance complex binding protein	79892	0.514104	10.4292	0.135048	0.467373	0.878509	10.4292	0.016861	0.166374
A_33_P3408943	MCMBP	minichromosome maintenance complex binding protein	79892	0.230199	11.8502	0.267904	0.633445	0.679007	11.8502	0.00425129	0.0775585
A_23_P19455	MDC1	mediator of DNA-damage checkpoint 1	9656	0.230952	9.9504	0.507306	0.808985	0.648093	9.9504	0.076793	0.379223
A_23_P31372	MDH2	malate dehydrogenase 2, NAD (mitochondrial)	4191	0.657459	14.7437	0.0152633	0.151994	0.551746	14.7437	0.0361096	0.254395
A_23_P365060	MDN1	MDN1, midasin homolog (yeast)	23195	0.666658	6.03226	0.0343026	0.233356	0.667613	6.03226	0.0340835	0.245793
A_23_P30745	MEA1	male-enhanced antigen 1	4201	-0.0746674	13.26	0.791581	0.938596	0.135928	13.26	0.631469	0.899217
A_24_P538478	MED28	mediator complex subunit 28	80306	0.219045	6.5209	0.350201	0.70736	0.587986	6.5209	0.0211322	0.187734
A_23_P47790	METTL1	methyltransferase like 1	4234	0.760997	10.1893	0.0468221	0.277664	1.16473	10.1893	0.00487122	0.0836406
A_33_P3700794	METTL1	methyltransferase like 1	4234	0.59981	9.63875	0.0796159	0.36223	1.26178	9.63875	0.00136547	0.0441097
A_33_P3449397	METTL3	methyltransferase like 3	56339	0.433347	11.7531	0.13778	0.471249	0.524149	11.7531	0.0776353	0.381223
A_23_P126135	MFN2	mitofusin 2	9927	0.29661	14.1221	0.0547608	0.299331	0.494668	14.1221	0.00354878	0.0704949
A_33_P3320277	MFN2	mitofusin 2	9927	0.209582	5.66451	0.250586	0.615611	0.0101452	5.66451	0.954562	0.989852
A_33_P3352562	MFSD12	major facilitator superfamily domain containing 12	126321	1.34933	8.60882	0.000394933	0.0220276	1.78441	8.60882	2.65208e-05	0.00826598
A_21_P0000116	MID1	midline 1	4281	-0.381665	8.34555	0.585324	0.852535	-0.233523	8.34555	0.737643	0.936315
A_21_P0000117	MID1	midline 1	4281	-0.133268	5.89536	0.66492	0.891016	-0.404747	5.89536	0.200302	0.589506
A_32_P128656	MID1	midline 1	4281	0.139929	7.34119	0.753314	0.9252	0.112561	7.34119	0.800295	0.955045
A_23_P117274	MIPEP	mitochondrial intermediate peptidase	4285	0.930769	8.74101	0.0085927	0.111672	0.813441	8.74101	0.0183777	0.174465
A_33_P3404411	MIPEP	mitochondrial intermediate peptidase	4285	0.830932	10.9148	0.0108203	0.126562	0.868183	10.9148	0.00833076	0.112015
A_23_P69058	MLH1	mutL homolog 1	4292	0.625132	12.5549	0.038741	0.249748	0.925869	12.5549	0.00448702	0.0800408
A_33_P3419720	MLH1	mutL homolog 1	4292	0.546204	12.7684	0.0837509	0.370947	0.917704	12.7684	0.00737404	0.104163
A_23_P61050	MLKL	mixed lineage kinase domain-like	197259	1.39308	10.4746	0.0341455	0.232816	1.51724	10.4746	0.0228192	0.19636
A_24_P83586	MMACHC	methylmalonic aciduria (cobalamin deficiency) cblC type, with homocystinuria	25974	1.14012	8.13085	0.0043691	0.0767657	1.55269	8.13085	0.000393074	0.0243176
A_33_P3390643	MMACHC	methylmalonic aciduria (cobalamin deficiency) cblC type, with homocystinuria	25974	0.199936	6.76026	0.374005	0.725234	0.514431	6.76026	0.0330545	0.241933
A_24_P83678	MMS22L	MMS22-like, DNA repair protein	253714	0.748975	7.38494	0.0894714	0.38392	1.10066	7.38494	0.017856	0.171872
A_32_P95914	MMS22L	MMS22-like, DNA repair protein	253714	0.659283	8.6121	0.162814	0.508461	0.994923	8.6121	0.0431117	0.2794
A_23_P133123	MND1	meiotic nuclear divisions 1 homolog (S. cerevisiae)	84057	0.665051	9.99521	0.191394	0.548041	1.11208	9.99521	0.0375928	0.259873
A_23_P3302	MNS1	meiosis-specific nuclear structural 1	55329	1.25656	7.77837	0.0080018	0.107063	1.69872	7.77837	0.000927221	0.0363252
A_23_P41075	MON1A	MON1 secretory trafficking family member A	84315	1.38893	10.3004	0.00105813	0.0359708	1.79398	10.3004	0.000109177	0.0145272
A_19_P00317887	MPRIP	myosin phosphatase Rho interacting protein	23164	-0.411668	10.1851	0.148236	0.486895	-0.247035	10.1851	0.374122	0.759645
A_19_P00803575	MPRIP	myosin phosphatase Rho interacting protein	23164	-0.0992474	7.468	0.767509	0.930096	0.089042	7.468	0.790765	0.951951
A_19_P00811812	MPRIP	myosin phosphatase Rho interacting protein	23164	-0.0745109	7.29158	0.808873	0.944767	0.128679	7.29158	0.676792	0.915243
A_23_P15348	MPRIP	myosin phosphatase Rho interacting protein	23164	1.26638	11.5868	0.00978706	0.119803	0.831374	11.5868	0.0701729	0.362045
A_33_P3230526	MPRIP	myosin phosphatase Rho interacting protein	23164	0.746198	6.6764	0.00920268	0.115992	0.592596	6.6764	0.0310769	0.234257
A_33_P3230528	MPRIP	myosin phosphatase Rho interacting protein	23164	-0.300297	8.62842	0.601384	0.860786	0.24966	8.62842	0.663571	0.910367
A_33_P3230541	MPRIP	myosin phosphatase Rho interacting protein	23164	0.478528	5.67832	0.171354	0.5208	-0.00224599	5.67832	0.994698	0.99882
A_33_P3357087	MPV17	MpV17 mitochondrial inner membrane protein	4358	-0.316507	13.4501	0.183792	0.538485	0.0709738	13.4501	0.758547	0.942181
A_33_P3415211	MPV17	MpV17 mitochondrial inner membrane protein	4358	-0.222098	11.7024	0.304341	0.668339	0.11566	11.7024	0.587512	0.881122
A_33_P3415216	MPV17	MpV17 mitochondrial inner membrane protein	4358	-0.262347	11.7767	0.163788	0.509994	0.194509	11.7767	0.294361	0.691694
A_23_P17307	MRGBP	MRG/MORF4L binding protein	55257	0.55067	10.5242	0.128048	0.455041	0.790343	10.5242	0.0357924	0.252903
A_23_P47497	MRPL16	mitochondrial ribosomal protein L16	54948	0.492362	13.0338	0.0998753	0.406841	0.663852	13.0338	0.0322905	0.239162
A_23_P137848	MRPL24	mitochondrial ribosomal protein L24	79590	0.0545686	12.5778	0.818386	0.947761	0.410323	12.5778	0.100207	0.431697
A_23_P135474	MRPL37	mitochondrial ribosomal protein L37	51253	0.500359	12.1956	0.0540196	0.297232	0.614369	12.1956	0.0216823	0.190597
A_33_P3297921	MRPL37	mitochondrial ribosomal protein L37	51253	0.461261	11.4934	0.0649987	0.326472	0.548574	11.4934	0.0319539	0.238228
A_23_P54963	MRPL38	mitochondrial ribosomal protein L38	64978	0.171431	10.2302	0.596465	0.858107	0.541404	10.2302	0.108998	0.449886
A_33_P3386532	MRPL38	mitochondrial ribosomal protein L38	64978	-0.225646	5.82169	0.155365	0.497064	0.562825	5.82169	0.00215075	0.0551631
A_33_P3390477	MRPL4	mitochondrial ribosomal protein L4	51073	0.699616	13.9839	0.00952252	0.118239	0.836527	13.9839	0.00295503	0.0642654
A_24_P352445	MRPL42	mitochondrial ribosomal protein L42	28977	0.490348	10.7068	0.0232485	0.190251	0.213896	10.7068	0.285556	0.682063
A_32_P209989	MRPL46	mitochondrial ribosomal protein L46	26589	-0.268663	10.4833	0.401434	0.742559	0.534548	10.4833	0.107032	0.445863
A_23_P48977	MRPS11	mitochondrial ribosomal protein S11	64963	0.362266	12.2804	0.176174	0.527659	0.440378	12.2804	0.105232	0.44206
A_24_P569294	MRPS12	mitochondrial ribosomal protein S12	6183	0.899255	12.3335	0.00311201	0.0641357	1.01207	12.3335	0.00128411	0.0427787
A_23_P122387	MRPS18A	mitochondrial ribosomal protein S18A	55168	-0.0620639	11.284	0.832949	0.953069	-0.117944	11.284	0.689169	0.920172
A_23_P59107	MRPS18B	mitochondrial ribosomal protein S18B	28973	-0.321092	13.8489	0.134879	0.467173	0.0370703	13.8489	0.857317	0.968607
A_33_P3336992	MRPS18B	mitochondrial ribosomal protein S18B	28973	-0.760859	8.97846	0.0243851	0.194989	0.0899262	8.97846	0.770161	0.945514
A_23_P135104	MRPS2	mitochondrial ribosomal protein S2	51116	0.564143	13.2701	0.0370382	0.243394	0.710417	13.2701	0.011575	0.133995
A_23_P86182	MRPS21	mitochondrial ribosomal protein S21	54460	-0.563259	14.0739	0.0201202	0.176335	-0.167726	14.0739	0.448382	0.812241
A_23_P106998	MRPS23	mitochondrial ribosomal protein S23	51649	0.652274	10.4572	0.0362343	0.240839	0.733419	10.4572	0.0207936	0.186502
A_23_P252536	MRPS26	mitochondrial ribosomal protein S26	64949	0.221775	12.9205	0.178615	0.531324	0.447619	12.9205	0.0125936	0.140773
A_23_P133332	MRPS27	mitochondrial ribosomal protein S27	23107	0.291459	11.687	0.279843	0.645635	0.445862	11.687	0.10743	0.446676
A_33_P3422931	MRPS34	mitochondrial ribosomal protein S34	65993	-0.251604	12.232	0.319414	0.682446	0.407492	12.232	0.116645	0.464323
A_23_P3979	MRPS7	mitochondrial ribosomal protein S7	51081	0.675975	10.9581	0.00857259	0.111591	1.00855	10.9581	0.000443538	0.025701
A_24_P175427	MRRF	mitochondrial ribosome recycling factor	92399	0.147209	7.22885	0.652461	0.885381	0.275526	7.22885	0.403558	0.780878
A_33_P3398809	MRRF	mitochondrial ribosome recycling factor	92399	-0.230841	11.2967	0.337942	0.697671	-0.0545304	11.2967	0.818105	0.959707
A_33_P3357580	MRTO4	mRNA turnover 4 homolog (S. cerevisiae)	51154	0.735579	10.1045	0.0268426	0.205104	1.5623	10.1045	0.000120318	0.0151318
A_23_P132438	MSL2	male-specific lethal 2 homolog (Drosophila)	55167	0.329662	8.13417	0.0603732	0.314758	0.317969	8.13417	0.0689162	0.359339
A_23_P203420	MTA2	metastasis associated 1 family, member 2	9219	0.761913	10.5243	0.00368806	0.070198	0.828831	10.5243	0.00200947	0.0535011
A_23_P117727	MTFMT	mitochondrial methionyl-tRNA formyltransferase	123263	0.471392	9.6336	0.0406627	0.257265	0.593596	9.6336	0.0130897	0.143821
A_23_P117494	MTHFD1	methylenetetrahydrofolate dehydrogenase (NADP+ dependent) 1, methenyltetrahydrofolate cyclohydrolase, formyltetrahydrofolate synthetase	4522	0.737266	12.9675	0.0654404	0.327568	1.08044	12.9675	0.0109588	0.130186
A_23_P120316	MTHFD2	methylenetetrahydrofolate dehydrogenase (NADP+ dependent) 2, methenyltetrahydrofolate cyclohydrolase	10797	0.386339	12.7041	0.363564	0.718309	0.0482401	12.7041	0.908323	0.980803
A_21_P0014138	MTRR	5-methyltetrahydrofolate-homocysteine methyltransferase reductase	4552	0.00746601	4.81304	0.961553	0.990973	-0.0547685	4.81304	0.724214	0.932818
A_21_P0014139	MTRR	5-methyltetrahydrofolate-homocysteine methyltransferase reductase	4552	-0.041539	4.74942	0.839084	0.955059	0.105649	4.74942	0.606997	0.889685
A_23_P252211	MTRR	5-methyltetrahydrofolate-homocysteine methyltransferase reductase	4552	1.18762	9.03749	0.00034879	0.0210251	0.976827	9.03749	0.00175361	0.0498735
A_33_P3304377	MTRR	5-methyltetrahydrofolate-homocysteine methyltransferase reductase	4552	0.0608436	5.75558	0.766311	0.929726	0.405742	5.75558	0.0627214	0.341361
A_23_P403745	MTSS1L	metastasis suppressor 1-like	92154	0.646218	8.16982	0.204255	0.564956	0.53338	8.16982	0.290295	0.687493
A_23_P27584	MYADM	myeloid-associated differentiation marker	91663	2.26229	10.5535	0.0495144	0.285357	-0.915412	10.5535	0.399209	0.777603
A_24_P134195	MYADM	myeloid-associated differentiation marker	91663	1.15502	7.07792	0.0578603	0.307842	-0.355302	7.07792	0.53555	0.856381
A_23_P78170	MYBBP1A	MYB binding protein (P160) 1a	10514	1.26893	9.07253	0.00292445	0.0624271	1.39037	9.07253	0.00147909	0.045805
A_23_P151459	MYCBP2	MYC binding protein 2, E3 ubiquitin protein ligase	23077	0.150917	12.1701	0.50493	0.807557	0.137744	12.1701	0.542277	0.859559
A_24_P323815	MYCBP2	MYC binding protein 2, E3 ubiquitin protein ligase	23077	-0.193035	10.8279	0.46783	0.784297	-0.18678	10.8279	0.482109	0.829737
A_24_P408424	MYH9	myosin, heavy chain 9, non-muscle	4627	0.636519	14.3438	0.0691152	0.337204	0.501303	14.3438	0.143404	0.509553
A_33_P3353692	MYH9	myosin, heavy chain 9, non-muscle	4627	0.422173	7.40567	0.154115	0.495147	0.750878	7.40567	0.0178965	0.172082
A_23_P100868	MYO19	myosin XIX	80179	0.719842	10.6155	0.0336154	0.231092	1.32002	10.6155	0.000770392	0.0333443
A_23_P320250	MYO19	myosin XIX	80179	0.4378	12.4058	0.138671	0.472375	0.736354	12.4058	0.0193086	0.178861
A_23_P140434	MYO5C	myosin VC	55930	1.17799	10.7495	0.0129377	0.139381	0.803944	10.7495	0.0725696	0.368572
A_33_P3361037	MYO5C	myosin VC	55930	1.05038	5.76669	0.00418813	0.0751048	0.471632	5.76669	0.147882	0.516939
A_33_P3225587	NAA50	N(alpha)-acetyltransferase 50, NatE catalytic subunit	80218	1.40142	11.0661	3.48327e-05	0.00771282	1.66962	11.0661	5.2805e-06	0.00420599
A_33_P3424257	NAA50	N(alpha)-acetyltransferase 50, NatE catalytic subunit	80218	0.419311	14.3374	0.0655942	0.328037	0.696914	14.3374	0.00503335	0.0850744
A_24_P283928	NABP2	nucleic acid binding protein 2	79035	0.584312	8.72748	0.106807	0.419394	1.07467	8.72748	0.0067837	0.0994985
A_24_P915007	NACC1	nucleus accumbens associated 1, BEN and BTB (POZ) domain containing	112939	1.03441	12.3866	0.000385041	0.0217676	0.976961	12.3866	0.000631067	0.0302965
A_23_P24960	NARS2	asparaginyl-tRNA synthetase 2, mitochondrial (putative)	79731	1.05334	9.75137	0.000789481	0.0311603	0.763653	9.75137	0.0080289	0.109683
A_19_P00805047	NASP	nuclear autoantigenic sperm protein (histone-binding)	4678	0.992154	15.0741	0.0119474	0.133475	1.57749	15.0741	0.000416227	0.0248389
A_19_P00811284	NASP	nuclear autoantigenic sperm protein (histone-binding)	4678	0.409249	8.4485	0.30927	0.673286	1.37898	8.4485	0.00314037	0.0663831
A_33_P3233981	NASP	nuclear autoantigenic sperm protein (histone-binding)	4678	0.958349	14.7111	0.0193616	0.172578	1.42807	14.7111	0.00148386	0.0458074
A_23_P87329	NAT10	N-acetyltransferase 10 (GCN5-related)	55226	1.0198	10.1889	0.000553135	0.0260227	1.14199	10.1889	0.000201473	0.0183181
A_32_P71447	NCAPD3	non-SMC condensin II complex, subunit D3	23310	1.09891	11.0858	0.0174967	0.163549	1.6773	11.0858	0.0010528	0.0387777
A_33_P3659876	NCAPG2	non-SMC condensin II complex, subunit G2	54892	2.14262	8.29589	0.00216617	0.0526223	2.10502	8.29589	0.00246811	0.0586834
A_33_P3261192	NCBP1	nuclear cap binding protein subunit 1, 80kDa	4686	0.088599	4.76716	0.632595	0.876784	0.156292	4.76716	0.403099	0.780451
A_33_P3261197	NCBP1	nuclear cap binding protein subunit 1, 80kDa	4686	0.43233	5.80086	0.142823	0.478692	0.677416	5.80086	0.0289295	0.22474
A_33_P3299854	NCBP1	nuclear cap binding protein subunit 1, 80kDa	4686	0.210174	9.32973	0.419347	0.754601	0.779502	9.32973	0.00800259	0.109457
A_23_P132644	NCEH1	neutral cholesterol ester hydrolase 1	57552	1.85872	10.455	8.6025e-05	0.0112894	1.31108	10.455	0.00181017	0.050938
A_23_P5551	NCL	nucleolin	4691	0.949471	14.784	0.000551616	0.0260153	1.17194	14.784	7.90721e-05	0.0128894
A_23_P210515	NCOA5	nuclear receptor coactivator 5	57727	0.315602	7.79946	0.20714	0.567923	0.838138	7.79946	0.00341947	0.0690505
A_23_P315843	NCOA5	nuclear receptor coactivator 5	57727	0.500946	7.8083	0.0251692	0.198321	0.938232	7.8083	0.000340972	0.0232734
A_23_P73982	NDC1	NDC1 transmembrane nucleoporin	55706	1.33559	11.3973	0.0127652	0.138179	1.58403	11.3973	0.00444149	0.0794494
A_23_P155711	NEIL3	nei endonuclease VIII-like 3 (E. coli)	55247	0.917634	6.27167	0.117697	0.437845	1.38049	6.27167	0.0250243	0.207215
A_23_P3681	NETO2	neuropilin (NRP) and tolloid (TLL)-like 2	81831	1.21772	10.9809	0.000385511	0.0217676	0.875675	10.9809	0.0049517	0.0843657
A_23_P77440	NFATC3	nuclear factor of activated T-cells, cytoplasmic, calcineurin-dependent 3	4775	-0.0991726	7.35686	0.610331	0.865077	0.37778	7.35686	0.0668985	0.354056
A_33_P3355877	NFXL1	nuclear transcription factor, X-box binding-like 1	152518	-0.239203	5.46161	0.193623	0.55093	-0.519562	5.46161	0.010168	0.124281
A_33_P3405004	NFXL1	nuclear transcription factor, X-box binding-like 1	152518	0.0127628	9.56563	0.941641	0.985411	-0.0944908	9.56563	0.58976	0.882194
A_23_P11214	NKRF	NFKB repressing factor	55922	-0.200923	10.3007	0.370439	0.722645	0.182513	10.3007	0.414708	0.788224
A_23_P141315	NLE1	notchless homolog 1 (Drosophila)	54475	0.948967	9.76286	0.0198739	0.175206	0.936103	9.76286	0.0213038	0.188571
A_33_P3361513	NLE1	notchless homolog 1 (Drosophila)	54475	0.36067	7.72784	0.417325	0.753421	0.701611	7.72784	0.12619	0.481195
A_33_P3489737	NLN	neurolysin (metallopeptidase M3 family)	57486	0.970585	8.7079	0.0164354	0.158137	1.35527	8.7079	0.0019222	0.0527447
A_23_P69537	NMU	neuromedin U	10874	-0.132972	12.0406	0.823962	0.949647	0.132611	12.0406	0.824432	0.961115
A_23_P202496	NOC3L	nucleolar complex associated 3 homolog (S. cerevisiae)	64318	0.565861	10.6839	0.0214824	0.181925	0.601216	10.6839	0.0156538	0.15954
A_23_P55073	NOL11	nucleolar protein 11	25926	0.494936	10.9354	0.077275	0.357016	0.821624	10.9354	0.00684645	0.100111
A_24_P21410	NOL6	nucleolar protein 6 (RNA-associated)	65083	1.48877	8.91726	0.00161869	0.0449377	1.5673	8.91726	0.00108078	0.0393037
A_24_P38572	NOL6	nucleolar protein 6 (RNA-associated)	65083	0.814139	7.83889	0.114904	0.432889	0.237264	7.83889	0.631892	0.899416
A_23_P126727	NOL9	nucleolar protein 9	79707	0.566848	9.35222	0.0686833	0.336487	1.2536	9.35222	0.000643491	0.0304027
A_23_P202143	NOLC1	nucleolar and coiled-body phosphoprotein 1	9221	0.734648	11.3822	0.0388038	0.250065	0.985412	11.3822	0.00848949	0.113014
A_32_P22622	NOP14	NOP14 nucleolar protein	8602	1.18867	7.16906	0.000363735	0.0212856	1.23851	7.16906	0.000251315	0.0200176
A_33_P3389638	NOP14	NOP14 nucleolar protein	8602	0.377456	12.3214	0.116124	0.435096	0.707024	12.3214	0.00723516	0.102986
A_33_P3361257	NOP16	NOP16 nucleolar protein	51491	1.21214	12.6624	0.00148283	0.0429558	1.2804	12.6624	0.000959494	0.036945
A_23_P204364	NOP2	NOP2 nucleolar protein	4839	1.52645	10.8375	5.80979e-05	0.00965756	1.74851	10.8375	1.41219e-05	0.00662784
A_23_P154447	NOP58	NOP58 ribonucleoprotein	51602	0.555269	13.7298	0.0349966	0.236056	0.871206	13.7298	0.00254603	0.05979
A_23_P52298	NPM3	nucleophosmin/nucleoplasmin 3	10360	1.00257	12.2855	0.00853933	0.111376	1.21311	12.2855	0.00237794	0.0579819
A_23_P100326	NPRL3	nitrogen permease regulator-like 3 (S. cerevisiae)	8131	0.433411	12.0034	0.227179	0.58927	1.04239	12.0034	0.00881233	0.114963
A_24_P126181	NR2C2AP	nuclear receptor 2C2-associated protein	126382	0.128855	10.5006	0.683634	0.898529	0.416248	10.5006	0.200165	0.589254
A_23_P71904	NTMT1	N-terminal Xaa-Pro-Lys N-methyltransferase 1	28989	0.738024	11.2411	0.0166785	0.15917	1.19937	11.2411	0.000580938	0.0292302
A_21_P0013005	NUBP1	nucleotide binding protein 1	4682	0.427748	7.51782	0.0963539	0.40012	0.566638	7.51782	0.0331952	0.242455
A_33_P3413053	NUBP1	nucleotide binding protein 1	4682	0.26347	11.9356	0.147992	0.48668	0.296299	11.9356	0.107048	0.445866
A_24_P106794	NUDCD1	NudC domain containing 1	84955	0.34059	7.18006	0.27545	0.641125	0.573419	7.18006	0.0766415	0.378826
A_23_P134295	NUDT1	nudix (nucleoside diphosphate linked moiety X)-type motif 1	4521	0.451904	12.9217	0.28387	0.649336	1.43875	12.9217	0.00318505	0.0668436
A_23_P7679	NUP155	nucleoporin 155kDa	9631	1.06227	9.64446	0.00171349	0.0460914	1.20554	9.64446	0.00061814	0.0299862
A_23_P390190	NUPL1	nucleoporin like 1	9818	1.15114	10.0724	0.000903356	0.0331736	0.831731	10.0724	0.00905366	0.116731
A_33_P3365845	NUPL1	nucleoporin like 1	9818	-0.00685322	6.32908	0.9891	0.997047	0.124282	6.32908	0.804534	0.955797
A_23_P13359	NXF1	nuclear RNA export factor 1	10482	-0.111283	11.0034	0.646219	0.88293	0.497017	11.0034	0.0547101	0.317857
A_23_P106463	OAZ2	ornithine decarboxylase antizyme 2	4947	-0.193493	12.3324	0.269331	0.63511	-0.146196	12.3324	0.399513	0.777882
A_23_P165840	ODC1	ornithine decarboxylase 1	4953	2.35811	14.2144	8.47685e-05	0.0112532	3.15405	14.2144	3.87645e-06	0.00364444
A_21_P0000203	ODF2	outer dense fiber of sperm tails 2	4957	0.872253	9.8947	0.0132601	0.141114	1.16889	9.8947	0.00195002	0.0531446
A_23_P60488	ODF2	outer dense fiber of sperm tails 2	4957	0.459629	9.56736	0.187989	0.543897	0.90528	9.56736	0.0163365	0.163277
A_23_P71889	ODF2	outer dense fiber of sperm tails 2	4957	0.783841	7.98639	0.02663	0.204363	1.03701	7.98639	0.00549291	0.0891508
A_23_P3775	OGFOD1	2-oxoglutarate and iron-dependent oxygenase domain containing 1	55239	0.949958	10.8221	0.0101816	0.122711	1.13436	10.8221	0.00323203	0.0673314
A_23_P54079	OSGEP	O-sialoglycoprotein endopeptidase	55644	0.12962	9.55338	0.720608	0.91305	0.478208	9.55338	0.199475	0.588189
A_23_P111929	OTUD6B	OTU domain containing 6B	51633	0.486887	6.21021	0.040333	0.256266	0.67211	6.21021	0.00774262	0.107254
A_33_P3358312	OTUD6B	OTU domain containing 6B	51633	0.0436659	9.1579	0.868202	0.964259	0.269621	9.1579	0.314283	0.710775
A_32_P63848	OXCT1	3-oxoacid CoA transferase 1	5019	1.82964	10.1652	0.000215671	0.0165859	1.90448	10.1652	0.0001482	0.0163131
A_23_P69179	P3H2	prolyl 3-hydroxylase 2	55214	-0.442309	12.0827	0.35442	0.710914	-0.469108	12.0827	0.326944	0.721845
A_33_P3271105	PABPC4	poly(A) binding protein, cytoplasmic 4 (inducible form)	8761	-0.783902	5.9007	0.0601434	0.314219	0.0874695	5.9007	0.822907	0.960696
A_33_P3404775	PABPC4	poly(A) binding protein, cytoplasmic 4 (inducible form)	8761	-0.387375	13.7347	0.0788103	0.360439	-0.0577318	13.7347	0.781758	0.949975
A_21_P0000097	PAFAH1B2	platelet-activating factor acetylhydrolase 1b, catalytic subunit 2 (30kDa)	5049	0.619234	6.04679	0.0298785	0.217092	0.576652	6.04679	0.0410071	0.272471
A_23_P255503	PAFAH1B2	platelet-activating factor acetylhydrolase 1b, catalytic subunit 2 (30kDa)	5049	1.03266	8.79286	0.00246203	0.0567505	1.26123	8.79286	0.000499368	0.0272836
A_23_P370142	PAFAH1B2	platelet-activating factor acetylhydrolase 1b, catalytic subunit 2 (30kDa)	5049	0.173988	12.4224	0.416927	0.752964	0.493088	12.4224	0.0325591	0.239945
A_24_P200427	PAICS	phosphoribosylaminoimidazole carboxylase, phosphoribosylaminoimidazole succinocarboxamide synthetase	10606	0.580995	13.0271	0.0691485	0.337239	0.878875	13.0271	0.00995156	0.122833
A_33_P3377459	PAPD5	PAP associated domain containing 5	64282	0.843805	6.02226	0.00307834	0.0637791	0.496009	6.02226	0.0546853	0.317849
A_33_P3368750	PAQR5	progestin and adipoQ receptor family member V	54852	-0.612795	7.26701	0.575868	0.84716	-0.0696646	7.26701	0.949004	0.989019
A_33_P3236921	PARP1	poly (ADP-ribose) polymerase 1	142	1.33796	9.85353	0.00646912	0.0959146	1.69332	9.85353	0.00119942	0.0414082
A_33_P3290335	PARP1	poly (ADP-ribose) polymerase 1	142	0.311759	4.73	0.207367	0.568215	0.173887	4.73	0.473159	0.824954
A_33_P3290338	PARP1	poly (ADP-ribose) polymerase 1	142	0.508751	12.1538	0.23447	0.597295	1.34861	12.1538	0.00529282	0.0873151
A_24_P124370	PARVA	parvin, alpha	55742	0.483984	10.5464	0.037034	0.243394	0.0507809	10.5464	0.812572	0.958871
A_23_P59426	PAXIP1	PAX interacting (with transcription-activation domain) protein 1	22976	0.52195	10.1304	0.0761678	0.354295	0.734715	10.1304	0.0173733	0.169158
A_32_P62997	PBK	PDZ binding kinase	55872	1.81098	11.2463	0.0106229	0.125642	2.24024	11.2463	0.00264406	0.0610318
A_33_P3269578	PBRM1	polybromo 1	55193	0.873422	8.55471	0.000699686	0.0294239	0.728906	8.55471	0.00285745	0.0632221
A_33_P3330453	PBRM1	polybromo 1	55193	-0.0961359	11.3	0.663019	0.890188	0.104185	11.3	0.636963	0.900977
A_33_P3361182	PDCD11	programmed cell death 11	22984	0.627114	7.78955	0.0258637	0.201284	0.997224	7.78955	0.00140581	0.0445423
A_24_P339611	PDCD5	programmed cell death 5	9141	0.636725	13.8619	0.00936935	0.117482	0.690546	13.8619	0.00564587	0.0905692
A_33_P3381245	PDCD5	programmed cell death 5	9141	0.371636	14.3015	0.0677953	0.334106	0.551025	14.3015	0.0108366	0.129131
A_23_P82503	PEG10	paternally expressed 10	23089	0.0816046	7.81586	0.938511	0.984601	0.4496	7.81586	0.67181	0.913215
A_23_P132260	PES1	pescadillo ribosomal biogenesis factor 1	23481	0.258626	8.82477	0.465324	0.782961	1.02403	8.82477	0.0100377	0.123371
A_24_P98914	PFKM	phosphofructokinase, muscle	5213	-0.199852	12.7485	0.584677	0.852468	0.22845	12.7485	0.532795	0.854904
A_23_P126623	PGD	phosphogluconate dehydrogenase	5226	-0.0220903	12.8615	0.931105	0.982547	0.391995	12.8615	0.140489	0.504917
A_23_P130040	PHB	prohibitin	5245	0.868978	12.5857	0.00420076	0.0752343	0.839828	12.5857	0.00527798	0.0871543
A_24_P262355	PHB	prohibitin	5245	0.539676	12.1221	0.0541216	0.297448	0.781852	12.1221	0.00870065	0.114103
A_33_P3252884	PHF12	PHD finger protein 12	57649	0.429964	9.4191	0.278989	0.644606	0.134469	9.4191	0.72995	0.934147
A_33_P3252889	PHF12	PHD finger protein 12	57649	0.318619	5.3555	0.148142	0.48678	0.476559	5.3555	0.0380522	0.261442
A_33_P3343616	PHF12	PHD finger protein 12	57649	-0.299212	6.27951	0.233747	0.596422	-0.0546125	6.27951	0.823629	0.9609
A_23_P21436	PHF19	PHD finger protein 19	26147	0.899109	9.10696	0.153851	0.494914	1.34007	9.10696	0.04121	0.272896
A_23_P401904	PHF19	PHD finger protein 19	26147	1.3757	11.1477	0.0509713	0.289249	1.74682	11.1477	0.0168851	0.166535
A_23_P253571	PHF5A	PHD finger protein 5A	84844	0.648413	10.4703	0.0335603	0.230999	0.98654	10.4703	0.00297031	0.0644023
A_23_P424900	PIFO	primary cilia formation	128344	-0.134746	5.64779	0.62329	0.871728	-0.340283	5.64779	0.225259	0.619985
A_23_P379794	PIGW	phosphatidylinositol glycan anchor biosynthesis, class W	284098	0.996495	8.25487	0.0432081	0.265764	1.64434	8.25487	0.0025171	0.0592937
A_33_P3255409	PIH1D1	PIH1 domain containing 1	55011	-0.256214	13.4192	0.329324	0.689738	-0.0855125	13.4192	0.740916	0.937399
A_23_P82823	PINX1	PIN2/TERF1 interacting, telomerase inhibitor 1	54984	0.894457	9.65734	0.00500256	0.0830357	1.15157	9.65734	0.000756492	0.0330671
A_24_P673786	PIP4K2A	phosphatidylinositol-5-phosphate 4-kinase, type II, alpha	5305	0.863923	9.02946	0.00813912	0.108099	0.845508	9.02946	0.00927405	0.118191
A_23_P407115	PIP4K2B	phosphatidylinositol-5-phosphate 4-kinase, type II, beta	8396	0.579779	7.70725	0.109981	0.424506	0.866106	7.70725	0.0230989	0.197687
A_24_P245246	PIP4K2B	phosphatidylinositol-5-phosphate 4-kinase, type II, beta	8396	-0.14909	12.1213	0.525665	0.819417	0.0527033	12.1213	0.821363	0.960524
A_23_P200073	PITHD1	PITH (C-terminal proteasome-interacting domain of thioredoxin-like) domain containing 1	57095	-0.154943	8.21973	0.585791	0.852579	0.486526	8.21973	0.10161	0.434786
A_23_P84189	PITPNC1	phosphatidylinositol transfer protein, cytoplasmic 1	26207	1.20331	6.98525	0.00358891	0.0692035	0.826164	6.98525	0.0310937	0.234291
A_23_P52402	PITRM1	pitrilysin metallopeptidase 1	10531	0.791951	11.1302	0.00504171	0.0833969	0.420654	11.1302	0.0997527	0.430615
A_33_P3265104	PITRM1	pitrilysin metallopeptidase 1	10531	0.831398	7.79594	0.130775	0.460003	0.63426	7.79594	0.241019	0.637967
A_23_P23296	PKP1	plakophilin 1	5317	-1.01548	8.5973	0.0171304	0.161687	-0.280264	8.5973	0.46825	0.822894
A_33_P3393971	PKP1	plakophilin 1	5317	-0.838326	8.47143	0.0265123	0.203869	-0.125269	8.47143	0.716795	0.930559
A_23_P116414	PLA2G16	phospholipase A2, group XVI	11145	1.04326	10.4767	0.246797	0.61128	-1.24472	10.4767	0.171238	0.551332
A_33_P3308332	PLEKHB1	pleckstrin homology domain containing, family B (evectins) member 1	58473	-0.430161	7.97279	0.204795	0.565327	-0.157652	7.97279	0.633574	0.899977
A_23_P30254	PLK2	polo-like kinase 2	10769	0.863229	13.055	0.0338638	0.23192	-0.453914	13.055	0.236831	0.632517
A_24_P74932	PLP2	proteolipid protein 2 (colonic epithelium-enriched)	5355	-0.399668	13.7248	0.266046	0.631805	-0.0597512	13.7248	0.865001	0.970993
A_21_P0012673	PMPCA	peptidase (mitochondrial processing) alpha	23203	0.706356	8.1544	0.018233	0.167124	0.903608	8.1544	0.00414813	0.0767029
A_23_P32125	PMPCA	peptidase (mitochondrial processing) alpha	23203	0.569816	12.0819	0.00837554	0.110091	0.767975	12.0819	0.00100983	0.0379071
A_33_P3287537	PMPCA	peptidase (mitochondrial processing) alpha	23203	-1.21528	6.43608	0.0011538	0.0378949	-0.624412	6.43608	0.0556336	0.320072
A_24_P336853	PNO1	partner of NOB1 homolog (S. cerevisiae)	56902	1.3182	9.17556	0.0127677	0.13818	1.32756	9.17556	0.0122664	0.138805
A_23_P212284	POC1A	POC1 centriolar protein A	25886	1.05097	10.4929	0.0336467	0.231201	1.7557	10.4929	0.00148677	0.0458661
A_23_P215060	PODXL	podocalyxin-like	5420	1.03993	9.9108	0.183214	0.537656	1.57743	9.9108	0.0519077	0.309785
A_23_P135326	POLE3	polymerase (DNA directed), epsilon 3, accessory subunit	54107	0.179047	12.5161	0.483144	0.794453	0.647773	12.5161	0.0206406	0.185671
A_23_P218827	POLQ	polymerase (DNA directed), theta	10721	1.12937	8.8821	0.118992	0.440027	1.72165	8.8821	0.0239022	0.201346
A_33_P3320533	POLR1A	polymerase (RNA) I polypeptide A, 194kDa	25885	0.00918383	5.09758	0.961915	0.990973	0.487708	5.09758	0.0216507	0.190437
A_33_P3610123	POLR1A	polymerase (RNA) I polypeptide A, 194kDa	25885	0.736062	9.50599	0.0109503	0.127329	1.23596	9.50599	0.000222339	0.0189183
A_23_P9458	POLR1E	polymerase (RNA) I polypeptide E, 53kDa	64425	0.315286	9.44995	0.320063	0.682871	0.772951	9.44995	0.0240755	0.20236
A_33_P3218138	POLR2A	polymerase (RNA) II (DNA directed) polypeptide A, 220kDa	5430	-0.0799194	13.5558	0.774616	0.932188	0.148595	13.5558	0.595792	0.885094
A_23_P209778	POLR2D	polymerase (RNA) II (DNA directed) polypeptide D	5433	0.685828	11.054	0.00941891	0.117811	1.02013	11.054	0.000521539	0.0276026
A_33_P3351811	POLR2D	polymerase (RNA) II (DNA directed) polypeptide D	5433	-0.134243	5.02438	0.546756	0.831127	0.209009	5.02438	0.352549	0.742185
A_33_P3299829	POLR2E	polymerase (RNA) II (DNA directed) polypeptide E, 25kDa	5434	0.770397	14.5495	0.00431157	0.0761047	0.801604	14.5495	0.00327681	0.0677929
A_33_P3299834	POLR2E	polymerase (RNA) II (DNA directed) polypeptide E, 25kDa	5434	0.180469	7.63235	0.30048	0.664947	0.4903	7.63235	0.0111115	0.131089
A_23_P56256	POLR2I	polymerase (RNA) II (DNA directed) polypeptide I, 14.5kDa	5438	-0.36973	13.0755	0.0822164	0.367388	-0.17477	13.0755	0.391278	0.772521
A_24_P321626	POLR3B	polymerase (RNA) III (DNA directed) polypeptide B	55703	1.0214	9.30193	0.00160608	0.0448338	1.125	9.30193	0.0007404	0.0326421
A_23_P41942	POLR3G	polymerase (RNA) III (DNA directed) polypeptide G (32kD)	10622	1.98354	7.358	0.000162036	0.0146399	2.3351	7.358	3.21983e-05	0.00924678
A_33_P3396527	POLR3G	polymerase (RNA) III (DNA directed) polypeptide G (32kD)	10622	1.55315	8.14388	0.00500395	0.0830357	1.92133	8.14388	0.00104942	0.038678
A_24_P322847	POLR3H	polymerase (RNA) III (DNA directed) polypeptide H (22.9kD)	171568	0.338402	11.913	0.315292	0.678538	0.555102	11.913	0.109539	0.450708
A_32_P201496	POLR3H	polymerase (RNA) III (DNA directed) polypeptide H (22.9kD)	171568	0.578429	8.70053	0.0606735	0.315435	1.36005	8.70053	0.000279848	0.021376
A_24_P382001	POLR3K	polymerase (RNA) III (DNA directed) polypeptide K, 12.3 kDa	51728	0.843946	11.7188	0.0149973	0.150364	1.28668	11.7188	0.00084102	0.0347971
A_23_P83835	POMK	protein-O-mannose kinase	84197	0.532036	6.85798	0.0238616	0.193064	1.0636	6.85798	0.000169796	0.0172959
A_23_P341275	POP1	processing of precursor 1, ribonuclease P/MRP subunit (S. cerevisiae)	10940	2.01911	11.6567	1.46102e-05	0.00619533	2.1873	11.6567	6.08373e-06	0.0044164
A_23_P80940	PPAT	phosphoribosyl pyrophosphate amidotransferase	5471	0.958287	9.52162	0.0137173	0.143422	0.940828	9.52162	0.0151771	0.156881
A_24_P123347	PPAT	phosphoribosyl pyrophosphate amidotransferase	5471	0.25613	9.7063	0.444495	0.771982	0.765219	9.7063	0.0338192	0.244685
A_23_P202104	PPIF	peptidylprolyl isomerase F	10105	0.865877	13.4355	0.0320127	0.225485	1.61337	13.4355	0.00055764	0.0286598
A_33_P3239122	PPIH	peptidylprolyl isomerase H (cyclophilin H)	10465	0.665909	5.49565	0.000216746	0.0165859	0.647541	5.49565	0.000279924	0.021376
A_33_P3239123	PPIH	peptidylprolyl isomerase H (cyclophilin H)	10465	0.40981	5.38586	0.0536267	0.296485	0.598884	5.38586	0.0081349	0.11045
A_33_P3298413	PPIH	peptidylprolyl isomerase H (cyclophilin H)	10465	0.797458	12.0367	0.023266	0.190361	0.720875	12.0367	0.0372222	0.258464
A_23_P133995	PPIL1	peptidylprolyl isomerase (cyclophilin)-like 1	51645	1.39314	12.3588	0.00221309	0.05326	1.48154	12.3588	0.00138523	0.0442079
A_23_P106906	PPL	periplakin	5493	-0.711529	12.04	0.237095	0.599922	-2.00971	12.04	0.00358561	0.0710297
A_23_P209477	PPM1G	protein phosphatase, Mg2+/Mn2+ dependent, 1G	5496	1.05368	11.0147	0.000375361	0.0215448	1.25117	11.0147	7.4894e-05	0.0127074
A_23_P323227	PPP1CA	protein phosphatase 1, catalytic subunit, alpha isozyme	5499	0.14549	12.3464	0.580917	0.850393	0.314928	12.3464	0.241328	0.638265
A_23_P153583	PPP5C	protein phosphatase 5, catalytic subunit	5536	0.735869	7.82962	0.100836	0.408682	1.17324	7.82962	0.0141215	0.150365
A_23_P127079	PPRC1	peroxisome proliferator-activated receptor gamma, coactivator-related 1	23082	0.681153	11.457	0.0240951	0.193697	0.984694	11.457	0.00258354	0.0601313
A_23_P62659	PPT1	palmitoyl-protein thioesterase 1	5538	0.521884	13.1664	0.159432	0.503538	0.924877	13.1664	0.0195913	0.180634
A_24_P276628	PPT1	palmitoyl-protein thioesterase 1	5538	1.79984	7.59118	1.2949e-05	0.00579988	1.70795	7.59118	2.26584e-05	0.00778105
A_23_P362759	PRDM5	PR domain containing 5	11107	1.22008	6.62229	0.0087678	0.113062	1.08312	6.62229	0.0172226	0.16833
A_33_P3242548	PRDM5	PR domain containing 5	11107	0.744571	6.56171	0.0277816	0.209005	0.905379	6.56171	0.00982012	0.122005
A_23_P63751	PRDX3	peroxiredoxin 3	10935	0.713014	12.4646	0.0839182	0.37123	0.555045	12.4646	0.169582	0.549454
A_23_P36513	PRKAG1	protein kinase, AMP-activated, gamma 1 non-catalytic subunit	5571	0.172088	9.99584	0.483159	0.794453	0.32496	9.99584	0.195167	0.582718
A_24_P396197	PRKCSH	protein kinase C substrate 80K-H	5589	-0.582424	9.44819	0.107514	0.420473	-0.326574	9.44819	0.351413	0.741306
A_23_P9603	PRKDC	protein kinase, DNA-activated, catalytic polypeptide	5591	1.71881	11.1442	7.53023e-05	0.0106839	0.811586	11.1442	0.0208939	0.186828
A_33_P3337599	PRKDC	protein kinase, DNA-activated, catalytic polypeptide	5591	2.04552	8.49441	4.33041e-05	0.00828162	1.10163	8.49441	0.00728034	0.103295
A_23_P76851	PRMT5	protein arginine methyltransferase 5	10419	0.959596	12.1747	0.0227759	0.188074	1.08624	12.1747	0.0117393	0.134944
A_24_P298420	PRMT5	protein arginine methyltransferase 5	10419	1.03213	8.70144	0.031159	0.22245	1.14117	8.70144	0.0190841	0.177732
A_23_P109143	PRNP	prion protein	5621	0.22225	13.9195	0.649113	0.883826	-0.309395	13.9195	0.52792	0.852436
A_23_P80040	PROCR	protein C receptor, endothelial	10544	2.48775	9.32912	0.00960389	0.118727	2.01946	9.32912	0.0290178	0.225044
A_33_P3363012	PRPF19	pre-mRNA processing factor 19	27339	0.159809	14.5019	0.546286	0.831033	0.504383	14.5019	0.0711792	0.364762
A_23_P97573	PRPF3	pre-mRNA processing factor 3	9129	0.605644	8.80734	0.0824356	0.367563	0.985283	8.80734	0.00873076	0.114341
A_23_P142022	PRPF31	pre-mRNA processing factor 31	26121	0.143592	9.93691	0.667015	0.891935	0.754948	9.93691	0.0364969	0.255907
A_33_P3369039	PRPF31	pre-mRNA processing factor 31	26121	0.107606	13.132	0.542478	0.82844	0.482683	13.132	0.0140993	0.150292
A_23_P60537	PRPF4	pre-mRNA processing factor 4	9128	0.503208	11.1946	0.0370634	0.243422	1.09237	11.1946	0.000190797	0.0178554
A_23_P38219	PRPF8	pre-mRNA processing factor 8	10594	0.412491	11.5808	0.119996	0.441725	0.747372	11.5808	0.00950961	0.1197
A_24_P641130	PRRC2A	proline-rich coiled-coil 2A	7916	0.325733	9.27036	0.281214	0.647083	0.396491	9.27036	0.193963	0.581009
A_21_P0010626	PSAT1	phosphoserine aminotransferase 1	29968	0.759353	9.85402	0.20781	0.56857	0.0239681	9.85402	0.967347	0.992724
A_23_P259692	PSAT1	phosphoserine aminotransferase 1	29968	0.355827	14.3442	0.515183	0.813336	-0.00398822	14.3442	0.994135	0.998706
A_24_P287941	PSMC3IP	PSMC3 interacting protein	29893	1.10097	9.44535	0.0190233	0.171052	1.96476	9.44535	0.000318853	0.0229147
A_23_P168868	PTDSS1	phosphatidylserine synthase 1	9791	0.677269	13.7682	0.00244091	0.056445	0.862583	13.7682	0.000342075	0.0232989
A_23_P2271	PTHLH	parathyroid hormone-like hormone	5744	0.93669	9.13909	0.349645	0.707094	0.505824	9.13909	0.6095	0.891095
A_23_P82478	PUS7	pseudouridylate synthase 7 (putative)	54517	0.232816	10.8412	0.46451	0.782626	0.660099	10.8412	0.0510872	0.307306
A_24_P167496	PUS7L	pseudouridylate synthase 7 homolog (S. cerevisiae)-like	83448	0.409565	4.90732	0.0989622	0.405182	0.312472	4.90732	0.199038	0.587655
A_23_P76034	PVRL1	poliovirus receptor-related 1 (herpesvirus entry mediator C)	5818	-0.182003	8.58754	0.641744	0.880866	-0.0623809	8.58754	0.872862	0.972746
A_23_P331670	PYGB	phosphorylase, glycogen; brain	5834	0.662931	14.2002	0.0833663	0.369901	0.196885	14.2002	0.588665	0.881702
A_33_P3235766	QSER1	glutamine and serine rich 1	79832	0.305042	11.0368	0.335272	0.695339	0.435129	11.0368	0.176456	0.558474
A_32_P206401	QSOX2	quiescin Q6 sulfhydryl oxidase 2	169714	1.26302	7.68894	0.00110168	0.0368681	1.29897	7.68894	0.000877456	0.0353131
A_23_P91930	QTRTD1	queuine tRNA-ribosyltransferase domain containing 1	79691	0.474228	10.2491	0.136221	0.468748	0.733649	10.2491	0.0282192	0.221782
A_23_P380998	R3HDM1	R3H domain containing 1	23518	1.25936	10.0057	7.70999e-05	0.0108373	1.05527	10.0057	0.000402629	0.0245642
A_33_P3224212	R3HDM1	R3H domain containing 1	23518	1.67547	7.30367	9.96306e-07	0.00188805	1.43389	7.30367	5.95847e-06	0.0044164
A_23_P103011	RAB36	RAB36, member RAS oncogene family	9609	0.755724	9.4063	0.0835061	0.370207	0.504047	9.4063	0.234437	0.63024
A_23_P161563	RAB38	RAB38, member RAS oncogene family	23682	-0.190129	10.627	0.557922	0.836974	-0.158255	10.627	0.625099	0.897406
A_24_P386323	RABEPK	Rab9 effector protein with kelch motifs	10244	0.471323	11.8745	0.10376	0.413988	0.928542	11.8745	0.00405128	0.0757786
A_33_P3278220	RABEPK	Rab9 effector protein with kelch motifs	10244	2.97546	12.7654	0.00345882	0.0678849	1.68685	12.7654	0.0666468	0.353574
A_23_P99292	RAD51AP1	RAD51 associated protein 1	10635	2.00806	7.86764	0.0138544	0.144199	1.66404	7.86764	0.0353183	0.250898
A_23_P207014	RAD51C	RAD51 paralog C	5889	0.798716	10.4049	0.0402378	0.255896	1.18347	10.4049	0.00474705	0.0825148
A_23_P254498	RANGRF	RAN guanine nucleotide release factor	29098	0.572703	12.7518	0.119977	0.441712	0.683003	12.7518	0.0683138	0.357555
A_23_P55136	RANGRF	RAN guanine nucleotide release factor	29098	0.730494	11.3354	0.0246966	0.196467	0.909905	11.3354	0.007307	0.103597
A_24_P81965	RAP2A	RAP2A, member of RAS oncogene family	5911	0.915815	8.51769	0.0120725	0.134201	0.462683	8.51769	0.167782	0.546831
A_23_P150255	RBM14	RNA binding motif protein 14	10432	0.498312	12.0632	0.168309	0.516511	1.4157	12.0632	0.00101289	0.0379071
A_23_P161644	RBM14	RNA binding motif protein 14	10432	0.00064453	6.39473	0.998748	0.999502	0.438618	6.39473	0.295171	0.69259
A_33_P3378925	RBM14	RNA binding motif protein 14	10432	1.01807	10.1916	0.00245437	0.0566193	1.55384	10.1916	6.20723e-05	0.0120263
A_24_P945181	RBM15B	RNA binding motif protein 15B	29890	0.704589	6.82911	0.0171138	0.161557	0.937013	6.82911	0.00290824	0.0637556
A_23_P88249	RBM23	RNA binding motif protein 23	55147	0.629954	10.0262	0.00998164	0.121221	0.685528	10.0262	0.00591773	0.0928769
A_24_P219156	RBM23	RNA binding motif protein 23	55147	0.410936	5.62905	0.175255	0.526076	0.385792	5.62905	0.201443	0.591083
A_23_P148308	RBM3	RNA binding motif (RNP1, RRM) protein 3	5935	1.29349	12.6584	0.000242568	0.0174982	0.439644	12.6584	0.119979	0.471182
A_33_P3349827	RBM3	RNA binding motif (RNP1, RRM) protein 3	5935	1.48556	11.34	0.00156328	0.0442934	0.400301	11.34	0.310345	0.70666
A_23_P9152	RCL1	RNA terminal phosphate cyclase-like 1	10171	-0.324254	10.964	0.181428	0.535276	0.174416	10.964	0.461991	0.819864
A_33_P3228295	RCL1	RNA terminal phosphate cyclase-like 1	10171	-0.393909	5.64212	0.224599	0.586406	-0.241573	5.64212	0.448901	0.812499
A_33_P3228300	RCL1	RNA terminal phosphate cyclase-like 1	10171	-0.102824	10.5887	0.740033	0.920857	0.258733	10.5887	0.408685	0.783886
A_32_P175539	RCN2	reticulocalbin 2, EF-hand calcium binding domain	5955	0.430015	13.1269	0.0531722	0.295196	0.238534	13.1269	0.261182	0.65832
A_23_P155441	RFT1	RFT1 homolog (S. cerevisiae)	91869	0.760072	10.5393	0.00644521	0.0957829	0.867471	10.5393	0.0026195	0.0606973
A_24_P408715	RFT1	RFT1 homolog (S. cerevisiae)	91869	-0.112682	4.81354	0.466562	0.783446	-0.0723912	4.81354	0.638068	0.901682
A_24_P93741	RFT1	RFT1 homolog (S. cerevisiae)	91869	-0.522981	7.3783	0.070189	0.339485	0.162235	7.3783	0.553061	0.865261
A_33_P3267320	RFT1	RFT1 homolog (S. cerevisiae)	91869	0.282113	5.63683	0.180277	0.533886	0.625047	5.63683	0.00741639	0.104553
A_24_P287826	RFWD3	ring finger and WD repeat domain 3	55159	0.665951	9.85647	0.056454	0.304027	1.17804	9.85647	0.0024652	0.0586625
A_23_P114947	RGS2	regulator of G-protein signaling 2	5997	0.183194	11.6878	0.857776	0.961299	0.107088	11.6878	0.916536	0.982223
A_23_P151975	RHCG	Rh family, C glycoprotein	51458	-2.26728	12.0808	0.0361704	0.240586	-3.60079	12.0808	0.00246029	0.0586553
A_33_P3288189	RHOBTB3	Rho-related BTB domain containing 3	22836	-0.326026	8.95133	0.712097	0.909691	0.0445301	8.95133	0.959701	0.9913
A_23_P5611	RIF1	replication timing regulatory factor 1	55183	0.753909	8.68679	0.0265175	0.203872	0.973386	8.68679	0.0063933	0.0962923
A_23_P27167	RNASEH1	ribonuclease H1	246243	1.42951	9.40695	0.000144115	0.0137062	1.53046	9.40695	7.43306e-05	0.0127074
A_23_P164826	RNASEH2A	ribonuclease H2, subunit A	10535	0.819641	11.8974	0.105023	0.416436	1.35958	11.8974	0.0121917	0.138339
A_24_P244470	RNF41	ring finger protein 41, E3 ubiquitin protein ligase	10193	0.732297	8.97665	0.0261763	0.202453	0.60317	8.97665	0.0599118	0.332515
A_23_P135357	RNMTL1	RNA methyltransferase like 1	55178	-0.440973	9.86065	0.0733999	0.347082	0.546553	9.86065	0.0309056	0.233672
A_23_P131646	RPIA	ribose 5-phosphate isomerase A	22934	0.107471	11.0845	0.710991	0.909315	0.422725	11.0845	0.158969	0.53328
A_23_P142146	RPL18	ribosomal protein L18	6141	-0.0946027	16.9227	0.445629	0.772722	-0.182764	16.9227	0.151625	0.52272
A_23_P44956	RPL35A	ribosomal protein L35a	6165	-0.103964	17.0219	0.465797	0.783168	0.0745298	17.0219	0.599369	0.886136
A_21_P0013511	RPL6	ribosomal protein L6	6128	0.68062	17.1075	0.0399854	0.254905	0.155433	17.1075	0.613431	0.893286
A_23_P151321	RPL6	ribosomal protein L6	6128	-0.151727	16.6321	0.416686	0.75286	-0.0220044	16.6321	0.905126	0.980227
A_33_P3329916	RPL6	ribosomal protein L6	6128	-0.0298005	17.0536	0.839957	0.955279	0.0520528	17.0536	0.724681	0.932897
A_23_P31654	RPL8	ribosomal protein L8	6132	0.166275	16.8617	0.348079	0.705904	-0.0684688	16.8617	0.695374	0.922939
A_24_P839254	RPP14	ribonuclease P/MRP 14kDa subunit	11102	-0.147083	10.8889	0.499819	0.804855	0.111377	10.8889	0.608113	0.890517
A_23_P81492	RPS14	ribosomal protein S14	6208	-0.183088	17.0026	0.167684	0.515618	-0.112553	17.0026	0.386235	0.76878
A_24_P37939	RPS14	ribosomal protein S14	6208	-1.4966	9.37027	0.00237946	0.0555166	-0.627327	9.37027	0.14372	0.510192
A_24_P808522	RPS14	ribosomal protein S14	6208	-0.633848	15.015	0.0418895	0.261037	-0.561493	15.015	0.0672875	0.354969
A_24_P225010	RPS15	ribosomal protein S15	6209	0.065949	17.2189	0.72362	0.914462	-0.0495653	17.2189	0.790211	0.951951
A_23_P309850	RPUSD2	RNA pseudouridylate synthase domain containing 2	27079	-0.0864177	11.767	0.627697	0.87411	0.411426	11.767	0.0331772	0.242414
A_24_P318073	RPUSD4	RNA pseudouridylate synthase domain containing 4	84881	-0.129823	9.5416	0.544651	0.830259	0.17456	9.5416	0.417804	0.790615
A_23_P318039	RQCD1	RCD1 required for cell differentiation1 homolog (S. pombe)	9125	1.32198	6.82057	0.000228036	0.0170079	1.31146	6.82057	0.000245383	0.0196543
A_24_P262127	RRAD	Ras-related associated with diabetes	6236	-1.13707	7.83186	0.284809	0.650087	-0.754877	7.83186	0.472551	0.824749
A_23_P87351	RRM1	ribonucleotide reductase M1	6240	0.0767671	12.7851	0.861017	0.962152	0.660324	12.7851	0.147206	0.515763
A_23_P20225	RRM2B	ribonucleotide reductase M2 B (TP53 inducible)	50484	0.522649	8.49513	0.117063	0.436364	0.113744	8.49513	0.721758	0.931943
A_33_P3323384	RRM2B	ribonucleotide reductase M2 B (TP53 inducible)	50484	0.331909	6.59789	0.165609	0.512796	0.379031	6.59789	0.116992	0.465055
A_23_P80136	RRP1	ribosomal RNA processing 1	8568	0.381361	7.83353	0.210901	0.572054	0.947049	7.83353	0.00570536	0.0911412
A_23_P24192	RRP12	ribosomal RNA processing 12 homolog (S. cerevisiae)	23223	0.882343	9.1374	0.0122947	0.135366	1.24354	9.1374	0.00119023	0.041194
A_23_P308581	RRP36	ribosomal RNA processing 36 homolog (S. cerevisiae)	88745	0.623358	13.3223	0.0105538	0.125353	0.978561	13.3223	0.000385531	0.024077
A_23_P91487	RWDD2B	RWD domain containing 2B	10069	0.531332	9.59417	0.0110155	0.127621	0.494816	9.59417	0.0163857	0.163484
A_23_P74001	S100A12	S100 calcium binding protein A12	6283	-1.93107	7.34671	0.00370483	0.0704237	-1.40119	7.34671	0.0244519	0.20397
A_33_P3385785	S100A12	S100 calcium binding protein A12	6283	-1.62978	6.86253	0.0276782	0.208665	-1.26132	6.86253	0.0781102	0.382311
A_23_P124619	S100A14	S100 calcium binding protein A14	57402	0.347004	15.3731	0.525248	0.81908	0.106416	15.3731	0.844512	0.965823
A_23_P147918	S100A16	S100 calcium binding protein A16	140576	0.958828	15.2275	0.0689231	0.337029	0.745664	15.2275	0.147829	0.516877
A_23_P128663	SACS	sacsin molecular chaperone	26278	1.94294	9.68867	0.00291125	0.0622511	2.25486	9.68867	0.000931312	0.03636
A_33_P3405500	SACS	sacsin molecular chaperone	26278	1.40569	6.8573	0.00998888	0.121225	1.91844	6.8573	0.00115574	0.0406626
A_24_P267592	SAMHD1	SAM domain and HD domain 1	25939	0.758995	5.79383	0.040838	0.257761	0.81883	5.79383	0.0291079	0.22543
A_33_P3406281	SAMHD1	SAM domain and HD domain 1	25939	-0.063142	6.50647	0.793088	0.939203	0.168398	6.50647	0.487504	0.832918
A_33_P3269636	SBSN	suprabasin	374897	-3.6064	11.0391	0.0033045	0.0663783	-1.60591	11.0391	0.138285	0.501403
A_23_P258272	SDCCAG3	serologically defined colon cancer antigen 3	10807	0.649007	11.7776	0.0192863	0.172255	0.342527	11.7776	0.185015	0.570227
A_33_P3335248	SDCCAG3	serologically defined colon cancer antigen 3	10807	0.849903	9.37435	0.0033854	0.0672005	0.583335	9.37435	0.029961	0.229159
A_23_P59528	SDHAF3	succinate dehydrogenase complex assembly factor 3	57001	0.139052	11.1274	0.606769	0.863357	0.339445	11.1274	0.219457	0.613307
A_23_P502641	SEC22C	SEC22 vesicle trafficking protein homolog C (S. cerevisiae)	9117	0.795258	10.2792	0.0177676	0.165173	0.603219	10.2792	0.0611317	0.336305
A_33_P3258702	SEC22C	SEC22 vesicle trafficking protein homolog C (S. cerevisiae)	9117	0.731568	10.4479	0.0167603	0.159586	0.638189	10.4479	0.0328234	0.241118
A_23_P212458	SEC61A1	Sec61 alpha 1 subunit (S. cerevisiae)	29927	0.844729	11.3795	0.0386724	0.249558	0.858352	11.3795	0.0360631	0.254264
A_23_P426021	SEL1L3	sel-1 suppressor of lin-12-like 3 (C. elegans)	23231	2.07026	10.863	4.37424e-05	0.00828162	0.457452	10.863	0.219816	0.613799
A_24_P192301	SEMA3A	sema domain, immunoglobulin domain (Ig), short basic domain, secreted, (semaphorin) 3A	10371	1.81751	6.18689	0.000232152	0.0171305	0.0276249	6.18689	0.941763	0.987583
A_23_P204536	SENP1	SUMO1/sentrin specific peptidase 1	29843	0.376912	9.84499	0.0853853	0.374542	0.640675	9.84499	0.00711226	0.102198
A_33_P3304528	SENP1	SUMO1/sentrin specific peptidase 1	29843	0.748054	9.2268	0.000543828	0.0259252	0.944543	9.2268	6.20619e-05	0.0120263
A_23_P214330	SERPINB1	serpin peptidase inhibitor, clade B (ovalbumin), member 1	1992	-0.293077	13.3828	0.465528	0.782961	-1.77775	13.3828	0.000445014	0.025701
A_33_P3310104	SERPINB5	serpin peptidase inhibitor, clade B (ovalbumin), member 5	5268	0.282397	12.2482	0.712092	0.909691	0.260223	12.2482	0.733708	0.935324
A_23_P135914	SF3B3	splicing factor 3b, subunit 3, 130kDa	23450	0.194211	11.0704	0.320416	0.682934	0.605893	11.0704	0.00620415	0.0949564
A_32_P173298	SF3B3	splicing factor 3b, subunit 3, 130kDa	23450	-0.38313	6.63138	0.158281	0.501615	0.289747	6.63138	0.278667	0.675516
A_33_P3389286	SFN	stratifin	2810	0.69726	16.3658	0.0557537	0.301996	0.828283	16.3658	0.0265436	0.214497
A_23_P10121	SFRP1	secreted frizzled-related protein 1	6422	0.0381389	11.2718	0.953736	0.989056	0.468201	11.2718	0.480311	0.828916
A_23_P148785	SFT2D2	SFT2 domain containing 2	375035	-0.085263	9.2077	0.831457	0.952574	0.561991	9.2077	0.174745	0.555851
A_24_P175612	SFXN2	sideroflexin 2	118980	1.64387	7.66254	0.00933528	0.1172	2.05771	7.66254	0.00206368	0.0540365
A_23_P75149	SFXN4	sideroflexin 4	119559	0.858551	10.9233	0.0104164	0.124389	0.937268	10.9233	0.00607476	0.0939034
A_33_P3359413	SGTA	small glutamine-rich tetratricopeptide repeat (TPR)-containing, alpha	6449	0.158282	11.0449	0.545555	0.830777	0.691114	11.0449	0.0170166	0.16727
A_23_P126388	SH3BGRL3	SH3 domain binding glutamate-rich protein like 3	83442	0.707108	14.4061	0.139634	0.473944	0.343504	14.4061	0.459506	0.818978
A_33_P3380493	SH3BGRL3	SH3 domain binding glutamate-rich protein like 3	83442	-0.139498	5.62297	0.557195	0.836575	0.0547905	5.62297	0.816701	0.959555
A_32_P24585	SH3PXD2B	SH3 and PX domains 2B	285590	-0.780974	9.65633	0.138321	0.47201	-0.24909	9.65633	0.624042	0.896871
A_23_P169629	SHMT2	serine hydroxymethyltransferase 2 (mitochondrial)	6472	-0.0696552	13.8489	0.801509	0.941787	-0.128578	13.8489	0.643526	0.903308
A_24_P299996	SHQ1	SHQ1, H/ACA ribonucleoprotein assembly factor	55164	1.28924	8.4929	0.000915902	0.0334135	1.13473	8.4929	0.00246027	0.0586553
A_33_P3236133	SHQ1	SHQ1, H/ACA ribonucleoprotein assembly factor	55164	0.817451	6.67762	0.00430058	0.0760936	0.916635	6.67762	0.0018932	0.0523496
A_23_P146637	SIGMAR1	sigma non-opioid intracellular receptor 1	10280	0.992755	13.0893	0.00307199	0.0637791	0.792993	13.0893	0.0128268	0.142218
A_23_P367676	SIN3A	SIN3 transcription regulator family member A	25942	-0.49102	10.0464	0.0155974	0.154116	-0.13256	10.0464	0.47024	0.82381
A_24_P116351	SIVA1	SIVA1, apoptosis-inducing factor	10572	0.156312	13.5673	0.568564	0.843091	0.68399	13.5673	0.0228009	0.196258
A_33_P3216008	SKA3	spindle and kinetochore associated complex subunit 3	221150	1.47342	8.64539	0.0182873	0.167263	2.09716	8.64539	0.00193732	0.0529709
A_24_P98047	SLC16A10	solute carrier family 16 (aromatic amino acid transporter), member 10	117247	0.273453	5.35503	0.235226	0.598172	0.450385	5.35503	0.0602823	0.333479
A_33_P3308512	SLC16A10	solute carrier family 16 (aromatic amino acid transporter), member 10	117247	0.687216	6.23003	0.0340381	0.23247	1.38196	6.23003	0.000322015	0.0229654
A_23_P146830	SLC25A10	solute carrier family 25 (mitochondrial carrier; dicarboxylate transporter), member 10	1468	0.563656	9.0974	0.0640953	0.324373	1.1198	9.0974	0.00132063	0.0433865
A_23_P38497	SLC25A11	solute carrier family 25 (mitochondrial carrier; oxoglutarate carrier), member 11	8402	0.128756	10.7759	0.68838	0.90038	0.736872	10.7759	0.0342826	0.24656
A_23_P57547	SLC25A17	solute carrier family 25 (mitochondrial carrier; peroxisomal membrane protein, 34kDa), member 17	10478	0.337752	11.2265	0.0840692	0.371526	0.451689	11.2265	0.0260711	0.212379
A_33_P3343210	SLC25A37	solute carrier family 25 (mitochondrial iron transporter), member 37	51312	0.260592	9.23329	0.297758	0.662611	0.318521	9.23329	0.207361	0.598513
A_23_P357929	SLC35D1	solute carrier family 35 (UDP-GlcA/UDP-GalNAc transporter), member D1	23169	0.829338	8.0178	0.012002	0.133833	1.02115	8.0178	0.00318039	0.0668103
A_23_P339098	SLC35F2	solute carrier family 35, member F2	54733	0.594919	11.5255	0.102966	0.41259	0.429202	11.5255	0.228843	0.623619
A_33_P3211229	SLC35F2	solute carrier family 35, member F2	54733	0.899726	6.5611	0.0045079	0.0781546	1.24601	6.5611	0.000353081	0.0234062
A_24_P156049	SLC39A6	solute carrier family 39 (zinc transporter), member 6	25800	0.649135	9.3338	0.0347106	0.234798	0.0841917	9.3338	0.766271	0.944259
A_23_P41424	SLC39A8	solute carrier family 39 (zinc transporter), member 8	64116	1.25892	11.3647	0.0115152	0.130947	1.45991	11.3647	0.00457467	0.0808982
A_33_P3283824	SLC39A8	solute carrier family 39 (zinc transporter), member 8	64116	0.413817	6.72414	0.37926	0.728771	0.805264	6.72414	0.0989426	0.428958
A_24_P122732	SLC41A1	solute carrier family 41 (magnesium transporter), member 1	254428	0.564884	9.73837	0.115137	0.43324	0.787533	9.73837	0.0344299	0.24734
A_23_P102508	SLC5A6	solute carrier family 5 (sodium/multivitamin and iodide cotransporter), member 6	8884	1.42046	8.62262	0.000243776	0.0175192	2.10999	8.62262	4.16744e-06	0.00385481
A_24_P247732	SLC5A6	solute carrier family 5 (sodium/multivitamin and iodide cotransporter), member 6	8884	-0.215836	5.19706	0.607192	0.863723	0.175058	5.19706	0.676206	0.914962
A_33_P3281465	SLC5A6	solute carrier family 5 (sodium/multivitamin and iodide cotransporter), member 6	8884	0.18667	8.36224	0.523182	0.817711	0.373785	8.36224	0.210797	0.603048
A_24_P109838	SLC6A15	solute carrier family 6 (neutral amino acid transporter), member 15	55117	0.144985	5.24992	0.577472	0.847942	0.285153	5.24992	0.280772	0.677673
A_24_P307653	SLC6A15	solute carrier family 6 (neutral amino acid transporter), member 15	55117	0.307897	5.79882	0.416111	0.752508	0.360569	5.79882	0.343057	0.734516
A_33_P3392320	SLC6A15	solute carrier family 6 (neutral amino acid transporter), member 15	55117	0.32344	5.7017	0.274295	0.64039	1.1472	5.7017	0.00121189	0.0416421
A_24_P359191	SLC6A6	solute carrier family 6 (neurotransmitter transporter), member 6	6533	0.976686	7.29354	0.00298546	0.0631682	1.44491	7.29354	0.000110146	0.014536
A_24_P46093	SLC6A6	solute carrier family 6 (neurotransmitter transporter), member 6	6533	0.921221	9.98149	0.0524051	0.293065	0.689219	9.98149	0.135213	0.496608
A_24_P253251	SLC7A1	solute carrier family 7 (cationic amino acid transporter, y+ system), member 1	6541	0.861543	11.9218	0.0174382	0.163222	0.886293	11.9218	0.0149775	0.155719
A_33_P3316539	SLC7A2	solute carrier family 7 (cationic amino acid transporter, y+ system), member 2	6542	2.46884	8.84374	0.00113694	0.0377212	2.81731	8.84374	0.00037389	0.0237193
A_24_P335620	SLC7A5	solute carrier family 7 (amino acid transporter light chain, L system), member 5	8140	1.24082	13.7657	0.053917	0.296938	0.56936	13.7657	0.350883	0.74098
A_24_P159312	SLC7A6	solute carrier family 7 (amino acid transporter light chain, y+L system), member 6	9057	1.00063	5.8979	0.0134227	0.14191	0.422539	5.8979	0.25262	0.650079
A_33_P3232508	SMARCB1	SWI/SNF related, matrix associated, actin dependent regulator of chromatin, subfamily b, member 1	6598	0.349966	13.4225	0.0216377	0.182566	0.572731	13.4225	0.000834659	0.0347201
A_33_P3343073	SMARCB1	SWI/SNF related, matrix associated, actin dependent regulator of chromatin, subfamily b, member 1	6598	0.668746	9.70086	0.00757953	0.103909	0.716636	9.70086	0.00485809	0.0835401
A_23_P83453	SMARCC1	SWI/SNF related, matrix associated, actin dependent regulator of chromatin, subfamily c, member 1	6599	0.271488	10.8217	0.20596	0.566618	0.421944	10.8217	0.0582755	0.327748
A_24_P232696	SMARCD1	SWI/SNF related, matrix associated, actin dependent regulator of chromatin, subfamily d, member 1	6602	0.955055	11.4336	0.000871221	0.0324606	0.911499	11.4336	0.00126867	0.0425908
A_24_P74487	SMIM11	small integral membrane protein 11	54065	-0.156063	9.59762	0.581923	0.851138	0.298669	9.59762	0.298919	0.696312
A_23_P170587	SMYD2	SET and MYND domain containing 2	56950	0.0536125	12.1081	0.875966	0.966626	-0.159516	12.1081	0.643508	0.903308
A_23_P169039	SNAI2	snail family zinc finger 2	6591	0.570339	9.75004	0.27731	0.642882	0.271643	9.75004	0.59882	0.885894
A_23_P42829	SND1	staphylococcal nuclease and tudor domain containing 1	27044	0.419586	14.2378	0.024725	0.196611	0.400367	14.2378	0.0308733	0.233551
A_23_P130064	SNF8	SNF8, ESCRT-II complex subunit	11267	0.386604	12.4416	0.0599581	0.31365	0.541707	12.4416	0.0123792	0.139422
A_23_P152284	SNRNP25	small nuclear ribonucleoprotein 25kDa (U11/U12)	79622	0.72457	11.4326	0.0590692	0.311212	1.72294	11.4326	0.000236704	0.0194072
A_23_P45913	SNRNP40	small nuclear ribonucleoprotein 40kDa (U5)	9410	1.04026	7.75236	0.00140026	0.0416946	1.05482	7.75236	0.00125536	0.0423898
A_24_P419309	SNRNP40	small nuclear ribonucleoprotein 40kDa (U5)	9410	1.08615	9.185	0.000710144	0.029496	1.18264	9.185	0.000340213	0.0232734
A_23_P4909	SNRNP70	small nuclear ribonucleoprotein 70kDa (U1)	6625	0.394893	10.1855	0.199206	0.558342	1.52804	10.1855	0.000128225	0.0154812
A_24_P250335	SNRPA	small nuclear ribonucleoprotein polypeptide A	6626	0.811978	12.4115	0.0529558	0.294622	0.98798	12.4115	0.0221209	0.193033
A_32_P28685	SNRPA1	small nuclear ribonucleoprotein polypeptide A'	6627	0.78534	11.3623	0.0209453	0.179742	1.05218	11.3623	0.00363237	0.0714133
A_23_P154675	SNRPB	small nuclear ribonucleoprotein polypeptides B and B1	6628	0.334961	12.9936	0.429488	0.761759	0.670278	12.9936	0.1257	0.480435
A_23_P117068	SNRPF	small nuclear ribonucleoprotein polypeptide F	6636	0.935815	14.0904	0.00477428	0.0809065	1.05916	14.0904	0.00198421	0.0533747
A_33_P3382924	SPARC	secreted protein, acidic, cysteine-rich (osteonectin)	6678	1.31466	9.27716	0.16058	0.504996	1.24185	9.27716	0.183406	0.568063
A_32_P107493	SPATA33	spermatogenesis associated 33	124045	-0.076113	7.08638	0.795701	0.939833	0.882278	7.08638	0.00843809	0.112748
A_33_P3268224	SPATA5	spermatogenesis associated 5	166378	0.926502	6.24572	0.0234057	0.191081	0.958342	6.24572	0.0197421	0.181324
A_23_P41948	SPDL1	spindle apparatus coiled-coil protein 1	54908	0.860511	10.0296	0.0365829	0.242067	1.10886	10.0296	0.00995633	0.122833
A_33_P3249354	SPDL1	spindle apparatus coiled-coil protein 1	54908	1.04049	8.89871	0.0115734	0.131232	1.10056	8.89871	0.00829841	0.111762
A_23_P71880	SPINK4	serine peptidase inhibitor, Kazal type 4	27290	-0.651691	5.62535	0.424936	0.758659	-0.430253	5.62535	0.59596	0.885094
A_23_P213832	SPINK7	serine peptidase inhibitor, Kazal type 7 (putative)	84651	-1.29961	8.95633	0.213636	0.5745	-1.55057	8.95633	0.142345	0.507892
A_24_P270890	SPOP	speckle-type POZ protein	8405	-0.201683	10.3775	0.479879	0.792209	-0.0852493	10.3775	0.763513	0.943508
A_23_P144476	SPRY1	sprouty homolog 1, antagonist of FGF signaling (Drosophila)	10252	0.231603	9.27828	0.691731	0.901348	-1.32017	9.27828	0.0367153	0.256644
A_33_P3268910	SPRY1	sprouty homolog 1, antagonist of FGF signaling (Drosophila)	10252	0.0409466	11.2096	0.932517	0.983032	-0.92582	11.2096	0.0714502	0.36553
A_24_P269062	SPRY4	sprouty homolog 4 (Drosophila)	81848	2.15976	7.5222	0.0283325	0.211018	1.86772	7.5222	0.0529677	0.31309
A_33_P3338423	SPRY4	sprouty homolog 4 (Drosophila)	81848	0.0631074	5.37645	0.714411	0.910685	0.0786011	5.37645	0.648986	0.905788
A_23_P411612	SPRYD4	SPRY domain containing 4	283377	-0.0372198	9.58321	0.915483	0.978076	0.617383	9.58321	0.0945665	0.419987
A_23_P74269	SRM	spermidine synthase	6723	1.93781	11.164	0.000539521	0.0258704	1.89943	11.164	0.000639725	0.0304027
A_23_P19543	SRPK1	SRSF protein kinase 1	6732	0.544398	12.958	0.00347434	0.0680428	0.470075	12.958	0.00902156	0.116576
A_23_P80773	SRPRB	signal recognition particle receptor, B subunit	58477	0.520532	12.1145	0.0720435	0.343924	0.870296	12.1145	0.00574832	0.091547
A_23_P141248	SRR	serine racemase	63826	-0.30877	8.18949	0.180158	0.533783	0.518121	8.18949	0.0327996	0.241109
A_23_P111481	SRRT	serrate, RNA effector molecule	51593	0.306734	13.1589	0.24151	0.605354	0.92369	13.1589	0.00243524	0.0585469
A_23_P111487	SRRT	serrate, RNA effector molecule	51593	0.701359	8.61817	0.0210344	0.179991	1.40719	8.61817	0.000129098	0.0155212
A_33_P3299590	SRRT	serrate, RNA effector molecule	51593	0.944624	8.14758	0.00677142	0.098213	1.57639	8.14758	0.000111541	0.0146045
A_23_P311201	SRSF10	serine/arginine-rich splicing factor 10	10772	0.0970783	8.92581	0.738765	0.920491	0.874199	8.92581	0.00836542	0.112222
A_23_P352291	SRSF10	serine/arginine-rich splicing factor 10	10772	0.296143	9.52679	0.381407	0.729694	0.283127	9.52679	0.40213	0.779412
A_32_P45493	SRSF10	serine/arginine-rich splicing factor 10	10772	0.182561	11.75	0.541465	0.827841	0.326979	11.75	0.281096	0.677901
A_33_P3303215	SRSF10	serine/arginine-rich splicing factor 10	10772	0.845453	11.154	0.00181346	0.0474453	1.03032	11.154	0.000355248	0.0234062
A_24_P222911	SRSF7	serine/arginine-rich splicing factor 7	6432	-0.689803	9.16657	0.00450416	0.0781546	-0.0725245	9.16657	0.728092	0.93371
A_33_P3305840	SRSF7	serine/arginine-rich splicing factor 7	6432	1.32281	13.021	0.000813203	0.0315537	1.84751	13.021	3.62065e-05	0.00984078
A_24_P282578	SSR2	signal sequence receptor, beta (translocon-associated protein beta)	6746	-0.162617	12.8809	0.482189	0.793915	-0.0366805	12.8809	0.87297	0.972758
A_24_P319942	SSR3	signal sequence receptor, gamma (translocon-associated protein gamma)	6747	1.02161	8.0331	0.00166139	0.0455446	0.917373	8.0331	0.00364589	0.0715565
A_23_P36076	SSRP1	structure specific recognition protein 1	6749	1.17683	14.6848	0.000176543	0.015244	1.07408	14.6848	0.000404821	0.024611
A_23_P98261	SSSCA1	Sjogren syndrome/scleroderma autoantigen 1	10534	0.65788	12.2157	0.0205078	0.177823	0.697777	12.2157	0.0150344	0.156056
A_24_P388528	ST6GAL1	ST6 beta-galactosamide alpha-2,6-sialyltranferase 1	6480	0.489415	10.1728	0.467418	0.784006	0.820702	10.1728	0.230786	0.625713
A_33_P3382276	ST6GAL1	ST6 beta-galactosamide alpha-2,6-sialyltranferase 1	6480	0.0081916	4.88255	0.970566	0.993077	0.21503	4.88255	0.340781	0.732556
A_23_P385322	STAMBPL1	STAM binding protein-like 1	57559	2.31653	7.55474	0.000326707	0.0204768	1.71848	7.55474	0.00352995	0.0702555
A_23_P120237	STARD7	StAR-related lipid transfer (START) domain containing 7	56910	0.123239	12.0683	0.568228	0.842769	0.791057	12.0683	0.00212323	0.0547506
A_24_P214231	STIL	SCL/TAL1 interrupting locus	6491	1.17219	6.61531	0.0162473	0.157346	1.77292	6.61531	0.00101282	0.0379071
A_33_P3400477	STIL	SCL/TAL1 interrupting locus	6491	1.15585	9.30538	0.0305172	0.220059	1.69802	9.30538	0.00328481	0.067824
A_24_P327815	STIP1	stress-induced phosphoprotein 1	10963	0.548942	9.06132	0.193764	0.551079	1.11914	9.06132	0.0146059	0.153357
A_32_P92783	STIP1	stress-induced phosphoprotein 1	10963	0.957406	10.0718	0.0407107	0.257409	1.18681	10.0718	0.0143064	0.151534
A_19_P00316238	STMN1	stathmin 1	3925	0.761899	7.07683	0.00117318	0.038133	0.603216	7.07683	0.00627447	0.095371
A_19_P00320972	STMN1	stathmin 1	3925	0.246095	5.10822	0.140146	0.474706	0.0319115	5.10822	0.842261	0.965435
A_19_P00320974	STMN1	stathmin 1	3925	-0.0921929	5.42637	0.744424	0.922267	0.0233813	5.42637	0.933988	0.986008
A_24_P342511	STMN1	stathmin 1	3925	0.373117	5.39105	0.112572	0.428914	0.585707	5.39105	0.0186979	0.176105
A_33_P3317523	STMN1	stathmin 1	3925	0.39956	13.8431	0.264299	0.630133	1.15564	13.8431	0.00460271	0.0811861
A_24_P338145	STOML2	stomatin (EPB72)-like 2	30968	0.589992	11.2573	0.0418445	0.260869	0.763785	11.2573	0.0116244	0.134135
A_23_P344481	STOX1	storkhead box 1	219736	1.69906	8.35926	0.000890206	0.0328523	1.90828	8.35926	0.000329108	0.0230171
A_33_P3230011	STOX1	storkhead box 1	219736	1.03542	5.64827	0.000794752	0.0312457	0.973157	5.64827	0.00131136	0.0432213
A_24_P364296	STX2	syntaxin 2	2054	1.1507	8.14466	0.0450243	0.271775	1.73404	8.14466	0.00506902	0.0854758
A_23_P151634	SUPT16H	suppressor of Ty 16 homolog (S. cerevisiae)	11198	1.23002	8.35314	0.00200624	0.0502832	1.29121	8.35314	0.00138317	0.0442079
A_23_P422193	SUV39H1	suppressor of variegation 3-9 homolog 1 (Drosophila)	6839	1.06739	8.28544	0.0322794	0.226574	1.82841	8.28544	0.00113534	0.0404495
A_33_P3407524	SUV39H1	suppressor of variegation 3-9 homolog 1 (Drosophila)	6839	0.337914	6.04132	0.386665	0.732941	0.915104	6.04132	0.02963	0.227445
A_21_P0011306	SYNGR2	synaptogyrin 2	9144	-0.509943	13.2552	0.119078	0.440158	-0.338639	13.2552	0.288907	0.68592
A_33_P3342917	SYNGR2	synaptogyrin 2	9144	-0.204373	8.46788	0.504276	0.807138	-0.207543	8.46788	0.497796	0.838599
A_21_P0001267	SZRD1	SUZ RNA binding domain containing 1	26099	-0.331183	5.17909	0.118248	0.438785	-0.0441999	5.17909	0.827483	0.961718
A_24_P98249	TACC1	transforming, acidic coiled-coil containing protein 1	6867	0.698419	10.4765	0.153012	0.493994	0.556106	10.4765	0.248916	0.646634
A_33_P3253877	TACC1	transforming, acidic coiled-coil containing protein 1	6867	0.0991318	4.81756	0.608049	0.863899	-0.113832	4.81756	0.556519	0.866447
A_23_P35309	TAF5L	TAF5-like RNA polymerase II, p300/CBP-associated factor (PCAF)-associated factor, 65kDa	27097	0.523398	8.81565	0.0777809	0.358027	0.703632	8.81565	0.0226975	0.19595
A_24_P376441	TAF5L	TAF5-like RNA polymerase II, p300/CBP-associated factor (PCAF)-associated factor, 65kDa	27097	1.27893	6.01215	0.00131623	0.0403147	1.1801	6.01215	0.00242454	0.0584774
A_33_P3242323	TAF5L	TAF5-like RNA polymerase II, p300/CBP-associated factor (PCAF)-associated factor, 65kDa	27097	-0.472234	4.9925	0.123308	0.44753	-0.537386	4.9925	0.0830916	0.394017
A_24_P391431	TAF9B	TAF9B RNA polymerase II, TATA box binding protein (TBP)-associated factor, 31kDa	51616	0.56017	8.66553	0.0321697	0.226119	1.06585	8.66553	0.000469833	0.0264411
A_23_P88095	TBC1D4	TBC1 domain family, member 4	9882	0.0621367	8.49301	0.844154	0.95618	0.296676	8.49301	0.355147	0.744312
A_23_P100602	TBCD	tubulin folding cofactor D	6904	0.237742	10.2726	0.520011	0.816128	0.499741	10.2726	0.138917	0.502449
A_24_P275873	TBCD	tubulin folding cofactor D	6904	0.275794	12.8757	0.27841	0.644047	0.549343	12.8757	0.0412663	0.273087
A_23_P133365	TCERG1	transcription elongation regulator 1	10915	0.865625	9.12971	0.0785489	0.359829	0.343011	9.12971	0.464691	0.820997
A_24_P349965	TCF19	transcription factor 19	6941	0.566121	7.18774	0.205338	0.566001	1.57592	7.18774	0.00236655	0.0577818
A_23_P64372	TCN1	transcobalamin I (vitamin B12 binding protein, R binder family)	6947	-1.05742	8.88321	0.317629	0.680849	-5.37345	8.88321	0.000116508	0.0148811
A_33_P3766959	TDP1	tyrosyl-DNA phosphodiesterase 1	55775	0.461286	11.463	0.15718	0.499674	0.57843	11.463	0.0818611	0.391286
A_23_P362893	TEAD1	TEA domain family member 1 (SV40 transcriptional enhancer factor)	7003	0.396288	12.11	0.165267	0.512402	0.39583	12.11	0.165724	0.544164
A_23_P112412	TEX10	testis expressed 10	54881	0.432972	11.8279	0.102649	0.4121	0.881837	11.8279	0.00313539	0.0663831
A_24_P134727	TFAM	transcription factor A, mitochondrial	7019	1.88877	6.8171	0.000131408	0.0132607	1.12414	6.8171	0.00785925	0.108164
A_33_P3389188	TFAM	transcription factor A, mitochondrial	7019	0.47219	12.3377	0.216915	0.578115	0.908914	12.3377	0.0259421	0.21169
A_23_P93499	TFB1M	transcription factor B1, mitochondrial	51106	0.421865	10.7027	0.264828	0.630559	0.279753	10.7027	0.453981	0.815056
A_23_P5301	TFCP2L1	transcription factor CP2-like 1	29842	-1.01742	10.8092	0.0990709	0.405453	-0.876516	10.8092	0.150313	0.520896
A_24_P402438	TGFB2	transforming growth factor, beta 2	7042	3.48339	6.79188	1.74815e-05	0.00653669	0.452188	6.79188	0.423853	0.795799
A_23_P211957	TGFBR2	transforming growth factor, beta receptor II (70/80kDa)	7048	0.909864	12.6961	0.0777028	0.357885	0.0238439	12.6961	0.960934	0.991389
A_23_P120146	TGFBRAP1	transforming growth factor, beta receptor associated protein 1	9392	0.713339	9.75589	0.00282446	0.061217	0.642715	9.75589	0.00576004	0.0916826
A_33_P3226039	TGFBRAP1	transforming growth factor, beta receptor associated protein 1	9392	0.706114	7.56217	0.0203487	0.177196	0.611832	7.56217	0.039837	0.267488
A_23_P65618	TGM1	transglutaminase 1	7051	-0.461185	10.1915	0.551954	0.834309	-1.53269	10.1915	0.0621905	0.339931
A_23_P108376	THADA	thyroid adenoma associated	63892	0.542155	9.58852	0.0621549	0.319359	0.456124	9.58852	0.109808	0.451256
A_24_P101786	THADA	thyroid adenoma associated	63892	0.562576	6.01381	0.0199803	0.17569	0.549371	6.01381	0.0225287	0.195048
A_23_P134814	THAP1	THAP domain containing, apoptosis associated protein 1	55145	0.0291106	9.44516	0.889447	0.970753	0.179736	9.44516	0.39681	0.77628
A_23_P121956	THG1L	tRNA-histidine guanylyltransferase 1-like (S. cerevisiae)	54974	-0.198256	10.0827	0.531027	0.822499	0.0939292	10.0827	0.765363	0.944133
A_23_P28057	THOP1	thimet oligopeptidase 1	7064	0.905216	13.46	0.00913317	0.11565	1.14804	13.46	0.00181914	0.0510401
A_21_P0012374	THRAP3	thyroid hormone receptor associated protein 3	9967	0.272308	5.65364	0.15134	0.491602	0.501907	5.65364	0.0142023	0.150971
A_24_P926367	THRAP3	thyroid hormone receptor associated protein 3	9967	0.441176	13.0972	0.0462696	0.275862	0.389247	13.0972	0.0742894	0.372773
A_33_P3280461	THRAP3	thyroid hormone receptor associated protein 3	9967	0.173604	8.45318	0.449808	0.774796	0.517052	8.45318	0.0361614	0.254511
A_33_P3381751	TIAM1	T-cell lymphoma invasion and metastasis 1	7074	-0.215644	10.9218	0.614805	0.867464	-0.267554	10.9218	0.533399	0.855135
A_23_P345707	TICRR	TOPBP1-interacting checkpoint and replication regulator	90381	0.875069	8.00315	0.12704	0.453565	1.7183	8.00315	0.00657259	0.0977505
A_23_P53276	TIMELESS	timeless circadian clock	8914	0.959028	12.2029	0.049906	0.286406	1.698	12.2029	0.00193918	0.0529823
A_23_P64343	TIMM10	translocase of inner mitochondrial membrane 10 homolog (yeast)	26519	0.631229	13.2282	0.120916	0.443424	1.34445	13.2282	0.00339172	0.0689269
A_33_P3413845	TIMM13	translocase of inner mitochondrial membrane 13 homolog (yeast)	26517	0.332089	6.98946	0.23874	0.601889	0.425234	6.98946	0.137349	0.500051
A_23_P55468	TIMM22	translocase of inner mitochondrial membrane 22 homolog (yeast)	29928	0.659169	10.2537	0.0229317	0.188854	0.95956	10.2537	0.00228134	0.0567357
A_23_P119214	TIMM44	translocase of inner mitochondrial membrane 44 homolog (yeast)	10469	0.693405	10.1166	0.0426339	0.263901	0.739952	10.1166	0.0320833	0.238304
A_23_P415882	TIMM50	translocase of inner mitochondrial membrane 50 homolog (S. cerevisiae)	92609	1.41204	12.2029	2.74458e-05	0.00753988	1.39033	12.2029	3.22474e-05	0.00924678
A_23_P62115	TIMP1	TIMP metallopeptidase inhibitor 1	7076	0.90753	12.8183	0.077548	0.35758	0.51507	12.8183	0.298069	0.695292
A_23_P420417	TLCD1	TLC domain containing 1	116238	-0.243546	9.82966	0.518647	0.815169	-0.0685064	9.82966	0.854932	0.967762
A_23_P47857	TM7SF3	transmembrane 7 superfamily member 3	51768	0.448155	13.4497	0.143422	0.479598	0.273312	13.4497	0.360607	0.748515
A_32_P52816	TM7SF3	transmembrane 7 superfamily member 3	51768	0.546282	9.82586	0.205471	0.566204	0.234825	9.82586	0.577263	0.87613
A_23_P24723	TMEM138	transmembrane protein 138	51524	0.712806	10.7372	0.0130436	0.139716	0.67322	10.7372	0.017795	0.171488
A_32_P206949	TMEM17	transmembrane protein 17	200728	0.682367	7.89349	0.00220371	0.0531458	0.474569	7.89349	0.0210569	0.187456
A_23_P337729	TMEM180	transmembrane protein 180	79847	0.269612	9.25041	0.511926	0.811558	1.32077	9.25041	0.00525493	0.0869967
A_33_P3336878	TMEM180	transmembrane protein 180	79847	-0.972037	6.48213	0.0532288	0.295424	-0.236578	6.48213	0.615594	0.894041
A_23_P119789	TMEM185B	transmembrane protein 185B	79134	0.794285	8.57482	0.0102764	0.123603	0.634929	8.57482	0.0328306	0.241137
A_33_P3594654	TMEM185B	transmembrane protein 185B	79134	-0.268228	9.57374	0.222956	0.584811	-0.130697	9.57374	0.544385	0.860737
A_23_P26687	TMEM186	transmembrane protein 186	25880	0.20714	9.74333	0.372343	0.724229	0.335524	9.74333	0.157605	0.531494
A_23_P90099	TMEM205	transmembrane protein 205	374882	-0.690582	14.2699	0.0537683	0.296753	-0.497477	14.2699	0.151658	0.522744
A_23_P206369	TMEM208	transmembrane protein 208	29100	-0.130263	13.9907	0.511544	0.811416	0.320642	13.9907	0.119437	0.470156
A_33_P3335629	TMEM208	transmembrane protein 208	29100	-0.436873	11.4338	0.114796	0.432854	0.336912	11.4338	0.215705	0.608813
A_23_P122805	TMEM209	transmembrane protein 209	84928	-0.185552	9.75634	0.649841	0.88428	0.177855	9.75634	0.663356	0.910311
A_33_P3283136	TMEM209	transmembrane protein 209	84928	-0.280141	9.90436	0.448808	0.774399	0.336731	9.90436	0.364796	0.752475
A_23_P305877	TMEM261	transmembrane protein 261	90871	0.0567903	6.6983	0.818903	0.947968	0.00905428	6.6983	0.970854	0.993041
A_24_P190168	TMEM97	transmembrane protein 97	27346	0.691124	11.4387	0.266525	0.632407	1.43792	11.4387	0.030335	0.230914
A_33_P3374678	TMPRSS11D	transmembrane protease, serine 11D	9407	-1.67882	8.03627	0.00301093	0.0634363	-1.35569	8.03627	0.0118664	0.135779
A_23_P71530	TNFRSF11B	tumor necrosis factor receptor superfamily, member 11b	4982	0.914931	6.07418	0.0264941	0.203837	0.154725	6.07418	0.681577	0.917293
A_33_P3370132	TNPO3	transportin 3	23534	0.476308	10.9805	0.0703013	0.339727	0.635511	10.9805	0.0203705	0.184467
A_33_P3424472	TNPO3	transportin 3	23534	0.536415	6.6631	0.00779865	0.105507	0.830987	6.6631	0.000276679	0.0212943
A_23_P207850	TNS4	tensin 4	84951	-0.0384181	13.7771	0.950878	0.988009	0.0247283	13.7771	0.968369	0.992774
A_23_P80336	TOMM22	translocase of outer mitochondrial membrane 22 homolog (yeast)	56993	0.507959	12.295	0.0427782	0.264276	0.687183	12.295	0.00925915	0.118106
A_33_P3321711	TOMM34	translocase of outer mitochondrial membrane 34	10953	0.512345	10.0226	0.119354	0.440587	0.818505	10.0226	0.0189693	0.17728
A_33_P3325355	TOMM34	translocase of outer mitochondrial membrane 34	10953	1.15873	12.4777	0.00685162	0.098826	1.23321	12.4777	0.00456582	0.0807914
A_24_P248053	TOP1MT	topoisomerase (DNA) I, mitochondrial	116447	-0.586367	11.6542	0.00531101	0.0855805	-0.166382	11.6542	0.36614	0.753252
A_23_P159390	TOPBP1	topoisomerase (DNA) II binding protein 1	11073	0.840533	9.76848	0.0443709	0.269644	1.01447	9.76848	0.0184279	0.174681
A_23_P109055	TP53RK	TP53 regulating kinase	112858	0.832172	6.61466	0.0120836	0.134247	0.63587	6.61466	0.0450439	0.286175
A_33_P3391656	TP53RK	TP53 regulating kinase	112858	0.164093	9.90513	0.617394	0.868647	0.169133	9.90513	0.606731	0.889588
A_24_P273756	TP63	tumor protein p63	8626	0.000520415	6.97456	0.99898	0.999573	-0.0541321	6.97456	0.894265	0.977407
A_23_P141715	TPGS2	tubulin polyglutamylase complex subunit 2	25941	0.501221	12.6575	0.0343757	0.23367	0.263802	12.6575	0.237913	0.633936
A_33_P3372044	TPRG1	tumor protein p63 regulated 1	285386	0.166066	5.82963	0.668691	0.892599	-0.243192	5.82963	0.532412	0.854679
A_23_P212639	TRA2B	transformer 2 beta homolog (Drosophila)	6434	0.986635	13.5295	0.000227311	0.0170079	1.12222	13.5295	6.61147e-05	0.0122911
A_24_P145911	TRA2B	transformer 2 beta homolog (Drosophila)	6434	-0.293032	11.7661	0.510896	0.811153	-0.124238	11.7661	0.779056	0.948968
A_33_P3297517	TRA2B	transformer 2 beta homolog (Drosophila)	6434	-0.605122	10.9105	0.148315	0.487015	-0.135908	10.9105	0.736319	0.935969
A_24_P12413	TRAM2	translocation associated membrane protein 2	9697	1.32293	9.20867	0.000977214	0.0344451	1.76021	9.20867	7.41485e-05	0.0127074
A_23_P3849	TRAP1	TNF receptor-associated protein 1	10131	0.843	10.0689	0.00232477	0.054798	0.88578	10.0689	0.00160138	0.0477866
A_24_P327050	TRAPPC2L	trafficking protein particle complex 2-like	51693	-0.118289	12.6019	0.608228	0.863953	-0.0889876	12.6019	0.699181	0.923862
A_23_P89884	TRIM28	tripartite motif containing 28	10155	0.481984	12.6822	0.0805857	0.364068	0.95578	12.6822	0.00220114	0.0556281
A_23_P21230	TRIM37	tripartite motif containing 37	4591	0.873497	9.93501	0.0194956	0.173261	0.784041	9.93501	0.0328726	0.241248
A_24_P153853	TRIM37	tripartite motif containing 37	4591	0.272019	8.83065	0.402674	0.74316	0.212872	8.83065	0.510466	0.84486
A_33_P3433156	TRMU	tRNA 5-methylaminomethyl-2-thiouridylate methyltransferase	55687	-0.169387	8.83809	0.620523	0.870745	0.909261	8.83809	0.0165868	0.164608
A_23_P169428	TRUB2	TruB pseudouridine (psi) synthase family member 2	26995	0.391883	11.3422	0.0930227	0.391887	0.320408	11.3422	0.162723	0.539515
A_24_P941336	TSR1	TSR1, 20S rRNA accumulation, homolog (S. cerevisiae)	55720	1.09974	10.6122	0.000122109	0.0129384	1.07348	10.6122	0.000153728	0.0166657
A_33_P3256685	TTF2	transcription termination factor, RNA polymerase II	8458	0.80331	10.9291	0.0414341	0.259733	1.22904	10.9291	0.0040039	0.0752358
A_24_P327499	TTI1	TELO2 interacting protein 1	9675	0.625896	7.96337	0.073029	0.346231	0.900665	7.96337	0.0144506	0.152452
A_33_P3287922	TTI1	TELO2 interacting protein 1	9675	-0.0735549	11.8828	0.747097	0.922951	0.456666	11.8828	0.060339	0.333687
A_33_P3427102	TTL	tubulin tyrosine ligase	150465	0.80418	13.4682	0.0167309	0.159465	1.25026	13.4682	0.000846063	0.0348319
A_23_P143748	TTLL12	tubulin tyrosine ligase-like family member 12	23170	-0.146289	13.2093	0.570262	0.844061	0.252141	13.2093	0.333322	0.726762
A_23_P253561	TTPAL	tocopherol (alpha) transfer protein-like	79183	0.535197	11.7776	0.0508184	0.288822	0.763431	11.7776	0.0086745	0.114054
A_33_P3219750	TTPAL	tocopherol (alpha) transfer protein-like	79183	0.594268	6.58243	0.141956	0.477788	0.816794	6.58243	0.0504854	0.30485
A_23_P3450	TUBGCP4	tubulin, gamma complex associated protein 4	27229	0.306532	8.97231	0.242403	0.606349	0.642047	8.97231	0.022754	0.196052
A_23_P9582	TUFM	Tu translation elongation factor, mitochondrial	7284	0.592275	13.8433	0.0189302	0.170589	0.59389	13.8433	0.0186643	0.175933
A_33_P3405789	TULP3	tubby like protein 3	7289	0.134306	11.6459	0.525819	0.819516	0.0822983	11.6459	0.696149	0.923086
A_23_P386561	TWISTNB	TWIST neighbor	221830	0.571418	9.33177	0.0551308	0.300399	0.486808	9.33177	0.0964307	0.423486
A_23_P146997	TXLNG	taxilin gamma	55787	0.698126	8.92801	0.0533681	0.295796	0.980466	8.92801	0.0102512	0.124819
A_24_P399083	TXNL4B	thioredoxin-like 4B	54957	0.246608	7.72617	0.347784	0.705605	0.706689	7.72617	0.0145685	0.153083
A_33_P3302796	U2AF2	U2 small nuclear RNA auxiliary factor 2	11338	0.871965	14.7188	8.58092e-05	0.0112894	1.00646	14.7188	1.98052e-05	0.00741842
A_23_P103837	UBAP2L	ubiquitin associated protein 2-like	9898	1.17787	9.73728	0.000325293	0.0204597	1.41763	9.73728	5.5746e-05	0.0118734
A_24_P290927	UBAP2L	ubiquitin associated protein 2-like	9898	0.0680974	6.27775	0.855934	0.960662	0.653814	6.27775	0.0974084	0.425823
A_33_P3310989	UBAP2L	ubiquitin associated protein 2-like	9898	-0.335885	8.26887	0.114064	0.431675	-0.199338	8.26887	0.33429	0.727647
A_33_P3361701	UBAP2L	ubiquitin associated protein 2-like	9898	1.01169	10.1025	0.00128835	0.0398951	1.17643	10.1025	0.000363832	0.0235405
A_33_P3409477	UBASH3B	ubiquitin associated and SH3 domain containing B	84959	1.21518	5.90466	0.0114763	0.130716	1.2012	5.90466	0.0122618	0.138781
A_24_P172993	UBE2O	ubiquitin-conjugating enzyme E2O	63893	0.169448	11.2596	0.5457	0.830892	0.351656	11.2596	0.219527	0.613351
A_23_P115482	UBE2T	ubiquitin-conjugating enzyme E2T	29089	0.782259	12.5758	0.0986984	0.404737	1.50372	12.5758	0.00428499	0.077889
A_23_P103476	UBIAD1	UbiA prenyltransferase domain containing 1	29914	0.462355	9.23095	0.100457	0.408137	0.939893	9.23095	0.00302264	0.0650327
A_33_P3292307	UBIAD1	UbiA prenyltransferase domain containing 1	29914	0.500304	6.46107	0.170818	0.520164	0.856968	6.46107	0.0267681	0.215425
A_24_P349616	UBTF	upstream binding transcription factor, RNA polymerase I	7343	-0.00364085	8.15665	0.98793	0.996905	0.42426	8.15665	0.0942024	0.419247
A_23_P157465	UBXN8	UBX domain protein 8	7993	0.210496	9.5478	0.539947	0.827079	0.461058	9.5478	0.190317	0.576814
A_33_P3248272	UBXN8	UBX domain protein 8	7993	0.606149	8.2308	0.0212502	0.180998	0.655277	8.2308	0.0140721	0.150143
A_23_P47704	UCP2	uncoupling protein 2 (mitochondrial, proton carrier)	7351	1.04361	8.85023	0.00254307	0.0575997	0.411822	8.85023	0.170504	0.550583
A_33_P3366246	UGGT1	UDP-glucose glycoprotein glucosyltransferase 1	56886	0.685051	9.06749	0.15704	0.499505	0.590538	9.06749	0.21833	0.612253
A_23_P208880	UHRF1	ubiquitin-like with PHD and ring finger domains 1	29128	1.94507	9.87975	0.00557215	0.0882294	2.69908	9.87975	0.000459629	0.0260467
A_33_P3379454	UHRF1	ubiquitin-like with PHD and ring finger domains 1	29128	1.59278	7.75837	0.01506	0.150861	2.45722	7.75837	0.000767577	0.0332727
A_33_P3403748	UQCC3	ubiquinol-cytochrome c reductase complex assembly factor 3	790955	-0.200523	14.3518	0.329369	0.689787	-0.112273	14.3518	0.580509	0.877967
A_19_P00811288	UQCRBP1	ubiquinol-cytochrome c reductase binding protein pseudogene 1	442454	-0.146551	12.1556	0.782237	0.935022	-0.418918	12.1556	0.433983	0.802415
A_33_P3345974	UQCRBP1	ubiquinol-cytochrome c reductase binding protein pseudogene 1	442454	0.0209163	4.65219	0.905961	0.975645	-0.00889992	4.65219	0.959902	0.991307
A_23_P74914	URB2	URB2 ribosome biogenesis 2 homolog (S. cerevisiae)	9816	1.16046	9.18042	0.00394576	0.0727173	1.43702	9.18042	0.000780377	0.0335144
A_33_P3387666	URM1	ubiquitin related modifier 1	81605	0.0923058	4.6755	0.680326	0.897594	-0.145339	4.6755	0.518403	0.848407
A_33_P3499174	URM1	ubiquitin related modifier 1	81605	0.265072	13.4179	0.185619	0.540799	0.419028	13.4179	0.0449812	0.28603
A_23_P35609	UROS	uroporphyrinogen III synthase	7390	0.15678	9.58675	0.605371	0.862777	0.693934	9.58675	0.0345398	0.247975
A_33_P3233560	UROS	uroporphyrinogen III synthase	7390	0.63686	5.46112	0.00677704	0.0982448	0.866619	5.46112	0.000704694	0.0317778
A_33_P3233565	UROS	uroporphyrinogen III synthase	7390	0.471769	9.02587	0.115887	0.434674	0.757249	9.02587	0.0175345	0.170165
A_23_P206612	USP31	ubiquitin specific peptidase 31	57478	0.968321	9.50004	0.0117752	0.132386	0.502316	9.50004	0.155745	0.528831
A_24_P390583	USP31	ubiquitin specific peptidase 31	57478	0.0848128	9.02497	0.834895	0.953674	-0.30358	9.02497	0.459779	0.818978
A_33_P3357247	USP36	ubiquitin specific peptidase 36	57602	0.260813	9.8575	0.287496	0.653003	0.821435	9.8575	0.00363003	0.0714133
A_23_P64954	USP5	ubiquitin specific peptidase 5 (isopeptidase T)	8078	0.216065	10.1036	0.436401	0.766552	0.881314	10.1036	0.00556518	0.0899391
A_23_P162525	UTP20	UTP20, small subunit (SSU) processome component, homolog (yeast)	27340	1.59593	9.5433	0.000366928	0.0213827	1.86625	9.5433	8.49318e-05	0.0131643
A_23_P157679	UTP23	UTP23, small subunit (SSU) processome component, homolog (yeast)	84294	0.205744	10.1363	0.387537	0.733446	0.558797	10.1363	0.0294895	0.227067
A_33_P3248664	VARS	valyl-tRNA synthetase	7407	1.63006	12.3639	0.000177316	0.0152566	1.30117	12.3639	0.00124507	0.0422757
A_23_P413815	VKORC1L1	vitamin K epoxide reductase complex, subunit 1-like 1	154807	0.731493	10.6228	0.00657778	0.0967928	0.748638	10.6228	0.00566764	0.0908422
A_23_P212595	VPRBP	Vpr (HIV-1) binding protein	9730	0.234915	6.42126	0.336865	0.696829	0.240433	6.42126	0.326017	0.72138
A_24_P26177	VPRBP	Vpr (HIV-1) binding protein	9730	0.859581	7.16334	0.00106424	0.0361358	1.33248	7.16334	1.71409e-05	0.00711547
A_23_P66599	VPS25	vacuolar protein sorting 25 homolog (S. cerevisiae)	84313	0.0633944	12.6631	0.857126	0.96094	0.0772263	12.6631	0.826453	0.961305
A_24_P147398	VPS53	vacuolar protein sorting 53 homolog (S. cerevisiae)	55275	0.511775	5.24282	0.031661	0.224382	0.216863	5.24282	0.32927	0.723798
A_24_P279489	VPS53	vacuolar protein sorting 53 homolog (S. cerevisiae)	55275	1.06931	6.29822	0.000803262	0.031391	0.645004	6.29822	0.0225545	0.195242
A_33_P3394352	VPS53	vacuolar protein sorting 53 homolog (S. cerevisiae)	55275	-0.167661	5.32325	0.373391	0.724779	-0.0769883	5.32325	0.679292	0.916176
A_23_P209978	VSNL1	visinin-like 1	7447	-0.28029	9.10121	0.584589	0.852468	-0.534668	9.10121	0.303763	0.701223
A_33_P3244921	VWA9	von Willebrand factor A domain containing 9	81556	0.332216	11.0237	0.0579394	0.307978	0.304008	11.0237	0.0796899	0.386171
A_23_P65651	WARS	tryptophanyl-tRNA synthetase	7453	1.64608	11.9094	0.00263205	0.0587697	1.00406	11.9094	0.0431433	0.279486
A_23_P25873	WDHD1	WD repeat and HMG-box DNA binding protein 1	11169	0.794071	9.76212	0.120472	0.442542	1.34929	9.76212	0.0138683	0.148661
A_23_P28625	WDR12	WD repeat domain 12	55759	1.29467	10.7989	0.000353713	0.0211065	1.04263	10.7989	0.0020808	0.0542276
A_33_P3335865	WDR35	WD repeat domain 35	57539	0.384607	7.86962	0.291629	0.65721	0.00881589	7.86962	0.980318	0.99496
A_24_P106357	WDR36	WD repeat domain 36	134430	0.481618	8.91949	0.142046	0.477814	0.275218	8.91949	0.389071	0.770711
A_24_P389038	WDR46	WD repeat domain 46	9277	1.22831	8.21446	0.00178119	0.0472584	1.40521	8.21446	0.000602874	0.0296266
A_23_P36157	WDR74	WD repeat domain 74	54663	0.497898	10.81	0.132777	0.463345	0.863585	10.81	0.015039	0.156075
A_33_P3265394	WDR74	WD repeat domain 74	54663	-0.064221	4.8526	0.645312	0.882508	-0.0348182	4.8526	0.802409	0.95547
A_23_P129075	WDR76	WD repeat domain 76	79968	1.39643	6.60904	0.00395342	0.0727419	2.22726	6.60904	7.8185e-05	0.0128894
A_23_P115149	WDR77	WD repeat domain 77	79084	0.847368	10.9888	0.0534368	0.295931	0.865806	10.9888	0.0490648	0.300012
A_19_P00808668	WDR82	WD repeat domain 82	80335	-0.096759	12.0893	0.700279	0.905428	0.31186	12.0893	0.225918	0.620524
A_23_P109877	WDR82	WD repeat domain 82	80335	0.176787	11.0666	0.454475	0.777376	0.711026	11.0666	0.00787077	0.108219
A_23_P142013	XAB2	XPA binding protein 2	56949	-0.364349	6.49517	0.0654382	0.327568	0.286749	6.49517	0.1381	0.501131
A_24_P211709	XPNPEP2	X-prolyl aminopeptidase (aminopeptidase P) 2, membrane-bound	7512	0.105703	4.83172	0.534542	0.82412	0.0230936	4.83172	0.891341	0.976532
A_33_P3420392	XPNPEP2	X-prolyl aminopeptidase (aminopeptidase P) 2, membrane-bound	7512	0.0445989	4.6591	0.835436	0.953822	0.0821283	4.6591	0.702591	0.924943
A_21_P0000158	XPNPEP3	X-prolyl aminopeptidase 3, mitochondrial	63929	-0.188109	9.63566	0.538458	0.826432	0.278889	9.63566	0.365641	0.752857
A_23_P218793	XPNPEP3	X-prolyl aminopeptidase 3, mitochondrial	63929	0.625375	7.11015	0.00321837	0.0654361	0.873545	7.11015	0.000209641	0.0184954
A_24_P333716	XPO4	exportin 4	64328	1.03478	8.89916	0.000482121	0.0242536	0.850817	8.89916	0.00231733	0.057209
A_23_P256855	XPO5	exportin 5	57510	0.559899	9.44858	0.150136	0.49031	0.58199	9.44858	0.135822	0.497557
A_33_P3228366	XPO5	exportin 5	57510	1.10084	9.1493	0.00166341	0.045578	0.942261	9.1493	0.00505145	0.0853155
A_33_P3228375	XPO5	exportin 5	57510	0.859586	6.46843	0.0367271	0.242461	0.907386	6.46843	0.0287297	0.224116
A_21_P0011262	XPO6	exportin 6	23214	0.199895	5.62647	0.420547	0.755564	0.507605	5.62647	0.0535027	0.314668
A_23_P325438	XPO6	exportin 6	23214	0.511763	9.36433	0.168056	0.516111	1.05489	9.36433	0.00956982	0.120141
A_33_P3211473	XPO7	exportin 7	23039	0.117748	12.913	0.434296	0.764856	0.207323	12.913	0.178178	0.560787
A_33_P3241190	XRCC2	X-ray repair complementing defective repair in Chinese hamster cells 2	7516	0.618625	8.17941	0.263592	0.629349	1.30068	8.17941	0.0280282	0.220935
A_23_P166135	XRN2	5'-3' exoribonuclease 2	22803	0.661344	9.12343	0.0852925	0.374499	0.802234	9.12343	0.0413282	0.273257
A_23_P318300	ZAK	sterile alpha motif and leucine zipper containing kinase AZK	51776	0.604293	10.5954	0.122154	0.445354	0.572839	10.5954	0.141156	0.506105
A_23_P366394	ZAK	sterile alpha motif and leucine zipper containing kinase AZK	51776	1.55309	7.5175	0.00304577	0.0635985	1.94438	7.5175	0.000520242	0.0276026
A_33_P3284557	ZAK	sterile alpha motif and leucine zipper containing kinase AZK	51776	0.924245	11.6077	0.0522764	0.292642	1.40884	11.6077	0.00599003	0.0932903
A_23_P113793	ZBED2	zinc finger, BED-type containing 2	79413	2.51775	11.1947	0.0098132	0.119944	2.32821	11.1947	0.0153057	0.157617
A_23_P13683	ZBTB39	zinc finger and BTB domain containing 39	9880	0.248473	7.1502	0.390114	0.735125	0.549559	7.1502	0.0699074	0.361488
A_24_P345540	ZC3H8	zinc finger CCCH-type containing 8	84524	0.56786	5.35716	0.0237465	0.192572	0.0749271	5.35716	0.743058	0.938072
A_23_P31532	ZC3HAV1L	zinc finger CCCH-type, antiviral 1-like	92092	-0.566539	7.74707	0.134613	0.466686	-0.644406	7.74707	0.0923915	0.414792
A_33_P3214432	ZC3HAV1L	zinc finger CCCH-type, antiviral 1-like	92092	-0.842546	10.1264	0.135472	0.468001	-0.262596	10.1264	0.629246	0.898568
A_23_P150009	ZDHHC16	zinc finger, DHHC-type containing 16	84287	0.329144	11.5297	0.27512	0.640851	0.894586	11.5297	0.0079907	0.10937
A_23_P1170	ZFAND4	zinc finger, AN1-type domain 4	93550	0.493159	6.45929	0.0873749	0.379324	0.56406	6.45929	0.0540822	0.316433
A_33_P3301316	ZFAND4	zinc finger, AN1-type domain 4	93550	-0.179139	6.14511	0.408267	0.747413	0.392639	6.14511	0.0826465	0.39312
A_23_P213166	ZGRF1	zinc finger, GRF-type containing 1	55345	0.171813	8.01099	0.789814	0.938124	0.627391	8.01099	0.337897	0.730725
A_33_P3316835	ZGRF1	zinc finger, GRF-type containing 1	55345	0.539407	6.30345	0.138283	0.471908	1.10694	6.30345	0.00606381	0.0938352
A_33_P3341851	ZGRF1	zinc finger, GRF-type containing 1	55345	0.371691	4.89307	0.0798338	0.362497	0.333545	4.89307	0.112254	0.455271
A_24_P158385	ZMYND19	zinc finger, MYND-type containing 19	116225	0.311275	8.85826	0.334961	0.6951	0.884043	8.85826	0.0131484	0.144203
A_23_P51051	ZNF142	zinc finger protein 142	7701	0.138466	9.08784	0.615996	0.867895	0.858812	9.08784	0.00661376	0.0981333
A_23_P53057	ZNF215	zinc finger protein 215	7762	-0.0553255	8.30226	0.875808	0.966626	0.201312	8.30226	0.571659	0.873231
A_33_P3310981	ZNF215	zinc finger protein 215	7762	0.632843	7.27758	0.0910808	0.387406	0.666726	7.27758	0.0765963	0.378826
A_23_P314642	ZNF280C	zinc finger protein 280C	55609	0.184046	8.11164	0.483973	0.79485	0.301568	8.11164	0.258336	0.655458
A_23_P51202	ZNF436	zinc finger protein 436	80818	-0.381599	9.93167	0.208976	0.569987	-0.528731	9.93167	0.0893722	0.408204
A_33_P3327842	ZNF436	zinc finger protein 436	80818	-0.0416803	5.23322	0.847515	0.957482	-0.0787804	5.23322	0.716738	0.930559
A_24_P113686	ZNHIT6	zinc finger, HIT-type containing 6	54680	0.671299	9.73039	0.00260632	0.0584322	0.472559	9.73039	0.0222287	0.193531
A_23_P254888	ZYX	zyxin	7791	0.871738	11.8013	0.0480296	0.281338	0.21544	11.8013	0.600989	0.88693
A_23_P11507	ZZZ3	zinc finger, ZZ-type containing 3	26009	0.0648341	9.9736	0.643738	0.881702	0.077489	9.9736	0.581062	0.878363
A_33_P3319026	ZZZ3	zinc finger, ZZ-type containing 3	26009	0.0440563	9.75993	0.815994	0.946964	0.0223224	9.75993	0.906075	0.980377
