# Supplementary material for: Opposing Wnt signals regulate cervical squamocolumnar homeostasis and emergence of metaplasia
Source: Nat Cell Biol. 2021 Jan 18;23(2):184–97. doi: 10.1038/s41556-020-00619-0 (PMC7878191; doi:10.1038/s41556-020-00619-0)
Supplement: Supplementary file 12 — Differentially expressed genes from the heat maps and squamous versus columnar signature. Related to Extended Data Fig. 6c. Statistical significance was calculated by two-sided moderated t-test adjusted for multiple testing by the method of Benjamini–Hochberg (FDR). [file 41556_2020_619_MOESM12_ESM.xlsx]

## Sheet: Supplementary Table 10
Differentially expressed genes from the heatmaps and squamous vs columnar signature. Related to Ext Data Fig. 6c. Statistical significance was calculated by two-sided moderated t-test adjusted for multiple testing by the method of Benjamini-Hochberg (FDR).
sample_id	GSM808355.CEL	GSM808356.CEL	GSM808357.CEL	GSM808358.CEL	GSM808359.CEL	GSM808352.CEL	GSM808353.CEL	GSM808354.CEL	GSM808363.CEL	GSM808364.CEL	GSM808365.CEL	GSM808366.CEL	GSM808367.CEL	GSM808368.CEL	GSM808369.CEL	GSM808370.CEL	GSM808371.CEL	GSM808360.CEL	GSM808361.CEL	GSM808362.CEL	GSM808375.CEL	GSM808376.CEL	GSM808377.CEL	GSM808378.CEL	GSM808379.CEL	GSM808372.CEL	GSM808373.CEL	GSM808374.CEL	GSM1701441_FTSC_ALI_1.CEL	GSM1701442_FTSC_ALI_2.CEL	GSM1701439_FTSC_1.CEL	GSM1701440_FTSC_2.CEL	GSM1385166_AC-ALI-1.CEL	GSM1385167_AC-ALI-2.CEL	GSM1385154_AC-1.CEL	GSM1385155_AC-2.CEL	GSM1385170_DC-ALI-1.CEL	GSM1385171_DC-ALI-2.CEL	GSM1385158_DC-1.CEL	GSM1385159_DC-2.CEL	GSM1385168_TC-ALI-1.CEL	GSM1385169_TC-ALI-2.CEL	GSM1385156_TC-1.CEL	GSM1385157_TC-2.CEL	GSM1385160_Duodenum-ALI-1.CEL	GSM1385161_Duodenum-ALI-2.CEL	GSM1385148_Duodenum-1.CEL	GSM1385149_Duodenum-2.CEL	GSM1585835_Eso_ALI_Eso9_-1.CEL
cell_type	airways/lung_Distal airway epithelium_ALI	airways/lung_Distal airway epithelium_ALI	airways/lung_Distal airway epithelium_ALI	airways/lung_Distal airway epithelium_Matrigel	airways/lung_Distal airway epithelium_Matrigel	airways/lung_Distal airway epithelium_SC	airways/lung_Distal airway epithelium_SC	airways/lung_Distal airway epithelium_SC	airways/lung_Nasal turbinate epithelium_ALI	airways/lung_Nasal turbinate epithelium_ALI	airways/lung_Nasal turbinate epithelium_ALI	airways/lung_Nasal turbinate epithelium_Matrigel	airways/lung_Nasal turbinate epithelium_Matrigel	airways/lung_Nasal turbinate epithelium_Matrigel	airways/lung_Nasal turbinate epithelium_SAS	airways/lung_Nasal turbinate epithelium_SAS	airways/lung_Nasal turbinate epithelium_SAS	airways/lung_Nasal turbinate epithelium_SC	airways/lung_Nasal turbinate epithelium_SC	airways/lung_Nasal turbinate epithelium_SC	airways/lung_Tracheobronchial epithelia_ALI	airways/lung_Tracheobronchial epithelia_ALI	airways/lung_Tracheobronchial epithelia_ALI	airways/lung_Tracheobronchial epithelia_Matrigel	airways/lung_Tracheobronchial epithelia_Matrigel	airways/lung_Tracheobronchial epithelia_SC	airways/lung_Tracheobronchial epithelia_SC	airways/lung_Tracheobronchial epithelia_SC	fallopian tube_FT epithelium_ALI	fallopian tube_FT epithelium_ALI	fallopian tube_FT epithelium_SC	fallopian tube_FT epithelium_SC	intestine_Colon ascendens_ALI	intestine_Colon ascendens_ALI	intestine_Colon ascendens_SC	intestine_Colon ascendens_SC	intestine_Colon descendens_ALI	intestine_Colon descendens_ALI	intestine_Colon descendens_SC	intestine_Colon descendens_SC	intestine_Colon transversum_ALI	intestine_Colon transversum_ALI	intestine_Colon transversum_SC	intestine_Colon transversum_SC	intestine_Duodenum_ALI	intestine_Duodenum_ALI	intestine_Duodenum_SC	intestine_Duodenum_SC	intestine_Esophagus_ALI
culture	ALI	ALI	ALI	Matrigel	Matrigel	SC	SC	SC	ALI	ALI	ALI	Matrigel	Matrigel	Matrigel	SAS	SAS	SAS	SC	SC	SC	ALI	ALI	ALI	Matrigel	Matrigel	SC	SC	SC	ALI	ALI	SC	SC	ALI	ALI	SC	SC	ALI	ALI	SC	SC	ALI	ALI	SC	SC	ALI	ALI	SC	SC	ALI
cell_type_short	DA	DA	DA	DA	DA	DA	DA	DA	NT	NT	NT	NT	NT	NT	NT	NT	NT	NT	NT	NT	TB	TB	TB	TB	TB	TB	TB	TB	FT	FT	FT	FT	CA	CA	CA	CA	CD	CD	CD	CD	CT	CT	CT	CT	DD	DD	DD	DD	ES
FOXM1	5.22415	4.49833	5.13192	4.41402	4.59643	6.33451	6.75536	6.50005	4.66607	4.43646	4.63669	5.01095	4.92383	5.22676	4.42773	4.53985	4.43498	5.84503	6.53196	6.12723	4.67587	4.98932	4.64095	4.94144	4.7339	6.06096	6.336	6.42468	5.19008	5.06113	7.45856	7.29645	5.67392	5.7727	7.66139	7.61992	5.50736	5.62981	7.65277	7.66628	5.37945	5.16266	7.73012	7.47686	5.25598	4.81733	7.45859	7.53058	5.54925
DNMT1	6.36645	6.08922	6.1773	5.74742	5.78008	6.82445	6.59718	6.71283	6.42218	6.25762	6.22756	5.29831	5.98664	5.72471	6.59201	6.05705	6.36352	6.45319	6.93421	6.71603	6.37629	5.94468	6.54007	5.94747	5.89259	6.84009	6.93401	6.6892	6.66707	6.74386	7.57049	7.59991	5.8915	6.06627	7.86739	7.96275	5.48374	5.51164	7.86142	7.78936	5.43414	5.60023	7.72634	7.67742	5.61804	5.74423	7.44822	7.51711	6.09163
COTL1	5.45041	5.87268	5.43851	4.89315	4.83096	6.00776	6.07484	6.38137	5.94308	5.89209	5.84478	5.88838	5.82978	5.92621	5.96804	5.37746	5.63115	6.63898	6.68192	6.39252	5.85064	5.90918	5.52103	5.23335	4.88561	6.43924	6.16477	5.97733	5.69876	5.80333	7.97792	7.60405	6.1587	6.11165	8.01745	7.78908	6.34302	6.29795	7.88053	7.98324	5.92884	6.02007	7.97822	7.96968	7.58876	7.73331	8.55757	8.20863	5.50618
PPT1	7.76137	8.09728	6.92936	6.95474	7.13227	6.76258	7.59317	7.27676	7.60385	8.2751	7.25003	6.08459	5.69004	5.31282	6.71253	6.47671	7.11597	6.99093	7.83769	7.76454	7.94089	7.02162	8.16098	7.21418	7.46949	7.56358	7.31647	7.71225	5.69128	5.75639	6.42231	6.32967	4.87601	5.56798	6.7747	6.97273	5.04358	5.18654	6.92168	6.76671	4.91812	5.19445	7.09625	6.65493	5.13112	4.97206	6.55424	6.95221	6.35695
SACS	3.38378	4.28639	2.98338	3.55057	4.06541	5.25758	4.64472	5.98128	5.36496	6.16131	4.73009	3.61005	3.547	2.89063	4.43922	3.25697	4.24052	5.27304	6.65402	6.68955	5.39912	4.2498	5.22794	4.1239	3.64614	6.15207	6.39812	6.55405	3.40632	3.60841	5.60293	5.43988	2.95709	3.0172	5.27243	5.36062	3.2756	3.26732	5.13718	5.23765	3.49503	3.30595	5.29259	5.41579	2.70293	2.90703	4.65672	5.11429	3.55457
C1orf112	3.90083	3.51544	3.33807	3.57587	3.74749	5.12523	5.81889	5.66627	3.59134	4.28079	3.46742	3.26777	3.48	3.21428	3.5055	3.23715	3.86797	4.48163	5.46846	5.19918	3.44246	3.12617	3.85559	3.94899	4.02777	5.02079	5.00065	5.45637	3.44194	3.65695	4.48726	4.92839	3.57092	3.63936	4.36127	5.01083	3.27557	3.21816	4.65898	4.84576	3.4315	3.37343	4.80419	4.30747	3.5603	3.42775	4.15535	4.87106	4.61279
FBN2	3.3366	3.41014	3.541	3.70638	3.55808	3.86021	3.94465	3.60555	3.57596	3.45698	3.5219	3.96021	4.0012	3.88134	3.40566	3.43277	3.44646	5.62683	4.98084	4.90846	3.70956	3.76475	4.14929	3.80299	3.70196	5.88352	5.53567	5.47416	3.38567	3.25696	3.86318	3.69454	3.64012	3.32345	3.33791	3.35562	3.50355	3.36923	3.31755	3.36354	3.64188	3.48391	3.40604	3.3324	3.32594	3.26953	3.36272	3.28438	4.13565
KIAA1598	7.07494	6.69621	6.45171	5.78294	6.27483	7.53334	7.93224	8.14092	6.58529	6.95113	6.58785	5.10783	5.43121	5.39759	7.1971	6.66353	7.08595	6.86826	7.72977	8.00682	7.07069	6.40654	7.12174	6.46691	5.29476	8.06516	8.23205	8.31778	7.03163	7.23965	7.4726	7.28617	6.28548	6.94503	6.9225	7.49445	6.4476	6.38779	7.27505	7.2105	6.19341	6.45583	7.17623	7.08479	7.17382	7.30877	6.95605	6.90269	6.31372
ANXA5	10.0785	10.3619	9.33007	8.9291	9.25889	8.99453	9.72533	9.45491	9.56518	10.1157	9.44777	7.87264	8.05326	7.25947	9.1758	9.08074	9.03614	9.32745	9.69913	9.7654	9.51911	8.88581	9.71742	8.70304	7.99631	9.65392	9.44637	9.72542	8.70718	8.61088	8.47042	8.99505	7.4636	8.54266	8.23813	9.34115	7.56306	8.02205	8.97104	9.15443	7.45409	8.10511	8.87305	8.82735	9.19322	9.43281	9.78741	10.0636	7.64017
CCDC134	5.30658	5.03588	4.90413	4.82601	4.83931	5.06571	5.12662	5.21622	5.15043	4.90846	5.04135	4.96607	5.02392	5.18829	5.3342	4.64411	5.31972	4.95753	5.35417	4.9164	4.78665	5.15497	5.24498	4.94667	4.59475	4.91827	4.929	5.08939	6.25762	6.17815	6.24628	6.25261	5.12003	5.21165	6.44786	6.36846	4.97563	5.1207	6.43066	6.40136	5.22581	5.0451	6.75984	6.71471	5.31649	5.27058	6.45663	6.57944	5.73147
RNASEH1	7.3117	7.6841	6.59994	6.76678	6.70447	7.08115	7.0608	7.14117	7.10009	7.59944	7.34949	6.66263	7.52985	7.62576	6.68407	5.91283	6.65199	6.62209	7.2033	7.45188	7.12783	6.5479	7.27528	6.93512	6.48093	7.16289	7.06832	7.37892	5.15595	5.70352	6.77516	6.5212	6.14821	7.05312	7.64546	7.69016	6.29419	6.59042	7.76175	7.69071	6.79967	6.7661	7.52363	7.49265	6.2169	6.73697	7.32225	7.76606	7.53645
APBB2	6.64004	6.70145	6.07225	6.50415	6.36081	6.94903	7.33633	7.15605	6.99487	7.40321	6.84043	5.99938	6.48114	5.88421	5.82428	5.91228	6.14675	7.48691	7.74222	7.88315	7.19911	6.81474	7.49465	6.29479	6.24345	8.0609	7.7535	7.93011	5.72192	5.72525	6.42926	6.59633	6.05402	6.31032	7.19944	7.41721	5.74892	5.69024	6.93277	7.34562	5.74776	6.13605	7.20792	7.30504	6.77191	6.97465	6.90691	7.66259	6.65659
LYAR	6.41024	6.05717	4.7896	5.17851	5.1489	6.42732	7.61235	6.6596	4.62104	6.2935	4.59532	5.11942	6.28991	5.32597	4.90975	4.58169	4.54771	5.94867	6.91088	7.09933	4.84494	4.35312	5.84302	6.19061	5.37777	7.15487	6.74267	7.05538	3.36109	3.52752	4.94766	4.94454	4.05681	4.92992	6.1897	6.75097	3.87079	4.00732	6.16321	6.46377	3.86008	4.0243	6.0509	6.10561	3.57141	3.60145	5.99257	6.13044	4.79703
E2F7	6.72024	5.25178	5.98683	4.33282	4.34975	6.29188	6.5084	6.02653	4.78035	5.05825	4.70409	4.88288	4.97783	5.05071	4.94669	4.73623	5.07967	5.82033	6.26185	6.25518	5.80704	5.56789	5.95035	4.70514	4.85146	5.86184	6.12465	6.0984	6.02675	6.41436	7.66005	7.68211	5.02304	5.29622	6.82739	6.68116	4.576	4.80848	6.64375	6.41314	4.80563	4.82588	6.88636	6.78864	4.61806	4.57957	5.86648	6.64374	4.9689
PSMC3IP	6.96439	5.45878	6.04575	4.85556	4.91937	6.58322	6.58514	6.75472	5.08718	5.05934	5.30824	5.24717	4.91722	4.55541	6.60399	5.07195	5.99725	5.71041	6.60067	6.21042	5.68931	4.95139	5.94854	5.60157	5.44383	6.46777	6.72302	6.66548	5.87757	5.94938	6.3825	6.30015	5.27205	5.72005	6.59582	6.61671	5.24362	5.23235	6.84182	6.62717	5.15723	5.215	6.62975	6.65417	5.35203	5.16668	6.1123	5.95221	5.67916
SLC5A6	4.92117	5.14109	5.00974	4.94981	4.60807	4.61875	5.32389	5.03259	5.01545	4.76387	4.82468	4.80761	4.94341	4.76443	4.59026	4.11862	4.80265	5.16836	5.23983	5.0229	4.97423	4.8243	5.03526	4.91531	4.81213	5.03164	4.97246	5.25483	4.63874	4.74743	5.819	5.63792	5.16633	5.21884	7.1831	7.12968	5.05412	5.24149	6.55471	6.90795	4.94472	5.24511	7.04845	6.80528	4.73669	4.82822	6.8288	6.69861	5.33788
CAV1	6.05862	6.00583	5.65465	6.9435	6.76403	8.08046	8.33983	8.05961	5.68639	5.64222	5.14493	6.54172	6.57619	6.16895	4.86685	5.0431	4.38884	8.87858	9.15338	9.26508	5.72535	5.78229	6.57451	7.2205	7.15284	9.23794	8.93674	9.20071	7.26145	7.49085	7.24442	7.33979	4.62159	5.29379	4.89503	5.65118	4.54389	4.86145	4.925	6.31311	4.57554	5.32143	5.94101	5.61428	5.43288	5.57801	5.24669	5.71552	7.15556
MARC1	5.14065	4.86824	4.63732	4.24245	4.26145	4.32495	5.23682	4.6526	4.64647	4.90409	4.58158	4.56385	4.34134	4.4155	4.09572	4.43113	4.40996	4.43499	4.68877	4.34476	4.58646	4.32542	4.5405	4.49475	4.43343	5.03166	4.92757	4.96137	4.08034	3.85949	5.02539	5.18521	4.72499	4.69319	6.56206	6.4281	4.49092	4.29466	6.5124	6.5677	4.03519	4.46758	6.20499	6.53044	4.1318	4.31304	5.90696	6.06222	4.08508
ACLY	6.96738	6.58176	6.46228	6.23048	6.10275	6.77998	6.88303	6.55033	6.82165	6.81583	6.37312	6.16608	6.51417	6.28383	6.68908	6.3234	6.52857	7.31174	7.73337	7.68084	6.95307	6.29975	7.18228	6.32572	6.27034	7.41285	7.37408	7.47703	8.08656	8.01595	7.97966	7.99717	7.52539	7.7874	8.7781	8.73742	7.78153	7.64661	8.752	8.77558	7.47038	7.68878	8.73035	8.68057	7.02188	7.1084	8.6294	8.65197	7.85673
CFL2	4.82593	5.83671	4.49949	4.27727	4.67603	4.84028	4.53592	4.67781	5.64173	6.70307	5.63002	4.05824	4.46935	3.74153	6.32302	4.75981	5.77989	4.51303	5.34911	5.18032	6.34683	5.261	6.29861	4.64963	4.43458	5.5893	5.12387	5.86765	5.05832	5.47997	5.72115	5.8999	3.54988	3.84208	4.12937	4.85957	3.49762	3.56032	4.52701	4.57434	3.55818	3.18898	4.67033	4.31189	3.41909	3.21068	4.04811	4.6798	3.46841
POC1A	5.73176	4.67845	5.56306	4.61173	4.02945	5.06213	5.45047	5.00283	4.80736	4.71052	5.01253	4.62302	4.93559	4.55248	4.59572	4.81679	4.68926	4.83399	5.17128	4.86456	4.6211	4.79692	4.95281	4.39945	4.1792	5.06282	5.15473	4.69267	4.89043	5.03704	5.95821	6.3927	5.19223	5.27984	6.37675	6.22812	5.21927	5.17499	6.18367	5.92816	5.0618	5.32798	6.30344	6.12162	4.65209	4.89389	5.80379	6.19843	5.01082
SNRNP25	8.59724	7.97246	8.35686	6.62234	6.55138	7.36447	7.55801	7.28384	7.80067	7.83997	7.75089	7.14747	6.66738	6.55195	7.57023	7.7874	7.78029	7.68969	7.99102	7.87262	8.26492	8.24128	8.30815	7.23393	6.99655	7.11693	6.95123	7.30367	6.93444	6.66959	8.08049	7.98945	6.17321	6.13559	8.12518	7.91495	6.63013	6.61209	8.78074	8.70246	6.5538	6.76023	8.81109	8.74135	6.7572	6.95942	8.52338	8.68177	6.87152
GPATCH4	6.70046	6.44355	6.29132	6.32385	6.30036	6.86621	7.27209	6.70122	6.39731	6.87956	6.35345	5.70859	6.13046	5.55432	6.36559	6.2408	6.48008	6.65435	7.31447	7.00795	6.02046	5.76639	6.27303	6.32643	5.91884	6.9198	6.80411	6.8245	5.18095	5.15907	6.51682	7.07931	5.59233	6.17505	7.5696	7.66741	5.72233	5.62394	7.41444	7.59466	5.61942	5.71848	7.52251	7.40353	6.00861	6.26258	7.35907	7.64201	6.79976
MRTO4	7.21008	7.05925	7.05299	6.34805	6.7201	7.20894	7.7672	7.54321	7.04917	7.14869	7.02609	7.00842	7.82701	7.90627	6.38405	6.63905	6.80814	7.35694	7.76087	7.98325	6.91981	6.53285	7.01438	6.80785	6.38194	7.26559	7.49655	7.14552	6.0602	6.01389	8.08578	7.83544	7.43113	7.53239	9.20748	9.03581	7.44917	7.28687	8.96685	9.14971	7.30189	7.54926	9.17227	9.01196	6.81832	6.68401	8.98475	8.98437	8.13602
STAMBPL1	4.18539	3.81474	3.45481	3.09793	3.10396	4.23864	3.94882	4.2118	3.44142	3.88696	3.42433	3.26144	3.70096	3.49138	4.47952	3.63008	4.04008	3.21322	3.52832	3.70809	3.51249	3.29898	4.02089	3.79433	3.6486	4.60317	4.8492	4.75143	3.14041	3.10752	3.19405	3.20391	4.53107	5.42113	4.75724	5.42054	4.64	4.77582	5.17534	5.38984	4.45227	4.4312	5.2685	5.26277	3.52197	3.48107	4.88598	4.68687	3.04967
LRP8	4.82699	4.7282	4.91856	4.88708	4.68236	5.82308	6.18576	5.86806	4.90523	4.72737	4.5355	5.12928	4.93553	5.00173	4.69629	4.48171	4.94111	5.84173	5.96083	5.65102	4.86655	4.84159	4.84767	5.02574	4.60068	5.78148	5.55681	6.04607	5.1849	5.20967	6.01985	5.8836	5.08161	5.27417	6.9236	7.08324	4.94672	4.93385	6.65766	6.65367	5.13037	5.02174	6.79732	7.07583	4.60507	4.29639	6.60932	6.94604	5.89446
PRKDC	6.4031	6.35198	5.29887	6.59396	6.79427	7.3161	7.76081	7.88001	6.3488	6.80143	6.28021	5.59942	5.71061	5.23572	6.76344	5.82342	6.65082	7.26798	8.19034	8.04602	6.60641	5.30579	6.92965	7.13979	7.13406	7.8107	7.87402	7.96133	5.99392	6.2219	7.54679	7.64026	5.82203	6.28503	7.74027	8.08583	5.42838	5.56317	8.05269	8.05127	5.37952	5.61828	7.87591	7.92201	5.3627	5.58634	7.545	7.72736	6.76328
ABCC1	5.63432	5.5748	5.17755	5.28026	5.32579	5.42167	5.69101	5.43022	6.07443	6.00085	5.75879	5.21837	5.01436	5.38587	5.49449	5.1063	5.46575	6.02332	6.44344	6.20035	5.87378	5.31118	5.93845	5.65434	5.3115	5.91964	5.75406	5.55343	6.37116	6.27952	6.40972	6.34681	5.43025	5.46309	6.57988	6.64335	5.09781	5.37081	6.6766	6.47117	5.15873	5.29135	6.81536	6.49999	5.47476	5.65374	7.10684	7.21012	6.43193
SRM	6.1971	6.05268	6.41391	5.99988	5.71049	6.79651	6.91653	6.83295	6.00025	6.06636	5.97727	6.38085	5.99394	6.52402	5.27279	5.40952	5.74789	6.6827	6.89652	6.94782	5.87223	6.02726	5.9785	6.07281	6.02686	6.63124	6.42025	6.62197	5.4658	5.40337	7.53274	8.03876	6.38599	6.48555	8.37246	8.46491	5.53655	5.81426	8.22572	8.54535	6.03627	6.15381	8.56572	8.53034	6.34896	5.94103	8.65617	8.61877	7.59291
MON1A	4.81398	4.58571	4.88675	4.63603	4.56876	4.52113	4.77745	4.79273	4.67543	4.33477	4.32682	4.2788	4.86739	5.30547	4.18582	4.4391	4.93742	4.83303	5.02253	4.66095	4.45984	4.82837	4.56719	4.47882	4.17769	4.4915	4.71316	4.42806	4.41362	4.31449	5.00927	5.16877	4.73063	4.88396	6.10573	6.24901	4.73973	4.52647	5.47194	6.04023	4.49791	4.45551	5.79334	6.20604	4.78521	5.32833	6.39095	6.37343	5.87545
SNRNP70	6.69831	6.87143	6.63261	7.06664	7.25902	8.21324	8.22878	8.13183	6.82558	6.87737	6.74933	6.71599	6.72495	6.55869	7.07551	6.91308	7.10077	7.28955	7.81917	7.68552	7.00614	6.96719	7.00707	7.01937	7.31161	8.25176	8.32183	8.29351	7.61396	7.58876	8.03263	8.0672	7.48241	7.49564	8.34693	8.31602	7.34469	7.23792	8.31666	8.28015	7.42012	7.15877	8.31627	8.22	7.54235	7.48983	8.14545	8.08872	7.32232
OXCT1	5.91298	6.24116	5.26754	4.71104	4.77863	6.2876	6.81226	6.78386	4.96662	5.47393	4.83926	4.51466	4.99319	4.24895	4.23595	5.07931	4.41966	5.48918	6.68912	6.50529	5.52962	5.35182	5.78561	5.28431	4.88618	6.67357	6.85686	7.21662	3.77167	3.47003	4.75114	4.79166	4.40595	4.98775	5.82021	6.21874	4.50824	4.58448	6.34117	6.218	4.67896	4.66257	5.97109	5.83355	5.86001	5.82846	6.29714	6.37362	7.0358
UTP20	5.38401	4.47096	4.06973	4.7298	5.03762	5.08669	5.0808	4.91602	4.90715	5.79357	4.81293	3.70853	3.86092	3.5807	5.11926	4.49563	5.05009	4.47692	5.34983	5.39009	5.27274	4.19171	5.31481	4.81649	5.0723	5.73541	5.81332	5.65653	3.74074	3.9428	5.12521	5.16113	3.80724	3.98075	5.59728	5.87078	3.77833	3.77536	5.95868	5.77932	3.83826	3.75201	5.66013	5.64993	3.56146	3.79964	5.46838	5.32437	4.54733
MFSD12	4.76114	4.94757	4.87253	4.67093	4.66165	4.59381	4.54633	5.13769	5.10338	4.62784	5.03027	5.14066	5.2491	5.35179	4.70982	5.40335	4.85165	5.13149	4.77576	4.91299	5.11607	5.32121	4.81198	4.63994	4.64158	4.91091	5.13922	4.74246	5.20327	4.91338	5.81906	5.8744	5.05779	4.90669	6.15088	6.0225	5.27433	5.07154	6.26782	5.96348	4.91227	4.97256	6.15084	6.32462	4.96266	5.02452	6.41295	5.89068	5.15756
GSG2	4.03267	4.28996	4.4304	3.6454	3.81623	5.62806	5.67432	5.59808	3.97293	4.10051	3.87053	3.82409	4.71669	3.79842	3.79526	3.9401	4.11721	4.62289	5.21686	4.85614	3.81405	3.69117	4.05766	4.00838	3.92408	4.83227	4.64716	5.73508	3.25214	3.8152	5.39922	5.77282	3.8915	3.9892	5.83405	6.12072	4.19917	3.87739	5.91013	6.20116	3.8469	4.29224	6.33846	6.03199	3.54105	4.18181	5.79976	6.10795	4.01605
POP1	4.75503	4.84335	4.08311	4.79088	4.71591	6.05755	6.08145	5.84703	4.51356	4.87304	4.48973	4.15581	4.46041	4.48926	4.37755	4.41203	4.51143	6.15343	6.55086	6.80246	4.67708	4.37064	4.73752	5.08444	4.99031	6.19216	6.19329	6.55746	4.41882	4.55078	5.47283	5.8266	4.72054	4.97254	6.61367	6.78872	4.52033	4.56762	6.48967	6.53402	4.70883	4.85885	6.76904	6.72435	4.80486	4.91746	6.7103	6.76393	6.13996
LMNB2	5.93113	5.64539	6.1538	5.27477	5.33999	5.86288	6.04424	6.21382	5.89834	5.88037	5.79564	5.72298	6.2461	6.2703	5.71525	5.69719	5.79082	6.18806	6.3803	6.21847	5.77249	6.03135	5.9736	5.34695	5.20693	6.06865	6.4261	6.02384	5.93362	5.81427	6.9318	6.81236	5.98886	6.21132	7.53257	7.33291	5.96881	6.09656	7.42606	7.32982	5.85731	5.85162	7.26964	7.32329	6.03468	6.04024	7.23899	7.20951	6.34917
SEMA3A	6.98681	5.58704	5.3829	4.95375	5.16317	6.17953	8.03637	7.34241	5.96598	6.31723	5.4459	3.14611	3.22083	3.20455	6.61339	6.11028	6.61666	6.26496	6.81461	7.02318	6.68336	5.12804	6.52648	6.72166	6.00007	7.81284	7.38013	7.60794	5.99767	6.03551	6.51068	7.03647	3.45364	3.74011	5.44793	5.82164	3.71651	3.61192	5.41161	5.37429	3.33374	3.57405	5.27676	4.81439	4.90626	4.9971	4.58872	5.30001	2.85524
TFAM	9.4368	9.00912	8.61386	8.90625	9.03581	9.05458	9.06633	9.24657	8.99598	9.41903	8.93237	7.8889	7.88639	7.88238	9.09515	8.25563	9.00882	8.3909	9.25558	9.37071	8.60421	8.24179	8.87458	9.02431	9.20785	9.09893	9.13573	9.3502	7.25146	7.46098	8.65767	8.60825	7.62036	8.21417	9.22636	9.36044	7.86179	7.80402	9.34126	9.47029	7.94529	8.01973	9.1379	9.33254	7.30263	7.2058	9.04721	9.04065	7.46195
SUV39H1	4.76566	4.43923	4.42693	4.17163	4.03183	4.09156	4.545	4.07077	4.81784	4.29723	4.19308	4.15969	4.72726	4.63614	4.13647	3.38032	4.09861	4.50571	4.80805	4.64594	4.52243	4.80132	4.57127	3.74142	3.73523	4.40536	4.35567	4.36639	3.95491	3.87011	5.02243	5.20213	3.92991	4.20893	6.64231	6.3004	4.13304	3.96996	5.9658	5.89964	3.5214	3.75121	5.9033	5.86853	3.89359	4.47519	6.02533	5.62266	4.73754
WDR76	4.88806	4.59539	4.22545	4.11847	4.27982	6.42297	6.66776	6.78551	4.23448	4.88743	4.41187	4.40108	4.51634	4.49935	4.43546	3.75041	4.32156	5.13073	6.5816	6.4586	4.42005	3.85929	4.69572	4.62876	5.03465	6.10889	6.73902	6.83647	3.73683	3.65588	6.36976	6.50445	4.62132	5.0608	6.68224	7.3577	4.30388	4.42788	7.22547	7.16138	4.31243	4.56187	7.05749	7.10883	3.83722	3.95803	6.30808	6.67198	5.43549
FUS	8.98291	9.88715	8.57557	9.44166	9.2974	9.73575	9.80711	9.92561	10.13	9.71076	9.77376	8.68796	8.32808	8.25683	9.64547	9.20599	9.02219	9.52622	10.0292	10.0442	9.70128	8.88694	9.64644	9.42414	9.4876	9.74686	9.90087	9.9733	7.95439	7.97116	9.73307	9.58617	8.37786	8.59448	9.81772	9.8971	8.15055	8.33126	9.81819	9.99811	8.39921	8.27964	9.7687	9.76558	8.03389	8.19827	9.47596	9.63266	8.72532
DKK1	5.4425	5.82704	4.44939	4.22792	4.3641	6.97022	6.27625	6.83594	4.65407	5.36747	4.57668	3.86773	5.45095	4.84176	5.18067	4.86704	5.18471	5.97844	6.68674	7.12291	4.81789	4.5179	6.03354	4.88307	5.48198	7.69707	7.04864	7.27233	4.99266	5.25077	7.03428	7.10483	5.46979	5.85047	6.11232	6.03867	5.05411	4.98753	5.69519	6.42719	4.76321	4.71052	6.51031	6.06811	5.47674	6.01517	6.07845	6.22407	3.29444
STIL	5.97655	4.15849	4.85748	3.5469	3.69489	5.38732	5.7313	5.70923	3.92685	4.74602	3.91122	3.38006	3.4718	3.45895	4.68738	4.74785	4.79917	4.56491	5.19409	5.42316	4.1429	3.88068	4.82391	4.36366	3.78424	5.22612	5.36177	5.79975	4.91641	4.71082	5.55311	6.07935	4.33897	5.07006	5.60414	6.19318	4.16511	4.52243	5.9317	5.98116	4.17335	4.39972	6.12878	5.82809	4.23643	4.40623	4.76428	5.75816	5.04118
DPYSL2	6.20619	6.58055	5.55951	5.82929	5.69474	5.89439	6.14031	6.14494	6.03539	6.00258	5.4777	5.26907	5.70837	5.39387	4.43579	4.94148	4.66691	6.60399	6.98088	6.85952	5.54384	5.08924	5.5378	5.30324	4.55301	6.89428	6.62802	6.72893	6.71245	6.73541	7.07885	7.32999	7.13763	7.30733	8.95812	9.55311	7.0696	6.97627	8.97329	9.0035	6.804	7.09164	8.99757	8.94176	6.69973	6.88915	9.31605	9.74029	7.0323
DDX39A	6.2703	6.31558	5.9838	5.35862	5.43142	6.2583	6.6157	6.70755	6.01277	6.00252	5.87762	5.76141	6.14071	6.26756	5.72127	5.36199	5.55958	6.33289	6.7606	6.55452	5.75487	5.92544	6.2214	5.87501	5.46067	6.31793	6.32903	6.36986	5.72319	5.83549	7.41846	7.30048	6.17346	6.2324	8.02837	7.67449	6.19641	6.18398	7.92529	8.10536	6.11656	6.04561	7.74428	7.84348	5.98285	6.2496	7.50002	7.38883	6.4779
LARP6	7.17687	6.77076	6.08351	5.04538	4.86129	4.52233	4.35683	4.98274	6.61653	7.2157	6.62135	4.95387	5.43294	5.40175	5.23638	4.87864	5.31222	5.1304	5.20216	5.31491	6.49729	6.08892	7.40359	4.70011	4.42183	5.40931	5.01776	5.1193	6.07208	6.25478	5.79739	5.71845	4.30135	4.29881	5.15733	5.42587	4.45295	4.70475	5.52532	5.31351	4.19679	4.22607	5.46754	5.24722	4.24838	3.94848	4.92284	5.5226	4.60548
NCEH1	7.55028	8.41101	6.71747	6.71831	7.0051	6.16577	7.04214	6.88027	6.93606	7.59054	6.69305	5.11669	6.00319	5.25772	6.35063	5.664	6.20701	5.60111	6.30937	6.33889	6.74541	6.3405	7.31637	6.80945	6.33659	6.93724	6.57394	6.85224	6.31803	6.70912	7.08085	7.10437	5.75334	6.38938	7.50198	7.7381	5.96666	5.75651	7.61526	7.46826	5.95733	6.2656	7.78004	7.43042	7.14872	7.27656	7.39593	7.69106	4.2543
ASF1B	4.62528	4.46953	4.45615	4.32131	4.02445	4.45459	4.73106	4.90045	4.24288	4.32803	4.45393	3.95631	4.17666	4.33034	4.50138	4.76372	4.39449	4.48473	5.34073	5.13726	4.41336	4.48429	4.21578	4.38213	4.13821	4.49321	4.90526	4.82626	4.99383	4.65358	6.74557	7.13635	4.97594	5.33126	7.92362	7.76129	4.50568	5.28366	7.91655	7.69174	5.20361	4.66091	7.50094	7.68101	4.25421	4.10365	7.6202	7.65196	4.94391
CDCA5	4.69594	4.76856	4.8982	4.42722	4.46177	5.21073	4.69604	5.31896	4.88388	4.55141	4.91086	4.16082	4.78596	4.83979	4.51284	4.74755	4.47356	5.04332	5.2121	4.97996	4.77737	4.78404	4.5825	4.3297	4.0999	4.66548	4.76559	5.25129	4.62488	5.07748	6.2422	5.96056	5.32655	4.96312	7.31802	7.11894	4.97304	4.73958	7.29001	6.93025	5.21686	4.82684	7.38738	7.72507	4.85348	4.90936	6.88178	6.83082	4.9846
RBM14	4.82342	5.55052	4.42997	6.70838	6.57685	5.8551	6.30617	5.85744	5.20749	5.2133	4.92972	5.82711	4.93943	3.87762	5.97236	5.30539	6.15958	6.17323	6.98753	7.05116	4.82425	4.85276	5.47731	6.77586	7.01651	6.07104	5.97673	6.33264	5.8054	5.95485	5.25469	5.72503	4.76746	4.30793	4.6898	5.66397	4.69156	4.71244	5.35905	6.03726	4.87216	4.99291	5.72263	5.53878	4.34131	4.78006	4.57778	5.28117	5.04928
NAA50	9.23056	9.92046	8.97719	8.91255	8.72948	9.37728	9.56175	9.51183	9.34074	9.79649	9.28891	9.65069	9.10961	8.47501	8.16889	8.23541	8.51092	9.70341	9.94025	10.0331	9.36238	9.28136	9.50024	9.29506	9.15621	9.40299	9.75422	9.83129	7.76194	7.8602	8.54465	8.68398	8.33719	8.50982	9.41992	9.50725	8.03341	7.81177	9.35009	9.58115	8.17456	8.27618	9.38434	9.38831	8.38805	8.30174	9.42742	9.66026	8.67406
LRRC59	6.71935	6.35135	6.58542	5.49818	5.81237	6.56605	6.64461	6.63538	6.49237	6.62216	6.77507	5.69276	5.76476	5.71228	6.4217	6.13966	6.49574	6.91935	7.24114	7.02647	6.53884	6.57215	6.62782	5.96935	5.69565	6.34103	6.61459	6.64003	6.64328	6.76346	7.41436	7.44256	6.76157	6.80503	8.29309	8.26541	6.65531	6.6269	8.15036	8.44677	6.55234	6.64746	8.23978	8.27656	7.13752	7.25073	8.51602	8.16973	6.39842
FANCA	4.74837	4.57462	4.85513	4.54069	4.48481	5.23213	5.26466	5.30186	4.64284	4.40734	4.53538	4.5266	4.6968	4.8382	4.56936	4.52731	4.58	5.11773	5.33789	5.14689	4.64568	4.77613	4.57312	4.51485	4.42705	5.09023	5.03627	5.41457	4.79725	4.80821	6.12424	6.03403	5.14268	5.04619	6.40468	6.53916	4.90521	5.00889	6.52528	6.45542	4.85059	4.85414	6.6341	6.35071	4.86926	4.71164	6.12529	6.11746	4.84754
AUNIP	4.42023	4.8159	4.47654	4.97656	4.63262	5.87243	7.02072	6.20666	4.65873	4.53143	4.56871	4.78165	5.20637	5.38572	4.65825	4.735	4.09699	5.59548	6.48776	6.40611	4.37633	4.45147	4.61129	5.40489	5.0915	5.96055	6.18373	6.42481	5.02582	4.77782	6.42088	6.16404	5.18385	5.71664	6.53522	6.89483	5.40395	5.3325	6.69837	7.44807	5.41558	5.21127	6.50379	6.74949	5.11668	4.34096	6.71529	6.64804	5.32473
NQO1	10.1136	9.60701	9.81523	8.18546	8.2796	8.16634	7.94396	7.9044	9.18347	9.55121	9.44748	9.09628	8.50679	7.69096	10.2411	9.22969	10.6618	7.59527	8.2468	8.24366	10.1004	9.76203	9.39448	8.92827	8.78059	8.17413	8.41298	8.65382	7.55123	7.71705	7.75169	7.86243	7.34695	7.6387	8.48976	9.07195	6.99122	7.38056	8.80185	8.64414	6.30442	6.66209	8.04736	8.6708	10.2709	10.3489	9.96094	9.91438	6.36202
POLR3G	4.89167	4.85166	5.31098	3.68898	3.95735	4.88738	4.95915	4.8021	5.31827	5.15121	5.50681	4.65686	4.92148	5.45575	5.39462	4.90367	5.08736	5.12533	5.07281	4.53632	5.76373	5.55221	4.28711	3.93744	4.60385	4.66083	4.46106	4.79253	3.54624	3.66797	5.78714	4.76183	4.50934	3.97973	5.75243	5.3189	4.28514	3.64076	5.65763	5.75363	4.9316	4.98835	5.57081	5.40079	3.96813	4.60071	4.55099	5.24715	6.77618
PPIF	5.86802	5.9868	5.83396	5.5493	5.25681	5.78959	5.4078	5.71879	6.23518	5.92197	6.02527	6.34764	6.24113	6.40849	5.75883	5.6033	5.72329	5.64137	6.08871	5.84864	6.15005	6.02163	5.96675	5.93184	5.40198	5.67791	5.56205	5.8448	6.15344	6.26205	6.9217	6.81573	6.04624	5.9571	7.42058	7.38952	6.16378	6.22185	7.54696	7.3283	5.87835	5.82209	7.40791	7.34042	6.37447	6.35536	7.57037	7.39016	7.50051
DDHD1	6.89492	6.65465	5.70075	6.24282	6.44929	6.14666	5.81541	6.13067	6.58908	7.11987	6.63471	5.23945	5.38716	5.22362	6.38796	5.83894	6.09745	5.59577	6.31681	6.33783	6.35205	5.59833	6.58118	6.3917	6.52733	6.60658	6.4081	6.40325	4.98769	4.98356	5.36978	5.40012	4.8058	5.08895	5.6821	5.9591	4.75253	4.77848	6.26406	5.83744	4.92336	4.87881	6.00784	5.82054	4.7937	4.69399	5.98347	5.753	6.69623
NOP2	5.34034	5.36554	4.89508	5.00253	5.15537	5.46155	5.67149	5.99942	5.47406	5.45734	5.24388	4.93503	5.20867	4.86748	5.14176	4.6473	4.88336	5.5991	5.94236	5.87846	5.34012	5.24353	5.60495	5.28241	5.26878	5.4811	6.00373	5.67357	4.36753	4.62104	5.85422	6.10531	5.38106	5.35518	6.96051	7.00305	5.05654	5.05904	6.6546	6.92017	5.09745	4.88259	7.05491	6.82975	4.94711	5.2346	7.19164	7.14845	5.65061
SRRT	6.71436	6.82922	6.56454	6.18471	5.93049	6.26402	7.05826	6.50289	6.46852	6.62157	6.37193	5.68187	6.12451	5.88506	6.18813	6.05554	6.09019	6.45625	6.74465	6.66524	6.3815	5.9893	6.59229	6.29437	6.14009	6.62732	6.52404	6.7657	5.80787	5.61265	6.94977	6.92006	5.79356	6.12529	7.5879	7.45663	5.61263	5.69666	7.36378	7.69228	5.68799	5.79732	7.45314	7.31174	6.33868	6.19709	7.27109	7.37138	6.48891
SRSF7	8.47829	9.6922	8.09383	8.29755	8.36609	8.03506	8.96777	8.71674	8.57192	9.07897	8.74665	7.80691	6.92343	6.04358	8.47869	7.51357	8.6737	8.83966	9.21064	9.12131	8.51262	8.47494	8.50881	8.48419	8.32253	8.86817	8.78808	8.92033	7.68584	7.75445	7.92437	8.29271	7.28621	7.93457	8.40614	8.80333	7.07836	7.31545	8.59017	8.7816	6.99013	7.51867	8.58121	8.41833	7.16724	7.23872	8.37907	8.73067	8.21603
PARP1	6.93635	6.65827	6.00306	5.78026	5.59566	5.97871	6.63546	6.51358	6.22323	6.50313	5.85375	4.7972	4.89465	4.79179	5.79007	5.13628	5.9315	5.74016	6.52003	6.50614	6.05956	5.21661	6.30111	5.83294	5.74487	6.10345	6.26877	6.44996	5.27666	5.3056	6.39421	6.72188	5.13275	5.79538	7.08759	7.47293	5.1513	5.17211	7.07149	7.4509	4.92111	5.50356	7.11998	7.0182	5.30727	5.57642	7.02852	7.33208	5.88684
ZAK	5.96485	5.42291	5.2578	5.79554	5.92764	6.03809	6.87288	6.83906	5.43734	6.16502	5.43208	5.05424	5.07072	4.76822	5.4379	4.92396	5.54517	6.07074	6.72643	6.95077	5.36637	4.91098	5.7914	5.17426	5.18132	6.76479	6.77297	7.14173	4.3974	4.27896	4.89402	5.20063	4.88191	5.2232	5.89475	6.75305	4.45109	4.21031	5.86577	6.06513	4.55741	4.80101	6.20396	5.92435	4.0699	4.35732	5.54143	6.50359	5.19857
ODC1	9.39384	11.2284	8.94491	6.8048	6.9105	10.239	10.4062	10.2406	9.90533	10.1227	9.85809	7.78664	7.06135	6.96056	8.48443	8.35572	8.7165	10.367	10.7739	10.8957	10.2804	9.1969	9.94235	8.80073	7.82418	10.5376	10.425	10.7177	8.05555	8.10724	10.1577	10.4046	9.05874	9.37121	10.6372	10.9282	8.75747	8.63157	10.8654	10.8976	8.81022	9.00809	10.8005	10.8838	8.84731	8.82251	10.4405	10.3496	9.45427
R3HDM1	6.33367	6.74007	5.71717	6.13812	6.31579	6.40163	7.04202	6.8541	5.80346	6.44203	5.76548	5.26619	5.93649	5.06671	4.86187	5.32111	5.25559	6.20246	6.64234	7.03491	5.84538	5.57429	6.52384	6.72661	6.77358	6.90936	6.84682	6.9287	4.88103	4.88416	6.12999	6.56021	4.89266	5.62842	6.42223	6.8857	4.99606	4.98839	6.62909	6.79046	4.84924	5.32765	6.6968	6.74217	5.11027	5.32084	6.24372	6.64649	6.46059
NOL6	5.40097	5.28622	5.18765	4.80678	4.68134	4.99404	4.9701	4.93688	5.57202	5.36028	5.39782	4.83723	4.93446	4.93461	5.27991	4.52879	5.2473	5.25924	5.38742	5.28712	5.39744	5.34721	5.61072	4.77282	4.6226	5.08153	4.77547	5.21025	4.47354	4.27885	6.04474	5.85304	5.02962	5.04788	6.65533	6.76085	4.87555	4.79017	6.9275	6.79184	4.85824	4.79034	6.89785	6.73074	5.12594	5.02494	7.28464	7.10503	5.93042
CAD	4.96832	5.00318	4.9366	5.09167	5.03612	5.14268	5.59436	5.16233	5.18087	4.98335	4.95998	5.13229	5.14906	5.12809	4.84045	4.82736	4.84883	5.44617	5.7184	5.68648	5.12835	5.08598	5.21806	4.95014	4.98531	5.63273	5.56696	5.33094	4.9692	4.86849	6.19144	6.24954	5.24395	4.96134	7.25038	7.18113	5.25592	5.02325	7.14965	7.26621	4.87407	5.06134	7.36287	7.26027	5.09326	4.94841	6.79192	6.91542	5.61853
DARS2	6.44002	6.22065	5.5451	5.5636	5.98039	6.3081	6.93002	6.66251	5.94112	6.60885	5.75474	5.27912	5.26614	4.99835	5.63382	5.39316	5.75958	6.26415	6.72332	6.53326	6.23176	5.32443	6.5093	6.51633	6.1893	6.89439	6.29966	6.97931	5.06789	5.27931	5.80259	6.1055	5.6255	5.8922	6.59652	6.62183	5.17412	5.24387	6.73137	6.75987	5.15536	5.5099	6.48414	6.75711	5.2201	5.55933	6.36378	6.62139	5.89023
EPB41L2	5.13627	5.56776	4.26211	4.96769	5.09951	5.92779	6.84109	6.76461	3.96486	4.69667	3.73967	4.07024	4.7014	3.90772	3.25605	3.74565	3.69804	6.02054	6.97681	7.13177	4.05516	3.77172	5.16702	5.0077	4.77687	7.28719	6.92158	7.21144	7.23593	7.24467	7.18636	8.18121	7.43079	8.33932	8.23483	8.54984	6.92492	7.23034	8.16354	8.30812	6.78199	7.41179	7.86817	7.90442	6.50918	6.86469	7.63809	7.85834	5.32567
VARS	5.51633	5.42101	5.65188	5.37357	5.18117	5.9511	6.08093	6.05329	5.5649	5.44828	5.54629	5.2937	5.78946	5.86143	5.3496	5.33794	5.5008	6.11565	5.96267	6.09547	5.66482	5.56725	5.56235	5.37223	5.1555	5.86077	5.92353	5.92535	5.37091	5.44026	6.70047	6.55557	5.65021	5.49627	7.19239	7.1641	5.59292	5.56127	7.10088	7.18752	5.55904	5.52884	7.16725	7.07867	5.65778	5.77906	7.15755	7.15367	5.9174
UHRF1	3.96989	3.49011	4.19607	3.22935	3.32748	4.45739	4.08669	4.09359	3.6462	3.5232	3.28831	3.85845	3.57813	4.0328	3.51179	3.6555	3.44766	3.98114	4.06438	4.34837	3.68482	4.16875	3.56416	3.41806	3.18847	4.11961	4.61381	4.38201	3.19033	3.65888	4.8504	4.895	3.45508	3.48243	5.44331	5.85563	3.55205	3.04108	5.44199	5.02361	3.29397	3.71061	5.20398	5.92388	3.4983	3.61156	5.53388	4.90301	3.87572
DDIAS	4.25481	4.01717	3.79501	3.33894	3.37048	4.70683	4.88719	4.69016	3.804	3.93662	3.91878	3.82386	4.35018	3.6355	3.60298	4.03736	3.68313	4.05636	4.32933	4.26593	3.80305	3.61767	3.71117	3.75936	3.39103	3.96649	4.96956	5.07192	3.99623	4.31808	5.01116	5.21072	3.95867	4.20141	5.4453	5.92821	3.51076	3.88878	5.89418	5.97144	3.83852	3.96451	5.829	5.96875	3.46438	3.54	5.48864	6.18743	3.92013
TRAM2	5.03365	5.34923	4.88939	4.65642	4.68973	5.21344	5.41711	5.07213	5.20873	5.37976	4.8985	4.34491	4.49663	4.35664	4.64879	4.38035	4.88752	5.57263	5.69763	5.61545	5.36669	5.20239	5.62577	4.70821	4.19906	5.32902	5.34271	5.88625	5.44369	5.56857	5.97449	6.10095	5.7732	6.17676	6.97617	7.17575	5.64052	5.55884	6.94161	7.10017	5.31759	5.66215	7.03935	6.99603	6.58405	6.786	6.76641	7.16464	5.47554
NCAPD3	5.55611	5.22549	4.81007	4.87775	4.93046	6.06695	6.27971	6.07164	4.99874	5.54077	4.87621	4.51292	4.85893	4.64124	5.00121	4.36064	4.93839	5.38462	6.17291	5.89948	5.35661	4.57037	5.56682	5.42826	5.31731	5.94477	6.03641	6.08671	4.26734	4.75122	6.34314	6.40579	4.89869	5.35928	6.76017	6.9508	4.78537	4.77767	7.17446	7.02656	4.832	4.84372	6.85177	6.79793	4.09343	4.45209	5.64572	6.64951	5.09656
NASP	7.54563	6.26875	6.6257	6.82745	6.74129	6.86886	7.29417	7.43136	6.8542	7.06519	6.99581	6.33391	5.79154	5.89043	6.69299	6.51453	6.83928	6.86736	7.92524	7.83149	6.81098	6.43252	7.02834	6.70197	7.05639	7.23019	7.21186	7.17938	7.19764	7.33535	7.47232	8.13294	6.35465	7.15737	8.2446	8.54378	6.57316	6.3989	8.16845	8.29681	6.27337	6.62661	8.35712	8.48996	6.37359	6.4552	7.896	8.2522	7.42443
MMACHC	4.25798	4.28041	4.09989	3.70821	3.55208	4.20022	4.44437	4.31925	4.12239	4.23079	3.92422	3.59169	4.229	3.86549	4.03755	3.48405	4.23457	4.55627	4.43942	4.20868	4.24211	3.97249	4.31944	4.01344	4.13406	4.06284	4.23569	4.7908	4.43701	4.33006	5.09747	4.81044	4.49228	4.43116	5.74862	6.32468	3.8958	4.06669	5.37146	5.35791	3.97832	4.04692	5.81085	5.92861	3.89561	4.22607	5.17007	5.929	4.94395
FST	6.33386	5.58227	5.84413	6.26296	6.29634	7.56549	8.21272	8.089	6.77142	7.16295	6.94539	5.49195	7.3014	6.74194	4.37247	4.23604	4.67576	8.25347	8.34473	8.53815	5.90465	6.7802	8.05291	6.39286	5.27496	9.25869	8.91011	8.96081	4.35783	4.40948	4.90121	5.49483	4.82558	5.05665	5.20362	4.67756	4.31644	4.69237	4.66896	4.61515	4.9676	4.79241	4.71577	4.63299	5.30583	5.09326	4.63627	5.1089	6.7787
SLC7A2	7.05212	7.41635	5.76003	5.62317	5.82201	3.37522	3.62153	3.57026	6.44735	6.82533	5.5181	4.02204	3.91744	3.81964	6.3016	6.84024	6.38767	3.81932	3.78752	3.52115	6.29133	4.91624	6.36205	4.79772	4.30788	4.30476	3.86048	3.66732	4.26666	4.23615	5.17472	4.99842	3.99913	4.14899	4.85726	5.54432	3.75409	3.85318	5.40669	5.54056	4.05383	4.02608	5.80101	5.569	3.36333	3.60452	4.66197	4.76024	3.16277
FITM2	6.55196	6.4014	6.62483	5.75676	5.4767	6.12165	5.72293	6.13032	6.46742	6.47175	6.29741	5.45214	6.28067	6.09059	5.72703	5.60957	5.60489	5.54783	6.255	6.09853	6.20646	5.85014	6.2466	5.64044	5.66711	5.19878	6.22516	6.38886	5.12699	4.4605	5.76195	6.28171	3.99074	4.81853	6.62427	6.69428	5.4604	5.82035	7.22664	6.82043	5.37459	5.46696	6.90289	6.63527	4.60895	4.95656	6.44612	6.33213	7.47515
JMY	7.22406	7.7376	6.34506	6.21826	6.44282	4.83566	5.51654	5.63787	7.71081	8.11363	7.56911	5.72854	6.58856	5.37331	7.10599	6.71438	7.17815	5.82939	6.16632	6.27742	6.96558	6.53998	7.31259	6.61768	6.96383	5.42936	5.2308	5.65083	6.7045	6.47794	5.54442	5.80514	5.12807	5.73431	5.47743	5.83615	4.94676	5.1396	5.76639	5.87955	5.11834	5.34158	5.46046	5.6983	5.13824	5.39454	5.18837	5.78223	7.42814
SERPINB11	4.55594	3.26364	3.34005	4.15594	4.86389	3.9685	3.66388	3.699	7.01538	7.60974	6.5769	7.30718	6.73563	5.99656	5.55454	3.74122	5.25814	3.3357	3.50562	3.70529	4.6062	3.71502	4.23056	7.3049	8.26793	4.98491	4.46276	4.54411	2.48266	2.77422	2.47666	2.48456	2.7016	2.51272	3.20628	2.8055	2.51176	2.78678	2.56259	2.49115	2.63579	2.49848	2.82978	2.87803	2.50245	2.36838	2.54201	2.68131	2.09073
IRF9	7.49255	6.02518	6.96836	5.20645	5.41527	5.66406	5.62616	5.85325	6.51263	6.63719	6.45686	5.21555	5.34555	5.27458	7.19423	6.50356	7.15844	4.99774	5.35178	5.67778	6.42459	6.12355	6.56774	5.52534	5.82724	5.5711	5.65899	6.13023	6.98236	7.29213	6.03243	6.1177	6.49069	6.98295	5.25079	5.16905	6.73821	6.60737	5.85225	5.68894	6.28182	6.23874	5.77577	5.71894	7.55818	7.86942	6.10201	6.02282	6.52426
CREBRF	6.01576	6.81864	4.99698	5.04953	5.37316	4.16028	4.01642	3.78566	5.55433	6.62752	5.27351	4.10716	4.34231	4.21621	5.22729	4.91621	5.42966	3.57616	4.00837	4.05812	5.93242	4.95816	6.63469	5.60323	5.82164	4.11682	3.77583	4.08919	5.32934	5.36324	3.62474	3.71469	4.15578	4.76997	3.77442	3.63664	4.48793	4.30413	3.56636	3.49867	4.31021	4.58016	3.29417	3.88185	4.41133	5.03942	3.80886	3.85978	4.39143
CAPN5	6.4604	6.36069	6.06764	4.8919	4.72253	4.83247	4.92905	4.459	6.15707	6.12202	6.07098	5.09503	4.95888	5.08179	6.34178	5.22625	6.26452	4.8774	4.77183	4.78026	6.00108	5.47887	6.48775	5.15999	5.21032	4.66338	5.16205	4.63371	4.90374	4.87161	4.89803	4.89768	6.28486	6.2629	6.51148	6.55352	6.65285	6.69772	6.49873	6.37212	6.25725	6.44328	6.36911	6.68753	7.52883	7.93597	7.22802	7.31615	3.98486
BBOX1	7.08004	2.3828	5.50233	5.60089	6.03512	2.6844	2.35507	2.61361	4.78149	5.94197	4.57362	5.07939	5.4849	4.0892	4.13579	3.51968	3.60303	3.92816	5.30004	5.13012	3.79847	3.01039	4.57504	5.52164	6.83167	2.17785	2.78428	2.97746	2.24014	2.2848	2.19174	2.43972	2.08386	1.89382	2.25789	2.23439	1.85659	2.12784	1.94343	1.91548	2.28047	2.0537	2.88074	2.14369	1.98762	2.10357	2.44791	2.13004	7.63725
BCL6	7.38394	6.51064	6.66295	6.93333	6.88118	5.01989	5.21225	5.36624	6.76406	7.14825	6.39078	5.60009	5.51665	5.53541	5.84126	6.26008	5.61493	5.14445	5.44925	5.16517	6.37966	5.6598	7.68905	7.08573	6.70173	5.36881	5.21919	5.33319	7.05106	6.8398	5.19834	5.38577	4.49731	4.79301	4.79802	5.20187	4.45088	4.54823	5.38378	5.1169	5.11443	4.74113	5.6063	5.4779	5.15075	5.43194	5.18267	5.71572	7.75269
CIRBP	10.2308	10.0174	10.3065	8.73714	8.68274	8.80231	9.06302	9.11602	10.3764	10.3844	10.2291	8.3295	7.97511	7.24017	9.96107	9.17274	10.0097	8.41887	9.14063	9.26122	10.3071	10.082	10.216	8.48431	8.91324	8.53292	8.71566	8.74241	8.89112	8.97917	9.01421	9.07089	8.78519	9.00321	9.59067	9.78481	9.17633	8.97076	9.73615	9.59928	9.07327	8.99456	9.71701	9.60348	8.60204	8.65579	9.43472	9.65698	9.39801
CCDC30	8.04456	4.36813	6.67515	5.23622	5.31858	2.85034	3.21329	2.07213	6.55233	7.38965	6.03345	2.35603	3.04088	2.91637	8.39641	7.6143	8.24705	2.86522	2.93089	2.70404	6.9928	6.1735	8.08171	5.5854	5.27564	2.7798	2.86984	2.5971	6.81058	6.96177	3.862	4.82306	2.76807	2.99415	2.67898	2.44814	2.59326	2.73816	2.40534	2.65796	3.14144	2.88456	2.67783	2.40441	2.46161	3.09481	2.62764	2.40185	3.16656
FBXO32	5.92646	6.82006	4.57566	7.62826	8.01127	4.26645	4.0671	4.1732	6.79684	7.61096	7.16474	5.4539	6.38894	6.21897	4.66634	4.91233	5.06415	4.12116	4.55702	4.22159	6.97681	6.03883	7.0683	6.0033	6.64958	4.18514	4.46406	3.95213	5.71944	6.19862	3.96129	4.07977	4.36024	5.61248	4.79894	5.88562	4.95959	5.08165	5.65671	5.25859	4.67344	4.90923	5.17523	5.93902	5.20682	5.30401	4.53246	4.3297	4.39914
TCP11L2	8.343	7.93335	7.50545	6.85356	6.98281	5.10676	4.84219	5.13354	8.17945	8.44506	8.18161	6.5592	6.56482	5.79696	8.4364	7.27412	8.60397	4.88838	6.09766	6.28645	8.92016	7.37693	9.05168	7.70171	7.24114	5.84443	5.29661	5.42682	7.27087	7.48715	4.15211	4.54927	4.60068	5.27904	4.11738	4.17087	4.9771	5.37059	4.73168	4.45951	4.83717	5.11561	4.31323	4.51552	4.92274	5.38072	3.98984	4.2379	7.05532
NFKBIA	6.67361	7.79649	6.28609	6.82207	7.29075	6.84816	6.92206	7.10901	8.07958	8.28356	7.33245	6.81901	6.60955	6.51298	6.48635	6.10651	6.73653	6.49118	6.60578	6.56855	7.64203	7.82642	8.09824	7.39743	7.82647	6.78188	7.33958	7.2612	9.58844	9.47667	7.80241	7.87252	8.17971	8.34168	7.53729	7.31942	8.25749	8.22154	7.38268	7.81731	8.10817	8.28155	7.61167	7.61337	8.60785	8.72536	7.28003	7.11581	7.81188
MXD1	5.75095	6.78309	5.28201	4.81409	4.87685	5.24222	6.33688	6.08746	6.92766	7.52728	6.67993	6.80156	7.53528	7.1691	5.62709	4.86657	5.475	5.38942	5.22493	5.93309	6.89629	6.74034	7.32716	6.65798	5.89996	6.29882	5.77546	5.90654	5.41126	5.615	4.8306	4.76294	7.06201	6.82981	6.02084	6.41711	7.07959	7.34969	6.35637	6.21433	6.8722	7.54683	5.938	6.08491	8.33797	8.49652	6.68467	7.11048	7.10626
CXCL17	11.3103	10.4216	11.0766	10.4369	10.1881	6.92448	7.17948	6.55749	11.0127	10.9637	10.9462	9.04176	9.65853	9.85006	9.15289	10.3073	9.57953	7.77899	7.11046	6.91774	9.62728	9.9212	9.91201	10.2348	9.97792	9.4588	8.91313	8.68388	7.25152	7.29016	4.82069	5.09216	4.31989	4.56053	4.27019	4.57943	4.19576	4.23728	4.13504	4.72794	4.20505	3.91271	4.22284	4.61685	7.32135	7.51105	6.02198	5.87949	5.07807
TMEM59	10.3958	10.576	10.0073	9.58636	9.79967	7.6329	8.45795	8.23434	9.9869	10.4766	10.0979	9.54247	9.22959	8.50978	9.87175	9.71532	9.88497	8.36688	8.68731	8.68383	9.9762	9.62193	10.063	10.0264	9.93831	8.51244	8.29259	8.55219	9.36956	9.4972	8.16056	8.67107	9.12252	9.76937	8.25621	8.66208	9.3693	9.67523	8.58724	8.58502	9.50902	9.68169	8.56502	8.65103	10.1676	10.3583	8.79147	9.17635	9.28315
EGLN3	6.58703	6.70349	6.4997	7.66773	7.72153	6.13435	6.09929	6.3624	6.67718	6.76746	6.56098	6.9414	6.74967	6.48587	6.67851	5.84387	6.27651	5.41337	5.32841	5.37121	6.42243	6.40572	6.94019	6.90012	6.51752	5.36732	5.33542	5.91706	10.0127	9.92663	5.74936	5.99023	7.18475	7.84095	5.76862	6.17581	8.34952	8.63953	6.20762	6.33359	8.48245	8.48828	6.22607	5.9309	8.42479	8.50447	6.78155	9.12276	7.11553
TXNIP	10.9912	11.5741	10.5641	11.4692	11.518	10.2547	10.8844	10.7305	10.9652	10.8787	10.499	11.169	10.3043	10.2337	10.3464	10.1084	10.2596	10.0687	10.1401	10.4915	11.1913	10.3072	11.3636	11.4793	11.8101	10.089	9.71272	9.5478	10.1938	10.1427	8.89468	8.96823	10.6431	10.9884	9.66264	10.0522	10.3829	10.3906	10.0385	10.1128	10.4082	10.647	9.95269	9.99546	10.8257	10.8061	8.84973	9.25578	10.3677
DHRS3	8.91292	8.9216	8.30863	6.76393	6.60044	6.68255	7.09095	6.76277	9.65678	8.94307	8.53087	6.0448	5.97428	5.66175	8.19447	8.26496	8.15672	6.23768	6.11161	5.92744	9.11671	7.63356	8.99036	6.11766	7.20326	5.40895	5.81504	5.81635	9.17236	9.0167	5.48069	6.07712	6.79481	6.44739	6.05349	5.76892	6.6203	6.87313	5.67286	5.84304	6.61089	7.06778	5.81119	5.91292	7.41008	7.40861	6.53455	6.60045	6.99903
LIN7B	7.07994	7.202	7.01526	5.33445	5.66977	6.11872	5.81459	5.19315	7.52863	7.20801	7.81938	7.23624	8.00106	8.2893	7.73694	7.04423	7.3632	6.06836	6.29216	6.09243	7.26637	7.32114	7.61994	6.43947	6.1429	6.14188	6.36584	6.16013	5.10461	5.97185	5.54741	5.24055	6.00461	5.8971	5.43124	5.60961	6.58348	6.37329	5.94309	5.94573	6.44189	5.99113	5.33364	5.91737	5.46163	5.80848	5.63191	5.46196	8.17247
CD36	2.36433	2.43811	1.90673	4.75872	5.21062	2.23868	2.66179	2.72778	2.14247	3.33274	2.0745	5.19712	5.74006	4.12194	1.86248	2.34734	1.97527	1.8734	1.9588	2.17416	2.21413	2.18248	3.35322	6.48767	7.59949	3.88884	2.74082	3.15788	1.84093	1.87415	1.66883	1.75871	1.63436	1.9346	1.95442	1.69498	1.91629	1.93818	1.86441	1.70067	1.82561	1.91302	1.75947	1.88078	1.71813	1.74371	1.78143	1.99702	7.28324
GSDMB	7.48963	6.24216	6.39308	5.82569	6.00381	4.10881	4.06524	3.67934	6.49856	6.99123	6.1559	4.93005	3.8306	3.90835	6.84434	5.82784	6.44631	3.78722	4.38377	4.80739	6.78284	5.82354	6.88935	5.79222	6.5259	3.55604	3.77338	3.99307	6.54637	6.64747	3.69456	3.49011	7.03628	7.48678	5.52915	5.68135	7.12953	7.30282	5.4463	5.34876	7.3623	7.43418	5.55143	5.70133	8.55119	8.60792	5.70685	5.81	4.83755
TMC4	6.97836	5.92047	6.95074	5.87614	5.94679	5.29248	5.27711	5.54852	6.74588	6.64509	6.69864	5.89476	6.04354	6.295	7.28516	6.98252	7.31775	5.81138	5.49978	5.2422	7.01482	6.9762	6.7048	6.1445	6.24868	5.40226	5.87415	5.83097	7.93062	7.93263	6.49095	6.3723	7.23327	7.07528	6.1167	6.63175	7.56131	7.39437	6.33123	6.28653	7.23376	7.24825	6.25129	6.76643	7.35921	7.39276	6.53593	6.41569	4.97084
HBP1	7.76489	7.68975	7.06713	6.93969	7.29541	5.92104	6.44014	6.23929	7.87719	8.03001	7.54057	7.25474	7.05659	6.49257	6.97119	6.90953	7.14943	5.99286	6.74834	6.90907	7.64003	6.82726	7.85518	7.57806	7.54439	6.6487	6.43201	6.6314	6.99564	7.05096	5.52083	5.91686	6.08671	6.85858	5.73539	6.08212	6.15309	6.25016	5.8649	6.0909	5.92612	6.35054	5.95544	5.627	6.86694	7.12686	5.52455	5.84273	7.45894
MDK	8.6209	8.00848	8.04096	5.84464	5.9627	6.36336	6.23744	5.61825	8.26535	7.81225	7.97908	5.74043	6.24003	6.5004	7.28778	7.34491	7.07791	5.81833	5.16722	5.03864	7.45554	7.59064	7.50527	5.95654	5.88555	5.41493	5.98164	5.74567	7.65511	7.91175	7.27064	7.20811	6.57647	6.80925	6.69422	6.07244	7.22741	6.81939	6.80072	6.65314	6.57247	6.953	6.92566	6.24522	8.24347	8.2729	6.38	6.66197	5.49927
SLC40A1	6.72123	6.66387	6.08191	4.2533	4.48443	3.43491	3.56605	3.69793	7.4796	7.84953	7.16782	4.13325	4.7444	4.3722	5.03325	4.74081	5.1842	3.87984	3.21757	3.45202	5.87068	5.42375	5.54464	5.94889	5.48247	3.16147	2.97893	3.12067	8.13046	8.17423	3.85469	4.6386	7.70453	8.45767	5.88569	6.24511	8.82612	8.84799	6.2612	6.19294	8.3389	8.7723	5.8611	6.31585	8.32427	8.44581	7.29655	7.61751	3.81029
C10orf99	5.025	4.99741	5.36973	4.99306	4.72638	5.34365	4.35183	5.27637	4.96609	4.66655	5.47501	6.45551	6.45906	6.44583	4.96741	4.21289	5.05838	5.17118	5.21048	4.71938	4.74146	5.47379	5.04312	5.29513	5.30068	4.85452	5.36092	5.40742	5.75682	5.70297	5.30888	5.36467	6.67498	6.87486	4.85128	4.8663	7.71869	7.7061	5.39671	5.20231	7.17836	6.80891	5.87081	5.42867	4.6923	4.51744	5.10283	4.69129	9.23882
EPHX2	5.55545	4.02922	4.6995	3.99792	3.90404	3.87157	3.98021	3.75632	4.18556	4.44287	4.1044	4.35253	4.56743	4.3901	4.45654	4.48608	4.55648	3.88189	4.38309	4.42523	4.38099	4.27058	4.41255	4.39281	4.53509	3.74021	4.22124	3.96424	4.63061	4.90075	4.05148	4.17622	6.04107	7.14886	4.81671	4.96012	6.20987	6.51924	4.82499	4.7677	6.31713	6.68722	4.86316	5.18712	5.43009	5.83847	4.3517	4.07684	5.75463
SATB1	7.04701	6.5993	5.89707	5.77812	5.92371	2.76999	4.15916	4.34651	6.47499	7.05311	5.83192	3.39304	3.91874	3.82615	6.78197	6.45204	7.18492	3.83638	4.02343	3.83755	6.24511	5.18318	6.821	5.83997	6.04885	3.52959	4.15137	3.93111	6.71229	6.38316	3.53963	4.79687	5.28404	6.02757	6.27971	6.072	5.81414	5.57306	6.13403	6.36777	5.40677	5.83111	6.24597	6.02413	4.66905	4.78316	3.06963	5.63442	4.51149
BCAS1	6.86374	6.63163	6.61807	5.34408	5.26867	5.52568	5.28518	4.89501	7.35988	7.53008	7.35635	5.91475	5.77407	6.01644	8.03481	6.45614	8.14877	5.21223	4.84855	4.78923	8.39461	8.05775	8.21273	6.76545	6.76909	5.70855	6.11916	5.37042	5.18059	5.06147	4.83245	4.88531	7.15002	7.47963	5.93613	5.59097	7.58164	7.7443	6.19412	6.32603	7.24295	7.4629	5.60163	6.33868	9.50711	9.71854	7.08815	6.52094	4.65148
C11orf54	8.28162	8.52493	7.35582	7.62953	7.8002	6.08542	6.598	6.58954	8.57519	8.94726	8.5082	7.23579	7.43984	6.59833	8.27853	7.36546	8.09067	5.39651	6.15435	6.45739	7.85206	6.98721	8.34989	7.59798	7.87494	5.92273	6.43205	6.03942	6.87028	6.93463	5.84487	5.74683	7.35231	8.18054	6.75845	7.42303	7.38613	7.62031	7.31211	7.18585	7.57132	7.83834	6.53053	7.13766	8.04261	8.28322	6.87643	6.96911	6.99904
TNFSF10	10.2169	8.93592	9.92918	9.44002	9.61037	6.6579	7.32504	7.08991	9.31048	9.43744	9.07879	7.34785	7.73829	6.67643	7.80662	7.69506	8.12002	6.64107	6.61564	7.44752	9.01187	8.63315	8.64286	9.37603	9.21756	7.68934	7.83306	7.88926	8.20179	8.27845	4.87229	6.02885	7.23062	7.97495	6.00234	6.46666	7.44399	7.82082	6.26143	6.40646	7.54221	8.11488	6.33914	6.57911	8.83729	8.99427	6.22727	6.81737	8.9753
CLCA4	5.55667	2.88993	3.78909	4.4934	4.6457	6.46735	8.09057	7.8364	3.69607	4.75182	2.97277	8.75063	8.20119	6.838	2.89657	2.36	2.60045	7.1324	7.6286	7.47765	2.39355	2.32803	2.62563	9.48522	8.91633	9.0624	8.45869	8.60405	3.11981	3.12272	2.7859	2.86203	5.41843	7.06117	2.48667	2.56946	6.62792	7.36573	2.66377	2.44966	5.78982	6.79773	2.4047	2.59883	2.2975	2.26693	2.43147	2.33265	6.60105
YPEL5	9.38572	9.70194	8.81225	8.95444	9.21182	7.36558	7.17044	7.24395	8.92778	9.49183	9.50068	9.10145	9.00385	7.95571	9.50642	9.44108	9.41347	7.28011	7.91996	8.19678	9.34336	9.14264	8.96746	9.19502	9.03271	8.1938	7.59623	7.32159	8.91969	8.88709	6.93657	7.64977	7.71914	8.40963	5.78348	5.92898	7.73674	7.85826	5.7053	5.73741	7.70478	8.07314	5.79529	6.10808	8.49467	8.63097	6.31327	6.74074	8.79627
CFAP70	7.33732	3.58212	6.02534	4.4345	4.64052	2.74442	2.74944	2.99643	5.23782	5.88693	4.98863	3.05193	2.94466	2.86955	7.88186	6.6966	7.75036	2.68961	2.65034	2.54962	6.69459	5.52569	6.84084	5.46544	5.3162	3.00466	3.32205	3.01159	7.06376	7.09807	3.91332	4.63145	2.89685	3.03322	2.66153	2.77062	2.73408	2.7571	2.61698	2.61348	2.7877	2.64218	2.70498	3.01046	2.96699	3.15902	2.713	2.47535	3.06505
NUPR1	9.57126	11.1833	9.58524	9.60436	9.61077	8.24528	8.60958	8.37747	10.0871	10.1471	10.0031	9.64411	9.81255	10.0242	10.2051	9.87692	10.0512	8.43408	8.71509	8.95683	10.7684	10.8332	11.3689	9.7619	9.74504	8.42982	8.74431	8.61806	8.35479	8.59909	6.44725	6.24322	5.70163	5.45469	4.13125	5.32272	5.97392	6.01034	5.0739	5.20729	5.99372	6.10556	5.27075	4.57723	5.97357	5.73234	4.7299	5.07184	9.53531
YPEL3	5.75925	5.80114	5.92196	5.23638	5.11066	4.94961	4.46118	4.82097	6.10954	5.69243	6.15934	6.23296	6.18067	6.54092	6.03851	6.01847	5.76064	5.40294	5.21316	5.02032	5.9807	6.16014	6.00926	5.6407	5.51322	4.96102	5.44523	5.35188	7.31619	7.37542	5.8278	5.97023	6.03471	5.78691	5.26125	5.06705	5.97479	6.1281	5.40057	5.33557	5.83587	5.85169	5.05075	5.13964	7.07762	7.14466	5.4178	5.45435	6.84314
HPGD	6.94667	6.51627	5.83714	4.2972	4.66648	4.79913	5.84185	5.27817	6.19548	7.1948	6.36378	7.75124	8.40618	7.62099	5.39838	4.52915	5.38061	4.27379	4.24326	4.43107	5.62143	4.87476	6.89527	6.16944	6.30712	6.53876	6.08953	6.32283	3.62902	3.66474	5.92212	6.63186	5.38031	6.43397	4.8171	4.56569	5.18921	5.70924	4.93147	5.16281	5.20972	5.98945	4.72546	4.82838	9.84717	9.92927	4.98382	4.80403	9.40846
KLHL24	7.99675	8.60574	6.91284	7.52	7.54034	4.48561	5.11299	5.0985	8.66175	8.79837	8.26231	6.25941	5.58744	5.53783	7.68623	7.32397	7.82824	5.45721	6.05972	5.8434	8.16578	6.92215	8.59626	7.84385	7.81622	5.76948	5.54975	5.55937	6.83513	7.09363	5.17321	5.31529	5.27595	6.14406	5.21075	5.66998	5.77714	5.63016	4.94322	5.22092	5.51843	5.80358	5.38072	4.98947	6.51997	6.74578	5.4315	5.30057	5.91978
ABCA5	5.00184	3.92442	3.31393	3.55999	4.29304	3.28539	3.55496	3.4941	4.49522	5.45477	4.18681	2.71186	2.79423	2.64517	6.5843	4.5602	5.8612	3.00858	3.45736	3.83439	4.5369	2.98901	4.73611	4.51957	5.22385	3.53542	3.64517	3.88446	3.98751	4.23935	2.69888	3.01577	3.11529	4.11164	2.51123	2.79838	3.33217	3.56207	2.84349	2.75549	3.49588	3.59555	2.70082	2.82618	3.952	4.41035	2.72602	2.78729	3.7941
NDRG1	6.3208	6.5271	5.87455	8.6009	8.52134	8.36525	8.09657	8.86753	8.1214	7.52032	7.51918	8.69526	8.33249	8.47737	6.55607	7.04947	5.86875	8.6269	8.99163	8.95694	6.39166	6.23576	6.87528	8.30201	8.2698	8.10471	8.13847	7.95384	9.95905	10.1859	6.69189	6.34133	9.32386	9.47269	6.49676	6.42811	10.1475	10.1351	7.31737	7.31502	9.93329	10.0409	6.92575	7.1888	9.05899	9.19974	8.12353	9.65247	9.06519
MXRA5	5.18603	4.90296	5.26384	4.95666	5.43667	3.65372	4.27312	4.08713	5.96005	6.13897	5.80033	4.82255	4.59701	4.82863	4.09582	3.75326	3.90122	4.16122	4.68877	4.18982	6.44925	6.32559	6.44595	5.64497	6.11397	3.70585	4.62848	3.89921	6.91724	6.90811	5.08314	5.6061	4.42431	4.4688	4.53732	4.63048	4.76091	4.65232	4.06991	4.52071	4.15391	3.94585	4.39125	4.54189	4.50101	4.06472	5.41323	4.53572	6.07823
SMPDL3A	5.60025	5.29293	4.74269	4.73536	4.85318	3.44859	4.43189	4.19506	5.41877	5.76011	5.35336	4.90529	5.20292	4.66242	5.249	5.20743	4.69266	4.78725	5.05567	5.31949	5.19506	4.66003	5.18404	5.33925	5.10128	4.92579	4.73444	5.32519	3.36613	3.7223	3.321	3.24593	6.15543	7.1064	4.31207	4.93722	6.54612	7.06291	4.6681	5.17193	7.39396	8.1905	5.01122	5.03385	8.75585	8.92322	6.11441	6.82964	7.55007
[truncated: 23 more columns]
