# Supplementary material for: Opposing Wnt signals regulate cervical squamocolumnar homeostasis and emergence of metaplasia
Source: Nat Cell Biol. 2021 Jan 18;23(2):184–97. doi: 10.1038/s41556-020-00619-0 (PMC7878191; doi:10.1038/s41556-020-00619-0)
Supplement: Supplementary file 13 — Marker genes for annotated clusters of five healthy and metaplastic murine cervix datasets. Related to Fig. 5e. Marker genes (rows) associated with the population subsets (column 1) are extracted from Seurat (P < 0.01, column 2). Columns 3 to 6 give the default Seurat output (pct1 and pct2 refer to the percentage of cells expressing genes among the studied subset (pct1) and among the whole dataset analysed (pct2)). Ensembl gene number and gene names are given in columns 7 and 8, respectively. Statistical significance was calculated employing the Wilcoxon rank-sum test for genes detected for 10% of barcodes with at least 0.25-fold difference (log scale) across clusters using the Seurat function. [file 41556_2020_619_MOESM13_ESM.xlsx]

## Sheet: Supplementary Table 11
Marker genes for annotated clusters of five healthy and metaplastic murine cervix datasets. Related to figure 5 e. Marker genes (rows) associated to the population subsets (column 1) are extracted from Seurat (p_value<0,01, column 2). Columns 3 to 6 gives the default Seurat output (pct1 and pct2 refers to the percentage of cells expressing genes among the studied subset (pct1) and among the whole…
	p_val	avg_logFC	pct.1	pct.2	p_val_adj	gene	geneName
endothelia	0	3.07499	0.798	0.059	0	ENSMUSG00000079018	Ly6c1
endothelia	0	2.61964	0.542	0.005	0	ENSMUSG00000041378	Cldn5
endothelia	0	2.4419	0.79	0.015	0	ENSMUSG00000026921	Egfl7
endothelia	0	2.36489	0.757	0.013	0	ENSMUSG00000020717	Pecam1
endothelia	0	2.25832	0.427	0.014	0	ENSMUSG00000048489	8430408G22Rik
endothelia	0	2.09441	0.616	0.048	0	ENSMUSG00000037936	Scarb1
endothelia	0	2.08411	0.573	0.021	0	ENSMUSG00000034845	Plvap
endothelia	0	2.03482	0.693	0.043	0	ENSMUSG00000001946	Esam
endothelia	0	2.03261	0.759	0.159	0	ENSMUSG00000027800	Tm4sf1
endothelia	0	1.91285	0.627	0.036	0	ENSMUSG00000054690	Emcn
endothelia	0	1.89453	0.633	0.032	0	ENSMUSG00000031871	Cdh5
endothelia	0	1.76701	0.606	0.093	0	ENSMUSG00000029802	Abcg2
endothelia	0	1.76558	0.604	0.019	0	ENSMUSG00000047867	Gimap6
endothelia	0	1.74421	0.633	0.069	0	ENSMUSG00000073599	Ecscr
endothelia	0	1.72622	0.588	0.002	0	ENSMUSG00000046470	Sox18
endothelia	0	1.68305	0.524	0.014	0	ENSMUSG00000027435	Cd93
endothelia	0	1.6353	0.361	0.002	0	ENSMUSG00000022579	Gpihbp1
endothelia	0	1.63376	0.511	0.01	0	ENSMUSG00000029648	Flt1
endothelia	0	1.59565	0.394	0.004	0	ENSMUSG00000048572	Tmem252
endothelia	0	1.59337	0.561	0.009	0	ENSMUSG00000041445	Mmrn2
endothelia	0	1.56849	0.489	0.007	0	ENSMUSG00000025902	Sox17
endothelia	0	1.5555	0.528	0.001	0	ENSMUSG00000039167	Adgrl4
endothelia	0	1.53664	0.468	0.003	0	ENSMUSG00000025608	Podxl
endothelia	0	1.52988	0.532	0.019	0	ENSMUSG00000062960	Kdr
endothelia	0	1.4798	0.452	0.002	0	ENSMUSG00000020154	Ptprb
endothelia	0	1.47919	0.503	0.005	0	ENSMUSG00000056492	Adgrf5
endothelia	0	1.45501	0.466	0.004	0	ENSMUSG00000039349	C130074G19Rik
endothelia	0	1.43123	0.534	0.008	0	ENSMUSG00000044562	Rasip1
endothelia	0	1.38737	0.491	0.002	0	ENSMUSG00000046916	Myct1
endothelia	0	1.36563	0.489	0.001	0	ENSMUSG00000033191	Tie1
endothelia	0	1.33722	0.441	0.003	0	ENSMUSG00000050105	Grrp1
endothelia	0	1.26093	0.322	0.016	0	ENSMUSG00000090698	Apold1
endothelia	0	1.25451	0.402	0.008	0	ENSMUSG00000040584	Abcb1a
endothelia	0	1.24943	0.487	0.033	0	ENSMUSG00000042099	Kank3
endothelia	0	1.22623	0.404	0.008	0	ENSMUSG00000001930	Vwf
endothelia	0	1.17659	0.423	0.04	0	ENSMUSG00000053062	Jam2
endothelia	0	1.17035	0.421	0.023	0	ENSMUSG00000032698	Lmo2
endothelia	0	1.16252	0.311	0.002	0	ENSMUSG00000017309	Cd300lg
endothelia	0	1.16251	0.291	0.001	0	ENSMUSG00000044338	Aplnr
endothelia	0	1.14771	0.394	0.015	0	ENSMUSG00000045377	Tmem88
endothelia	0	1.13515	0.344	0.009	0	ENSMUSG00000035566	Pcdh17
endothelia	0	1.10815	0.46	0.027	0	ENSMUSG00000048200	Cracr2b
endothelia	0	1.08989	0.4	0.005	0	ENSMUSG00000001029	Icam2
endothelia	0	1.07899	0.39	0.002	0	ENSMUSG00000041134	Cyyr1
endothelia	0	1.07838	0.394	0.001	0	ENSMUSG00000032125	Robo4
endothelia	0	1.07823	0.392	0.002	0	ENSMUSG00000034911	Ushbp1
endothelia	0	1.04443	0.394	0.014	0	ENSMUSG00000090019	Gimap1
endothelia	0	1.04001	0.371	0.013	0	ENSMUSG00000054435	Gimap4
endothelia	0	1.0367	0.416	0.024	0	ENSMUSG00000045092	S1pr1
endothelia	0	1.02882	0.384	0.031	0	ENSMUSG00000098098	Bvht
endothelia	0	0.987328	0.165	0.001	0	ENSMUSG00000028996	Rbp7
endothelia	0	0.956651	0.375	0.011	0	ENSMUSG00000043505	Gimap5
endothelia	0	0.921108	0.342	0.017	0	ENSMUSG00000021108	Prkch
endothelia	0	0.910916	0.363	0.024	0	ENSMUSG00000006386	Tek
endothelia	0	0.877248	0.28	0.001	0	ENSMUSG00000041479	Syt15
endothelia	0	0.872038	0.311	0.005	0	ENSMUSG00000033032	Afap1l1
endothelia	0	0.863448	0.262	0.002	0	ENSMUSG00000050493	Fam167b
endothelia	0	0.85982	0.326	0.023	0	ENSMUSG00000053559	Smagp
endothelia	0	0.837473	0.167	0.005	0	ENSMUSG00000027500	Stmn2
endothelia	0	0.836459	0.305	0.003	0	ENSMUSG00000052921	Arhgef15
endothelia	0	0.812753	0.307	0.016	0	ENSMUSG00000018845	Unc45b
endothelia	0	0.751565	0.235	0.001	0	ENSMUSG00000051669	AU021092
endothelia	0	0.732343	0.243	0.011	0	ENSMUSG00000000489	Pdgfb
endothelia	0	0.728635	0.223	0.001	0	ENSMUSG00000071347	C1qtnf9
endothelia	0	0.725754	0.245	0.013	0	ENSMUSG00000042286	Stab1
endothelia	0	0.722574	0.262	0.005	0	ENSMUSG00000020681	Ace
endothelia	0	0.719799	0.311	0.02	0	ENSMUSG00000016087	Fli1
endothelia	0	0.708452	0.268	0.012	0	ENSMUSG00000024451	Arap3
endothelia	0	0.69432	0.235	0.007	0	ENSMUSG00000024986	Hhex
endothelia	0	0.685418	0.216	0.003	0	ENSMUSG00000031442	Mcf2l
endothelia	0	0.683789	0.2	0.004	0	ENSMUSG00000051515	Fam181b
endothelia	0	0.672163	0.254	0.007	0	ENSMUSG00000018169	Mfng
endothelia	0	0.652407	0.2	0.005	0	ENSMUSG00000001493	Meox1
endothelia	0	0.641568	0.237	0.004	0	ENSMUSG00000028978	Nos3
endothelia	0	0.614162	0.196	0.006	0	ENSMUSG00000038264	Sema7a
endothelia	0	0.611974	0.101	0.001	0	ENSMUSG00000020357	Flt4
endothelia	0	0.604995	0.212	0.001	0	ENSMUSG00000027314	Dll4
endothelia	0	0.604003	0.194	0.007	0	ENSMUSG00000032372	Plscr2
endothelia	0	0.601204	0.241	0.004	0	ENSMUSG00000022438	Parvb
endothelia	0	0.560985	0.107	0.001	0	ENSMUSG00000026580	Selp
endothelia	0	0.548456	0.247	0.002	0	ENSMUSG00000034037	Fgd5
endothelia	0	0.547711	0.243	0.006	0	ENSMUSG00000041992	Rapgef5
endothelia	0	0.546709	0.212	0.002	0	ENSMUSG00000071042	Rasgrp3
endothelia	0	0.543803	0.196	0.003	0	ENSMUSG00000026785	Pkn3
endothelia	0	0.537365	0.167	0.005	0	ENSMUSG00000035686	Thrsp
endothelia	0	0.524003	0.204	0.007	0	ENSMUSG00000038188	Scarf1
endothelia	0	0.523363	0.206	0.008	0	ENSMUSG00000040447	Spns2
endothelia	0	0.518652	0.171	0.001	0	ENSMUSG00000038457	Tmem255b
endothelia	0	0.506305	0.196	0.002	0	ENSMUSG00000030411	Nova2
endothelia	0	0.497129	0.177	0.005	0	ENSMUSG00000064262	Gimap8
endothelia	0	0.474617	0.175	0.004	0	ENSMUSG00000031480	Thsd1
endothelia	0	0.46734	0.202	0	0	ENSMUSG00000027474	Ccm2l
endothelia	0	0.44613	0.113	0	0	ENSMUSG00000111531	Gm32688
endothelia	0	0.418775	0.153	0.002	0	ENSMUSG00000000317	Bcl6b
endothelia	0	0.41846	0.101	0.001	0	ENSMUSG00000031377	Bmx
endothelia	0	0.417747	0.153	0.001	0	ENSMUSG00000032028	Nxpe2
endothelia	0	0.397185	0.138	0.001	0	ENSMUSG00000020811	Wscd1
endothelia	0	0.376298	0.161	0.003	0	ENSMUSG00000022623	Shank3
endothelia	0	0.37249	0.142	0.001	0	ENSMUSG00000050919	Zfp366
endothelia	0	0.359522	0.113	0.001	0	ENSMUSG00000056025	Clca3a1
endothelia	0	0.341789	0.126	0.002	0	ENSMUSG00000001943	Vsig2
endothelia	0	0.279626	0.101	0.001	0	ENSMUSG00000032878	Ccdc85a
endothelia	1.59026e-306	0.773401	0.266	0.016	3.5865e-302	ENSMUSG00000057604	Lmcd1
endothelia	3.64458e-302	1.7102	0.596	0.103	8.21962e-298	ENSMUSG00000027293	Ehd4
endothelia	4.39889e-296	1.55127	0.606	0.108	9.92082e-292	ENSMUSG00000026814	Eng
endothelia	9.61601e-296	0.35891	0.14	0.004	2.1687e-291	ENSMUSG00000020875	Hoxb9
endothelia	8.06212e-292	0.670265	0.229	0.012	1.81825e-287	ENSMUSG00000079363	Gbp4
endothelia	8.22795e-288	0.546984	0.214	0.011	1.85565e-283	ENSMUSG00000049791	Fzd4
endothelia	1.84068e-287	0.910943	0.346	0.032	4.15128e-283	ENSMUSG00000046546	Fam43a
endothelia	7.17497e-275	1.81776	0.816	0.252	1.61817e-270	ENSMUSG00000006356	Crip2
endothelia	6.59098e-267	0.445323	0.169	0.007	1.48646e-262	ENSMUSG00000025494	Sigirr
endothelia	7.32821e-266	0.670904	0.241	0.016	1.65273e-261	ENSMUSG00000028037	Ifi44
endothelia	3.52892e-265	0.673016	0.274	0.021	7.95876e-261	ENSMUSG00000033377	Palmd
endothelia	1.23227e-262	1.01751	0.406	0.049	2.77915e-258	ENSMUSG00000027954	Efna1
endothelia	1.34255e-262	0.559552	0.208	0.011	3.02785e-258	ENSMUSG00000022220	Adcy4
endothelia	1.38979e-260	0.427064	0.181	0.008	3.1344e-256	ENSMUSG00000046280	She
endothelia	3.98959e-256	0.503873	0.177	0.008	8.99772e-252	ENSMUSG00000039304	Tnfsf10
endothelia	6.00054e-254	0.421056	0.142	0.005	1.3533e-249	ENSMUSG00000001227	Sema6b
endothelia	1.53337e-251	0.625473	0.196	0.01	3.45822e-247	ENSMUSG00000029084	Cd38
endothelia	4.77745e-249	0.843924	0.355	0.038	1.07746e-244	ENSMUSG00000030737	Slco2b1
endothelia	3.25282e-246	0.309926	0.124	0.004	7.33609e-242	ENSMUSG00000021294	Kif26a
endothelia	2.88543e-244	1.74733	0.693	0.184	6.50752e-240	ENSMUSG00000007655	Cav1
endothelia	4.5846e-244	0.797547	0.318	0.031	1.03396e-239	ENSMUSG00000027684	Mecom
endothelia	3.05809e-241	1.0942	0.47	0.073	6.89692e-237	ENSMUSG00000038235	F11r
endothelia	6.07843e-237	0.577334	0.188	0.01	1.37087e-232	ENSMUSG00000039377	Hlx
endothelia	7.47215e-237	0.40895	0.179	0.009	1.68519e-232	ENSMUSG00000041012	Cmtm8
endothelia	2.43246e-236	0.974701	0.396	0.051	5.48592e-232	ENSMUSG00000031626	Sorbs2
endothelia	1.3304e-233	0.704982	0.303	0.029	3.00046e-229	ENSMUSG00000051339	2900026A02Rik
endothelia	6.24613e-224	1.25162	0.526	0.096	1.40869e-219	ENSMUSG00000024140	Epas1
endothelia	1.66284e-221	1.78331	0.905	0.482	3.7502e-217	ENSMUSG00000022587	Ly6e
endothelia	5.83823e-219	0.665607	0.249	0.021	1.3167e-214	ENSMUSG00000004837	Grap
endothelia	1.42996e-215	0.323261	0.146	0.007	3.22499e-211	ENSMUSG00000033107	Rnf125
endothelia	3.77559e-214	0.341522	0.101	0.003	8.51508e-210	ENSMUSG00000044469	Tnfaip8l1
endothelia	6.50076e-213	1.26355	0.363	0.049	1.46612e-208	ENSMUSG00000020846	Rflnb
endothelia	3.14057e-212	1.79836	0.821	0.309	7.08294e-208	ENSMUSG00000075602	Ly6a
endothelia	9.347e-207	0.820588	0.272	0.027	2.10803e-202	ENSMUSG00000027611	Procr
endothelia	3.00758e-204	1.21041	0.431	0.072	6.78299e-200	ENSMUSG00000058254	Tspan7
endothelia	3.40119e-203	1.18653	0.406	0.063	7.67069e-199	ENSMUSG00000038543	BC028528
endothelia	1.72491e-202	2.13174	0.697	0.219	3.89018e-198	ENSMUSG00000004655	Aqp1
endothelia	2.70675e-202	0.291793	0.109	0.004	6.10454e-198	ENSMUSG00000036553	Sh3tc1
endothelia	3.12744e-202	0.374675	0.134	0.006	7.05332e-198	ENSMUSG00000042812	Foxf1
endothelia	4.59487e-202	1.09061	0.437	0.074	1.03628e-197	ENSMUSG00000000058	Cav2
endothelia	2.78346e-200	1.00183	0.353	0.048	6.27753e-196	ENSMUSG00000030123	Plxnd1
endothelia	2.28777e-199	1.79898	0.763	0.295	5.1596e-195	ENSMUSG00000022661	Cd200
endothelia	5.06843e-196	1.06289	0.336	0.041	1.14308e-191	ENSMUSG00000037095	Lrg1
endothelia	1.83311e-194	1.46063	0.666	0.191	4.13421e-190	ENSMUSG00000020577	Tspan13
endothelia	2.32109e-193	0.589679	0.204	0.016	5.23475e-189	ENSMUSG00000051375	Pcdh1
endothelia	7.83489e-192	0.447588	0.171	0.011	1.767e-187	ENSMUSG00000022469	Rapgef3
endothelia	5.51796e-190	0.648579	0.233	0.02	1.24446e-185	ENSMUSG00000020407	Upp1
endothelia	3.27071e-189	0.306021	0.113	0.004	7.37643e-185	ENSMUSG00000071714	Csf2rb2
endothelia	1.55662e-187	1.08961	0.398	0.065	3.51064e-183	ENSMUSG00000045930	Clec14a
endothelia	2.4379e-187	0.844909	0.357	0.051	5.4982e-183	ENSMUSG00000048960	Prex2
endothelia	3.31353e-187	0.296539	0.113	0.004	7.47301e-183	ENSMUSG00000023959	Clic5
endothelia	9.12665e-187	0.810416	0.256	0.026	2.05833e-182	ENSMUSG00000035245	Eogt
endothelia	2.21537e-185	0.584213	0.254	0.026	4.99632e-181	ENSMUSG00000033278	Ptprm
endothelia	1.00288e-178	0.776649	0.282	0.034	2.2618e-174	ENSMUSG00000057722	Lepr
endothelia	1.38548e-178	0.342494	0.13	0.006	3.12467e-174	ENSMUSG00000015468	Notch4
endothelia	1.61798e-177	0.892532	0.266	0.029	3.64904e-173	ENSMUSG00000020641	Rsad2
endothelia	2.52656e-176	0.583946	0.26	0.028	5.69814e-172	ENSMUSG00000035954	Dock4
endothelia	1.19698e-175	0.317473	0.122	0.006	2.69955e-171	ENSMUSG00000031803	B3gnt3
endothelia	4.30408e-175	0.565082	0.146	0.009	9.70698e-171	ENSMUSG00000051022	Hs3st1
endothelia	1.70432e-173	0.77141	0.278	0.033	3.84375e-169	ENSMUSG00000019966	Kitl
endothelia	1.98764e-170	1.27603	0.52	0.127	4.48273e-166	ENSMUSG00000057530	Ece1
endothelia	4.01283e-169	0.265583	0.118	0.005	9.05013e-165	ENSMUSG00000027375	Mal
endothelia	5.45501e-169	0.34624	0.113	0.005	1.23027e-164	ENSMUSG00000032735	Ablim3
endothelia	7.48301e-168	0.474789	0.173	0.013	1.68764e-163	ENSMUSG00000044921	Rassf9
endothelia	4.16151e-166	0.298539	0.103	0.004	9.38545e-162	ENSMUSG00000044317	Gpr4
endothelia	2.88445e-165	1.06018	0.969	0.889	6.5053e-161	ENSMUSG00000025492	Ifitm3
endothelia	4.47124e-165	0.345267	0.157	0.011	1.0084e-160	ENSMUSG00000037736	Limch1
endothelia	6.97624e-165	1.46085	0.748	0.307	1.57335e-160	ENSMUSG00000001240	Ramp2
endothelia	5.91314e-164	0.778741	0.181	0.015	1.33359e-159	ENSMUSG00000021367	Edn1
endothelia	4.94754e-162	0.394319	0.165	0.012	1.11582e-157	ENSMUSG00000033170	Card10
endothelia	8.3807e-161	0.578871	0.235	0.025	1.8901e-156	ENSMUSG00000029669	Tspan12
endothelia	1.10446e-160	0.442523	0.13	0.007	2.49088e-156	ENSMUSG00000029086	Prom1
endothelia	1.95748e-155	0.416887	0.175	0.014	4.41471e-151	ENSMUSG00000038781	Stap2
endothelia	2.87093e-154	0.834349	0.266	0.034	6.47481e-150	ENSMUSG00000033174	Mgll
endothelia	1.89165e-153	0.926719	0.994	0.918	4.26624e-149	ENSMUSG00000060802	B2m
endothelia	5.07871e-153	1.30297	0.901	0.733	1.1454e-148	ENSMUSG00000001175	Calm1
endothelia	1.27434e-152	0.910415	0.425	0.085	2.87403e-148	ENSMUSG00000038811	Gngt2
endothelia	3.11119e-152	1.17377	0.946	0.825	7.01667e-148	ENSMUSG00000073411	H2-D1
endothelia	6.81377e-152	0.399609	0.144	0.01	1.53671e-147	ENSMUSG00000037754	Ppp1r16b
endothelia	1.79123e-150	0.461345	0.179	0.016	4.03977e-146	ENSMUSG00000054720	Lrrc8c
endothelia	2.55767e-150	1.13397	0.515	0.132	5.76831e-146	ENSMUSG00000073409	H2-Q6
endothelia	7.92661e-149	0.732904	0.338	0.057	1.78769e-144	ENSMUSG00000025558	Dock9
endothelia	1.20576e-147	1.21594	0.384	0.072	2.71935e-143	ENSMUSG00000022018	Rgcc
endothelia	3.70645e-147	0.968301	0.437	0.094	8.35915e-143	ENSMUSG00000022747	St3gal6
endothelia	2.13841e-144	0.316711	0.151	0.011	4.82275e-140	ENSMUSG00000029082	Bst1
endothelia	3.46314e-143	1.10514	0.907	0.692	7.81043e-139	ENSMUSG00000061232	H2-K1
endothelia	8.55019e-140	0.982205	0.412	0.091	1.92832e-135	ENSMUSG00000066571	4931406P16Rik
endothelia	8.64291e-138	0.6896	0.285	0.043	1.94924e-133	ENSMUSG00000019256	Ahr
endothelia	3.95325e-134	1.25477	0.491	0.134	8.91577e-130	ENSMUSG00000045954	Cavin2
endothelia	1.56522e-131	1.32906	0.911	0.651	3.53003e-127	ENSMUSG00000026728	Vim
endothelia	6.01847e-131	1.41	0.588	0.209	1.35735e-126	ENSMUSG00000002504	Slc9a3r2
endothelia	1.51965e-125	0.955362	0.216	0.027	3.42727e-121	ENSMUSG00000054855	Rnd1
endothelia	3.34597e-125	0.96449	0.429	0.107	7.54617e-121	ENSMUSG00000008398	Elk3
endothelia	1.46504e-123	0.484646	0.181	0.019	3.30411e-119	ENSMUSG00000018381	Abi3
endothelia	1.13455e-122	0.945684	0.384	0.086	2.55875e-118	ENSMUSG00000000530	Acvrl1
endothelia	3.35381e-122	0.429672	0.171	0.018	7.56384e-118	ENSMUSG00000033082	Clec1a
endothelia	8.73347e-122	0.491637	0.169	0.017	1.96966e-117	ENSMUSG00000040710	St8sia4
endothelia	1.41737e-121	1.26189	0.542	0.187	3.19659e-117	ENSMUSG00000022799	Arhgap31
endothelia	4.96204e-121	0.278296	0.109	0.007	1.11909e-116	ENSMUSG00000033788	Dysf
endothelia	6.43124e-120	0.312262	0.103	0.006	1.45044e-115	ENSMUSG00000025597	Klhl4
endothelia	3.72922e-119	1.3585	0.328	0.066	8.4105e-115	ENSMUSG00000022037	Clu
endothelia	5.3919e-118	0.454231	0.157	0.015	1.21604e-113	ENSMUSG00000063060	Sox7
endothelia	8.2522e-118	1.27433	0.709	0.341	1.86112e-113	ENSMUSG00000016494	Cd34
endothelia	9.71131e-117	0.929373	0.433	0.11	2.19019e-112	ENSMUSG00000054404	Slfn5
endothelia	1.85036e-116	0.738664	0.293	0.053	4.17311e-112	ENSMUSG00000040451	Sgms1
endothelia	3.20511e-116	0.548486	0.245	0.038	7.22848e-112	ENSMUSG00000050530	Fam171a1
endothelia	2.02583e-114	1.0107	0.392	0.097	4.56886e-110	ENSMUSG00000025037	Maoa
endothelia	2.69218e-114	0.417168	0.113	0.008	6.07168e-110	ENSMUSG00000068246	Apol9b
endothelia	2.18623e-112	0.68304	0.268	0.044	4.9306e-108	ENSMUSG00000030413	Pglyrp1
endothelia	7.05724e-112	0.370578	0.161	0.017	1.59162e-107	ENSMUSG00000105504	Gbp5
endothelia	1.85024e-111	0.489915	0.109	0.008	4.17284e-107	ENSMUSG00000050370	Ch25h
endothelia	3.90801e-111	1.16542	0.581	0.22	8.81374e-107	ENSMUSG00000060550	H2-Q7
endothelia	4.86006e-111	0.974345	0.359	0.08	1.09609e-106	ENSMUSG00000020108	Ddit4
endothelia	5.2928e-111	0.580168	0.179	0.021	1.19369e-106	ENSMUSG00000057346	Apol9a
endothelia	9.20047e-111	1.22421	0.804	0.583	2.07498e-106	ENSMUSG00000017707	Serinc3
endothelia	8.95264e-110	0.696889	0.355	0.078	2.01909e-105	ENSMUSG00000027111	Itga6
endothelia	1.28459e-107	0.508984	0.153	0.016	2.89714e-103	ENSMUSG00000038007	Acer2
endothelia	1.2563e-106	1.32429	0.662	0.322	2.83333e-102	ENSMUSG00000032766	Gng11
endothelia	2.33222e-106	0.894364	0.384	0.092	5.25987e-102	ENSMUSG00000028776	Tinagl1
endothelia	6.17253e-106	1.05337	0.957	0.867	1.39209e-101	ENSMUSG00000036256	Igfbp7
endothelia	1.26344e-105	0.376752	0.161	0.018	2.84944e-101	ENSMUSG00000052384	Nrros
endothelia	1.44083e-105	0.521123	0.118	0.01	3.2495e-101	ENSMUSG00000040289	Hey1
endothelia	4.01671e-105	0.47739	0.146	0.015	9.05889e-101	ENSMUSG00000019590	Cyb561
endothelia	4.89052e-104	0.578743	0.206	0.029	1.10296e-99	ENSMUSG00000030711	Sult1a1
endothelia	1.42324e-103	1.32574	0.767	0.426	3.20983e-99	ENSMUSG00000004951	Hspb1
endothelia	1.92511e-103	0.3948	0.181	0.023	4.34171e-99	ENSMUSG00000002799	Jag2
endothelia	2.24321e-103	0.494533	0.196	0.027	5.0591e-99	ENSMUSG00000029298	Gbp9
endothelia	3.0368e-102	0.486003	0.216	0.033	6.84889e-98	ENSMUSG00000033960	Jcad
endothelia	1.27985e-101	0.450061	0.159	0.018	2.88644e-97	ENSMUSG00000041361	Myzap
endothelia	8.72777e-101	0.85701	0.373	0.092	1.96837e-96	ENSMUSG00000002980	Bcam
endothelia	3.79296e-100	0.677612	0.289	0.057	8.55426e-96	ENSMUSG00000059588	Calcrl
endothelia	1.23973e-98	0.842412	0.375	0.096	2.79596e-94	ENSMUSG00000096727	Psmb9
endothelia	1.30505e-98	0.501569	0.188	0.026	2.94327e-94	ENSMUSG00000074793	Hspa12b
endothelia	5.98441e-96	0.828427	0.33	0.078	1.34966e-91	ENSMUSG00000039697	Ncoa7
endothelia	3.51596e-95	0.533301	0.214	0.035	7.92955e-91	ENSMUSG00000031785	Adgrg1
endothelia	7.12406e-95	0.762785	0.379	0.099	1.60669e-90	ENSMUSG00000032035	Ets1
endothelia	7.19423e-95	0.421261	0.19	0.027	1.62251e-90	ENSMUSG00000034684	Sema3f
endothelia	1.40833e-94	0.391972	0.136	0.014	3.1762e-90	ENSMUSG00000044229	Nxpe4
endothelia	9.21809e-93	0.33448	0.175	0.023	2.07896e-88	ENSMUSG00000071713	Csf2rb
endothelia	1.21325e-90	0.962546	0.421	0.127	2.73624e-86	ENSMUSG00000026222	Sp100
endothelia	2.08799e-90	0.794049	0.381	0.109	4.70904e-86	ENSMUSG00000032198	Dock6
endothelia	2.91227e-89	0.255974	0.113	0.01	6.56803e-85	ENSMUSG00000022537	Tmem44
endothelia	3.95603e-89	1.03445	0.586	0.255	8.92203e-85	ENSMUSG00000024338	Psmb8
endothelia	1.56845e-88	0.406327	0.175	0.025	3.53733e-84	ENSMUSG00000003134	Tbc1d8
endothelia	2.05274e-88	0.853495	0.363	0.099	4.62954e-84	ENSMUSG00000028041	Adam15
endothelia	3.2212e-88	0.589118	0.301	0.068	7.26478e-84	ENSMUSG00000026923	Notch1
endothelia	6.85791e-88	0.501742	0.289	0.06	1.54666e-83	ENSMUSG00000026126	Ptpn18
endothelia	2.84404e-87	0.753678	0.33	0.082	6.41416e-83	ENSMUSG00000031841	Cdh13
endothelia	6.27597e-87	0.456795	0.229	0.041	1.41542e-82	ENSMUSG00000056602	Fry
endothelia	7.1869e-87	0.384588	0.198	0.032	1.62086e-82	ENSMUSG00000023008	Fmnl3
endothelia	1.97822e-84	1.1462	0.39	0.117	4.46148e-80	ENSMUSG00000025498	Irf7
endothelia	3.49485e-84	0.660615	0.289	0.067	7.88194e-80	ENSMUSG00000034485	Uaca
endothelia	1.47239e-83	1.27954	0.664	0.338	3.32068e-79	ENSMUSG00000055148	Klf2
endothelia	2.45847e-83	0.473714	0.198	0.033	5.54459e-79	ENSMUSG00000020092	Pald1
endothelia	4.66785e-83	0.299876	0.109	0.011	1.05274e-78	ENSMUSG00000028755	Cda
endothelia	6.39138e-83	0.972175	0.485	0.176	1.44145e-78	ENSMUSG00000030157	Clec2d
endothelia	1.27967e-82	0.523391	0.173	0.026	2.88604e-78	ENSMUSG00000022297	Fzd6
endothelia	3.81e-82	0.497341	0.173	0.026	8.59269e-78	ENSMUSG00000038721	Hoxb7
endothelia	6.24489e-82	0.703346	0.256	0.053	1.40841e-77	ENSMUSG00000029675	Eln
endothelia	5.89449e-80	0.36481	0.188	0.031	1.32938e-75	ENSMUSG00000040624	Plekhg1
endothelia	6.79797e-80	0.548339	0.256	0.055	1.53315e-75	ENSMUSG00000041187	Prkd2
endothelia	1.52743e-78	0.925407	0.538	0.232	3.44481e-74	ENSMUSG00000005125	Ndrg1
endothelia	1.78511e-78	0.548891	0.214	0.041	4.02595e-74	ENSMUSG00000001053	N4bp3
endothelia	3.94709e-78	0.520187	0.186	0.031	8.90187e-74	ENSMUSG00000032548	Slco2a1
endothelia	6.40626e-78	0.516669	0.171	0.027	1.4448e-73	ENSMUSG00000020424	Gatsl3
endothelia	1.18269e-77	0.979629	0.86	0.766	2.66731e-73	ENSMUSG00000018593	Sparc
endothelia	4.70485e-77	0.583002	0.252	0.054	1.06108e-72	ENSMUSG00000027074	Slc43a3
endothelia	1.04675e-76	1.07976	0.536	0.248	2.36073e-72	ENSMUSG00000008575	Nfib
endothelia	1.92604e-76	0.462461	0.175	0.028	4.34381e-72	ENSMUSG00000004054	Map3k11
endothelia	7.57828e-76	1.03367	0.336	0.097	1.70913e-71	ENSMUSG00000054072	Iigp1
endothelia	1.97301e-75	0.673682	0.293	0.075	4.44972e-71	ENSMUSG00000009569	Mkl2
endothelia	2.15737e-75	0.330115	0.148	0.021	4.86552e-71	ENSMUSG00000049044	Rapgef4
endothelia	6.29464e-74	0.611955	0.198	0.037	1.41963e-69	ENSMUSG00000042590	Ipo11
endothelia	3.26619e-73	0.489139	0.19	0.034	7.36624e-69	ENSMUSG00000017756	Slc12a7
endothelia	6.49183e-72	1.02746	0.742	0.599	1.4641e-67	ENSMUSG00000018585	Atox1
endothelia	6.69202e-71	0.656875	0.237	0.053	1.50925e-66	ENSMUSG00000033446	Lpar6
endothelia	1.55963e-70	0.993226	0.753	0.637	3.51744e-66	ENSMUSG00000032966	Fkbp1a
endothelia	3.80496e-70	0.46551	0.194	0.036	8.58133e-66	ENSMUSG00000020642	Rnf144a
endothelia	4.04778e-70	0.405213	0.151	0.023	9.12895e-66	ENSMUSG00000027377	Mall
endothelia	5.8655e-69	1.09242	0.596	0.361	1.32285e-64	ENSMUSG00000020315	Sptbn1
endothelia	4.07926e-68	0.60305	0.26	0.064	9.19996e-64	ENSMUSG00000019647	Sema6a
endothelia	1.62825e-67	0.86831	0.367	0.124	3.67219e-63	ENSMUSG00000061119	Prcp
endothelia	2.0633e-67	0.404911	0.188	0.036	4.65335e-63	ENSMUSG00000021285	Ppp1r13b
endothelia	2.23991e-67	0.481818	0.171	0.03	5.05166e-63	ENSMUSG00000026475	Rgs16
endothelia	2.99794e-67	0.564234	0.216	0.047	6.76126e-63	ENSMUSG00000020032	Nuak1
endothelia	3.4016e-67	0.295208	0.107	0.012	7.67164e-63	ENSMUSG00000097006	9530082P21Rik
endothelia	1.1605e-66	0.25375	0.134	0.019	2.61729e-62	ENSMUSG00000022610	Mapk12
endothelia	2.00189e-66	0.794063	0.398	0.138	4.51485e-62	ENSMUSG00000090272	Mndal
endothelia	8.64939e-66	0.965563	0.718	0.632	1.9507e-61	ENSMUSG00000032562	Gnai2
endothelia	2.37814e-65	0.411013	0.204	0.042	5.36342e-61	ENSMUSG00000024130	Abca3
endothelia	1.18077e-64	0.472933	0.19	0.037	2.66299e-60	ENSMUSG00000020758	Itgb4
endothelia	1.72881e-64	0.421693	0.998	0.991	3.89899e-60	ENSMUSG00000049775	Tmsb4x
endothelia	3.66454e-64	0.734578	0.289	0.082	8.26463e-60	ENSMUSG00000042116	Vwa1
endothelia	1.03842e-63	0.684388	0.697	0.42	2.34194e-59	ENSMUSG00000006360	Crip1
endothelia	2.63864e-63	0.252461	0.148	0.024	5.95092e-59	ENSMUSG00000059013	Sh2d3c
endothelia	4.48834e-63	0.380981	0.188	0.038	1.01226e-58	ENSMUSG00000026640	Plxna2
endothelia	6.73583e-63	0.721443	0.334	0.106	1.51913e-58	ENSMUSG00000029344	Tpst2
endothelia	3.29193e-62	0.803473	0.394	0.145	7.4243e-58	ENSMUSG00000025085	Ablim1
endothelia	3.55174e-62	0.845706	0.412	0.152	8.01024e-58	ENSMUSG00000074743	Thbd
endothelia	3.9276e-62	0.325364	0.128	0.019	8.85792e-58	ENSMUSG00000029570	Lfng
endothelia	6.97413e-62	0.347192	0.142	0.023	1.57287e-57	ENSMUSG00000024378	Stard4
endothelia	1.09948e-61	0.431992	0.229	0.052	2.47967e-57	ENSMUSG00000020486	Sept4
endothelia	1.63229e-61	0.459287	0.122	0.017	3.68131e-57	ENSMUSG00000001739	Cldn15
endothelia	2.26627e-61	0.568996	0.276	0.076	5.11112e-57	ENSMUSG00000024074	Crim1
endothelia	5.17979e-61	0.613577	0.221	0.051	1.1682e-56	ENSMUSG00000078920	Ifi47
endothelia	1.22072e-60	0.425543	0.225	0.053	2.75309e-56	ENSMUSG00000022246	Rai14
endothelia	5.55338e-60	0.774117	0.291	0.084	1.25245e-55	ENSMUSG00000034459	Ifit1
endothelia	6.63772e-60	1.22034	0.876	0.844	1.497e-55	ENSMUSG00000027447	Cst3
endothelia	1.348e-59	0.467065	0.155	0.028	3.04015e-55	ENSMUSG00000047250	Ptgs1
endothelia	1.75305e-59	0.922626	0.581	0.336	3.95366e-55	ENSMUSG00000004771	Rab11a
endothelia	3.13578e-59	0.370617	0.138	0.022	7.07214e-55	ENSMUSG00000039713	Plekhg5
endothelia	4.29947e-59	0.607161	0.48	0.197	9.69661e-55	ENSMUSG00000009687	Fxyd5
endothelia	7.88228e-59	0.826248	0.602	0.347	1.77769e-54	ENSMUSG00000074457	S100a16
endothelia	1.0112e-58	0.702731	0.416	0.169	2.28057e-54	ENSMUSG00000019820	Utrn
endothelia	1.57105e-58	0.355514	0.192	0.041	3.54318e-54	ENSMUSG00000041112	Elmo1
endothelia	2.08214e-58	0.324304	0.113	0.016	4.69585e-54	ENSMUSG00000058656	Samd12
endothelia	5.47604e-58	0.563912	0.225	0.055	1.23501e-53	ENSMUSG00000019960	Dusp6
endothelia	3.70679e-57	0.516683	0.942	0.943	8.35993e-53	ENSMUSG00000071866	Ppia
endothelia	5.01181e-57	0.394988	0.126	0.019	1.13031e-52	ENSMUSG00000051124	Gimap9
endothelia	1.57255e-56	0.371968	0.184	0.039	3.54657e-52	ENSMUSG00000029798	Herc6
endothelia	3.94955e-56	0.620268	0.355	0.127	8.90742e-52	ENSMUSG00000029207	Apbb2
endothelia	2.80352e-55	0.803581	0.252	0.07	6.32279e-51	ENSMUSG00000009681	Bcr
endothelia	6.58481e-55	0.731089	0.338	0.121	1.48507e-50	ENSMUSG00000030516	Tjp1
endothelia	9.28798e-55	0.322252	0.12	0.018	2.09472e-50	ENSMUSG00000030930	Chst15
endothelia	1.56714e-54	0.655709	0.412	0.16	3.53438e-50	ENSMUSG00000035692	Isg15
endothelia	2.90662e-54	0.438719	0.163	0.033	6.5553e-50	ENSMUSG00000001300	Efnb2
endothelia	4.52438e-54	0.876091	0.693	0.551	1.02038e-49	ENSMUSG00000031996	Aplp2
endothelia	4.67303e-54	0.286328	0.101	0.014	1.05391e-49	ENSMUSG00000034255	Arhgap27
endothelia	1.08562e-53	0.726085	0.309	0.105	2.4484e-49	ENSMUSG00000070733	Fryl
endothelia	1.14151e-53	0.735012	0.816	0.724	2.57444e-49	ENSMUSG00000030342	Cd9
endothelia	3.78205e-53	0.921637	0.697	0.546	8.52965e-49	ENSMUSG00000037060	Cavin3
endothelia	8.28014e-53	0.716704	0.287	0.091	1.86742e-48	ENSMUSG00000024232	Bambi
endothelia	1.43236e-52	0.405024	0.161	0.033	3.2304e-48	ENSMUSG00000054263	Lifr
endothelia	2.37097e-52	0.769298	0.388	0.157	5.34725e-48	ENSMUSG00000020773	Trim47
endothelia	9.70813e-52	0.361935	0.192	0.044	2.18947e-47	ENSMUSG00000022197	Pdzd2
endothelia	1.00626e-51	0.25614	0.132	0.023	2.26943e-47	ENSMUSG00000031824	6430548M08Rik
endothelia	2.12491e-51	0.554541	0.262	0.077	4.7923e-47	ENSMUSG00000024168	Tmem204
endothelia	3.21707e-51	0.873075	0.39	0.168	7.25545e-47	ENSMUSG00000034751	Mast4
endothelia	3.98091e-51	0.353998	0.219	0.055	8.97814e-47	ENSMUSG00000030921	Trim30a
endothelia	8.19147e-51	0.796003	0.524	0.274	1.84742e-46	ENSMUSG00000024725	Ostf1
endothelia	1.40962e-50	0.560217	0.285	0.092	3.17911e-46	ENSMUSG00000039831	Arhgap29
endothelia	1.53077e-50	0.800145	0.338	0.125	3.45234e-46	ENSMUSG00000068245	Phf11d
endothelia	3.11701e-50	0.57624	0.324	0.114	7.02979e-46	ENSMUSG00000009585	Apobec3
endothelia	8.47205e-50	0.289906	0.115	0.019	1.9107e-45	ENSMUSG00000036611	Eepd1
endothelia	1.19848e-49	0.345866	0.113	0.018	2.70292e-45	ENSMUSG00000042106	Fam212a
endothelia	2.29068e-49	0.646868	0.336	0.12	5.16617e-45	ENSMUSG00000039997	Ifi203
endothelia	2.89951e-49	0.25689	0.103	0.015	6.53927e-45	ENSMUSG00000022074	Tnfrsf10b
endothelia	3.07913e-49	0.992782	0.738	0.624	6.94437e-45	ENSMUSG00000046718	Bst2
endothelia	3.57755e-49	0.413798	0.169	0.037	8.06844e-45	ENSMUSG00000026102	Inpp1
endothelia	7.18086e-49	0.4231	0.235	0.067	1.6195e-44	ENSMUSG00000025278	Flnb
endothelia	1.10966e-48	0.585097	0.266	0.085	2.50262e-44	ENSMUSG00000005534	Insr
endothelia	6.45303e-48	0.328045	0.132	0.025	1.45535e-43	ENSMUSG00000051177	Plcb1
endothelia	7.47311e-48	0.531699	0.212	0.057	1.68541e-43	ENSMUSG00000052560	Cpne8
endothelia	1.01262e-47	0.587916	0.328	0.122	2.28376e-43	ENSMUSG00000068036	Afdn
endothelia	2.65251e-47	0.99986	0.491	0.27	5.98221e-43	ENSMUSG00000047446	Arl4a
endothelia	5.90977e-47	0.715675	0.293	0.102	1.33283e-42	ENSMUSG00000040253	Gbp7
endothelia	1.14741e-45	0.411288	0.181	0.045	2.58776e-41	ENSMUSG00000043259	Fam13c
endothelia	1.83437e-45	0.905027	0.557	0.341	4.13706e-41	ENSMUSG00000042312	S100a13
endothelia	5.70444e-45	0.386138	0.151	0.033	1.28652e-40	ENSMUSG00000039031	Arhgap18
endothelia	2.30156e-44	0.266036	0.291	0.094	5.19071e-40	ENSMUSG00000072620	Slfn2
endothelia	2.69351e-44	0.80631	0.536	0.325	6.07467e-40	ENSMUSG00000031207	Msn
endothelia	2.80593e-44	1.08922	0.478	0.27	6.32821e-40	ENSMUSG00000067925	Rtl8a
endothelia	4.6573e-44	0.531435	0.408	0.179	1.05036e-39	ENSMUSG00000075010	AW112010
endothelia	6.19632e-44	0.553594	0.249	0.08	1.39746e-39	ENSMUSG00000029710	Ephb4
endothelia	1.23791e-43	0.499204	0.179	0.046	2.79185e-39	ENSMUSG00000068735	Trp53i11
endothelia	8.32926e-43	0.432036	0.21	0.06	1.8785e-38	ENSMUSG00000026029	Casp8
endothelia	1.39461e-42	0.575778	0.311	0.117	3.14526e-38	ENSMUSG00000038855	Itpkb
endothelia	1.65204e-42	0.769869	0.454	0.239	3.72585e-38	ENSMUSG00000038145	Snrk
endothelia	1.74255e-42	0.872877	0.454	0.241	3.92997e-38	ENSMUSG00000025510	Cd151
endothelia	2.0292e-42	0.531195	0.229	0.071	4.57646e-38	ENSMUSG00000018909	Arrb1
endothelia	2.81855e-42	0.64437	0.313	0.121	6.35667e-38	ENSMUSG00000073002	Vamp5
endothelia	5.93346e-42	0.597543	0.367	0.161	1.33817e-37	ENSMUSG00000022565	Plec
endothelia	7.18497e-42	0.692596	0.915	0.904	1.62043e-37	ENSMUSG00000079523	Tmsb10
endothelia	1.20237e-41	0.334034	0.13	0.026	2.7117e-37	ENSMUSG00000038623	Tm6sf1
endothelia	1.61495e-41	0.710888	0.431	0.211	3.64221e-37	ENSMUSG00000030208	Emp1
endothelia	5.2169e-41	0.78228	0.441	0.234	1.17657e-36	ENSMUSG00000031681	Smad1
endothelia	7.19187e-41	0.346608	0.173	0.045	1.62198e-36	ENSMUSG00000030022	Adamts9
endothelia	1.10001e-40	0.655885	0.338	0.141	2.48085e-36	ENSMUSG00000004451	Ralb
endothelia	1.9115e-40	0.599127	0.295	0.114	4.31101e-36	ENSMUSG00000054693	Adam10
endothelia	3.37755e-40	0.697713	0.402	0.193	7.61739e-36	ENSMUSG00000074364	Ehd2
endothelia	6.11158e-40	0.561236	0.276	0.099	1.37834e-35	ENSMUSG00000031015	Swap70
endothelia	9.54989e-40	0.252999	0.109	0.02	2.15379e-35	ENSMUSG00000027200	Sema6d
endothelia	9.72087e-40	0.356503	0.169	0.044	2.19235e-35	ENSMUSG00000021068	Nin
endothelia	1.40335e-39	0.769849	0.371	0.17	3.16498e-35	ENSMUSG00000040483	Xaf1
endothelia	1.58598e-39	0.617737	0.184	0.051	3.57685e-35	ENSMUSG00000062488	Ifit3b
endothelia	3.24399e-39	0.664672	0.355	0.158	7.31616e-35	ENSMUSG00000020917	Acly
endothelia	4.62762e-39	0.716529	0.631	0.466	1.04367e-34	ENSMUSG00000041736	Tspo
endothelia	6.71228e-39	0.541541	0.249	0.085	1.51382e-34	ENSMUSG00000028152	Tspan5
endothelia	8.61428e-39	0.477076	0.227	0.073	1.94278e-34	ENSMUSG00000021895	Arhgef3
endothelia	1.73221e-38	0.388409	0.128	0.028	3.90666e-34	ENSMUSG00000036672	Cenpt
endothelia	2.53626e-38	0.49026	0.221	0.069	5.72003e-34	ENSMUSG00000040170	Fmo2
endothelia	6.46616e-38	0.253613	0.109	0.021	1.45831e-33	ENSMUSG00000032849	Abcc4
endothelia	2.73389e-37	0.373053	0.109	0.021	6.16574e-33	ENSMUSG00000028713	Cyp4b1
endothelia	3.21254e-37	0.423484	0.239	0.081	7.24523e-33	ENSMUSG00000031511	Arhgef7
endothelia	6.26319e-37	0.396615	0.192	0.056	1.41254e-32	ENSMUSG00000039943	Plcb4
endothelia	8.71595e-37	0.292007	0.138	0.033	1.96571e-32	ENSMUSG00000034471	Caskin2
endothelia	1.68428e-36	0.283048	0.146	0.035	3.79855e-32	ENSMUSG00000037580	Gch1
endothelia	2.2347e-36	0.4852	0.163	0.044	5.03991e-32	ENSMUSG00000073555	Gm4951
endothelia	3.10609e-36	0.820616	0.602	0.44	7.00516e-32	ENSMUSG00000067212	H2-T23
endothelia	3.85068e-36	0.664659	0.346	0.157	8.68444e-32	ENSMUSG00000024339	Tap2
endothelia	6.30995e-36	0.354789	0.163	0.044	1.42308e-31	ENSMUSG00000043079	Synpo
endothelia	8.66349e-36	0.50091	0.132	0.031	1.95388e-31	ENSMUSG00000021904	Sema3g
endothelia	3.92301e-35	0.371236	0.151	0.039	8.84756e-31	ENSMUSG00000003123	Lipe
endothelia	3.92473e-35	0.4203	0.256	0.092	8.85144e-31	ENSMUSG00000034422	Parp14
endothelia	5.42568e-35	0.843831	0.458	0.269	1.22365e-30	ENSMUSG00000056116	H2-T22
endothelia	9.55302e-35	0.381718	0.206	0.065	2.15449e-30	ENSMUSG00000062098	Btbd3
endothelia	1.51737e-34	0.381129	0.157	0.042	3.42211e-30	ENSMUSG00000025986	Slc39a10
endothelia	1.67912e-34	0.645943	0.361	0.169	3.78691e-30	ENSMUSG00000042284	Itga1
endothelia	1.81169e-34	0.466759	0.227	0.079	4.08591e-30	ENSMUSG00000019194	Scn1b
endothelia	5.32424e-34	0.471222	0.206	0.067	1.20078e-29	ENSMUSG00000020023	Tmcc3
endothelia	5.8457e-34	0.509528	0.241	0.087	1.31838e-29	ENSMUSG00000037321	Tap1
endothelia	8.83152e-34	0.453865	0.241	0.086	1.99177e-29	ENSMUSG00000070327	Rnf213
endothelia	9.34527e-34	0.256885	0.12	0.027	2.10764e-29	ENSMUSG00000028439	Fam219a
endothelia	1.23505e-33	0.767145	0.315	0.145	2.7854e-29	ENSMUSG00000067924	Rtl8b
endothelia	1.37743e-33	0.491667	0.262	0.1	3.10652e-29	ENSMUSG00000004880	Lbr
endothelia	1.90039e-33	0.57861	0.264	0.102	4.28594e-29	ENSMUSG00000047557	Lxn
endothelia	2.71727e-33	0.874528	0.526	0.363	6.12827e-29	ENSMUSG00000018042	Cyb5r3
endothelia	3.94644e-33	0.28537	0.151	0.039	8.9004e-29	ENSMUSG00000042228	Lyn
endothelia	8.2221e-33	0.373666	0.19	0.059	1.85433e-28	ENSMUSG00000021365	Nedd9
endothelia	1.07236e-32	0.615781	0.27	0.108	2.4185e-28	ENSMUSG00000028795	Ccdc28b
endothelia	2.54592e-32	0.543876	0.282	0.115	5.74181e-28	ENSMUSG00000028270	Gbp2
endothelia	3.69175e-32	0.43571	0.206	0.068	8.326e-28	ENSMUSG00000057286	St6galnac2
endothelia	9.43968e-32	0.390411	0.159	0.046	2.12893e-27	ENSMUSG00000026181	Ppm1f
endothelia	1.76376e-31	0.433379	0.233	0.085	3.97781e-27	ENSMUSG00000045636	Mtus1
endothelia	2.60696e-31	0.375493	0.221	0.078	5.87947e-27	ENSMUSG00000014444	Piezo1
endothelia	6.39693e-31	0.708074	0.334	0.159	1.4427e-26	ENSMUSG00000058173	Smco4
endothelia	6.43198e-31	0.511727	0.179	0.057	1.45061e-26	ENSMUSG00000027955	Fam198b
endothelia	6.45836e-31	0.290683	0.181	0.057	1.45655e-26	ENSMUSG00000040265	Dnm3
endothelia	6.83893e-31	0.438788	0.161	0.047	1.54238e-26	ENSMUSG00000036111	Lmo1
endothelia	7.55995e-31	0.557883	0.313	0.144	1.705e-26	ENSMUSG00000032475	Nck1
endothelia	1.16668e-30	0.55147	0.324	0.148	2.63121e-26	ENSMUSG00000029484	Anxa3
endothelia	1.96276e-30	0.382777	0.161	0.048	4.42662e-26	ENSMUSG00000028184	Adgrl2
endothelia	2.80448e-30	0.349004	0.2	0.067	6.32494e-26	ENSMUSG00000006362	Cbfa2t3
endothelia	2.93703e-30	0.254693	0.14	0.038	6.62389e-26	ENSMUSG00000038058	Nod1
endothelia	3.13887e-30	0.560333	0.431	0.242	7.0791e-26	ENSMUSG00000005583	Mef2c
endothelia	4.61753e-30	0.272519	0.157	0.046	1.04139e-25	ENSMUSG00000032596	Uba7
endothelia	2.32517e-29	0.43693	0.227	0.086	5.24396e-25	ENSMUSG00000022272	Myo10
endothelia	3.55569e-29	0.658371	0.553	0.392	8.01916e-25	ENSMUSG00000022216	Psme1
endothelia	1.07619e-28	0.376425	0.198	0.069	2.42714e-24	ENSMUSG00000037824	Tspan14
endothelia	1.1841e-28	0.474834	0.266	0.114	2.6705e-24	ENSMUSG00000026436	Elk4
endothelia	1.35815e-28	0.51616	0.256	0.106	3.06303e-24	ENSMUSG00000056121	Fez2
endothelia	1.66676e-28	0.289237	0.144	0.041	3.75904e-24	ENSMUSG00000070034	Sp110
endothelia	3.49779e-28	0.52529	0.32	0.154	7.88857e-24	ENSMUSG00000041890	Git2
endothelia	3.99718e-28	0.383179	0.151	0.045	9.01483e-24	ENSMUSG00000040605	Bace2
endothelia	5.34281e-28	0.83764	0.571	0.459	1.20496e-23	ENSMUSG00000019804	Snx3
endothelia	6.34226e-28	0.578222	0.402	0.222	1.43037e-23	ENSMUSG00000022895	Ets2
endothelia	6.61287e-28	0.406789	0.157	0.049	1.4914e-23	ENSMUSG00000016758	Bik
endothelia	8.87012e-28	0.356228	0.216	0.08	2.00048e-23	ENSMUSG00000066621	Tecpr1
endothelia	1.14412e-27	0.640051	0.365	0.187	2.58034e-23	ENSMUSG00000021903	Galnt15
endothelia	1.33845e-27	0.334677	0.122	0.032	3.01861e-23	ENSMUSG00000022844	Pdia5
endothelia	1.62732e-27	0.424434	0.138	0.04	3.6701e-23	ENSMUSG00000022793	B4galt4
endothelia	1.66038e-27	0.28569	0.113	0.029	3.74466e-23	ENSMUSG00000020638	Cmpk2
endothelia	2.13703e-27	0.465171	0.214	0.082	4.81965e-23	ENSMUSG00000021745	Ptprg
endothelia	2.13857e-27	0.590298	0.373	0.203	4.82311e-23	ENSMUSG00000028649	Macf1
endothelia	4.65577e-27	0.718788	0.305	0.147	1.05002e-22	ENSMUSG00000055044	Pdlim1
endothelia	1.42472e-26	0.775967	0.555	0.45	3.21318e-22	ENSMUSG00000047907	Tshz2
endothelia	1.62718e-26	0.760243	0.282	0.129	3.66978e-22	ENSMUSG00000074896	Ifit3
endothelia	1.99853e-26	0.480254	0.309	0.144	4.50729e-22	ENSMUSG00000032135	Mcam
endothelia	2.47248e-26	0.323362	0.167	0.054	5.57617e-22	ENSMUSG00000058624	Gda
endothelia	2.93548e-26	0.263663	0.105	0.026	6.62039e-22	ENSMUSG00000053158	Fes
endothelia	3.4198e-26	0.531127	0.342	0.173	7.71266e-22	ENSMUSG00000058587	Tmod3
endothelia	3.77446e-26	0.74938	0.6	0.498	8.51254e-22	ENSMUSG00000004044	Cavin1
endothelia	4.16469e-26	0.677529	0.511	0.378	9.39263e-22	ENSMUSG00000054808	Actn4
endothelia	8.69976e-26	0.619447	0.274	0.128	1.96206e-21	ENSMUSG00000021215	Net1
endothelia	2.00763e-25	0.4892	0.324	0.164	4.52781e-21	ENSMUSG00000026626	Ppp2r5a
endothelia	2.97273e-25	0.581007	0.445	0.285	6.7044e-21	ENSMUSG00000030536	Iqgap1
endothelia	3.36719e-25	0.322857	0.107	0.027	7.59403e-21	ENSMUSG00000050234	Gja4
endothelia	3.99379e-25	0.298939	0.184	0.065	9.0072e-21	ENSMUSG00000041936	Agrn
endothelia	4.12328e-25	0.297244	0.202	0.077	9.29922e-21	ENSMUSG00000038604	Ripor1
endothelia	4.42078e-25	0.545985	0.305	0.151	9.97019e-21	ENSMUSG00000039706	Ldb2
endothelia	4.76316e-25	0.644963	0.493	0.331	1.07424e-20	ENSMUSG00000027940	Tpm3
endothelia	5.39553e-25	0.307276	0.177	0.063	1.21685e-20	ENSMUSG00000039501	Znfx1
endothelia	6.67427e-25	0.428264	0.565	0.407	1.50525e-20	ENSMUSG00000028843	Sh3bgrl3
endothelia	7.80673e-25	0.286885	0.173	0.061	1.76065e-20	ENSMUSG00000011877	Git1
endothelia	1.05747e-24	0.835462	0.697	0.705	2.38491e-20	ENSMUSG00000023175	Bsg
endothelia	1.07526e-24	0.589696	0.293	0.142	2.42504e-20	ENSMUSG00000075254	Heg1
endothelia	1.5951e-24	0.738835	0.478	0.334	3.59742e-20	ENSMUSG00000021756	Il6st
endothelia	1.75488e-24	0.561823	0.299	0.143	3.95779e-20	ENSMUSG00000022969	Il10rb
endothelia	1.89125e-24	0.304754	0.148	0.048	4.26533e-20	ENSMUSG00000038143	Stox2
endothelia	1.94928e-24	0.634473	0.297	0.147	4.39621e-20	ENSMUSG00000056313	Tcim
endothelia	2.71822e-24	0.324235	0.148	0.049	6.1304e-20	ENSMUSG00000062300	Nectin2
endothelia	2.76967e-24	0.551545	0.196	0.076	6.24643e-20	ENSMUSG00000078853	Igtp
endothelia	3.52585e-24	0.281671	0.12	0.033	7.95185e-20	ENSMUSG00000027962	Vcam1
endothelia	4.18682e-24	0.254667	0.136	0.042	9.44254e-20	ENSMUSG00000039316	Rftn1
endothelia	7.14433e-24	0.708039	0.468	0.318	1.61126e-19	ENSMUSG00000020570	Sypl
endothelia	7.87499e-24	0.357355	0.245	0.106	1.77605e-19	ENSMUSG00000048120	Entpd1
endothelia	8.76027e-24	0.305126	0.134	0.042	1.9757e-19	ENSMUSG00000038296	Galnt18
endothelia	1.11354e-23	0.543991	0.256	0.116	2.51137e-19	ENSMUSG00000028988	Ctnnbip1
endothelia	1.90303e-23	0.404305	0.233	0.098	4.29191e-19	ENSMUSG00000002603	Tgfb1
endothelia	2.12738e-23	0.622739	0.342	0.184	4.79788e-19	ENSMUSG00000031897	Psmb10
endothelia	5.42051e-23	0.291263	0.146	0.048	1.22249e-18	ENSMUSG00000024349	Tmem173
endothelia	5.61391e-23	0.330746	0.179	0.067	1.2661e-18	ENSMUSG00000037434	Slc30a1
endothelia	7.55934e-23	0.528547	0.318	0.163	1.70486e-18	ENSMUSG00000026104	Stat1
endothelia	8.09785e-23	0.259554	0.169	0.061	1.82631e-18	ENSMUSG00000049686	Orai1
endothelia	1.24118e-22	0.604271	0.307	0.161	2.79924e-18	ENSMUSG00000021759	Plpp1
endothelia	6.73257e-22	0.383425	0.823	0.801	1.5184e-17	ENSMUSG00000029309	Sparcl1
endothelia	1.04225e-21	0.635602	0.536	0.416	2.35059e-17	ENSMUSG00000032412	Atp1b3
endothelia	1.17805e-21	0.630811	0.627	0.566	2.65685e-17	ENSMUSG00000007041	Clic1
endothelia	1.97061e-21	0.475621	0.282	0.141	4.44431e-17	ENSMUSG00000008206	Cers4
endothelia	2.67537e-21	0.403685	0.239	0.109	6.03377e-17	ENSMUSG00000022967	Ifnar1
endothelia	3.00027e-21	0.38957	0.285	0.144	6.76651e-17	ENSMUSG00000022475	Hdac7
endothelia	3.74209e-21	0.469914	0.315	0.17	8.43955e-17	ENSMUSG00000097971	Gm26917
endothelia	5.93029e-21	0.314381	0.155	0.056	1.33746e-16	ENSMUSG00000024420	Zfp521
endothelia	8.87213e-21	0.370594	0.181	0.073	2.00093e-16	ENSMUSG00000027217	Tspan18
endothelia	1.03859e-20	0.418202	0.245	0.113	2.34233e-16	ENSMUSG00000039959	Hip1
endothelia	1.3376e-20	0.252595	0.12	0.038	3.0167e-16	ENSMUSG00000045095	Magi1
endothelia	1.4385e-20	0.666717	0.633	0.601	3.24424e-16	ENSMUSG00000098178	Gm42418
endothelia	2.33161e-20	0.39264	0.245	0.114	5.25848e-16	ENSMUSG00000016933	Plcg1
endothelia	2.39041e-20	0.35168	0.208	0.09	5.39109e-16	ENSMUSG00000058325	Dock1
endothelia	2.55132e-20	0.623622	0.309	0.168	5.75399e-16	ENSMUSG00000010358	Ifi35
endothelia	2.95083e-20	0.502971	0.326	0.176	6.65501e-16	ENSMUSG00000026305	Lrrfip1
endothelia	3.67152e-20	0.60241	0.489	0.351	8.28037e-16	ENSMUSG00000023367	Tmem176a
endothelia	3.74416e-20	0.584228	0.538	0.402	8.4442e-16	ENSMUSG00000025647	Shisa5
endothelia	3.7575e-20	0.323574	0.223	0.101	8.47429e-16	ENSMUSG00000014932	Yes1
endothelia	4.7938e-20	0.415711	0.204	0.088	1.08115e-15	ENSMUSG00000041870	Ankrd13a
endothelia	5.09693e-20	0.855186	0.46	0.336	1.14951e-15	ENSMUSG00000031503	Col4a2
endothelia	5.45039e-20	0.359238	0.163	0.061	1.22923e-15	ENSMUSG00000024030	Abcg1
endothelia	5.80322e-20	0.396941	0.13	0.044	1.3088e-15	ENSMUSG00000003500	Impdh1
endothelia	7.53602e-20	0.55397	0.734	0.703	1.6996e-15	ENSMUSG00000064373	Selenop
endothelia	1.20643e-19	0.427708	0.276	0.142	2.72087e-15	ENSMUSG00000020841	Cpd
endothelia	1.32826e-19	0.548206	0.637	0.594	2.99563e-15	ENSMUSG00000022892	App
endothelia	1.41313e-19	0.34967	0.223	0.102	3.18703e-15	ENSMUSG00000026883	Dab2ip
endothelia	2.42224e-19	0.26363	0.12	0.039	5.46288e-15	ENSMUSG00000100975	Gm28875
endothelia	2.54215e-19	0.60626	0.39	0.245	5.7333e-15	ENSMUSG00000032184	Lysmd2
endothelia	2.8921e-19	0.310915	0.167	0.066	6.52254e-15	ENSMUSG00000026604	Ptpn14
endothelia	3.66377e-19	0.519392	0.163	0.064	8.26291e-15	ENSMUSG00000022951	Rcan1
endothelia	4.47254e-19	0.616956	0.577	0.462	1.00869e-14	ENSMUSG00000026547	Tagln2
endothelia	9.26954e-19	0.511293	0.28	0.148	2.09056e-14	ENSMUSG00000028268	Gbp3
endothelia	3.41338e-18	0.613573	0.577	0.511	7.6982e-14	ENSMUSG00000055447	Cd47
endothelia	3.69036e-18	0.572127	0.433	0.305	8.32288e-14	ENSMUSG00000037815	Ctnna1
endothelia	4.64072e-18	0.351744	0.173	0.072	1.04662e-13	ENSMUSG00000000275	Trim25
endothelia	4.89541e-18	0.375537	0.225	0.106	1.10406e-13	ENSMUSG00000039735	Fnbp1l
endothelia	5.15287e-18	0.318579	0.144	0.055	1.16213e-13	ENSMUSG00000037972	Snn
endothelia	6.1534e-18	0.295999	0.155	0.061	1.38778e-13	ENSMUSG00000035778	Ggta1
endothelia	7.0086e-18	0.583522	0.427	0.301	1.58065e-13	ENSMUSG00000028868	Wasf2
endothelia	7.24026e-18	0.274656	0.173	0.071	1.6329e-13	ENSMUSG00000028273	Pdlim5
endothelia	7.4572e-18	0.600021	0.637	0.652	1.68182e-13	ENSMUSG00000053477	Tcf4
endothelia	8.67499e-18	0.443573	0.278	0.15	1.95647e-13	ENSMUSG00000061665	Cd2ap
endothelia	1.12681e-17	0.590898	0.452	0.319	2.5413e-13	ENSMUSG00000024308	Tapbp
endothelia	1.19767e-17	0.282159	0.874	0.89	2.7011e-13	ENSMUSG00000060591	Ifitm2
endothelia	1.27048e-17	0.259273	0.136	0.05	2.86532e-13	ENSMUSG00000031712	Il15
endothelia	1.74206e-17	0.371411	0.188	0.082	3.92888e-13	ENSMUSG00000042834	Nrep
endothelia	2.20327e-17	0.367701	0.225	0.11	4.96903e-13	ENSMUSG00000034006	Pqlc1
endothelia	2.23151e-17	0.381947	0.177	0.076	5.03272e-13	ENSMUSG00000090958	Lrrc32
endothelia	2.71501e-17	0.304282	0.181	0.078	6.12316e-13	ENSMUSG00000044197	Gpr146
endothelia	2.75756e-17	0.323722	0.231	0.112	6.21911e-13	ENSMUSG00000026796	Fam129b
endothelia	3.93378e-17	0.465246	0.348	0.216	8.87186e-13	ENSMUSG00000027803	Wwtr1
endothelia	5.26339e-17	0.40873	0.225	0.111	1.18705e-12	ENSMUSG00000047368	Abhd17b
endothelia	8.24555e-17	0.407064	0.763	0.823	1.85962e-12	ENSMUSG00000024048	Myl12a
endothelia	9.39781e-17	0.462028	0.604	0.522	2.11949e-12	ENSMUSG00000029622	Arpc1b
endothelia	9.44081e-17	0.414596	0.219	0.107	2.12919e-12	ENSMUSG00000009035	Tmem184b
endothelia	2.72392e-16	0.334422	0.219	0.106	6.14326e-12	ENSMUSG00000061740	Cyp2d22
endothelia	2.78392e-16	0.268293	0.14	0.055	6.27857e-12	ENSMUSG00000007837	Prrg2
endothelia	3.16258e-16	0.487981	0.363	0.228	7.13257e-12	ENSMUSG00000021458	2010111I01Rik
endothelia	4.78269e-16	0.379736	0.285	0.156	1.07864e-11	ENSMUSG00000027639	Samhd1
endothelia	4.94573e-16	0.612983	0.439	0.334	1.11541e-11	ENSMUSG00000030067	Foxp1
endothelia	7.5842e-16	0.357063	0.227	0.117	1.71046e-11	ENSMUSG00000000555	Itga5
endothelia	8.45891e-16	0.367117	0.223	0.11	1.90774e-11	ENSMUSG00000029528	Pxn
endothelia	8.93949e-16	0.438509	0.291	0.167	2.01612e-11	ENSMUSG00000026103	Gls
endothelia	9.27479e-16	0.444886	0.52	0.395	2.09174e-11	ENSMUSG00000035929	H2-Q4
endothelia	9.87832e-16	0.333553	0.196	0.093	2.22786e-11	ENSMUSG00000021036	Sptlc2
endothelia	1.18066e-15	0.732222	0.565	0.521	2.66275e-11	ENSMUSG00000073481	Marc2
endothelia	1.35067e-15	0.663452	0.542	0.48	3.04616e-11	ENSMUSG00000031799	Tpm4
endothelia	1.40269e-15	0.583709	0.52	0.433	3.16349e-11	ENSMUSG00000037062	Sh3glb1
endothelia	1.42852e-15	0.392229	0.219	0.108	3.22175e-11	ENSMUSG00000032038	St3gal4
endothelia	2.1282e-15	0.448071	0.28	0.159	4.79973e-11	ENSMUSG00000020823	Sec14l1
endothelia	2.70514e-15	0.269903	0.173	0.077	6.1009e-11	ENSMUSG00000021027	Ralgapa1
endothelia	3.11771e-15	0.408132	0.258	0.142	7.03136e-11	ENSMUSG00000042444	Mindy2
endothelia	3.80829e-15	0.257618	0.173	0.078	8.58884e-11	ENSMUSG00000015647	Lama5
endothelia	4.06139e-15	0.256634	0.126	0.049	9.15965e-11	ENSMUSG00000061778	Mospd2
endothelia	4.59732e-15	0.421136	0.202	0.098	1.03683e-10	ENSMUSG00000027931	Npr1
endothelia	4.82272e-15	0.355593	0.173	0.078	1.08767e-10	ENSMUSG00000049502	Dtx3l
endothelia	5.97955e-15	0.530275	0.307	0.184	1.34857e-10	ENSMUSG00000060675	Pla2g16
endothelia	6.74121e-15	0.435563	0.287	0.164	1.52034e-10	ENSMUSG00000025810	Nrp1
endothelia	7.10761e-15	0.285117	0.181	0.083	1.60298e-10	ENSMUSG00000090213	Tmem189
endothelia	8.52018e-15	0.328691	0.115	0.043	1.92156e-10	ENSMUSG00000070348	Ccnd1
endothelia	1.18285e-14	0.398983	0.303	0.185	2.66769e-10	ENSMUSG00000057738	Sptan1
endothelia	1.64945e-14	0.304804	0.159	0.069	3.72001e-10	ENSMUSG00000027514	Zbp1
endothelia	1.65374e-14	0.307077	0.262	0.145	3.72967e-10	ENSMUSG00000025860	Xiap
endothelia	2.90304e-14	0.389269	0.171	0.079	6.54722e-10	ENSMUSG00000016206	H2-M3
endothelia	3.27432e-14	0.281587	0.204	0.101	7.38458e-10	ENSMUSG00000026991	Pkp4
endothelia	4.07688e-14	0.269263	0.134	0.056	9.1946e-10	ENSMUSG00000022299	Slc25a32
endothelia	4.52185e-14	0.31726	0.229	0.122	1.01981e-09	ENSMUSG00000019846	Lama4
endothelia	5.73794e-14	0.413859	0.338	0.22	1.29408e-09	ENSMUSG00000003847	Nfat5
endothelia	6.17791e-14	0.499704	0.427	0.307	1.3933e-09	ENSMUSG00000034868	Myl12b
endothelia	6.20815e-14	0.582459	0.489	0.394	1.40012e-09	ENSMUSG00000063065	Mapk3
endothelia	6.72374e-14	0.41341	0.214	0.113	1.5164e-09	ENSMUSG00000033287	Kctd17
endothelia	7.39807e-14	0.263583	0.181	0.086	1.66849e-09	ENSMUSG00000021972	Hmbox1
endothelia	1.08957e-13	0.276565	0.171	0.08	2.4573e-09	ENSMUSG00000021279	Cdc42bpb
endothelia	2.25481e-13	0.348642	0.225	0.122	5.08527e-09	ENSMUSG00000022353	Mtss1
endothelia	3.61681e-13	0.289829	0.243	0.137	8.157e-09	ENSMUSG00000030275	Etnk1
endothelia	4.56577e-13	0.53592	0.365	0.258	1.02972e-08	ENSMUSG00000027953	Slc50a1
endothelia	5.18341e-13	0.25972	0.163	0.076	1.16901e-08	ENSMUSG00000049807	Arhgap23
endothelia	6.79675e-13	0.31662	0.202	0.104	1.53287e-08	ENSMUSG00000040430	Pitpnc1
endothelia	7.79141e-13	0.250129	0.179	0.089	1.7572e-08	ENSMUSG00000026490	Cdc42bpa
endothelia	8.22575e-13	0.432789	0.588	0.529	1.85515e-08	ENSMUSG00000020044	Timp3
endothelia	1.15283e-12	0.50985	0.291	0.18	2.59997e-08	ENSMUSG00000001098	Kctd10
endothelia	1.17663e-12	0.271487	0.186	0.092	2.65365e-08	ENSMUSG00000027102	Hoxd8
endothelia	1.2263e-12	0.304347	0.155	0.072	2.76567e-08	ENSMUSG00000024663	Rab3il1
endothelia	1.44434e-12	0.639699	0.534	0.49	3.25742e-08	ENSMUSG00000029064	Gnb1
endothelia	1.5351e-12	0.989563	0.528	0.497	3.46211e-08	ENSMUSG00000031502	Col4a1
endothelia	2.27387e-12	0.256233	0.179	0.091	5.12825e-08	ENSMUSG00000040479	Dgkz
endothelia	2.28284e-12	0.310542	0.268	0.159	5.14848e-08	ENSMUSG00000008730	Hipk1
endothelia	2.98393e-12	0.377878	0.272	0.164	6.72965e-08	ENSMUSG00000067336	Bmpr2
endothelia	4.21958e-12	0.251255	0.13	0.057	9.51641e-08	ENSMUSG00000036745	Ttll7
endothelia	5.78346e-12	0.557406	0.301	0.195	1.30434e-07	ENSMUSG00000028339	Col15a1
endothelia	7.09859e-12	0.607611	0.507	0.451	1.60094e-07	ENSMUSG00000026895	Ndufa8
endothelia	8.76464e-12	0.34551	0.2	0.108	1.97669e-07	ENSMUSG00000051343	Rab11fip5
endothelia	9.59414e-12	0.418172	0.324	0.206	2.16377e-07	ENSMUSG00000033355	Rtp4
endothelia	1.06218e-11	0.411764	0.647	0.623	2.39555e-07	ENSMUSG00000029810	Tmem176b
endothelia	1.5645e-11	0.304863	0.196	0.105	3.52842e-07	ENSMUSG00000030168	Adipor2
endothelia	1.62241e-11	0.408772	0.196	0.106	3.65902e-07	ENSMUSG00000041354	Rgl2
endothelia	2.37809e-11	0.327255	0.179	0.092	5.36331e-07	ENSMUSG00000026482	Rgl1
endothelia	2.41288e-11	0.352937	0.245	0.144	5.44178e-07	ENSMUSG00000003518	Dusp3
endothelia	3.00529e-11	0.466257	0.231	0.137	6.77782e-07	ENSMUSG00000024395	Lims2
endothelia	4.09135e-11	0.649969	0.313	0.215	9.22723e-07	ENSMUSG00000026566	Mpzl1
endothelia	4.39277e-11	0.356828	0.311	0.209	9.90701e-07	ENSMUSG00000028382	Ptbp3
endothelia	4.66851e-11	0.407022	0.227	0.135	1.05289e-06	ENSMUSG00000029599	Ddx54
endothelia	5.56254e-11	0.417138	0.338	0.229	1.25452e-06	ENSMUSG00000020009	Ifngr1
endothelia	5.81072e-11	0.318727	0.151	0.074	1.31049e-06	ENSMUSG00000049521	Cdc42ep1
endothelia	6.92017e-11	0.337409	0.237	0.139	1.56071e-06	ENSMUSG00000023150	Ivns1abp
endothelia	8.5826e-11	0.378357	0.73	0.797	1.93563e-06	ENSMUSG00000022890	Atp5j
endothelia	9.85151e-11	0.496167	0.371	0.268	2.22181e-06	ENSMUSG00000001123	Lgals9
endothelia	1.14421e-10	0.311606	0.249	0.152	2.58053e-06	ENSMUSG00000022150	Dab2
endothelia	1.31776e-10	0.529352	0.423	0.337	2.97196e-06	ENSMUSG00000030341	Tnfrsf1a
endothelia	1.35327e-10	0.569009	0.499	0.439	3.05203e-06	ENSMUSG00000079037	Prnp
endothelia	1.37711e-10	0.256344	0.153	0.076	3.10579e-06	ENSMUSG00000054920	Klhl5
endothelia	1.51068e-10	0.530354	0.369	0.273	3.40704e-06	ENSMUSG00000011958	Bnip2
endothelia	1.62382e-10	0.510955	0.464	0.375	3.6622e-06	ENSMUSG00000003541	Ier3
endothelia	1.73036e-10	0.403371	0.2	0.113	3.90247e-06	ENSMUSG00000002308	Cd320
endothelia	1.98611e-10	0.396777	0.346	0.24	4.47928e-06	ENSMUSG00000021190	Lgmn
endothelia	2.03089e-10	0.312859	0.142	0.07	4.58027e-06	ENSMUSG00000002804	Nudt14
endothelia	2.13335e-10	0.517047	0.379	0.286	4.81134e-06	ENSMUSG00000037235	Mxd4
endothelia	2.3096e-10	0.358091	0.19	0.106	5.20885e-06	ENSMUSG00000032679	Cd59a
endothelia	2.99698e-10	0.423463	0.274	0.176	6.7591e-06	ENSMUSG00000029561	Oasl2
endothelia	3.28455e-10	0.359522	0.291	0.194	7.40764e-06	ENSMUSG00000056216	Cebpg
endothelia	3.29469e-10	0.493356	0.567	0.51	7.43052e-06	ENSMUSG00000054364	Rhob
endothelia	4.17598e-10	0.374922	0.291	0.194	9.4181e-06	ENSMUSG00000085438	1700020I14Rik
endothelia	4.23655e-10	0.270161	0.835	0.871	9.5547e-06	ENSMUSG00000027523	Gnas
endothelia	4.25604e-10	0.316857	0.177	0.095	9.59865e-06	ENSMUSG00000026519	Tmem63a
endothelia	4.54173e-10	0.35041	0.295	0.193	1.0243e-05	ENSMUSG00000033545	Znrf1
endothelia	5.03458e-10	0.312771	0.157	0.081	1.13545e-05	ENSMUSG00000026544	Dusp23
endothelia	5.05804e-10	0.400532	0.736	0.832	1.14074e-05	ENSMUSG00000056201	Cfl1
endothelia	5.64188e-10	0.464737	0.544	0.508	1.27241e-05	ENSMUSG00000006932	Ctnnb1
endothelia	5.74356e-10	0.282678	0.132	0.064	1.29535e-05	ENSMUSG00000010047	Hyal2
endothelia	6.02956e-10	0.317779	0.214	0.128	1.35985e-05	ENSMUSG00000058793	Cds2
endothelia	6.69808e-10	0.335098	0.231	0.138	1.51062e-05	ENSMUSG00000024812	Tjp2
endothelia	9.49357e-10	0.253816	0.14	0.07	2.14108e-05	ENSMUSG00000045664	Cdc42ep2
endothelia	1.07584e-09	0.259319	0.794	0.883	2.42635e-05	ENSMUSG00000074884	Serf2
endothelia	1.21399e-09	0.256901	0.278	0.176	2.7379e-05	ENSMUSG00000020427	Igfbp3
endothelia	1.23755e-09	0.446305	0.377	0.284	2.79105e-05	ENSMUSG00000022443	Myh9
endothelia	1.29065e-09	0.270893	0.2	0.114	2.9108e-05	ENSMUSG00000034349	Smc4
endothelia	1.39296e-09	0.56522	0.697	0.718	3.14154e-05	ENSMUSG00000022010	Tsc22d1
endothelia	1.61802e-09	0.378564	0.307	0.209	3.64911e-05	ENSMUSG00000021892	Sh3bp5
endothelia	1.63472e-09	0.438982	0.264	0.169	3.68679e-05	ENSMUSG00000037211	Spry1
endothelia	1.64801e-09	0.274601	0.169	0.091	3.71675e-05	ENSMUSG00000024981	Acsl5
endothelia	1.86481e-09	0.303199	0.221	0.133	4.20571e-05	ENSMUSG00000020640	Itsn2
endothelia	1.92793e-09	0.442879	0.216	0.133	4.34806e-05	ENSMUSG00000017615	Tnfaip1
endothelia	2.50615e-09	0.307656	0.2	0.117	5.65213e-05	ENSMUSG00000025795	Rassf3
endothelia	3.34955e-09	0.357919	0.252	0.161	7.55424e-05	ENSMUSG00000028955	Vamp3
endothelia	4.15575e-09	0.325592	0.194	0.114	9.37247e-05	ENSMUSG00000020346	Mgat1
endothelia	4.72297e-09	0.331555	0.748	0.824	0.000106517	ENSMUSG00000066551	Hmgb1
endothelia	5.62701e-09	0.253906	0.161	0.086	0.000126906	ENSMUSG00000042594	Sh2b3
endothelia	5.6871e-09	0.341022	0.252	0.162	0.000128261	ENSMUSG00000036461	Elf1
endothelia	6.54144e-09	0.52382	0.449	0.392	0.000147529	ENSMUSG00000071654	Uqcc3
endothelia	8.76871e-09	0.260152	0.194	0.114	0.000197761	ENSMUSG00000022607	Ptk2
endothelia	9.13467e-09	0.256731	0.167	0.093	0.000206014	ENSMUSG00000030431	Tmem238
endothelia	9.75554e-09	0.345461	0.266	0.18	0.000220017	ENSMUSG00000044167	Foxo1
endothelia	1.00778e-08	0.486072	0.425	0.357	0.000227284	ENSMUSG00000037242	Clic4
endothelia	1.39897e-08	0.274442	0.181	0.102	0.000315509	ENSMUSG00000026773	Pfkfb3
endothelia	1.40143e-08	0.25869	0.19	0.111	0.000316065	ENSMUSG00000038976	Ppp1r9b
endothelia	1.51805e-08	0.540914	0.46	0.407	0.000342366	ENSMUSG00000035199	Arl6ip5
endothelia	1.73063e-08	0.311945	0.235	0.149	0.000390309	ENSMUSG00000030102	Itpr1
endothelia	1.84687e-08	0.321962	0.241	0.155	0.000416524	ENSMUSG00000028796	Phc2
endothelia	1.86167e-08	0.415803	0.328	0.242	0.000419862	ENSMUSG00000022971	Ifnar2
endothelia	2.50896e-08	0.388661	0.2	0.123	0.000565846	ENSMUSG00000032667	Pon2
endothelia	2.6477e-08	0.350192	0.212	0.132	0.000597136	ENSMUSG00000017774	Myo1c
endothelia	2.66658e-08	0.397658	0.722	0.793	0.000601395	ENSMUSG00000028639	Ybx1
endothelia	2.69137e-08	0.262146	0.12	0.059	0.000606985	ENSMUSG00000025747	Tyms
endothelia	2.8735e-08	0.466581	0.579	0.607	0.000648061	ENSMUSG00000001847	Rac1
endothelia	3.31613e-08	0.533161	0.381	0.313	0.000747887	ENSMUSG00000019173	Rab5c
endothelia	3.3526e-08	0.292464	0.153	0.085	0.000756112	ENSMUSG00000040268	Plekha1
endothelia	3.67105e-08	0.36831	0.334	0.244	0.000827932	ENSMUSG00000015243	Abca1
endothelia	4.70571e-08	0.434625	0.282	0.201	0.00106128	ENSMUSG00000028559	Osbpl9
endothelia	5.34169e-08	0.629861	0.402	0.347	0.00120471	ENSMUSG00000028763	Hspg2
endothelia	8.79444e-08	0.5038	0.509	0.475	0.00198341	ENSMUSG00000053931	Cnn3
endothelia	9.09512e-08	0.378163	0.113	0.058	0.00205122	ENSMUSG00000016024	Lbp
endothelia	9.48803e-08	0.329558	0.272	0.186	0.00213984	ENSMUSG00000063406	Tmed5
endothelia	1.33447e-07	0.369684	0.299	0.213	0.00300962	ENSMUSG00000019970	Sgk1
endothelia	1.41973e-07	0.328982	0.151	0.086	0.00320192	ENSMUSG00000022906	Parp9
endothelia	1.53299e-07	0.378012	0.243	0.165	0.00345736	ENSMUSG00000007476	Lrrc8a
endothelia	1.80683e-07	0.40087	0.274	0.194	0.00407493	ENSMUSG00000029148	Nrbp1
endothelia	2.18809e-07	0.401775	0.289	0.208	0.00493481	ENSMUSG00000025630	Hprt
endothelia	2.26609e-07	0.260994	0.237	0.157	0.00511072	ENSMUSG00000030447	Cyfip1
endothelia	2.34093e-07	0.389104	0.507	0.456	0.00527949	ENSMUSG00000028517	Plpp3
endothelia	2.41208e-07	0.268024	0.167	0.1	0.00543997	ENSMUSG00000059981	Taok2
endothelia	2.67368e-07	0.442067	0.534	0.484	0.00602994	ENSMUSG00000032231	Anxa2
endothelia	2.67941e-07	0.290479	0.153	0.088	0.00604287	ENSMUSG00000027276	Jag1
endothelia	2.96034e-07	0.411574	0.608	0.677	0.00667645	ENSMUSG00000029465	Arpc3
endothelia	3.13158e-07	0.460471	0.464	0.435	0.00706265	ENSMUSG00000069833	Ahnak
endothelia	3.15259e-07	0.517027	0.355	0.283	0.00711004	ENSMUSG00000047547	Cltb
endothelia	3.22878e-07	0.348329	0.26	0.181	0.00728187	ENSMUSG00000031523	Dlc1
endothelia	3.48613e-07	0.457649	0.608	0.642	0.00786228	ENSMUSG00000030647	Ndufc2
endothelia	4.6918e-07	0.325849	0.202	0.129	0.0105814	ENSMUSG00000042901	Aida
endothelia	4.83263e-07	0.384331	0.221	0.146	0.010899	ENSMUSG00000034724	Cnot6l
endothelia	5.11302e-07	0.276848	0.262	0.184	0.0115314	ENSMUSG00000021540	Smad5
endothelia	5.16339e-07	0.311604	0.21	0.136	0.011645	ENSMUSG00000018821	Avpi1
endothelia	5.58704e-07	0.482341	0.522	0.499	0.0126004	ENSMUSG00000027248	Pdia3
endothelia	5.9427e-07	0.380428	0.181	0.114	0.0134026	ENSMUSG00000026088	Mitd1
endothelia	6.08941e-07	0.445081	0.414	0.354	0.0137334	ENSMUSG00000035268	Pkig
endothelia	8.21609e-07	0.27237	0.285	0.199	0.0185297	ENSMUSG00000026335	Pam
endothelia	1.03625e-06	0.283256	0.235	0.161	0.0233706	ENSMUSG00000032479	Map4
endothelia	1.06645e-06	0.304447	0.229	0.157	0.0240516	ENSMUSG00000034101	Ctnnd1
endothelia	1.07592e-06	0.320692	0.173	0.106	0.0242652	ENSMUSG00000027078	Ube2l6
endothelia	1.14316e-06	0.378515	0.285	0.211	0.0257816	ENSMUSG00000038615	Nfe2l1
endothelia	1.22275e-06	0.421308	0.458	0.402	0.0275767	ENSMUSG00000030654	Arl6ip1
endothelia	1.28504e-06	0.469652	0.542	0.532	0.0289815	ENSMUSG00000025283	Sat1
endothelia	1.34515e-06	0.278123	0.196	0.128	0.0303372	ENSMUSG00000026269	Rnpepl1
endothelia	1.3615e-06	0.334316	0.14	0.083	0.0307058	ENSMUSG00000029034	Ints11
endothelia	1.37595e-06	0.282219	0.111	0.06	0.0310318	ENSMUSG00000038213	Tapbpl
endothelia	1.53337e-06	0.42494	0.571	0.6	0.034582	ENSMUSG00000054091	1810037I17Rik
endothelia	1.96804e-06	0.356032	0.175	0.113	0.0443853	ENSMUSG00000022863	Btg3
endothelia	2.27974e-06	0.284397	0.755	0.818	0.051415	ENSMUSG00000009013	Dynll1
endothelia	2.40161e-06	0.314621	0.691	0.714	0.0541636	ENSMUSG00000038393	Txnip
endothelia	2.41659e-06	0.383992	0.27	0.197	0.0545013	ENSMUSG00000028059	Arhgef2
endothelia	2.64862e-06	0.349794	0.2	0.133	0.0597343	ENSMUSG00000031402	Mpp1
endothelia	2.909e-06	0.295758	0.256	0.185	0.0656067	ENSMUSG00000041685	Fcho2
endothelia	3.16594e-06	0.297082	0.26	0.189	0.0714015	ENSMUSG00000027852	Nras
endothelia	3.24663e-06	0.507919	0.369	0.305	0.0732213	ENSMUSG00000020484	Xbp1
endothelia	3.72084e-06	0.336943	0.334	0.261	0.0839161	ENSMUSG00000040940	Arhgef1
endothelia	3.81412e-06	0.295297	0.287	0.206	0.0860199	ENSMUSG00000038370	Pcp4l1
endothelia	4.25304e-06	0.283628	0.175	0.114	0.0959189	ENSMUSG00000032076	Cadm1
endothelia	5.31007e-06	0.28789	0.245	0.174	0.119758	ENSMUSG00000020674	Pxdn
endothelia	5.62033e-06	0.254481	0.101	0.055	0.126755	ENSMUSG00000045932	Ifit2
endothelia	6.7518e-06	0.274481	0.237	0.168	0.152273	ENSMUSG00000024431	Nr3c1
endothelia	7.02523e-06	0.391506	0.338	0.281	0.15844	ENSMUSG00000001089	Luzp1
endothelia	7.65928e-06	0.331784	0.206	0.142	0.17274	ENSMUSG00000026946	Nmi
endothelia	8.74973e-06	0.280849	0.173	0.114	0.197333	ENSMUSG00000030451	Herc2
endothelia	1.11765e-05	0.444744	0.445	0.416	0.252063	ENSMUSG00000018326	Ywhab
endothelia	1.17168e-05	0.441882	0.528	0.542	0.264249	ENSMUSG00000028249	Sdcbp
endothelia	1.35726e-05	0.432632	0.429	0.394	0.306103	ENSMUSG00000079197	Psme2
endothelia	1.40563e-05	0.410993	0.584	0.617	0.317012	ENSMUSG00000023010	Tmbim6
endothelia	1.41997e-05	0.278811	0.179	0.119	0.320245	ENSMUSG00000020831	0610010K14Rik
endothelia	1.93628e-05	0.485899	0.313	0.257	0.436689	ENSMUSG00000035212	Leprot
endothelia	2.06218e-05	0.329259	0.173	0.115	0.465082	ENSMUSG00000046879	Irgm1
endothelia	2.41945e-05	0.260267	0.297	0.229	0.54566	ENSMUSG00000039361	Picalm
endothelia	3.35645e-05	0.298135	0.26	0.193	0.75698	ENSMUSG00000036533	Cdc42ep3
endothelia	3.48121e-05	0.507339	0.227	0.172	0.785116	ENSMUSG00000029581	Fscn1
endothelia	3.73242e-05	0.331866	0.2	0.141	0.841772	ENSMUSG00000051236	Msrb3
endothelia	4.72615e-05	0.361785	0.254	0.196	1	ENSMUSG00000032349	Elovl5
endothelia	4.74057e-05	0.349709	0.266	0.202	1	ENSMUSG00000025969	Nrp2
endothelia	4.81921e-05	0.468078	0.478	0.459	1	ENSMUSG00000002233	Rhoc
endothelia	5.26886e-05	0.415207	0.493	0.47	1	ENSMUSG00000017754	Pltp
endothelia	5.39462e-05	0.405609	0.435	0.41	1	ENSMUSG00000032050	Rdx
endothelia	5.99196e-05	0.319453	0.332	0.273	1	ENSMUSG00000062078	Qk
endothelia	6.28859e-05	0.309118	0.293	0.23	1	ENSMUSG00000043342	Hoxd9
endothelia	6.57742e-05	0.268561	0.12	0.074	1	ENSMUSG00000001786	Fbxo7
endothelia	6.98984e-05	0.318248	0.423	0.377	1	ENSMUSG00000026457	Adipor1
endothelia	7.59148e-05	0.280908	0.146	0.097	1	ENSMUSG00000016664	Pacsin2
endothelia	7.62982e-05	0.341159	0.26	0.2	1	ENSMUSG00000016487	Ppfibp1
endothelia	7.78188e-05	0.377471	0.305	0.251	1	ENSMUSG00000003346	Abhd17a
endothelia	8.46987e-05	0.326375	0.386	0.344	1	ENSMUSG00000052040	Klf13
endothelia	8.49757e-05	0.284583	0.231	0.172	1	ENSMUSG00000030682	Cdipt
endothelia	8.7955e-05	0.292759	0.216	0.158	1	ENSMUSG00000031479	Vps36
endothelia	8.95866e-05	0.417062	0.437	0.418	1	ENSMUSG00000057522	Spop
endothelia	9.30249e-05	0.391463	0.33	0.277	1	ENSMUSG00000019158	Tmem160
endothelia	0.000100232	0.337488	0.371	0.324	1	ENSMUSG00000025959	Klf7
endothelia	0.000111205	0.340595	0.299	0.242	1	ENSMUSG00000032328	Tmem30a
endothelia	0.000125115	0.448051	0.344	0.295	1	ENSMUSG00000086316	Nbdy
endothelia	0.000128592	0.298082	0.208	0.149	1	ENSMUSG00000020277	Pfkl
endothelia	0.000154489	0.431003	0.497	0.489	1	ENSMUSG00000022051	Bnip3l
endothelia	0.000162727	0.362515	0.247	0.188	1	ENSMUSG00000027669	Gnb4
endothelia	0.000189316	0.396093	0.443	0.434	1	ENSMUSG00000025868	Higd2a
endothelia	0.000195345	0.386585	0.596	0.652	1	ENSMUSG00000028692	Akr1a1
endothelia	0.00037624	0.306285	0.39	0.337	1	ENSMUSG00000095098	Ccdc85b
endothelia	0.000445882	0.313934	0.6	0.644	1	ENSMUSG00000027566	Psma7
endothelia	0.000463859	0.320731	0.243	0.191	1	ENSMUSG00000006301	Tmbim1
endothelia	0.000487192	0.338466	0.202	0.15	1	ENSMUSG00000002325	Irf9
endothelia	0.000488348	0.266022	0.151	0.106	1	ENSMUSG00000026860	Sh3glb2
endothelia	0.00060534	0.274002	0.272	0.216	1	ENSMUSG00000066456	Hmgn3
endothelia	0.000627382	0.271317	0.202	0.152	1	ENSMUSG00000052752	Traf7
endothelia	0.000648104	0.305984	0.233	0.186	1	ENSMUSG00000030352	Tspan9
endothelia	0.00070339	0.37595	0.198	0.151	1	ENSMUSG00000006390	Elovl1
endothelia	0.000728943	0.357527	0.227	0.175	1	ENSMUSG00000025509	Pnpla2
endothelia	0.000796161	0.296089	0.724	0.804	1	ENSMUSG00000028691	Prdx1
endothelia	0.000797413	0.377966	0.301	0.255	1	ENSMUSG00000020432	Tcn2
endothelia	0.000836385	0.266042	0.181	0.134	1	ENSMUSG00000029518	Rab35
endothelia	0.000867269	0.252845	0.21	0.159	1	ENSMUSG00000031627	Irf2
endothelia	0.000876794	0.3442	0.381	0.354	1	ENSMUSG00000040459	Arglu1
endothelia	0.00105461	0.302652	0.21	0.164	1	ENSMUSG00000038175	Mylip
endothelia	0.0012681	0.258505	0.202	0.155	1	ENSMUSG00000030374	Strn4
endothelia	0.00160166	0.285231	0.235	0.19	1	ENSMUSG00000031924	Cyb5b
endothelia	0.00174315	0.321612	0.581	0.637	1	ENSMUSG00000030122	Ptms
endothelia	0.00175115	0.269477	0.278	0.228	1	ENSMUSG00000026466	Tor1aip1
endothelia	0.00178223	0.34167	0.188	0.144	1	ENSMUSG00000094724	Rnaset2b
endothelia	0.00199625	0.370271	0.161	0.122	1	ENSMUSG00000021186	Fbln5
endothelia	0.00220109	0.270614	0.235	0.191	1	ENSMUSG00000026478	Lamc1
endothelia	0.0022867	0.442901	0.579	0.637	1	ENSMUSG00000010095	Slc3a2
endothelia	0.00234049	0.257841	0.19	0.144	1	ENSMUSG00000037573	Tob1
endothelia	0.00254662	0.275138	0.165	0.123	1	ENSMUSG00000030282	Cmas
endothelia	0.00255384	0.282568	0.122	0.085	1	ENSMUSG00000041712	Ubr7
endothelia	0.00264032	0.257328	0.221	0.176	1	ENSMUSG00000042726	Trafd1
endothelia	0.00269198	0.317181	0.586	0.642	1	ENSMUSG00000007815	Rhoa
endothelia	0.00278268	0.298759	0.377	0.343	1	ENSMUSG00000037820	Tgm2
endothelia	0.00279834	0.287831	0.249	0.21	1	ENSMUSG00000020232	Hmg20b
endothelia	0.00309688	0.325599	0.229	0.188	1	ENSMUSG00000020167	Tcf3
endothelia	0.00316593	0.266281	0.216	0.174	1	ENSMUSG00000040097	Flywch1
endothelia	0.00392398	0.409274	0.266	0.228	1	ENSMUSG00000013698	Pea15a
endothelia	0.00408367	0.376408	0.474	0.498	1	ENSMUSG00000027422	Rrbp1
endothelia	0.00418088	0.258435	0.192	0.151	1	ENSMUSG00000044345	Marveld1
endothelia	0.00444723	0.422361	0.311	0.278	1	ENSMUSG00000016382	Pls3
endothelia	0.00466301	0.348082	0.381	0.358	1	ENSMUSG00000019659	Ccdc12
endothelia	0.00499279	0.256588	0.303	0.262	1	ENSMUSG00000056429	Tgoln1
endothelia	0.00515161	0.384458	0.565	0.607	1	ENSMUSG00000042079	Hnrnpf
endothelia	0.00569117	0.280855	0.245	0.211	1	ENSMUSG00000024811	Tnks2
endothelia	0.00590645	0.332935	0.392	0.363	1	ENSMUSG00000035828	Pim3
endothelia	0.00773973	0.333758	0.233	0.198	1	ENSMUSG00000032437	Stt3b
endothelia	0.00836605	0.311545	0.435	0.437	1	ENSMUSG00000022982	Sod1
endothelia	0.00838568	0.354743	0.247	0.212	1	ENSMUSG00000016481	Cr1l
endothelia	0.00957878	0.259813	0.26	0.223	1	ENSMUSG00000020736	Nt5c
endothelia	0.0095862	0.279472	0.365	0.347	1	ENSMUSG00000021814	Anxa7
endothelia	0.00984781	0.301289	0.303	0.268	1	ENSMUSG00000025337	Sbds
epithelia	0	4.49457	0.91	0.085	0	ENSMUSG00000045545	Krt14
epithelia	0	3.93921	0.936	0.104	0	ENSMUSG00000053522	Lgals7
epithelia	0	3.43977	0.607	0.206	0	ENSMUSG00000019761	Krt10
epithelia	0	3.41569	0.514	0.022	0	ENSMUSG00000050359	Sprr1a
epithelia	0	3.40727	0.852	0.037	0	ENSMUSG00000061527	Krt5
epithelia	0	3.28877	0.893	0.036	0	ENSMUSG00000034634	Ly6d
epithelia	0	3.16872	0.912	0.247	0	ENSMUSG00000025068	Gsto1
epithelia	0	3.12143	0.601	0.026	0	ENSMUSG00000058354	Krt6a
epithelia	0	3.07242	0.312	0.019	0	ENSMUSG00000023041	Krt6b
epithelia	0	3.05795	0.901	0.037	0	ENSMUSG00000047281	Sfn
epithelia	0	3.03199	0.789	0.121	0	ENSMUSG00000027533	Fabp5
epithelia	0	3.01235	0.912	0.033	0	ENSMUSG00000019851	Perp
epithelia	0	2.96443	0.463	0.014	0	ENSMUSG00000044041	Krt13
epithelia	0	2.87917	0.624	0.015	0	ENSMUSG00000054146	Krt15
epithelia	0	2.63262	0.872	0.026	0	ENSMUSG00000057092	Fxyd3
epithelia	0	2.41616	0.369	0.024	0	ENSMUSG00000074199	Krtdap
epithelia	0	2.38676	0.245	0.02	0	ENSMUSG00000033765	Calm4
epithelia	0	2.37381	0.669	0.014	0	ENSMUSG00000060962	Dmkn
epithelia	0	2.33262	0.73	0.111	0	ENSMUSG00000032348	Gsta4
epithelia	0	2.2871	0.225	0.017	0	ENSMUSG00000050635	Sprr2f
epithelia	0	2.24397	0.277	0.038	0	ENSMUSG00000071561	BC100530
epithelia	0	2.23826	0.661	0.011	0	ENSMUSG00000063130	Calml3
epithelia	0	2.16986	0.211	0.02	0	ENSMUSG00000042212	Sprr2d
epithelia	0	2.00501	0.777	0.011	0	ENSMUSG00000042306	S100a14
epithelia	0	1.87384	0.61	0.025	0	ENSMUSG00000025150	Cbr2
epithelia	0	1.87011	0.249	0.011	0	ENSMUSG00000053797	Krt16
epithelia	0	1.81923	0.3	0.006	0	ENSMUSG00000071858	Gm94
epithelia	0	1.77372	0.201	0.009	0	ENSMUSG00000061144	Spink12
epithelia	0	1.74828	0.65	0.021	0	ENSMUSG00000026989	Dapl1
epithelia	0	1.73931	0.373	0.005	0	ENSMUSG00000055561	Spink5
epithelia	0	1.7207	0.358	0.007	0	ENSMUSG00000043681	Fam25c
epithelia	0	1.71535	0.82	0.428	0	ENSMUSG00000024659	Anxa1
epithelia	0	1.70527	0.906	0.391	0	ENSMUSG00000004951	Hspb1
epithelia	0	1.66908	0.686	0.011	0	ENSMUSG00000054889	Dsp
epithelia	0	1.64338	0.166	0.005	0	ENSMUSG00000019987	Arg1
epithelia	0	1.64154	0.232	0.008	0	ENSMUSG00000000983	Wfdc18
epithelia	0	1.58274	0.303	0.016	0	ENSMUSG00000035557	Krt17
epithelia	0	1.52918	0.468	0.018	0	ENSMUSG00000017723	Wfdc2
epithelia	0	1.52813	0.827	0.311	0	ENSMUSG00000074457	S100a16
epithelia	0	1.52412	0.58	0.008	0	ENSMUSG00000023039	Krt7
epithelia	0	1.47152	0.739	0.151	0	ENSMUSG00000030793	Pycard
epithelia	0	1.4383	0.522	0.006	0	ENSMUSG00000025064	Col17a1
epithelia	0	1.43732	0.855	0.299	0	ENSMUSG00000050335	Lgals3
epithelia	0	1.41742	0.478	0.009	0	ENSMUSG00000004885	Crabp2
epithelia	0	1.37572	0.607	0.01	0	ENSMUSG00000051397	Tacstd2
epithelia	0	1.36748	0.657	0.115	0	ENSMUSG00000001552	Jup
epithelia	0	1.34871	0.55	0.008	0	ENSMUSG00000028435	Aqp3
epithelia	0	1.29598	0.755	0.416	0	ENSMUSG00000003955	Fam162a
epithelia	0	1.2955	0.543	0.006	0	ENSMUSG00000008601	Rab25
epithelia	0	1.28954	0.382	0.004	0	ENSMUSG00000057454	Lypd3
epithelia	0	1.26521	0.569	0.006	0	ENSMUSG00000025481	Urah
epithelia	0	1.26012	0.147	0.002	0	ENSMUSG00000059668	Krt4
epithelia	0	1.22475	0.291	0.006	0	ENSMUSG00000028716	Pdzk1ip1
epithelia	0	1.21509	0.89	0.697	0	ENSMUSG00000028367	Txn1
epithelia	0	1.21236	0.636	0.093	0	ENSMUSG00000018821	Avpi1
epithelia	0	1.16037	0.731	0.378	0	ENSMUSG00000033161	Atp1a1
epithelia	0	1.15631	0.567	0.006	0	ENSMUSG00000032013	Trim29
epithelia	0	1.13367	0.768	0.268	0	ENSMUSG00000074227	Spint2
epithelia	0	1.13263	0.549	0.005	0	ENSMUSG00000021950	Anxa8
epithelia	0	1.12365	0.454	0.007	0	ENSMUSG00000032373	Car12
epithelia	0	1.10607	0.496	0.004	0	ENSMUSG00000067006	Serpinb5
epithelia	0	1.08564	0.951	0.771	0	ENSMUSG00000027907	S100a11
epithelia	0	1.05419	0.848	0.588	0	ENSMUSG00000016319	Slc25a5
epithelia	0	1.0399	0.512	0.005	0	ENSMUSG00000000308	Ckmt1
epithelia	0	1.03666	0.226	0.003	0	ENSMUSG00000043461	Sptssb
epithelia	0	1.02405	0.261	0.008	0	ENSMUSG00000032068	Plet1
epithelia	0	1.0236	0.352	0.007	0	ENSMUSG00000024810	Il33
epithelia	0	1.00951	0.477	0.009	0	ENSMUSG00000022510	Trp63
epithelia	0	1.00891	0.522	0.032	0	ENSMUSG00000057286	St6galnac2
epithelia	0	1.00213	0.472	0.004	0	ENSMUSG00000026413	Pkp1
epithelia	0	0.993995	0.811	0.456	0	ENSMUSG00000032231	Anxa2
epithelia	0	0.9919	0.649	0.239	0	ENSMUSG00000020592	Sdc1
epithelia	0	0.961321	0.117	0.004	0	ENSMUSG00000031757	Mt4
epithelia	0	0.944099	0.348	0.005	0	ENSMUSG00000052974	Cyp2f2
epithelia	0	0.942542	0.404	0.047	0	ENSMUSG00000026202	Tuba4a
epithelia	0	0.940328	0.372	0.003	0	ENSMUSG00000097850	4631405K08Rik
epithelia	0	0.93292	0.933	0.846	0	ENSMUSG00000033307	Mif
epithelia	0	0.918708	0.505	0.11	0	ENSMUSG00000028124	Gclm
epithelia	0	0.903473	0.233	0.003	0	ENSMUSG00000034362	Csta1
epithelia	0	0.903099	0.285	0.004	0	ENSMUSG00000003051	Elf3
epithelia	0	0.895547	0.453	0.015	0	ENSMUSG00000005148	Klf5
epithelia	0	0.894476	0.482	0.049	0	ENSMUSG00000027111	Itga6
epithelia	0	0.891132	0.961	0.941	0	ENSMUSG00000071866	Ppia
epithelia	0	0.846408	0.372	0.007	0	ENSMUSG00000045394	Epcam
epithelia	0	0.842375	0.403	0.002	0	ENSMUSG00000041782	Lad1
epithelia	0	0.833458	0.235	0.026	0	ENSMUSG00000027562	Car2
epithelia	0	0.825676	0.426	0.003	0	ENSMUSG00000012350	Ehf
epithelia	0	0.821655	0.485	0.133	0	ENSMUSG00000022111	Uchl3
epithelia	0	0.81253	0.108	0.002	0	ENSMUSG00000054046	Klk13
epithelia	0	0.808005	0.272	0.003	0	ENSMUSG00000024331	Dsc2
epithelia	0	0.804235	0.154	0.002	0	ENSMUSG00000090356	Teddm3
epithelia	0	0.796176	0.454	0.099	0	ENSMUSG00000020089	Ppa1
epithelia	0	0.789313	0.394	0.005	0	ENSMUSG00000096215	Smim22
epithelia	0	0.78642	0.518	0.107	0	ENSMUSG00000041926	Rnpep
epithelia	0	0.783767	0.574	0.177	0	ENSMUSG00000025630	Hprt
epithelia	0	0.774627	0.147	0.002	0	ENSMUSG00000032454	Rbp2
epithelia	0	0.766931	0.364	0.004	0	ENSMUSG00000038415	Foxq1
epithelia	0	0.73513	0.258	0.005	0	ENSMUSG00000027377	Mall
epithelia	0	0.723415	0.404	0.019	0	ENSMUSG00000036111	Lmo1
epithelia	0	0.715832	0.44	0.052	0	ENSMUSG00000033295	Ptprf
epithelia	0	0.695429	0.561	0.088	0	ENSMUSG00000047139	Cd24a
epithelia	0	0.679086	0.403	0.053	0	ENSMUSG00000028645	Slc2a1
epithelia	0	0.670118	0.34	0.003	0	ENSMUSG00000054459	Vsnl1
epithelia	0	0.667867	0.494	0.12	0	ENSMUSG00000055044	Pdlim1
epithelia	0	0.666885	0.323	0.002	0	ENSMUSG00000089804	Gm16136
epithelia	0	0.65829	0.164	0.005	0	ENSMUSG00000046352	Gjb2
epithelia	0	0.657153	0.365	0.012	0	ENSMUSG00000054065	Pkp3
epithelia	0	0.654902	0.309	0.056	0	ENSMUSG00000030587	2200002D01Rik
epithelia	0	0.647602	0.406	0.067	0	ENSMUSG00000030431	Tmem238
epithelia	0	0.645639	0.349	0.002	0	ENSMUSG00000021506	Pitx1
epithelia	0	0.63143	0.155	0.003	0	ENSMUSG00000028148	Them5
epithelia	0	0.627334	0.403	0.07	0	ENSMUSG00000052397	Ezr
epithelia	0	0.623286	0.99	0.97	0	ENSMUSG00000057841	Rpl32
epithelia	0	0.619893	0.357	0.003	0	ENSMUSG00000026638	Irf6
epithelia	0	0.609027	0.36	0.012	0	ENSMUSG00000020758	Itgb4
epithelia	0	0.607704	0.366	0.016	0	ENSMUSG00000031877	Ces2g
epithelia	0	0.602222	0.297	0.005	0	ENSMUSG00000000303	Cdh1
epithelia	0	0.601458	0.352	0.01	0	ENSMUSG00000027684	Mecom
epithelia	0	0.596442	0.355	0.027	0	ENSMUSG00000018012	Rac3
epithelia	0	0.596115	0.197	0.009	0	ENSMUSG00000040564	Apoc1
epithelia	0	0.59418	0.972	0.957	0	ENSMUSG00000025362	Rps26
epithelia	0	0.580113	0.35	0.027	0	ENSMUSG00000024059	Clip4
epithelia	0	0.578742	0.183	0.002	0	ENSMUSG00000026327	Serpinb11
epithelia	0	0.576147	0.927	0.915	0	ENSMUSG00000038900	Rpl12
epithelia	0	0.570872	0.101	0.002	0	ENSMUSG00000030693	Klk10
epithelia	0	0.558934	0.334	0.068	0	ENSMUSG00000039450	Dcxr
epithelia	0	0.557947	0.129	0.001	0	ENSMUSG00000074445	Sprr2a3
epithelia	0	0.549171	0.128	0.008	0	ENSMUSG00000040204	Pclaf
epithelia	0	0.546092	0.923	0.931	0	ENSMUSG00000063316	Rpl27
epithelia	0	0.543933	0.151	0.001	0	ENSMUSG00000015093	Clic3
epithelia	0	0.530485	0.301	0.004	0	ENSMUSG00000017607	Tns4
epithelia	0	0.529854	0.99	0.97	0	ENSMUSG00000067274	Rplp0
epithelia	0	0.527955	0.165	0.005	0	ENSMUSG00000018569	Cldn7
epithelia	0	0.522827	0.278	0.005	0	ENSMUSG00000032313	Tmem266
epithelia	0	0.520956	0.923	0.924	0	ENSMUSG00000028936	Rpl22
epithelia	0	0.517108	0.265	0.004	0	ENSMUSG00000019102	Aldh3a1
epithelia	0	0.516431	0.957	0.953	0	ENSMUSG00000061983	Rps12
epithelia	0	0.510693	0.282	0.007	0	ENSMUSG00000051367	Six1
epithelia	0	0.508084	0.252	0.001	0	ENSMUSG00000006143	Upk3bl
epithelia	0	0.508052	0.293	0.002	0	ENSMUSG00000059898	Dsc3
epithelia	0	0.502372	0.304	0.016	0	ENSMUSG00000023232	Serinc2
epithelia	0	0.502329	0.384	0.073	0	ENSMUSG00000002980	Bcam
epithelia	0	0.501914	0.973	0.96	0	ENSMUSG00000059291	Rpl11
epithelia	0	0.501688	0.298	0.001	0	ENSMUSG00000027356	Fermt1
epithelia	0	0.498699	0.256	0.002	0	ENSMUSG00000032033	Barx2
epithelia	0	0.497834	0.159	0.002	0	ENSMUSG00000078144	Capns2
epithelia	0	0.492902	0.139	0.001	0	ENSMUSG00000044748	Defb1
epithelia	0	0.489849	0.283	0.033	0	ENSMUSG00000004864	Mapk13
epithelia	0	0.488824	0.303	0.007	0	ENSMUSG00000068740	Celsr2
epithelia	0	0.488367	0.134	0.002	0	ENSMUSG00000047501	Cldn4
epithelia	0	0.485253	0.316	0.007	0	ENSMUSG00000029149	Krtcap3
epithelia	0	0.483831	0.959	0.943	0	ENSMUSG00000030432	Rpl28
epithelia	0	0.480636	0.187	0.02	0	ENSMUSG00000019853	Hebp2
epithelia	0	0.479953	0.244	0.014	0	ENSMUSG00000039323	Igfbp2
epithelia	0	0.478757	0.301	0.039	0	ENSMUSG00000055612	Cdca7
epithelia	0	0.478035	0.248	0.002	0	ENSMUSG00000029755	Dlx5
epithelia	0	0.475516	0.137	0.001	0	ENSMUSG00000035861	Tmprss11b
epithelia	0	0.4755	0.283	0.001	0	ENSMUSG00000055333	Fat2
epithelia	0	0.4734	0.36	0.057	0	ENSMUSG00000038235	F11r
epithelia	0	0.472767	0.949	0.95	0	ENSMUSG00000052146	Rps10
epithelia	0	0.472617	0.336	0.05	0	ENSMUSG00000026923	Notch1
epithelia	0	0.471812	0.203	0.009	0	ENSMUSG00000069808	Fam57a
epithelia	0	0.471527	0.971	0.971	0	ENSMUSG00000046364	Rpl27a
epithelia	0	0.470997	0.31	0.031	0	ENSMUSG00000032012	Nectin1
epithelia	0	0.470838	0.987	0.965	0	ENSMUSG00000008668	Rps18
epithelia	0	0.470811	0.302	0.022	0	ENSMUSG00000070348	Ccnd1
epithelia	0	0.453126	0.305	0.038	0	ENSMUSG00000017897	Eya2
epithelia	0	0.442719	0.174	0.012	0	ENSMUSG00000034282	Evpl
epithelia	0	0.439578	0.252	0.006	0	ENSMUSG00000002799	Jag2
epithelia	0	0.438725	0.967	0.952	0	ENSMUSG00000061787	Rps17
epithelia	0	0.435701	0.197	0.002	0	ENSMUSG00000027315	Spint1
epithelia	0	0.435171	0.23	0.001	0	ENSMUSG00000028786	Tmem54
epithelia	0	0.42993	0.307	0.051	0	ENSMUSG00000002804	Nudt14
epithelia	0	0.42724	0.28	0.044	0	ENSMUSG00000076441	Ass1
epithelia	0	0.424194	0.163	0.002	0	ENSMUSG00000048399	Tprg
epithelia	0	0.419218	0.26	0.001	0	ENSMUSG00000035498	Cdcp1
epithelia	0	0.415644	0.112	0.001	0	ENSMUSG00000036731	Cysrt1
epithelia	0	0.411924	0.156	0.002	0	ENSMUSG00000010080	Epn3
epithelia	0	0.411749	0.17	0.002	0	ENSMUSG00000075217	4833423E24Rik
epithelia	0	0.407168	0.972	0.975	0	ENSMUSG00000025508	Rplp2
epithelia	0	0.403161	0.967	0.963	0	ENSMUSG00000063457	Rps15
epithelia	0	0.399114	0.195	0.005	0	ENSMUSG00000040938	Slc16a11
epithelia	0	0.397566	0.239	0.008	0	ENSMUSG00000033377	Palmd
epithelia	0	0.395048	0.237	0.008	0	ENSMUSG00000026639	Lamb3
epithelia	0	0.39458	0.237	0.011	0	ENSMUSG00000001247	Lsr
epithelia	0	0.389669	0.235	0.001	0	ENSMUSG00000021118	Plek2
epithelia	0	0.387602	0.111	0.002	0	ENSMUSG00000014725	Adam28
epithelia	0	0.38193	0.138	0	0	ENSMUSG00000079451	Tmprss11g
epithelia	0	0.377944	0.178	0.011	0	ENSMUSG00000006715	Gmnn
epithelia	0	0.37624	0.215	0.007	0	ENSMUSG00000032092	Mpzl2
epithelia	0	0.376135	0.184	0.002	0	ENSMUSG00000059900	Tmem40
epithelia	0	0.371355	0.237	0.011	0	ENSMUSG00000038721	Hoxb7
epithelia	0	0.367297	0.205	0.014	0	ENSMUSG00000036225	Kctd1
epithelia	0	0.367053	0.16	0.001	0	ENSMUSG00000003309	Ap1m2
epithelia	0	0.365535	0.197	0.023	0	ENSMUSG00000028860	Sytl1
epithelia	0	0.36395	0.117	0.001	0	ENSMUSG00000024479	Mal2
epithelia	0	0.362368	0.979	0.984	0	ENSMUSG00000020460	Rps27a
epithelia	0	0.359574	0.212	0.014	0	ENSMUSG00000024640	Psat1
epithelia	0	0.357775	0.154	0.005	0	ENSMUSG00000020607	Fam84a
epithelia	0	0.356398	0.213	0.004	0	ENSMUSG00000005251	Ripk4
epithelia	0	0.354174	0.231	0.018	0	ENSMUSG00000001348	Acp5
epithelia	0	0.349802	0.182	0.008	0	ENSMUSG00000034926	Dhcr24
epithelia	0	0.348806	0.211	0.005	0	ENSMUSG00000002489	Tiam1
epithelia	0	0.343651	0.205	0.008	0	ENSMUSG00000056648	Hoxb8
epithelia	0	0.342684	0.128	0.003	0	ENSMUSG00000006411	Nectin4
epithelia	0	0.339859	0.212	0.001	0	ENSMUSG00000040728	Esrp1
epithelia	0	0.337469	0.137	0.004	0	ENSMUSG00000025574	Tk1
epithelia	0	0.336441	0.295	0.051	0	ENSMUSG00000025997	Ikzf2
epithelia	0	0.330313	0.147	0.011	0	ENSMUSG00000028039	Efna3
epithelia	0	0.327031	0.178	0.004	0	ENSMUSG00000030559	Rab38
epithelia	0	0.3262	0.121	0.001	0	ENSMUSG00000034607	Pof1b
epithelia	0	0.325623	0.144	0.009	0	ENSMUSG00000034382	AI661453
epithelia	0	0.324964	0.209	0.01	0	ENSMUSG00000022629	Kif21a
epithelia	0	0.320532	0.219	0.015	0	ENSMUSG00000027932	Slc27a3
epithelia	0	0.320107	0.191	0.005	0	ENSMUSG00000038618	Rassf7
epithelia	0	0.318792	0.173	0.001	0	ENSMUSG00000027224	Duoxa1
epithelia	0	0.317126	0.174	0.001	0	ENSMUSG00000051431	Gpr87
epithelia	0	0.31523	0.18	0.006	0	ENSMUSG00000034435	Tmem30b
epithelia	0	0.311065	0.22	0.014	0	ENSMUSG00000034684	Sema3f
epithelia	0	0.308936	0.19	0.002	0	ENSMUSG00000029055	Plch2
epithelia	0	0.308635	0.178	0.004	0	ENSMUSG00000026167	Wnt10a
epithelia	0	0.304084	0.183	0.001	0	ENSMUSG00000021359	Tfap2a
epithelia	0	0.303461	0.171	0.002	0	ENSMUSG00000031995	St14
epithelia	0	0.301857	0.213	0.019	0	ENSMUSG00000019734	Tmc4
epithelia	0	0.295262	0.145	0.007	0	ENSMUSG00000038781	Stap2
epithelia	0	0.294026	0.182	0.001	0	ENSMUSG00000040434	Large2
epithelia	0	0.293252	0.171	0.008	0	ENSMUSG00000040653	Ppp1r14c
epithelia	0	0.293213	0.167	0.008	0	ENSMUSG00000025504	Eps8l2
epithelia	0	0.293078	0.204	0.021	0	ENSMUSG00000068748	Ptprz1
epithelia	0	0.291335	0.177	0.016	0	ENSMUSG00000027555	Car13
epithelia	0	0.290714	0.175	0.002	0	ENSMUSG00000029754	Dlx6
epithelia	0	0.289686	0.208	0.015	0	ENSMUSG00000000861	Bcl11a
epithelia	0	0.289568	0.117	0.002	0	ENSMUSG00000042808	Gpx2
epithelia	0	0.287632	0.109	0.001	0	ENSMUSG00000020159	Gabrp
epithelia	0	0.286814	0.232	0.03	0	ENSMUSG00000053646	Plxnb1
epithelia	0	0.28139	0.192	0.004	0	ENSMUSG00000016028	Celsr1
epithelia	0	0.279962	0.141	0.001	0	ENSMUSG00000019312	Grb7
epithelia	0	0.277946	0.14	0.001	0	ENSMUSG00000040525	Cblc
epithelia	0	0.275076	0.109	0.001	0	ENSMUSG00000032091	Tmprss4
epithelia	0	0.274102	0.172	0.005	0	ENSMUSG00000063060	Sox7
epithelia	0	0.271654	0.117	0.002	0	ENSMUSG00000067001	Serpinb7
epithelia	0	0.270704	0.174	0.006	0	ENSMUSG00000040734	Ppp1r13l
epithelia	0	0.268537	0.148	0.003	0	ENSMUSG00000021469	Msx2
epithelia	0	0.265543	0.101	0.001	0	ENSMUSG00000024922	Ovol1
epithelia	0	0.260286	0.149	0.01	0	ENSMUSG00000000690	Hoxb6
epithelia	0	0.259809	0.146	0.007	0	ENSMUSG00000025330	Padi4
epithelia	0	0.258672	0.154	0.001	0	ENSMUSG00000041605	5730559C18Rik
epithelia	7.06698e-307	0.455681	0.957	0.949	1.59382e-302	ENSMUSG00000073702	Rpl31
epithelia	1.64991e-304	0.932017	0.7	0.355	3.72105e-300	ENSMUSG00000037601	Nme1
epithelia	2.36793e-303	0.311832	0.122	0.007	5.34039e-299	ENSMUSG00000046694	Fam46b
epithelia	5.96768e-303	0.76299	0.596	0.237	1.34589e-298	ENSMUSG00000056612	Ppp1r14b
epithelia	1.06629e-302	0.685608	0.752	0.38	2.40481e-298	ENSMUSG00000028843	Sh3bgrl3
epithelia	5.2118e-300	1.28782	0.102	0.004	1.17542e-295	ENSMUSG00000063651	Cnfn
epithelia	1.26943e-296	0.742228	0.685	0.288	2.86294e-292	ENSMUSG00000075602	Ly6a
epithelia	1.021e-295	0.655261	0.504	0.163	2.30266e-291	ENSMUSG00000035493	Tgfbi
epithelia	1.23018e-295	0.971973	0.474	0.147	2.77442e-291	ENSMUSG00000011884	Gltp
epithelia	1.24229e-294	0.252077	0.124	0.008	2.80173e-290	ENSMUSG00000035834	Polr3g
epithelia	7.38195e-294	0.350428	0.985	0.975	1.66485e-289	ENSMUSG00000047675	Rps8
epithelia	2.50684e-292	0.865426	0.804	0.522	5.65368e-288	ENSMUSG00000063229	Ldha
epithelia	2.45054e-290	0.452957	0.327	0.071	5.52671e-286	ENSMUSG00000070047	Fat1
epithelia	2.82272e-289	1.02194	0.654	0.302	6.36607e-285	ENSMUSG00000038412	Higd1a
epithelia	2.34463e-285	0.799188	0.607	0.263	5.28784e-281	ENSMUSG00000041801	Phlda3
epithelia	3.36191e-285	1.02101	0.118	0.007	7.58212e-281	ENSMUSG00000054905	Stfa3
epithelia	1.13389e-278	0.696501	0.855	0.746	2.55725e-274	ENSMUSG00000049751	Rpl36al
epithelia	1.64625e-277	0.380792	0.326	0.072	3.71279e-273	ENSMUSG00000056214	Pard6g
epithelia	1.93665e-273	0.68264	0.543	0.204	4.36773e-269	ENSMUSG00000021458	2010111I01Rik
epithelia	2.85403e-273	0.259061	0.135	0.011	6.43668e-269	ENSMUSG00000025001	Hells
epithelia	2.35333e-272	0.405653	0.977	0.962	5.30747e-268	ENSMUSG00000025794	Rpl14
epithelia	1.71271e-271	0.988214	0.655	0.307	3.86268e-267	ENSMUSG00000031762	Mt2
epithelia	1.21567e-268	0.38251	0.977	0.973	2.74169e-264	ENSMUSG00000030744	Rps3
epithelia	8.77449e-265	0.451742	0.107	0.006	1.97891e-260	ENSMUSG00000017716	Birc5
epithelia	5.89216e-263	0.515401	0.534	0.184	1.32886e-258	ENSMUSG00000033685	Ucp2
epithelia	1.93721e-261	0.399875	0.969	0.952	4.36899e-257	ENSMUSG00000012405	Rpl15
epithelia	3.65594e-261	0.38379	0.967	0.962	8.24524e-257	ENSMUSG00000003429	Rps11
epithelia	4.35635e-261	0.461703	0.393	0.108	9.82488e-257	ENSMUSG00000021215	Net1
epithelia	8.30844e-259	0.553953	0.499	0.17	1.8738e-254	ENSMUSG00000026688	Mgst3
epithelia	1.53638e-258	0.53291	0.901	0.876	3.46499e-254	ENSMUSG00000025967	Eef1b2
epithelia	2.34529e-258	0.666189	0.893	0.795	5.28934e-254	ENSMUSG00000028691	Prdx1
epithelia	2.35882e-258	0.364614	0.296	0.063	5.31984e-254	ENSMUSG00000025650	Col7a1
epithelia	3.40527e-258	0.435502	0.37	0.096	7.67991e-254	ENSMUSG00000009585	Apobec3
epithelia	5.20173e-257	0.316051	0.232	0.04	1.17315e-252	ENSMUSG00000020846	Rflnb
epithelia	1.34813e-256	0.285734	0.196	0.028	3.04044e-252	ENSMUSG00000050199	Lgr4
epithelia	2.46419e-256	0.663416	0.5	0.18	5.55749e-252	ENSMUSG00000025499	Hras
epithelia	2.39301e-255	0.376358	0.971	0.967	5.39695e-251	ENSMUSG00000057863	Rpl36
epithelia	6.92732e-255	0.349028	0.159	0.018	1.56232e-250	ENSMUSG00000053559	Smagp
epithelia	2.19e-254	0.481412	0.34	0.085	4.9391e-250	ENSMUSG00000053398	Phgdh
epithelia	1.87378e-253	0.267137	0.237	0.041	4.22593e-249	ENSMUSG00000027954	Efna1
epithelia	4.87787e-247	0.250986	0.106	0.007	1.10011e-242	ENSMUSG00000039457	Ppl
epithelia	8.42614e-247	0.368436	0.302	0.067	1.90035e-242	ENSMUSG00000020108	Ddit4
epithelia	1.55498e-246	0.722221	0.27	0.058	3.50694e-242	ENSMUSG00000044986	Tst
epithelia	6.67234e-245	0.828993	0.682	0.369	1.50481e-240	ENSMUSG00000063524	Eno1
epithelia	9.75182e-245	0.487227	0.162	0.02	2.19933e-240	ENSMUSG00000064023	Klk8
epithelia	1.62265e-244	0.336133	0.258	0.051	3.65956e-240	ENSMUSG00000041936	Agrn
epithelia	1.38924e-243	0.533953	0.101	0.006	3.13316e-239	ENSMUSG00000020914	Top2a
epithelia	2.43906e-243	0.359548	0.288	0.064	5.50081e-239	ENSMUSG00000029101	Rgs12
epithelia	5.06234e-243	0.475086	0.927	0.917	1.14171e-238	ENSMUSG00000021660	Btf3
epithelia	1.4838e-242	0.417588	0.322	0.079	3.34641e-238	ENSMUSG00000020451	Limk2
epithelia	2.07286e-240	0.277776	0.231	0.041	4.67492e-236	ENSMUSG00000021754	Map3k1
epithelia	4.16733e-240	0.796905	0.738	0.443	9.39859e-236	ENSMUSG00000060032	H2afj
epithelia	1.34412e-238	0.360813	0.149	0.017	3.03139e-234	ENSMUSG00000078202	Nrarp
epithelia	1.48379e-238	0.278661	0.169	0.022	3.34639e-234	ENSMUSG00000026315	Serpinb8
epithelia	6.8278e-238	0.803983	0.784	0.51	1.53987e-233	ENSMUSG00000025283	Sat1
epithelia	8.57561e-238	0.387035	0.3	0.07	1.93406e-233	ENSMUSG00000033721	Vav3
epithelia	1.94533e-236	0.761028	0.636	0.336	4.3873e-232	ENSMUSG00000021957	Tkt
epithelia	2.81535e-235	0.368546	0.336	0.087	6.34945e-231	ENSMUSG00000024270	Slc39a6
epithelia	6.50983e-234	0.457511	0.387	0.113	1.46816e-229	ENSMUSG00000057530	Ece1
epithelia	4.05663e-233	0.443035	0.398	0.116	9.14892e-229	ENSMUSG00000036856	Wnt4
epithelia	9.38653e-232	0.327988	0.394	0.112	2.11695e-227	ENSMUSG00000021728	Emb
epithelia	2.83049e-231	0.742665	0.839	0.678	6.3836e-227	ENSMUSG00000078812	Eif5a
epithelia	5.19506e-231	0.518058	0.159	0.021	1.17164e-226	ENSMUSG00000004988	Fxyd4
epithelia	1.30312e-230	0.709618	0.795	0.585	2.93892e-226	ENSMUSG00000018585	Atox1
epithelia	8.41221e-230	0.37894	0.965	0.951	1.8972e-225	ENSMUSG00000028234	Rps20
epithelia	2.2344e-229	0.790361	0.684	0.394	5.03925e-225	ENSMUSG00000036309	Skp1a
epithelia	1.23049e-228	0.851294	0.151	0.019	2.77512e-224	ENSMUSG00000024846	Cst6
epithelia	5.26307e-226	0.364268	0.262	0.057	1.18698e-221	ENSMUSG00000037493	Cib2
epithelia	1.14501e-225	0.66105	0.831	0.739	2.58233e-221	ENSMUSG00000036371	Serbp1
epithelia	4.47112e-222	0.406181	0.951	0.941	1.00837e-217	ENSMUSG00000032518	Rpsa
epithelia	5.13299e-222	0.275566	0.192	0.031	1.15764e-217	ENSMUSG00000034930	Rtkn
epithelia	1.54283e-221	0.342679	0.961	0.967	3.47955e-217	ENSMUSG00000090862	Rps13
epithelia	1.43226e-220	0.291027	0.253	0.053	3.23018e-216	ENSMUSG00000069094	Pde7a
epithelia	1.62244e-220	0.349187	0.971	0.97	3.65909e-216	ENSMUSG00000079641	Rpl39
epithelia	2.78696e-219	0.323929	0.977	0.967	6.28543e-215	ENSMUSG00000060938	Rpl26
epithelia	6.35212e-215	0.337637	0.978	0.976	1.43259e-210	ENSMUSG00000062328	Rpl17
epithelia	4.00485e-213	0.419791	0.907	0.92	9.03213e-209	ENSMUSG00000074129	Rpl13a
epithelia	6.42483e-211	0.312473	0.98	0.972	1.44899e-206	ENSMUSG00000028081	Rps3a1
epithelia	1.62774e-210	0.304603	0.229	0.046	3.67105e-206	ENSMUSG00000052560	Cpne8
epithelia	3.91075e-210	0.380816	0.344	0.098	8.81991e-206	ENSMUSG00000003534	Ddr1
epithelia	5.33244e-210	0.296258	0.984	0.992	1.20262e-205	ENSMUSG00000006333	Rps9
epithelia	3.61667e-209	0.394884	0.972	0.958	8.15667e-205	ENSMUSG00000044533	Rps2
epithelia	1.40373e-208	0.344366	0.964	0.953	3.16584e-204	ENSMUSG00000059070	Rpl18
epithelia	2.46519e-208	0.675469	0.697	0.416	5.55973e-204	ENSMUSG00000037361	Sf3b6
epithelia	3.47175e-208	0.673558	0.752	0.535	7.82983e-204	ENSMUSG00000026701	Prdx6
epithelia	5.46327e-208	0.36717	0.227	0.046	1.23213e-203	ENSMUSG00000030760	Acer3
epithelia	6.60197e-205	0.383668	0.301	0.079	1.48894e-200	ENSMUSG00000033589	Reep4
epithelia	1.32081e-204	0.692503	0.778	0.571	2.97883e-200	ENSMUSG00000000088	Cox5a
epithelia	2.70996e-204	0.664291	0.641	0.342	6.11178e-200	ENSMUSG00000024208	Uqcc2
epithelia	6.55691e-204	0.653766	0.827	0.688	1.47878e-199	ENSMUSG00000020163	Uqcr11
epithelia	9.0112e-204	0.427191	0.405	0.134	2.0323e-199	ENSMUSG00000030980	Knop1
epithelia	8.04714e-203	0.815498	0.74	0.546	1.81487e-198	ENSMUSG00000020803	Txndc17
epithelia	5.22912e-202	0.421902	0.249	0.055	1.17932e-197	ENSMUSG00000062248	Cks2
epithelia	2.89982e-201	0.293909	0.982	0.966	6.53997e-197	ENSMUSG00000025290	Rps24
epithelia	1.08064e-200	0.42757	0.908	0.903	2.43717e-196	ENSMUSG00000020372	Rack1
epithelia	6.33908e-200	0.284104	0.982	0.981	1.42965e-195	ENSMUSG00000037563	Rps16
epithelia	1.16238e-199	0.358121	0.272	0.065	2.62152e-195	ENSMUSG00000020733	Slc9a3r1
epithelia	1.46305e-197	0.580337	0.642	0.333	3.29962e-193	ENSMUSG00000056737	Capg
epithelia	1.86221e-197	0.310201	0.983	0.972	4.19983e-193	ENSMUSG00000007892	Rplp1
epithelia	1.91435e-196	0.517278	0.912	0.876	4.31743e-192	ENSMUSG00000071644	Eef1g
epithelia	3.64171e-196	0.307774	0.978	0.965	8.21315e-192	ENSMUSG00000008683	Rps15a
epithelia	4.9666e-195	2.28638	0.164	0.027	1.12012e-190	ENSMUSG00000046834	Krt1
epithelia	5.16072e-194	0.763517	0.744	0.53	1.1639e-189	ENSMUSG00000029430	Ran
epithelia	3.34496e-192	0.698521	0.671	0.426	7.5439e-188	ENSMUSG00000005873	Reep5
epithelia	1.58637e-190	0.504429	0.883	0.866	3.57775e-186	ENSMUSG00000042541	Sem1
epithelia	1.85702e-190	0.688565	0.764	0.584	4.18813e-186	ENSMUSG00000006057	Atp5g1
epithelia	6.52557e-189	0.388702	0.929	0.922	1.47171e-184	ENSMUSG00000048758	Rpl29
epithelia	2.11809e-188	0.439159	0.321	0.094	4.77693e-184	ENSMUSG00000005481	Ddx39
epithelia	2.21626e-187	0.309936	0.195	0.038	4.99833e-183	ENSMUSG00000052151	Plpp2
epithelia	3.28393e-186	0.251706	0.103	0.01	7.40624e-182	ENSMUSG00000025813	Homer2
epithelia	3.71513e-186	0.28925	0.986	0.979	8.37872e-182	ENSMUSG00000058546	Rpl23a
epithelia	6.18094e-186	0.667699	0.719	0.457	1.39399e-181	ENSMUSG00000022193	Psmb5
epithelia	2.19717e-185	0.269075	0.245	0.057	4.95529e-181	ENSMUSG00000052566	Hook2
epithelia	9.00143e-185	0.561167	0.824	0.717	2.03009e-180	ENSMUSG00000030342	Cd9
epithelia	3.71297e-184	0.279207	0.102	0.01	8.37386e-180	ENSMUSG00000031004	Mki67
epithelia	1.04609e-181	0.682469	0.696	0.468	2.35924e-177	ENSMUSG00000025651	Uqcrc1
epithelia	9.20986e-181	0.310456	0.972	0.958	2.0771e-176	ENSMUSG00000043716	Rpl7
epithelia	6.77493e-180	0.670385	0.601	0.317	1.52795e-175	ENSMUSG00000001056	Nhp2
epithelia	1.43172e-179	0.336392	0.112	0.013	3.22896e-175	ENSMUSG00000035105	Egln3
epithelia	3.92411e-179	0.664304	0.867	0.713	8.85004e-175	ENSMUSG00000029632	Ndufa4
epithelia	1.70602e-177	0.274387	0.997	0.995	3.84758e-173	ENSMUSG00000093674	Rpl41
epithelia	5.59299e-177	0.7276	0.622	0.343	1.26139e-172	ENSMUSG00000062070	Pgk1
epithelia	4.25882e-173	0.314511	0.272	0.073	9.60492e-169	ENSMUSG00000027276	Jag1
epithelia	7.10348e-172	0.253821	0.985	0.983	1.60205e-167	ENSMUSG00000049517	Rps23
epithelia	1.35763e-171	0.304132	0.939	0.953	3.06186e-167	ENSMUSG00000062997	Rpl35
epithelia	1.74702e-171	0.500675	0.897	0.874	3.94006e-167	ENSMUSG00000070493	Chchd2
epithelia	4.55823e-170	0.710228	0.645	0.399	1.02802e-165	ENSMUSG00000032412	Atp1b3
epithelia	5.11079e-170	0.292689	0.107	0.012	1.15264e-165	ENSMUSG00000073802	Cdkn2b
epithelia	2.46577e-169	0.263441	0.14	0.022	5.56104e-165	ENSMUSG00000022636	Alcam
epithelia	2.48167e-169	0.617983	0.77	0.6	5.59692e-165	ENSMUSG00000032294	Pkm
epithelia	9.58436e-168	0.284762	0.971	0.965	2.16156e-163	ENSMUSG00000029614	Rpl6
epithelia	1.93866e-167	0.548912	0.292	0.088	4.37227e-163	ENSMUSG00000039195	1110008P14Rik
epithelia	2.28283e-165	0.382642	0.379	0.135	5.14847e-161	ENSMUSG00000028127	Abcd3
epithelia	4.42004e-164	0.552889	0.607	0.313	9.96852e-160	ENSMUSG00000025503	Taldo1
epithelia	1.35752e-162	0.579763	0.505	0.229	3.06162e-158	ENSMUSG00000050953	Gja1
epithelia	6.44207e-162	0.482197	0.369	0.131	1.45288e-157	ENSMUSG00000043091	Tuba1c
epithelia	1.01554e-161	0.692337	0.691	0.454	2.29035e-157	ENSMUSG00000036112	Metap2
epithelia	1.93601e-161	0.257477	0.98	0.976	4.36629e-157	ENSMUSG00000071415	Rpl23
epithelia	5.25181e-161	0.263698	0.984	0.996	1.18444e-156	ENSMUSG00000090733	Rps27
epithelia	1.15389e-160	0.694058	0.769	0.704	2.60236e-156	ENSMUSG00000026234	Ncl
epithelia	1.46647e-159	0.251499	0.227	0.057	3.30734e-155	ENSMUSG00000026676	Ccdc3
epithelia	3.41458e-158	0.514162	0.375	0.14	7.7009e-154	ENSMUSG00000042462	Dctpp1
epithelia	6.2617e-158	0.289578	0.973	0.96	1.4122e-153	ENSMUSG00000017404	Rpl19
epithelia	2.35247e-157	0.275215	0.197	0.045	5.30553e-153	ENSMUSG00000031400	G6pdx
epithelia	5.60088e-157	0.488378	0.461	0.196	1.26317e-152	ENSMUSG00000066456	Hmgn3
epithelia	1.46516e-153	0.567599	0.775	0.7	3.30438e-149	ENSMUSG00000020018	Snrpf
epithelia	2.07358e-152	0.426298	0.737	0.469	4.67654e-148	ENSMUSG00000022587	Ly6e
epithelia	3.54275e-152	0.433081	0.352	0.126	7.98997e-148	ENSMUSG00000030538	Cib1
epithelia	7.31438e-152	0.647043	0.592	0.336	1.64961e-147	ENSMUSG00000027613	Eif6
epithelia	1.62027e-148	0.442954	0.402	0.159	3.6542e-144	ENSMUSG00000025785	Exosc7
epithelia	2.74004e-148	0.297697	0.176	0.039	6.17962e-144	ENSMUSG00000040714	Klc3
epithelia	1.19749e-147	0.280747	0.967	0.962	2.70071e-143	ENSMUSG00000041453	Rpl21
epithelia	1.83261e-147	0.460699	0.326	0.116	4.13308e-143	ENSMUSG00000027203	Dut
epithelia	4.87777e-147	0.56358	0.283	0.09	1.10008e-142	ENSMUSG00000022754	Tmem45a
epithelia	6.8361e-147	0.569174	0.86	0.821	1.54175e-142	ENSMUSG00000068523	Gng5
epithelia	1.56599e-145	0.346731	0.221	0.058	3.53179e-141	ENSMUSG00000022037	Clu
epithelia	1.19738e-143	0.330697	0.272	0.083	2.70044e-139	ENSMUSG00000038459	Abhd17c
epithelia	2.70905e-143	0.256205	0.206	0.051	6.10972e-139	ENSMUSG00000022568	Scrib
epithelia	1.68956e-140	0.566779	0.822	0.713	3.81046e-136	ENSMUSG00000057666	Gapdh
epithelia	1.10149e-139	0.451496	0.383	0.153	2.48419e-135	ENSMUSG00000026000	Lancl1
epithelia	5.38689e-139	0.660662	0.639	0.399	1.21491e-134	ENSMUSG00000011752	Pgam1
epithelia	1.70741e-138	0.260417	0.21	0.055	3.85073e-134	ENSMUSG00000056220	Pla2g4a
epithelia	2.38014e-138	0.480649	0.503	0.249	5.36793e-134	ENSMUSG00000021109	Hif1a
epithelia	2.42195e-138	0.290686	0.922	0.943	5.46223e-134	ENSMUSG00000058600	Rpl30
epithelia	2.68287e-138	0.616222	0.758	0.602	6.05068e-134	ENSMUSG00000027133	Nop10
epithelia	9.58392e-137	0.590353	0.567	0.319	2.16146e-132	ENSMUSG00000025364	Pa2g4
epithelia	1.41115e-136	0.278284	0.953	0.966	3.18257e-132	ENSMUSG00000009927	Rps25
epithelia	1.6812e-135	0.461507	0.319	0.116	3.79161e-131	ENSMUSG00000066026	Dhrs3
epithelia	1.82936e-135	0.343449	0.904	0.929	4.12575e-131	ENSMUSG00000038717	Atp5l
epithelia	3.89746e-135	0.505255	0.491	0.236	8.78995e-131	ENSMUSG00000061559	Wdr61
epithelia	5.46514e-135	0.598246	0.709	0.544	1.23255e-130	ENSMUSG00000002379	Ndufa11
epithelia	1.08144e-134	0.412375	0.456	0.204	2.43897e-130	ENSMUSG00000021585	Cast
epithelia	1.5028e-131	0.349389	0.195	0.051	3.38927e-127	ENSMUSG00000069255	Dusp22
epithelia	5.52709e-131	0.299716	0.965	0.961	1.24652e-126	ENSMUSG00000003970	Rpl8
epithelia	5.70477e-131	0.516122	0.831	0.756	1.2866e-126	ENSMUSG00000025393	Atp5b
epithelia	3.23244e-130	0.558191	0.234	0.072	7.29012e-126	ENSMUSG00000059743	Fdps
epithelia	2.4114e-128	0.565684	0.634	0.403	5.43844e-124	ENSMUSG00000020321	Mdh1
epithelia	2.49418e-128	0.539511	0.565	0.317	5.62512e-124	ENSMUSG00000020671	Rab10
epithelia	2.87616e-128	0.274228	0.247	0.075	6.4866e-124	ENSMUSG00000003812	Dnase2a
epithelia	7.06709e-128	0.551483	0.508	0.268	1.59384e-123	ENSMUSG00000026434	Nucks1
epithelia	2.43284e-127	0.542949	0.748	0.635	5.48679e-123	ENSMUSG00000028964	Park7
epithelia	5.2344e-127	0.325354	0.329	0.121	1.18051e-122	ENSMUSG00000020190	Mknk2
epithelia	9.26531e-127	0.584495	0.604	0.358	2.08961e-122	ENSMUSG00000021486	Prelid1
epithelia	1.26809e-126	0.331154	0.924	0.917	2.85992e-122	ENSMUSG00000062647	Rpl7a
epithelia	2.11694e-125	0.657609	0.661	0.464	4.77433e-121	ENSMUSG00000005732	Ranbp1
epithelia	1.4408e-124	0.271373	0.981	0.972	3.24944e-120	ENSMUSG00000028495	Rps6
epithelia	6.84374e-124	0.282754	0.145	0.031	1.54347e-119	ENSMUSG00000006378	Gcat
epithelia	1.64558e-121	0.294239	0.966	0.961	3.71128e-117	ENSMUSG00000061477	Rps7
epithelia	6.66294e-121	0.455653	0.853	0.803	1.50269e-116	ENSMUSG00000036751	Cox6b1
epithelia	7.50503e-121	0.551518	0.764	0.619	1.69261e-116	ENSMUSG00000044894	Uqcrq
epithelia	3.6657e-120	0.324755	0.318	0.119	8.26724e-116	ENSMUSG00000029994	Anxa4
epithelia	5.14465e-120	0.351278	0.365	0.149	1.16027e-115	ENSMUSG00000040945	Rcc2
epithelia	6.80963e-120	0.357548	0.14	0.03	1.53578e-115	ENSMUSG00000028862	Map3k6
epithelia	6.93322e-120	1.16078	0.292	0.115	1.56365e-115	ENSMUSG00000046056	Sbsn
epithelia	5.77582e-119	0.441667	0.654	0.453	1.30262e-114	ENSMUSG00000041736	Tspo
epithelia	3.45907e-118	0.550976	0.681	0.519	7.80123e-114	ENSMUSG00000054766	Set
epithelia	1.25505e-117	0.306203	0.279	0.097	2.83053e-113	ENSMUSG00000027993	Trim2
epithelia	1.46884e-117	0.512091	0.128	0.026	3.31269e-113	ENSMUSG00000023043	Krt18
epithelia	4.81629e-117	0.508856	0.744	0.585	1.08622e-112	ENSMUSG00000084786	Ubl5
epithelia	5.75088e-117	0.388329	0.435	0.197	1.29699e-112	ENSMUSG00000029838	Ptn
epithelia	9.50815e-116	0.699384	0.743	0.59	2.14437e-111	ENSMUSG00000098178	Gm42418
epithelia	1.08165e-114	0.565722	0.502	0.265	2.43945e-110	ENSMUSG00000047547	Cltb
epithelia	2.42781e-114	0.666614	0.649	0.44	5.47544e-110	ENSMUSG00000023456	Tpi1
epithelia	1.58829e-113	0.326848	0.897	0.911	3.58207e-109	ENSMUSG00000060743	H3f3a
epithelia	3.31698e-113	0.614869	0.881	0.811	7.48079e-109	ENSMUSG00000009013	Dynll1
epithelia	4.89789e-113	0.368147	0.299	0.112	1.10462e-108	ENSMUSG00000000295	Hddc2
epithelia	5.00891e-113	0.317641	0.249	0.084	1.12966e-108	ENSMUSG00000017144	Rnd3
epithelia	1.34785e-112	0.465628	0.831	0.764	3.03981e-108	ENSMUSG00000038690	Atp5j2
epithelia	2.00083e-112	0.327781	0.355	0.148	4.51246e-108	ENSMUSG00000022565	Plec
epithelia	3.58848e-112	0.47141	0.571	0.34	8.0931e-108	ENSMUSG00000015937	H2afy
epithelia	5.38682e-112	0.27942	0.161	0.041	1.21489e-107	ENSMUSG00000056394	Lig1
epithelia	2.71223e-111	0.497612	0.8	0.7	6.11689e-107	ENSMUSG00000005161	Prdx2
epithelia	3.67309e-109	0.485822	0.541	0.309	8.28392e-105	ENSMUSG00000030189	Ybx3
epithelia	2.19384e-108	0.290805	0.326	0.128	4.94777e-104	ENSMUSG00000062691	Cebpzos
epithelia	3.30249e-107	0.359832	0.477	0.235	7.44811e-103	ENSMUSG00000008575	Nfib
epithelia	5.65889e-107	0.373824	0.333	0.138	1.27625e-102	ENSMUSG00000032279	Idh3a
epithelia	5.97476e-105	0.407194	0.848	0.781	1.34749e-100	ENSMUSG00000054428	Atpif1
epithelia	8.62988e-104	0.458827	0.766	0.61	1.9463e-99	ENSMUSG00000006304	Arpc2
epithelia	3.5967e-102	0.311298	0.269	0.1	8.11164e-98	ENSMUSG00000093930	Hmgcs1
epithelia	4.02137e-102	0.396214	0.401	0.191	9.06939e-98	ENSMUSG00000035960	Apex1
epithelia	4.33622e-102	0.341933	0.363	0.159	9.77947e-98	ENSMUSG00000048277	Syngr2
epithelia	4.48319e-102	0.262485	0.962	0.942	1.01109e-97	ENSMUSG00000037805	Rpl10a
epithelia	8.32519e-102	0.486105	0.612	0.404	1.87758e-97	ENSMUSG00000024096	Ralbp1
epithelia	3.44878e-101	0.267176	0.884	0.844	7.77803e-97	ENSMUSG00000018293	Pfn1
epithelia	3.14019e-100	0.463036	0.758	0.633	7.08207e-96	ENSMUSG00000027566	Psma7
epithelia	1.58219e-97	0.294682	0.271	0.103	3.5683e-93	ENSMUSG00000005447	Pafah1b3
epithelia	4.37149e-97	0.353982	0.844	0.836	9.85902e-93	ENSMUSG00000016252	Atp5e
epithelia	1.28929e-96	0.458188	0.625	0.423	2.90774e-92	ENSMUSG00000020358	Hnrnpab
epithelia	1.83257e-96	0.30679	0.272	0.105	4.13298e-92	ENSMUSG00000001707	Eef1e1
epithelia	5.68007e-96	0.446433	0.845	0.774	1.28103e-91	ENSMUSG00000059796	Eif4a1
epithelia	2.93835e-95	0.484227	0.595	0.382	6.62687e-91	ENSMUSG00000063694	Cycs
epithelia	2.96916e-95	0.326332	0.207	0.068	6.69635e-91	ENSMUSG00000025353	Ormdl2
epithelia	4.90965e-95	0.314169	0.315	0.132	1.10727e-90	ENSMUSG00000061286	Exosc5
epithelia	1.35068e-94	0.538358	0.669	0.542	3.04618e-90	ENSMUSG00000028333	Anp32b
epithelia	1.92702e-94	1.74221	0.106	0.023	4.34601e-90	ENSMUSG00000032496	Ltf
epithelia	7.20858e-94	0.359001	0.418	0.209	1.62575e-89	ENSMUSG00000027405	Nop56
epithelia	1.10015e-93	0.338355	0.297	0.123	2.48117e-89	ENSMUSG00000025466	Fuom
epithelia	2.14434e-93	0.393647	0.538	0.319	4.83612e-89	ENSMUSG00000059278	Naa38
epithelia	3.84359e-93	0.403121	0.507	0.285	8.66846e-89	ENSMUSG00000051319	1500011K16Rik
epithelia	1.20407e-92	0.261747	0.28	0.11	2.71555e-88	ENSMUSG00000031403	Dkc1
epithelia	3.50645e-91	0.382526	0.472	0.26	7.90809e-87	ENSMUSG00000026020	Nop58
epithelia	2.25173e-90	0.387106	0.313	0.136	5.07832e-86	ENSMUSG00000019433	Gipc1
epithelia	2.53746e-90	0.251831	0.227	0.081	5.72273e-86	ENSMUSG00000022503	Nubp1
epithelia	3.5921e-90	0.578732	0.71	0.531	8.10126e-86	ENSMUSG00000026385	Dbi
epithelia	2.0183e-88	0.295366	0.314	0.135	4.55188e-84	ENSMUSG00000031441	Atp11a
epithelia	2.58778e-88	0.356471	0.266	0.106	5.83623e-84	ENSMUSG00000028988	Ctnnbip1
epithelia	3.79221e-88	0.314416	0.357	0.165	8.55258e-84	ENSMUSG00000041057	Wdr43
epithelia	6.64722e-88	0.424364	0.283	0.118	1.49915e-83	ENSMUSG00000056999	Ide
epithelia	7.88611e-88	0.429102	0.716	0.555	1.77855e-83	ENSMUSG00000007041	Clic1
epithelia	9.80549e-88	0.459553	0.609	0.41	2.21143e-83	ENSMUSG00000020180	Snrpd3
epithelia	1.49128e-87	0.294156	0.205	0.072	3.36328e-83	ENSMUSG00000030978	Rrm1
epithelia	6.17484e-87	0.470845	0.62	0.397	1.39261e-82	ENSMUSG00000050732	Vamp8
epithelia	1.82067e-86	0.316698	0.32	0.142	4.10615e-82	ENSMUSG00000075229	Ccdc58
epithelia	2.12917e-86	0.459881	0.591	0.387	4.80191e-82	ENSMUSG00000020224	Llph
epithelia	2.48813e-86	0.301703	0.318	0.138	5.61149e-82	ENSMUSG00000046722	Cdc42se1
epithelia	1.21607e-85	0.395385	0.441	0.237	2.74261e-81	ENSMUSG00000022505	Emp2
epithelia	7.5269e-85	0.414958	0.811	0.759	1.69754e-80	ENSMUSG00000061518	Cox5b
epithelia	7.90653e-85	0.277772	0.241	0.093	1.78316e-80	ENSMUSG00000024007	Ppil1
epithelia	5.03654e-84	0.262085	0.263	0.106	1.13589e-79	ENSMUSG00000025403	Shmt2
epithelia	1.18485e-83	0.474574	0.724	0.589	2.67218e-79	ENSMUSG00000007656	Arpp19
epithelia	4.4942e-83	0.380456	0.512	0.304	1.01358e-78	ENSMUSG00000031146	Plp2
epithelia	5.80546e-83	0.401221	0.77	0.715	1.30931e-78	ENSMUSG00000073676	Hspe1
epithelia	6.39905e-83	0.467515	0.642	0.458	1.44318e-78	ENSMUSG00000004897	Hdgf
epithelia	1.43348e-82	0.420158	0.481	0.27	3.23292e-78	ENSMUSG00000002043	Trappc6a
epithelia	2.29124e-82	0.668058	0.526	0.325	5.16744e-78	ENSMUSG00000004771	Rab11a
epithelia	2.30339e-82	0.602532	0.811	0.81	5.19483e-78	ENSMUSG00000001025	S100a6
epithelia	2.39728e-82	0.375586	0.818	0.786	5.40658e-78	ENSMUSG00000036781	Rps27l
epithelia	2.70181e-82	0.427718	0.74	0.617	6.0934e-78	ENSMUSG00000020440	Arf5
epithelia	3.01198e-82	0.482855	0.548	0.357	6.79291e-78	ENSMUSG00000002477	Snrpd1
epithelia	1.03991e-81	0.257909	0.309	0.137	2.34531e-77	ENSMUSG00000029014	Dnajc2
epithelia	1.32012e-81	0.317218	0.368	0.176	2.97727e-77	ENSMUSG00000090101	Snhg9
epithelia	1.56511e-81	0.267461	0.9	0.916	3.52979e-77	ENSMUSG00000023944	Hsp90ab1
epithelia	1.8439e-81	0.295051	0.23	0.087	4.15854e-77	ENSMUSG00000022391	Rangap1
epithelia	3.5821e-81	0.255176	0.25	0.1	8.07871e-77	ENSMUSG00000030990	Pgap2
epithelia	5.01596e-81	0.453193	0.695	0.538	1.13125e-76	ENSMUSG00000069744	Psmb3
epithelia	1.26442e-80	0.488195	0.676	0.509	2.85166e-76	ENSMUSG00000020219	Timm13
epithelia	1.60016e-80	0.464729	0.517	0.318	3.60884e-76	ENSMUSG00000076437	Selenoh
epithelia	3.42641e-80	0.385445	0.799	0.761	7.72759e-76	ENSMUSG00000021290	2010107E04Rik
epithelia	4.98912e-80	0.307238	0.297	0.131	1.1252e-75	ENSMUSG00000015290	Ubl4a
epithelia	6.92088e-80	0.472828	0.716	0.568	1.56087e-75	ENSMUSG00000029649	Pomp
epithelia	3.59314e-79	0.267874	0.105	0.025	8.10361e-75	ENSMUSG00000058258	Idi1
epithelia	2.20581e-78	0.38662	0.239	0.099	4.97477e-74	ENSMUSG00000028044	Cks1b
epithelia	1.27045e-77	0.329005	0.348	0.167	2.86525e-73	ENSMUSG00000017286	Glod4
epithelia	7.96609e-77	0.420476	0.577	0.385	1.79659e-72	ENSMUSG00000046865	Fbl
epithelia	1.33348e-76	0.305797	0.266	0.115	3.0074e-72	ENSMUSG00000028693	Nasp
epithelia	1.74667e-75	0.431171	0.538	0.339	3.93926e-71	ENSMUSG00000056209	Npm3
epithelia	6.65741e-75	0.263799	0.27	0.115	1.50145e-70	ENSMUSG00000030688	Stard10
epithelia	7.94388e-75	0.264272	0.316	0.146	1.79158e-70	ENSMUSG00000031609	Sap30
epithelia	5.35097e-74	0.459844	0.608	0.429	1.20681e-69	ENSMUSG00000031807	Pgls
epithelia	1.05268e-73	0.274002	0.924	0.917	2.37412e-69	ENSMUSG00000039221	Rpl22l1
epithelia	2.30812e-73	0.42562	0.762	0.656	5.2055e-69	ENSMUSG00000050856	Atp5k
epithelia	7.92231e-73	0.683239	0.671	0.506	1.78672e-68	ENSMUSG00000024953	Prdx5
epithelia	2.75198e-72	0.371588	0.651	0.448	6.20654e-68	ENSMUSG00000026547	Tagln2
epithelia	2.24685e-71	0.415557	0.746	0.663	5.06733e-67	ENSMUSG00000018770	Atp5g3
epithelia	4.48081e-71	0.38325	0.454	0.258	1.01056e-66	ENSMUSG00000021967	Mrpl57
epithelia	4.69575e-71	0.572687	0.58	0.399	1.05903e-66	ENSMUSG00000038650	Rnh1
epithelia	9.68273e-71	0.275573	0.328	0.157	2.18375e-66	ENSMUSG00000040562	Gstm2
epithelia	1.94082e-70	0.346745	0.244	0.105	4.37714e-66	ENSMUSG00000034349	Smc4
epithelia	1.39767e-69	0.359574	0.765	0.698	3.15217e-65	ENSMUSG00000010406	Mrpl52
epithelia	5.01575e-69	0.424049	0.582	0.398	1.1312e-64	ENSMUSG00000058267	Mrps14
epithelia	1.68965e-68	0.25483	0.293	0.135	3.81067e-64	ENSMUSG00000067851	Arfgef1
epithelia	1.51925e-67	0.307765	0.858	0.873	3.42637e-63	ENSMUSG00000057113	Npm1
epithelia	2.32029e-67	0.272007	0.77	0.671	5.23295e-63	ENSMUSG00000005054	Cstb
epithelia	6.52946e-67	0.325766	0.385	0.205	1.47259e-62	ENSMUSG00000021643	Serf1
epithelia	1.23743e-66	0.484781	0.574	0.421	2.79077e-62	ENSMUSG00000092274	Neat1
epithelia	1.558e-66	0.386206	0.397	0.218	3.51375e-62	ENSMUSG00000027364	Usp50
epithelia	1.65724e-66	0.28394	0.285	0.132	3.73757e-62	ENSMUSG00000019837	Gtf3c6
epithelia	2.68383e-66	0.272003	0.39	0.208	6.05284e-62	ENSMUSG00000022013	Dnajc15
epithelia	4.92143e-66	0.392685	0.748	0.68	1.10993e-61	ENSMUSG00000004980	Hnrnpa2b1
epithelia	1.14025e-65	0.268005	0.38	0.196	2.5716e-61	ENSMUSG00000028382	Ptbp3
epithelia	2.80594e-64	0.417741	0.671	0.513	6.32824e-60	ENSMUSG00000037152	Ndufc1
epithelia	2.8422e-64	0.661287	0.5	0.341	6.41001e-60	ENSMUSG00000023367	Tmem176a
epithelia	4.70845e-64	0.319932	0.362	0.192	1.0619e-59	ENSMUSG00000020361	Hspa4
epithelia	9.41408e-64	0.384162	0.54	0.356	2.12316e-59	ENSMUSG00000021131	Erh
epithelia	1.12671e-63	0.325428	0.494	0.293	2.54107e-59	ENSMUSG00000034868	Myl12b
epithelia	1.51486e-62	0.392345	0.654	0.513	3.41646e-58	ENSMUSG00000034120	Srsf2
epithelia	2.07711e-62	0.44705	0.681	0.553	4.6845e-58	ENSMUSG00000116933	Atp5o
epithelia	2.41259e-62	0.379768	0.493	0.309	5.44111e-58	ENSMUSG00000017188	Coa3
epithelia	2.79681e-62	0.462856	0.822	0.822	6.30763e-58	ENSMUSG00000066551	Hmgb1
epithelia	4.07088e-62	0.25825	0.262	0.12	9.18105e-58	ENSMUSG00000048007	Timm8a1
epithelia	4.77662e-62	0.374421	0.743	0.652	1.07727e-57	ENSMUSG00000053317	Sec61b
epithelia	5.32601e-62	0.382958	0.564	0.391	1.20117e-57	ENSMUSG00000031848	Lsm4
epithelia	1.33364e-61	0.366358	0.8	0.765	3.00775e-57	ENSMUSG00000031167	Rbm3
epithelia	1.56776e-61	0.25586	0.288	0.139	3.53577e-57	ENSMUSG00000020277	Pfkl
epithelia	1.64369e-61	0.260155	0.331	0.166	3.70702e-57	ENSMUSG00000026305	Lrrfip1
epithelia	2.76393e-61	0.347696	0.334	0.176	6.23349e-57	ENSMUSG00000021595	Nsun2
epithelia	7.31864e-61	0.333316	0.422	0.242	1.65057e-56	ENSMUSG00000031683	Lsm6
epithelia	3.50718e-60	0.38299	0.546	0.362	7.90975e-56	ENSMUSG00000027245	Hypk
epithelia	5.42447e-60	0.265568	0.292	0.142	1.22338e-55	ENSMUSG00000004788	Eif2b2
epithelia	2.09992e-59	0.361772	0.771	0.719	4.73594e-55	ENSMUSG00000025428	Atp5a1
epithelia	2.16593e-59	0.378653	0.501	0.318	4.88482e-55	ENSMUSG00000028609	Magoh
epithelia	9.58218e-59	0.376106	0.758	0.69	2.16107e-54	ENSMUSG00000090553	Snrpe
epithelia	1.23487e-58	0.32987	0.428	0.247	2.78501e-54	ENSMUSG00000038489	Polr2l
epithelia	2.33384e-58	0.297601	0.378	0.208	5.2635e-54	ENSMUSG00000032423	Syncrip
epithelia	3.90205e-58	0.280359	0.423	0.248	8.80028e-54	ENSMUSG00000000568	Hnrnpd
epithelia	4.74292e-58	0.251346	0.39	0.217	1.06967e-53	ENSMUSG00000041459	Tardbp
epithelia	5.4442e-58	0.524529	0.619	0.447	1.22783e-53	ENSMUSG00000046402	Rbp1
epithelia	5.54183e-58	0.294488	0.353	0.19	1.24985e-53	ENSMUSG00000028010	Gar1
epithelia	6.18027e-58	0.325554	0.431	0.253	1.39384e-53	ENSMUSG00000032112	Trappc4
epithelia	8.01786e-58	0.265171	0.295	0.147	1.80827e-53	ENSMUSG00000034101	Ctnnd1
epithelia	1.58519e-57	0.322976	0.219	0.097	3.57508e-53	ENSMUSG00000028383	Hsdl2
epithelia	1.69194e-57	0.397264	0.644	0.496	3.81584e-53	ENSMUSG00000020022	Ndufa12
epithelia	6.04058e-57	0.414174	0.538	0.361	1.36233e-52	ENSMUSG00000032314	Etfa
epithelia	6.50738e-57	0.307771	0.318	0.165	1.46761e-52	ENSMUSG00000034424	Gcsh
epithelia	9.52729e-57	0.259237	0.936	0.952	2.14869e-52	ENSMUSG00000026238	Ptma
epithelia	9.76321e-57	0.292731	0.39	0.224	2.2019e-52	ENSMUSG00000013236	Ptprs
epithelia	1.51453e-56	0.423778	0.68	0.571	3.41571e-52	ENSMUSG00000059005	Hnrnpa3
epithelia	1.57565e-56	0.364131	0.543	0.365	3.55356e-52	ENSMUSG00000022285	Ywhaz
epithelia	1.62516e-56	0.250753	0.308	0.156	3.66522e-52	ENSMUSG00000028187	Rpf1
epithelia	2.38827e-56	0.345095	0.507	0.33	5.38626e-52	ENSMUSG00000024844	Banf1
epithelia	1.18715e-55	0.376422	0.549	0.401	2.67737e-51	ENSMUSG00000021843	Ktn1
epithelia	1.26154e-55	0.389829	0.486	0.315	2.84515e-51	ENSMUSG00000006315	Tmem147
epithelia	1.35494e-54	0.339297	0.443	0.275	3.0558e-50	ENSMUSG00000039640	Mrpl12
epithelia	1.43664e-54	0.335026	0.476	0.301	3.24005e-50	ENSMUSG00000030357	Fkbp4
epithelia	1.44491e-54	0.313538	0.333	0.18	3.25872e-50	ENSMUSG00000002984	Tomm40
epithelia	2.51448e-54	0.259399	0.179	0.074	5.6709e-50	ENSMUSG00000030256	Bhlhe41
epithelia	1.11877e-53	0.282937	0.338	0.185	2.52316e-49	ENSMUSG00000007050	Lsm2
epithelia	4.26927e-52	0.369612	0.7	0.583	9.62849e-48	ENSMUSG00000020849	Ywhae
epithelia	4.70419e-52	0.348892	0.816	0.764	1.06094e-47	ENSMUSG00000021520	Uqcrb
epithelia	5.18953e-52	0.313677	0.366	0.208	1.17039e-47	ENSMUSG00000028792	Ak2
epithelia	5.76979e-52	0.339388	0.452	0.287	1.30126e-47	ENSMUSG00000024975	Pdcd4
epithelia	1.4733e-51	0.374431	0.663	0.523	3.32273e-47	ENSMUSG00000021606	Ndufs6
epithelia	1.78624e-51	0.370022	0.698	0.606	4.02851e-47	ENSMUSG00000028798	Eif3i
epithelia	3.56965e-51	0.364145	0.357	0.202	8.05062e-47	ENSMUSG00000023048	Prr13
epithelia	3.58368e-51	0.250164	0.204	0.092	8.08228e-47	ENSMUSG00000028647	Mycbp
epithelia	1.13319e-50	0.3937	0.502	0.333	2.55569e-46	ENSMUSG00000020708	Psmc5
epithelia	1.70937e-50	0.25279	0.254	0.126	3.85515e-46	ENSMUSG00000015217	Hmgb3
epithelia	4.81076e-50	0.348344	0.823	0.793	1.08497e-45	ENSMUSG00000022890	Atp5j
epithelia	1.72431e-49	0.285951	0.26	0.132	3.88883e-45	ENSMUSG00000018848	Rars
epithelia	2.57655e-49	0.311254	0.472	0.295	5.81089e-45	ENSMUSG00000087687	Pet100
epithelia	3.74888e-49	0.302929	0.791	0.769	8.45484e-45	ENSMUSG00000032330	Cox7a2
epithelia	8.99062e-49	0.303977	0.378	0.218	2.02765e-44	ENSMUSG00000030127	Cops7a
epithelia	1.1668e-48	0.343287	0.401	0.239	2.63148e-44	ENSMUSG00000031176	Dynlt3
epithelia	2.93472e-48	0.3533	0.579	0.421	6.61867e-44	ENSMUSG00000025868	Higd2a
epithelia	1.45937e-47	0.435648	0.627	0.483	3.29133e-43	ENSMUSG00000062397	Zfp706
epithelia	7.3417e-47	0.35496	0.505	0.343	1.65577e-42	ENSMUSG00000027637	1110008F13Rik
epithelia	1.94971e-46	0.25112	0.309	0.17	4.39717e-42	ENSMUSG00000040883	Tmem205
epithelia	2.16217e-46	0.317896	0.793	0.748	4.87634e-42	ENSMUSG00000071528	Usmg5
epithelia	5.2474e-46	0.367807	0.423	0.264	1.18345e-41	ENSMUSG00000026755	Arpc5l
epithelia	8.06282e-46	0.360581	0.654	0.534	1.81841e-41	ENSMUSG00000019179	Mdh2
epithelia	9.33327e-46	0.337118	0.33	0.188	2.10493e-41	ENSMUSG00000020476	Dbnl
epithelia	1.24146e-45	0.301168	0.526	0.368	2.79988e-41	ENSMUSG00000024097	Srsf7
epithelia	1.40381e-45	0.408002	0.576	0.419	3.16602e-41	ENSMUSG00000028062	Lamtor2
epithelia	1.79678e-45	0.34978	0.619	0.481	4.05228e-41	ENSMUSG00000047721	Bola2
epithelia	3.427e-45	0.340107	0.522	0.372	7.72892e-41	ENSMUSG00000018583	G3bp1
epithelia	4.64497e-45	0.387899	0.463	0.299	1.04758e-40	ENSMUSG00000020205	Phlda1
epithelia	6.47956e-45	0.302146	0.429	0.268	1.46134e-40	ENSMUSG00000008859	Rala
epithelia	7.6302e-45	0.252589	0.306	0.168	1.72084e-40	ENSMUSG00000035376	Hacd2
epithelia	7.8616e-45	0.365602	0.664	0.556	1.77303e-40	ENSMUSG00000049760	2410015M20Rik
epithelia	1.30045e-44	0.34505	0.765	0.703	2.9329e-40	ENSMUSG00000059534	Uqcr10
epithelia	2.85161e-44	0.371654	0.163	0.071	6.43124e-40	ENSMUSG00000040280	Ndufa4l2
epithelia	3.90462e-44	0.254558	0.445	0.282	8.8061e-40	ENSMUSG00000105361	AY036118
epithelia	1.04443e-43	0.282619	0.449	0.287	2.35551e-39	ENSMUSG00000006095	Tbcb
epithelia	1.21149e-43	0.269233	0.814	0.789	2.73228e-39	ENSMUSG00000062683	Atp5g2
epithelia	1.21552e-43	0.394118	0.784	0.722	2.74136e-39	ENSMUSG00000030695	Aldoa
epithelia	1.34283e-43	0.393242	0.694	0.605	3.02848e-39	ENSMUSG00000031231	Cox7b
epithelia	1.46481e-43	0.312755	0.38	0.231	3.30358e-39	ENSMUSG00000053012	Krcc1
epithelia	1.7939e-43	0.344084	0.556	0.417	4.04577e-39	ENSMUSG00000018446	C1qbp
epithelia	3.29266e-43	0.333023	0.698	0.598	7.42593e-39	ENSMUSG00000042079	Hnrnpf
epithelia	7.75264e-43	0.325336	0.555	0.41	1.74845e-38	ENSMUSG00000109324	Prmt1
epithelia	4.20574e-42	0.333926	0.608	0.462	9.48521e-38	ENSMUSG00000032301	Psma4
epithelia	1.10352e-41	0.263544	0.415	0.265	2.48876e-37	ENSMUSG00000045983	Eif4g1
epithelia	1.40278e-41	0.305835	0.508	0.351	3.16369e-37	ENSMUSG00000001416	Cct3
epithelia	1.51564e-41	0.343772	0.75	0.658	3.41823e-37	ENSMUSG00000029642	Polr1d
epithelia	4.04731e-41	0.305666	0.318	0.182	9.12789e-37	ENSMUSG00000033918	Parl
epithelia	5.75337e-41	0.324436	0.369	0.229	1.29756e-36	ENSMUSG00000021116	Eif2s1
epithelia	6.23058e-41	0.332268	0.461	0.306	1.40518e-36	ENSMUSG00000030335	Mrpl51
epithelia	1.22152e-40	0.277055	0.468	0.308	2.75489e-36	ENSMUSG00000020570	Sypl
epithelia	1.87399e-40	0.337974	0.682	0.575	4.2264e-36	ENSMUSG00000015671	Psma2
epithelia	6.59452e-40	0.282025	0.42	0.27	1.48726e-35	ENSMUSG00000021607	Mrpl36
epithelia	8.94295e-40	0.267687	0.34	0.204	2.0169e-35	ENSMUSG00000067367	Lyar
epithelia	2.03492e-39	0.286416	0.475	0.317	4.58935e-35	ENSMUSG00000017009	Sdc4
epithelia	2.48057e-39	0.293359	0.405	0.256	5.59443e-35	ENSMUSG00000001642	Akr1b3
epithelia	7.32444e-39	0.253989	0.394	0.246	1.65188e-34	ENSMUSG00000022698	Naa50
epithelia	2.37334e-38	0.364598	0.63	0.504	5.3526e-34	ENSMUSG00000028837	Psmb2
epithelia	1.12299e-37	0.256494	0.823	0.825	2.53267e-33	ENSMUSG00000034566	Atp5h
epithelia	2.1365e-37	0.298591	0.704	0.644	4.81846e-33	ENSMUSG00000068240	Gm11808
epithelia	4.47854e-37	0.461336	0.356	0.228	1.01004e-32	ENSMUSG00000036752	Tubb4b
epithelia	1.0379e-36	0.313056	0.484	0.34	2.34078e-32	ENSMUSG00000024067	Dpy30
epithelia	1.3424e-36	0.268284	0.459	0.307	3.02751e-32	ENSMUSG00000028447	Dctn3
epithelia	2.37864e-36	0.311958	0.532	0.4	5.36455e-32	ENSMUSG00000029623	Pdap1
epithelia	4.89869e-36	0.295892	0.573	0.423	1.1048e-31	ENSMUSG00000069833	Ahnak
epithelia	1.81427e-35	0.264309	0.34	0.206	4.09173e-31	ENSMUSG00000052833	Sae1
epithelia	2.1701e-35	0.275388	0.475	0.325	4.89422e-31	ENSMUSG00000023106	Denr
epithelia	2.21897e-35	0.365432	0.207	0.111	5.00444e-31	ENSMUSG00000029059	Fam213b
epithelia	3.04427e-35	0.321425	0.521	0.384	6.86575e-31	ENSMUSG00000022551	Cyc1
epithelia	3.80933e-35	0.289781	0.52	0.379	8.59119e-31	ENSMUSG00000045690	Wdr89
epithelia	6.43032e-35	0.355514	0.441	0.299	1.45023e-30	ENSMUSG00000020737	Jpt1
epithelia	1.48142e-34	0.290507	0.492	0.345	3.34105e-30	ENSMUSG00000021361	Tmem14c
epithelia	1.48634e-34	0.33185	0.518	0.383	3.35215e-30	ENSMUSG00000079197	Psme2
epithelia	4.52332e-34	0.330015	0.653	0.554	1.02014e-29	ENSMUSG00000015092	Edf1
epithelia	4.7329e-34	0.280634	0.415	0.275	1.06741e-29	ENSMUSG00000021102	Glrx5
epithelia	1.21029e-33	0.290627	0.517	0.375	2.72958e-29	ENSMUSG00000029066	Mrpl20
epithelia	1.62794e-33	0.281312	0.608	0.476	3.67148e-29	ENSMUSG00000023020	Cox14
epithelia	3.45109e-33	0.267887	0.516	0.371	7.78324e-29	ENSMUSG00000059355	Wdr83os
epithelia	3.93468e-33	0.322795	0.765	0.726	8.87388e-29	ENSMUSG00000003072	Atp5d
epithelia	1.00416e-32	0.28736	0.394	0.26	2.26469e-28	ENSMUSG00000056076	Eif3b
epithelia	1.09847e-32	0.303811	0.704	0.652	2.47738e-28	ENSMUSG00000032959	Pebp1
epithelia	2.61813e-32	0.338751	0.548	0.416	5.90467e-28	ENSMUSG00000025613	Cct8
epithelia	3.72329e-32	0.307901	0.681	0.606	8.39713e-28	ENSMUSG00000040824	Snrpd2
epithelia	5.38423e-32	0.252216	0.412	0.276	1.2143e-27	ENSMUSG00000049960	Mrps16
epithelia	1.62191e-31	0.302433	0.64	0.542	3.6579e-27	ENSMUSG00000071172	Srsf3
epithelia	1.87355e-31	0.256165	0.812	0.799	4.22541e-27	ENSMUSG00000055839	Elob
epithelia	2.00761e-31	0.319022	0.718	0.642	4.52776e-27	ENSMUSG00000044627	Swi5
epithelia	2.82891e-31	0.265566	0.195	0.104	6.38004e-27	ENSMUSG00000044734	Serpinb1a
epithelia	2.91797e-31	0.307284	0.328	0.207	6.58089e-27	ENSMUSG00000010607	Pigyl
epithelia	3.1226e-31	0.301184	0.692	0.622	7.04241e-27	ENSMUSG00000093904	Tomm20
epithelia	1.58598e-30	0.269179	0.412	0.283	3.57687e-26	ENSMUSG00000044155	Lsm8
epithelia	5.40632e-30	0.308917	0.726	0.688	1.21929e-25	ENSMUSG00000040681	Hmgn1
epithelia	1.02395e-29	0.300524	0.693	0.615	2.30931e-25	ENSMUSG00000022400	Rbx1
epithelia	3.47523e-29	0.267257	0.45	0.317	7.8377e-25	ENSMUSG00000059734	Ndufs8
epithelia	6.30071e-29	0.322767	0.609	0.485	1.421e-24	ENSMUSG00000028603	Scp2
epithelia	1.32964e-28	0.268435	0.506	0.377	2.99873e-24	ENSMUSG00000025980	Hspd1
epithelia	2.4052e-28	0.278401	0.762	0.733	5.42445e-24	ENSMUSG00000014769	Psmb1
epithelia	6.7822e-28	0.394478	0.181	0.306	1.52959e-23	ENSMUSG00000028108	Ecm1
epithelia	7.89272e-28	0.303126	0.633	0.535	1.78005e-23	ENSMUSG00000022820	Ndufb4
epithelia	1.53213e-27	0.251402	0.668	0.576	3.45541e-23	ENSMUSG00000016427	Ndufa1
epithelia	2.7541e-27	0.275721	0.319	0.211	6.21132e-23	ENSMUSG00000027160	Ccdc34
epithelia	3.52444e-27	0.295269	0.559	0.444	7.94867e-23	ENSMUSG00000021024	Psma6
epithelia	4.05844e-27	0.639392	0.405	0.302	9.153e-23	ENSMUSG00000028832	Stmn1
epithelia	4.67673e-27	0.268026	0.47	0.337	1.05474e-22	ENSMUSG00000021814	Anxa7
epithelia	4.90173e-27	0.282545	0.559	0.44	1.10549e-22	ENSMUSG00000035215	Lsm7
epithelia	6.90312e-27	0.263655	0.308	0.197	1.55686e-22	ENSMUSG00000028719	Cmpk1
epithelia	7.37071e-27	0.286197	0.56	0.456	1.66232e-22	ENSMUSG00000068882	Ssb
epithelia	3.06574e-26	0.28003	0.714	0.649	6.91417e-22	ENSMUSG00000000563	Atp5f1
epithelia	3.60651e-26	0.28719	0.609	0.502	8.13377e-22	ENSMUSG00000005779	Psmb4
epithelia	5.99552e-26	0.276263	0.649	0.543	1.35217e-21	ENSMUSG00000002416	Ndufb2
epithelia	1.0549e-25	0.300845	0.705	0.637	2.37912e-21	ENSMUSG00000010376	Nedd8
epithelia	1.88694e-25	0.351615	0.357	0.245	4.25562e-21	ENSMUSG00000020840	Blmh
epithelia	3.7646e-25	0.291617	0.586	0.487	8.49031e-21	ENSMUSG00000004264	Phb2
epithelia	8.39234e-25	0.250374	0.555	0.431	1.89272e-20	ENSMUSG00000041203	Trir
epithelia	2.38779e-24	0.281991	0.594	0.484	5.38518e-20	ENSMUSG00000078784	1810022K09Rik
epithelia	3.16223e-24	0.252692	0.613	0.511	7.13177e-20	ENSMUSG00000025204	Ndufb8
epithelia	4.68553e-24	0.287927	0.519	0.4	1.05673e-19	ENSMUSG00000024359	Hspa9
epithelia	5.56142e-24	0.262321	0.711	0.656	1.25427e-19	ENSMUSG00000091537	Tma7
epithelia	8.30619e-24	0.282198	0.682	0.598	1.8733e-19	ENSMUSG00000018286	Psmb6
epithelia	3.72503e-23	0.254863	0.353	0.24	8.40106e-19	ENSMUSG00000029198	Grpel1
epithelia	2.54664e-22	0.281925	0.566	0.451	5.74343e-18	ENSMUSG00000030007	Cct7
epithelia	4.26476e-22	0.378199	0.67	0.593	9.61831e-18	ENSMUSG00000054091	1810037I17Rik
epithelia	2.14376e-21	0.299311	0.531	0.423	4.83483e-17	ENSMUSG00000020402	Vdac1
epithelia	2.78164e-21	0.274947	0.69	0.616	6.27344e-17	ENSMUSG00000067847	Romo1
epithelia	5.65924e-21	0.494843	0.306	0.208	1.27633e-16	ENSMUSG00000030208	Emp1
epithelia	8.8821e-21	0.27138	0.624	0.561	2.00318e-16	ENSMUSG00000058799	Nap1l1
epithelia	7.00144e-20	0.276304	0.574	0.468	1.57903e-15	ENSMUSG00000022427	Tomm22
epithelia	7.47119e-20	0.260315	0.715	0.665	1.68498e-15	ENSMUSG00000038803	Ost4
epithelia	1.33788e-19	0.250569	0.584	0.497	3.01732e-15	ENSMUSG00000026083	Eif5b
epithelia	5.24842e-19	0.262386	0.589	0.516	1.18368e-14	ENSMUSG00000006728	Cdk4
epithelia	1.62677e-18	0.273327	0.434	0.321	3.66886e-14	ENSMUSG00000047260	Emc6
epithelia	3.46072e-18	0.294607	0.594	0.498	7.80496e-14	ENSMUSG00000070319	Eif3g
epithelia	4.1658e-17	0.272617	0.642	0.557	9.39514e-13	ENSMUSG00000022452	Smdt1
epithelia	1.84741e-16	0.250698	0.54	0.439	4.16646e-12	ENSMUSG00000030751	Psma1
epithelia	5.88933e-16	0.459578	0.383	0.311	1.32822e-11	ENSMUSG00000005483	Dnajb1
epithelia	1.03131e-15	0.266581	0.554	0.452	2.32592e-11	ENSMUSG00000024346	Pfdn1
epithelia	5.23156e-15	0.250446	0.399	0.299	1.17987e-10	ENSMUSG00000027984	Hadh
epithelia	1.57456e-13	0.259914	0.601	0.527	3.5511e-09	ENSMUSG00000071014	Ndufb6
epithelia	3.28838e-11	1.23364	0.237	0.167	7.41628e-07	ENSMUSG00000097971	Gm26917
epithelia	5.92643e-11	0.402626	0.223	0.157	1.33659e-06	ENSMUSG00000052305	Hbb-bs
epithelia	2.37642e-09	0.552011	0.511	0.455	5.35954e-05	ENSMUSG00000054717	Hmgb2
immune	0	5.01587	0.611	0.135	0	ENSMUSG00000058427	Cxcl2
immune	0	4.93002	0.538	0.103	0	ENSMUSG00000056054	S100a8
immune	0	4.76592	0.52	0.081	0	ENSMUSG00000056071	S100a9
immune	0	4.56586	0.6	0.056	0	ENSMUSG00000027398	Il1b
immune	0	4.22202	0.582	0.045	0	ENSMUSG00000000982	Ccl3
immune	0	3.7203	0.492	0.03	0	ENSMUSG00000018930	Ccl4
immune	0	3.68655	0.338	0.06	0	ENSMUSG00000024610	Cd74
immune	0	3.6836	0.581	0.027	0	ENSMUSG00000069792	Wfdc17
immune	0	3.43883	0.82	0.034	0	ENSMUSG00000058715	Fcer1g
immune	0	3.39808	0.499	0.021	0	ENSMUSG00000030142	Clec4e
immune	0	3.38744	0.596	0.078	0	ENSMUSG00000043953	Ccrl2
immune	0	3.34778	0.812	0.027	0	ENSMUSG00000030579	Tyrobp
immune	0	3.15044	0.471	0.012	0	ENSMUSG00000022126	Acod1
immune	0	3.13381	0.89	0.017	0	ENSMUSG00000000682	Cd52
immune	0	3.06793	0.521	0.032	0	ENSMUSG00000051439	Cd14
immune	0	3.0559	0.403	0.02	0	ENSMUSG00000017002	Slpi
immune	0	2.94731	0.87	0.434	0	ENSMUSG00000020077	Srgn
immune	0	2.91662	0.251	0.051	0	ENSMUSG00000073421	H2-Ab1
immune	0	2.86645	0.239	0.032	0	ENSMUSG00000036594	H2-Aa
immune	0	2.86445	0.445	0.011	0	ENSMUSG00000027737	Slc7a11
immune	0	2.806	0.47	0.05	0	ENSMUSG00000045502	Hcar2
immune	0	2.75972	0.231	0.034	0	ENSMUSG00000060586	H2-Eb1
immune	0	2.71431	0.367	0.031	0	ENSMUSG00000069516	Lyz2
immune	0	2.59339	0.442	0.04	0	ENSMUSG00000026073	Il1r2
immune	0	2.54873	0.454	0.014	0	ENSMUSG00000026981	Il1rn
immune	0	2.49653	0.385	0.009	0	ENSMUSG00000024401	Tnf
immune	0	2.42788	0.29	0.004	0	ENSMUSG00000059657	Stfa2l1
immune	0	2.40465	0.537	0.049	0	ENSMUSG00000024590	Lmnb1
immune	0	2.38013	0.568	0.046	0	ENSMUSG00000060063	Alox5ap
immune	0	2.37691	0.992	0.981	0	ENSMUSG00000024661	Fth1
immune	0	2.37255	0.244	0.005	0	ENSMUSG00000079597	Gm5483
immune	0	2.37025	0.439	0.008	0	ENSMUSG00000027360	Hdc
immune	0	2.33356	0.559	0.005	0	ENSMUSG00000022876	Samsn1
immune	0	2.31968	0.52	0.052	0	ENSMUSG00000001156	Mxd1
immune	0	2.31431	0.355	0.032	0	ENSMUSG00000026822	Lcn2
immune	0	2.30605	0.239	0.007	0	ENSMUSG00000022651	Retnlg
immune	0	2.29048	0.801	0.602	0	ENSMUSG00000021025	Nfkbia
immune	0	2.26837	0.454	0.007	0	ENSMUSG00000030144	Clec4d
immune	0	2.25726	0.148	0.008	0	ENSMUSG00000035042	Ccl5
immune	0	2.24844	0.565	0.021	0	ENSMUSG00000020120	Plek
immune	0	2.23094	0.447	0.014	0	ENSMUSG00000038642	Ctss
immune	0	2.22589	0.728	0.005	0	ENSMUSG00000040747	Cd53
immune	0	2.18967	0.608	0.039	0	ENSMUSG00000072620	Slfn2
immune	0	2.17801	0.576	0.159	0	ENSMUSG00000048234	Rnf149
immune	0	2.14079	0.787	0.136	0	ENSMUSG00000009687	Fxyd5
immune	0	2.10234	0.384	0.027	0	ENSMUSG00000046223	Plaur
immune	0	2.09551	0.716	0.01	0	ENSMUSG00000021998	Lcp1
immune	0	2.08108	0.458	0.003	0	ENSMUSG00000089929	Bcl2a1b
immune	0	2.07177	0.4	0.006	0	ENSMUSG00000032691	Nlrp3
immune	0	2.05646	0.675	0.009	0	ENSMUSG00000030707	Coro1a
immune	0	2.04258	0.438	0.003	0	ENSMUSG00000049130	C5ar1
immune	0	2.04113	0.649	0.124	0	ENSMUSG00000019850	Tnfaip3
immune	0	2.02752	0.507	0.007	0	ENSMUSG00000112023	Lilr4b
immune	0	2.02375	0.389	0.004	0	ENSMUSG00000042265	Trem1
immune	0	1.98645	0.63	0.181	0	ENSMUSG00000035356	Nfkbiz
immune	0	1.97124	0.339	0.014	0	ENSMUSG00000037095	Lrg1
immune	0	1.92869	0.567	0.276	0	ENSMUSG00000075705	Msrb1
immune	0	1.91315	0.161	0.012	0	ENSMUSG00000036887	C1qa
immune	0	1.9026	0.421	0.069	0	ENSMUSG00000021281	Tnfaip2
immune	0	1.89835	0.42	0.135	0	ENSMUSG00000035692	Isg15
immune	0	1.8904	0.152	0.012	0	ENSMUSG00000036905	C1qb
immune	0	1.86803	0.401	0.108	0	ENSMUSG00000026358	Rgs1
immune	0	1.82293	0.281	0.021	0	ENSMUSG00000044103	Il1f9
immune	0	1.81984	0.401	0.095	0	ENSMUSG00000047139	Cd24a
immune	0	1.81881	0.107	0.004	0	ENSMUSG00000029379	Cxcl3
immune	0	1.79603	0.592	0.005	0	ENSMUSG00000033220	Rac2
immune	0	1.79289	0.618	0.008	0	ENSMUSG00000028581	Laptm5
immune	0	1.77324	0.614	0.008	0	ENSMUSG00000060791	Gmfg
immune	0	1.77057	0.153	0.01	0	ENSMUSG00000036896	C1qc
immune	0	1.76761	0.419	0.009	0	ENSMUSG00000056529	Ptafr
immune	0	1.7648	0.222	0.005	0	ENSMUSG00000027399	Il1a
immune	0	1.74636	0.484	0.192	0	ENSMUSG00000037966	Ninj1
immune	0	1.74443	0.872	0.671	0	ENSMUSG00000036478	Btg1
immune	0	1.69526	0.224	0.008	0	ENSMUSG00000033508	Asprv1
immune	0	1.68869	0.768	0.404	0	ENSMUSG00000056708	Ier5
immune	0	1.66871	0.151	0.006	0	ENSMUSG00000004612	Nkg7
immune	0	1.65456	0.539	0.117	0	ENSMUSG00000027506	Tpd52
immune	0	1.63834	0.258	0.002	0	ENSMUSG00000051748	Wfdc21
immune	0	1.63389	0.827	0.548	0	ENSMUSG00000024190	Dusp1
immune	0	1.63328	0.526	0.006	0	ENSMUSG00000048163	Selplg
immune	0	1.62286	0.36	0.012	0	ENSMUSG00000021125	Arg2
immune	0	1.62239	0.309	0.012	0	ENSMUSG00000032487	Ptgs2
immune	0	1.61556	0.452	0.005	0	ENSMUSG00000031662	Snx20
immune	0	1.60734	0.243	0.006	0	ENSMUSG00000018927	Ccl6
immune	0	1.59355	0.417	0.01	0	ENSMUSG00000045382	Cxcr4
immune	0	1.58128	0.726	0.374	0	ENSMUSG00000028843	Sh3bgrl3
immune	0	1.56718	0.713	0.413	0	ENSMUSG00000024014	Pim1
immune	0	1.55656	0.437	0.02	0	ENSMUSG00000028599	Tnfrsf1b
immune	0	1.55618	0.539	0.15	0	ENSMUSG00000005087	Cd44
immune	0	1.5472	0.127	0.008	0	ENSMUSG00000029304	Spp1
immune	0	1.53355	0.388	0.044	0	ENSMUSG00000027995	Tlr2
immune	0	1.52317	0.408	0.003	0	ENSMUSG00000059498	Fcgr3
immune	0	1.51386	0.338	0.003	0	ENSMUSG00000025804	Ccr1
immune	0	1.50841	0.122	0.004	0	ENSMUSG00000026573	Xcl1
immune	0	1.50826	0.144	0.002	0	ENSMUSG00000002033	Cd3g
immune	0	1.46179	0.347	0.003	0	ENSMUSG00000047798	Cd300lf
immune	0	1.4582	0.324	0.016	0	ENSMUSG00000027368	Dusp2
immune	0	1.43065	0.337	0.003	0	ENSMUSG00000028859	Csf3r
immune	0	1.42623	0.436	0.004	0	ENSMUSG00000064109	Hcst
immune	0	1.41276	0.387	0.101	0	ENSMUSG00000066278	Vps37b
immune	0	1.408	0.314	0.008	0	ENSMUSG00000003484	Cyp4f18
immune	0	1.4038	0.472	0.004	0	ENSMUSG00000026395	Ptprc
immune	0	1.40348	0.223	0.004	0	ENSMUSG00000031722	Hp
immune	0	1.39761	0.39	0.003	0	ENSMUSG00000002111	Spi1
immune	0	1.39026	0.371	0.009	0	ENSMUSG00000036931	Nfkbid
immune	0	1.38478	0.543	0.146	0	ENSMUSG00000040659	Efhd2
immune	0	1.38024	0.62	0.31	0	ENSMUSG00000030403	Vasp
immune	0	1.37615	0.263	0.003	0	ENSMUSG00000058755	Osm
immune	0	1.36335	0.491	0.044	0	ENSMUSG00000030220	Arhgdib
immune	0	1.3403	0.423	0.023	0	ENSMUSG00000026126	Ptpn18
immune	0	1.32387	0.104	0.003	0	ENSMUSG00000104876	Trdc
immune	0	1.30365	0.273	0.002	0	ENSMUSG00000013974	Mcemp1
immune	0	1.29392	0.764	0.55	0	ENSMUSG00000006519	Cyba
immune	0	1.28405	0.136	0.001	0	ENSMUSG00000048521	Cxcr6
immune	0	1.27452	0.249	0.004	0	ENSMUSG00000000204	Slfn4
immune	0	1.26898	0.298	0.042	0	ENSMUSG00000073412	Lst1
immune	0	1.26371	0.278	0.007	0	ENSMUSG00000026875	Traf1
immune	0	1.25922	0.278	0.003	0	ENSMUSG00000024399	Ltb
immune	0	1.25711	0.34	0.016	0	ENSMUSG00000024737	Slc15a3
immune	0	1.25124	0.309	0.001	0	ENSMUSG00000035004	Igsf6
immune	0	1.23234	0.199	0.002	0	ENSMUSG00000045551	Fpr1
immune	0	1.20971	0.14	0.004	0	ENSMUSG00000024672	Ms4a7
immune	0	1.19405	0.235	0.003	0	ENSMUSG00000045826	Ptprcap
immune	0	1.1802	0.438	0.15	0	ENSMUSG00000027660	Skil
immune	0	1.17682	0.398	0.052	0	ENSMUSG00000026094	Stk17b
immune	0	1.16715	0.297	0.04	0	ENSMUSG00000042677	Zc3h12a
immune	0	1.16051	0.272	0.057	0	ENSMUSG00000022018	Rgcc
immune	0	1.15855	0.28	0.047	0	ENSMUSG00000062248	Cks2
immune	0	1.15062	0.301	0.002	0	ENSMUSG00000049988	Lrrc25
immune	0	1.14339	0.572	0.245	0	ENSMUSG00000031827	Cotl1
immune	0	1.14269	0.264	0.011	0	ENSMUSG00000031488	Rab11fip1
immune	0	1.12693	0.561	0.246	0	ENSMUSG00000024725	Ostf1
immune	0	1.1265	0.488	0.18	0	ENSMUSG00000033685	Ucp2
immune	0	1.09457	0.897	0.841	0	ENSMUSG00000018293	Pfn1
immune	0	1.08552	0.284	0.004	0	ENSMUSG00000015950	Ncf1
immune	0	1.08168	0.446	0.116	0	ENSMUSG00000022378	Fam49b
immune	0	1.08039	0.242	0.002	0	ENSMUSG00000049103	Ccr2
immune	0	1.07282	0.23	0.001	0	ENSMUSG00000092418	Gm20406
immune	0	1.07118	0.994	0.99	0	ENSMUSG00000049775	Tmsb4x
immune	0	1.06209	0.381	0.005	0	ENSMUSG00000022831	Hcls1
immune	0	1.0617	0.726	0.5	0	ENSMUSG00000029622	Arpc1b
immune	0	1.05466	0.945	0.814	0	ENSMUSG00000073411	H2-D1
immune	0	1.04791	0.235	0.022	0	ENSMUSG00000025161	Slc16a3
immune	0	1.04696	0.167	0.006	0	ENSMUSG00000024397	Aif1
immune	0	1.04644	0.158	0.003	0	ENSMUSG00000059108	Ifitm6
immune	0	1.04425	0.277	0.002	0	ENSMUSG00000004609	Cd33
immune	0	1.03597	0.191	0.02	0	ENSMUSG00000034226	Rhov
immune	0	1.02871	0.972	0.963	0	ENSMUSG00000016559	H3f3b
immune	0	1.02523	0.205	0.006	0	ENSMUSG00000033213	AA467197
immune	0	1.02495	0.273	0.023	0	ENSMUSG00000030413	Pglyrp1
immune	0	1.02186	0.167	0.016	0	ENSMUSG00000076498	Trbc2
immune	0	1.01982	0.173	0.001	0	ENSMUSG00000096719	Mrgpra2b
immune	0	1.01521	0.172	0.005	0	ENSMUSG00000064246	Chil1
immune	0	1.01483	0.179	0.002	0	ENSMUSG00000023349	Clec4n
immune	0	1.01118	0.298	0.02	0	ENSMUSG00000026480	Ncf2
immune	0	1.00943	0.153	0.002	0	ENSMUSG00000056290	Ms4a4b
immune	0	1.00907	0.166	0.002	0	ENSMUSG00000076490	Trbc1
immune	0	1.00267	0.209	0.009	0	ENSMUSG00000022237	Ankrd33b
immune	0	0.999786	0.11	0.003	0	ENSMUSG00000025383	Il23a
immune	0	0.994719	0.119	0.002	0	ENSMUSG00000022584	Ly6c2
immune	0	0.993144	0.163	0.001	0	ENSMUSG00000102037	Bcl2a1a
immune	0	0.990331	0.215	0.001	0	ENSMUSG00000046245	Pilra
immune	0	0.98083	0.169	0.019	0	ENSMUSG00000020641	Rsad2
immune	0	0.970803	0.265	0.002	0	ENSMUSG00000044811	Cd300c2
immune	0	0.970411	0.821	0.682	0	ENSMUSG00000061232	H2-K1
immune	0	0.96312	0.179	0.003	0	ENSMUSG00000021423	Ly86
immune	0	0.960383	0.285	0.002	0	ENSMUSG00000071715	Ncf4
immune	0	0.959978	0.308	0.006	0	ENSMUSG00000004266	Ptpn6
immune	0	0.958887	0.126	0.002	0	ENSMUSG00000025163	Cd7
immune	0	0.955877	0.195	0.004	0	ENSMUSG00000026180	Cxcr2
immune	0	0.951712	0.272	0.044	0	ENSMUSG00000097354	2310001H17Rik
immune	0	0.946065	0.387	0.119	0	ENSMUSG00000022969	Il10rb
immune	0	0.937434	0.207	0.002	0	ENSMUSG00000046805	Mpeg1
immune	0	0.937089	0.247	0.039	0	ENSMUSG00000028680	Plk3
immune	0	0.936063	0.309	0.016	0	ENSMUSG00000035697	Arhgap45
immune	0	0.931369	0.229	0.001	0	ENSMUSG00000095028	Sirpb1b
immune	0	0.929521	0.167	0.009	0	ENSMUSG00000020407	Upp1
immune	0	0.925765	0.172	0.008	0	ENSMUSG00000037649	H2-DMa
immune	0	0.920009	0.195	0.008	0	ENSMUSG00000016496	Cd274
immune	0	0.914689	0.243	0.013	0	ENSMUSG00000018774	Cd68
immune	0	0.910052	0.3	0.003	0	ENSMUSG00000030798	Cd37
immune	0	0.902803	0.314	0.068	0	ENSMUSG00000036943	Rab8b
immune	0	0.901612	0.218	0.029	0	ENSMUSG00000031266	Gla
immune	0	0.884911	0.312	0.055	0	ENSMUSG00000020733	Slc9a3r1
immune	0	0.880943	0.15	0.002	0	ENSMUSG00000024910	Ctsw
immune	0	0.877322	0.373	0.113	0	ENSMUSG00000034786	Gpsm3
immune	0	0.875504	0.205	0	0	ENSMUSG00000074677	Sirpb1c
immune	0	0.875246	0.292	0.028	0	ENSMUSG00000022148	Fyb
immune	0	0.871056	0.206	0.001	0	ENSMUSG00000034641	Cd300ld
immune	0	0.869284	0.26	0.006	0	ENSMUSG00000031304	Il2rg
immune	0	0.866638	0.127	0.001	0	ENSMUSG00000032094	Cd3d
immune	0	0.864784	0.266	0.012	0	ENSMUSG00000021451	Sema4d
immune	0	0.8615	0.184	0.001	0	ENSMUSG00000052270	Fpr2
immune	0	0.851939	0.21	0.008	0	ENSMUSG00000030214	Plbd1
immune	0	0.844966	0.247	0.003	0	ENSMUSG00000026832	Cytip
immune	0	0.844063	0.149	0.002	0	ENSMUSG00000030165	Klrd1
immune	0	0.843668	0.133	0.001	0	ENSMUSG00000063234	Gpr84
immune	0	0.839671	0.256	0.002	0	ENSMUSG00000057191	AB124611
immune	0	0.835027	0.148	0.002	0	ENSMUSG00000068227	Il2rb
immune	0	0.834331	0.246	0.045	0	ENSMUSG00000034765	Dusp5
immune	0	0.832338	0.262	0.002	0	ENSMUSG00000018008	Cyth4
immune	0	0.829028	0.171	0.003	0	ENSMUSG00000024621	Csf1r
immune	0	0.826154	0.158	0.004	0	ENSMUSG00000079419	Ms4a6c
immune	0	0.822244	0.242	0.008	0	ENSMUSG00000047180	Neurl3
immune	0	0.819268	0.185	0.001	0	ENSMUSG00000099974	Bcl2a1d
immune	0	0.816383	0.288	0.066	0	ENSMUSG00000040699	Limd2
immune	0	0.809468	0.186	0.001	0	ENSMUSG00000078763	Slfn1
immune	0	0.804385	0.258	0.035	0	ENSMUSG00000030921	Trim30a
immune	0	0.801302	0.206	0.018	0	ENSMUSG00000037580	Gch1
immune	0	0.801151	0.263	0.002	0	ENSMUSG00000000290	Itgb2
immune	0	0.793089	0.979	0.913	0	ENSMUSG00000060802	B2m
immune	0	0.792413	0.244	0.027	0	ENSMUSG00000059182	Skap2
immune	0	0.783381	0.162	0.001	0	ENSMUSG00000115946	AC110211.1
immune	0	0.771823	0.242	0.002	0	ENSMUSG00000002699	Lcp2
immune	0	0.767426	0.252	0.004	0	ENSMUSG00000055805	Fmnl1
immune	0	0.763216	0.245	0.001	0	ENSMUSG00000098112	Bin2
immune	0	0.75698	0.189	0.02	0	ENSMUSG00000074813	Gm14005
immune	0	0.756455	0.165	0.002	0	ENSMUSG00000015340	Cybb
immune	0	0.753552	0.197	0.004	0	ENSMUSG00000021457	Syk
immune	0	0.743986	0.194	0.007	0	ENSMUSG00000071713	Csf2rb
immune	0	0.741871	0.16	0.012	0	ENSMUSG00000050931	Sgms2
immune	0	0.738576	0.156	0.001	0	ENSMUSG00000030149	Klrk1
immune	0	0.733769	0.24	0.019	0	ENSMUSG00000042228	Lyn
immune	0	0.728861	0.185	0.007	0	ENSMUSG00000048534	Jaml
immune	0	0.728242	0.184	0.002	0	ENSMUSG00000037731	Themis2
immune	0	0.718346	0.263	0.052	0	ENSMUSG00000060216	Arrb2
immune	0	0.716037	0.113	0.001	0	ENSMUSG00000032093	Cd3e
immune	0	0.710795	0.193	0.003	0	ENSMUSG00000058818	Pirb
immune	0	0.699698	0.194	0.003	0	ENSMUSG00000076617	Ighm
immune	0	0.693307	0.153	0.001	0	ENSMUSG00000052749	Trim30b
immune	0	0.68659	0.187	0.002	0	ENSMUSG00000021298	Gpr132
immune	0	0.685032	0.189	0.024	0	ENSMUSG00000049313	Sorl1
immune	0	0.681333	0.229	0.005	0	ENSMUSG00000022014	Epsti1
immune	0	0.672414	0.183	0.001	0	ENSMUSG00000002204	Napsa
immune	0	0.671594	0.209	0.023	0	ENSMUSG00000033192	Lpcat2
immune	0	0.662622	0.171	0.01	0	ENSMUSG00000025473	Adam8
immune	0	0.661468	0.143	0.012	0	ENSMUSG00000037613	Tnfrsf23
immune	0	0.659018	0.166	0.001	0	ENSMUSG00000028874	Fgr
immune	0	0.65428	0.123	0.002	0	ENSMUSG00000109251	E230032D23Rik
immune	0	0.653909	0.208	0.001	0	ENSMUSG00000015355	Cd48
immune	0	0.649717	0.214	0.004	0	ENSMUSG00000026288	Inpp5d
immune	0	0.646951	0.2	0.002	0	ENSMUSG00000034116	Vav1
immune	0	0.646764	0.142	0	0	ENSMUSG00000041754	Trem3
immune	0	0.645207	0.215	0.002	0	ENSMUSG00000040345	Arhgap9
immune	0	0.643936	0.128	0.002	0	ENSMUSG00000030742	Lat
immune	0	0.642487	0.187	0.011	0	ENSMUSG00000030830	Itgal
immune	0	0.631684	0.173	0.001	0	ENSMUSG00000003283	Hck
immune	0	0.631477	0.176	0.021	0	ENSMUSG00000021990	Spata13
immune	0	0.623502	0.111	0.002	0	ENSMUSG00000087477	Gm13822
immune	0	0.623288	0.169	0.002	0	ENSMUSG00000024677	Ms4a6b
immune	0	0.620205	0.153	0.001	0	ENSMUSG00000030156	Cd69
immune	0	0.617871	0.142	0.002	0	ENSMUSG00000052160	Pld4
immune	0	0.615957	0.179	0.02	0	ENSMUSG00000041235	Chd7
immune	0	0.609441	0.126	0.001	0	ENSMUSG00000026581	Sell
immune	0	0.606139	0.184	0.002	0	ENSMUSG00000032089	Il10ra
immune	0	0.604302	0.104	0.002	0	ENSMUSG00000050241	Klre1
immune	0	0.601699	0.203	0.001	0	ENSMUSG00000048865	Arhgap30
immune	0	0.577961	0.157	0.004	0	ENSMUSG00000034652	Cd300a
immune	0	0.575649	0.182	0.003	0	ENSMUSG00000032322	Pstpip1
immune	0	0.574868	0.196	0.021	0	ENSMUSG00000056069	Fam105a
immune	0	0.572227	0.13	0.001	0	ENSMUSG00000029915	Clec5a
immune	0	0.564534	0.141	0.001	0	ENSMUSG00000058099	Nfam1
immune	0	0.560473	0.156	0.002	0	ENSMUSG00000030786	Itgam
immune	0	0.560172	0.182	0.015	0	ENSMUSG00000028064	Sema4a
immune	0	0.551525	0.163	0.002	0	ENSMUSG00000078771	Evi2a
immune	0	0.548265	0.155	0.001	0	ENSMUSG00000021886	Gpr65
immune	0	0.543682	0.137	0.002	0	ENSMUSG00000053063	Clec12a
immune	0	0.538767	0.123	0.008	0	ENSMUSG00000024521	Pmaip1
immune	0	0.538472	0.143	0.001	0	ENSMUSG00000029204	Rhoh
immune	0	0.537207	0.117	0.002	0	ENSMUSG00000027863	Cd2
immune	0	0.536895	0.161	0.001	0	ENSMUSG00000038147	Cd84
immune	0	0.534138	0.115	0	0	ENSMUSG00000059089	Fcgr4
immune	0	0.531531	0.138	0.001	0	ENSMUSG00000001281	Itgb7
immune	0	0.529525	0.102	0.002	0	ENSMUSG00000052336	Cx3cr1
immune	0	0.527215	0.187	0.01	0	ENSMUSG00000038623	Tm6sf1
immune	0	0.52413	0.144	0.001	0	ENSMUSG00000057058	Skap1
immune	0	0.520535	0.112	0.002	0	ENSMUSG00000004730	Adgre1
immune	0	0.499108	0.154	0.001	0	ENSMUSG00000020143	Dock2
immune	0	0.48579	0.136	0.002	0	ENSMUSG00000079227	Ccr5
immune	0	0.472953	0.118	0.001	0	ENSMUSG00000095609	Gm21188
immune	0	0.471706	0.114	0.001	0	ENSMUSG00000030148	Clec4a2
immune	0	0.47059	0.111	0	0	ENSMUSG00000097705	Gm26740
immune	0	0.46943	0.101	0.001	0	ENSMUSG00000113010	Gm34084
immune	0	0.469096	0.131	0.005	0	ENSMUSG00000040247	Tbc1d10c
immune	0	0.468279	0.142	0.007	0	ENSMUSG00000052384	Nrros
immune	0	0.467587	0.13	0.001	0	ENSMUSG00000004709	Cd244
immune	0	0.465405	0.116	0.001	0	ENSMUSG00000026117	Zap70
immune	0	0.464502	0.104	0.001	0	ENSMUSG00000030474	Siglece
immune	0	0.463944	0.136	0.006	0	ENSMUSG00000051735	Rinl
immune	0	0.461014	0.107	0.001	0	ENSMUSG00000039264	Gimap3
immune	0	0.458766	0.155	0.001	0	ENSMUSG00000024300	Myo1f
immune	0	0.455567	0.101	0	0	ENSMUSG00000057135	Scimp
immune	0	0.45526	0.121	0.001	0	ENSMUSG00000068129	Cst7
immune	0	0.45427	0.143	0.001	0	ENSMUSG00000018654	Ikzf1
immune	0	0.447638	0.142	0.002	0	ENSMUSG00000070691	Runx3
immune	0	0.437256	0.146	0.001	0	ENSMUSG00000022372	Sla
immune	0	0.436293	0.105	0.002	0	ENSMUSG00000054892	Txk
immune	0	0.43003	0.106	0.001	0	ENSMUSG00000028071	Sh2d2a
immune	0	0.42105	0.158	0.002	0	ENSMUSG00000024965	Fermt3
immune	0	0.418849	0.119	0.003	0	ENSMUSG00000027843	Ptpn22
immune	0	0.410954	0.137	0.009	0	ENSMUSG00000049744	Arhgap15
immune	0	0.404042	0.137	0.001	0	ENSMUSG00000022488	Nckap1l
immune	0	0.389021	0.11	0.001	0	ENSMUSG00000030789	Itgax
immune	0	0.386048	0.133	0.003	0	ENSMUSG00000040751	Lat2
immune	0	0.349646	0.107	0.002	0	ENSMUSG00000013707	Tnfaip8l2
immune	0	0.319553	0.11	0.005	0	ENSMUSG00000052085	Dock8
immune	0	0.964408	0.335	0.093	1.18968e-303	ENSMUSG00000053641	Dennd4a
immune	0	0.780099	0.166	0.019	1.19626e-303	ENSMUSG00000067235	H2-Q10
immune	0	1.36183	0.258	0.054	2.19511e-303	ENSMUSG00000001020	S100a4
immune	1.38973e-306	0.568216	0.133	0.011	3.13426e-302	ENSMUSG00000046908	Ltb4r1
immune	1.74103e-305	0.401624	0.108	0.006	3.92655e-301	ENSMUSG00000041954	Tnfrsf18
immune	2.04584e-304	1.0074	0.265	0.057	4.61398e-300	ENSMUSG00000034266	Batf
immune	4.2839e-297	0.990012	0.282	0.067	9.66149e-293	ENSMUSG00000023913	Pla2g7
immune	5.10398e-297	0.505708	0.187	0.026	1.1511e-292	ENSMUSG00000070034	Sp110
immune	4.81858e-296	0.57215	0.169	0.021	1.08673e-291	ENSMUSG00000026107	Nabp1
immune	2.02959e-292	1.26118	0.35	0.109	4.57735e-288	ENSMUSG00000031504	Rab20
immune	1.78129e-289	1.11896	0.664	0.447	4.01735e-285	ENSMUSG00000041736	Tspo
immune	6.10509e-288	0.837623	0.179	0.025	1.37688e-283	ENSMUSG00000074063	Osgin1
immune	2.97636e-285	0.461994	0.121	0.009	6.71258e-281	ENSMUSG00000029570	Lfng
immune	5.88867e-285	1.32353	0.489	0.222	1.32807e-280	ENSMUSG00000024856	Cdk2ap2
immune	6.65235e-285	0.592663	0.128	0.011	1.5003e-280	ENSMUSG00000028459	Cd72
immune	4.65723e-281	1.47069	0.45	0.197	1.05035e-276	ENSMUSG00000047407	Tgif1
immune	1.26827e-280	0.708994	0.841	0.828	2.86033e-276	ENSMUSG00000056201	Cfl1
immune	1.35092e-278	0.412116	0.102	0.006	3.04674e-274	ENSMUSG00000036067	Slc2a6
immune	4.27206e-276	0.910777	0.24	0.051	9.63477e-272	ENSMUSG00000024778	Fas
immune	3.71363e-273	0.493611	0.122	0.01	8.37535e-269	ENSMUSG00000000409	Lck
immune	5.9493e-271	0.917301	0.347	0.112	1.34175e-266	ENSMUSG00000073982	Rhog
immune	4.09209e-269	1.45053	0.281	0.073	9.2289e-265	ENSMUSG00000005413	Hmox1
immune	1.07474e-268	1.25128	0.819	0.781	2.42386e-264	ENSMUSG00000027907	S100a11
immune	8.42471e-267	1.95464	0.647	0.453	1.90003e-262	ENSMUSG00000015312	Gadd45b
immune	1.74998e-265	0.839713	0.728	0.61	3.94673e-261	ENSMUSG00000006304	Arpc2
immune	1.85515e-264	0.378148	0.116	0.009	4.18392e-260	ENSMUSG00000040710	St8sia4
immune	4.95686e-263	0.365353	0.123	0.011	1.11792e-258	ENSMUSG00000029771	Irf5
immune	5.61632e-260	0.528167	0.181	0.029	1.26665e-255	ENSMUSG00000070031	Sp140
immune	1.17725e-258	1.3064	0.395	0.155	2.65505e-254	ENSMUSG00000027333	Smox
immune	5.77874e-258	0.88484	0.301	0.086	1.30328e-253	ENSMUSG00000028525	Pde4b
immune	3.04484e-251	0.934346	0.719	0.604	6.86702e-247	ENSMUSG00000023010	Tmbim6
immune	2.51754e-249	1.02801	0.297	0.088	5.6778e-245	ENSMUSG00000031584	Gsr
immune	4.1727e-249	0.478851	0.116	0.01	9.41068e-245	ENSMUSG00000005057	Sh2b2
immune	3.67483e-247	0.679608	0.965	0.979	8.28784e-243	ENSMUSG00000035530	Eif1
immune	7.42843e-247	0.956063	0.217	0.046	1.67533e-242	ENSMUSG00000054499	Dedd2
immune	2.3551e-242	1.17951	0.592	0.381	5.31146e-238	ENSMUSG00000038612	Mcl1
immune	2.99674e-238	0.530679	0.164	0.026	6.75854e-234	ENSMUSG00000059456	Ptk2b
immune	1.92271e-236	0.393967	0.116	0.011	4.33629e-232	ENSMUSG00000090019	Gimap1
immune	9.39377e-236	0.562946	0.15	0.021	2.11858e-231	ENSMUSG00000023947	Nfkbie
immune	8.76664e-235	0.917445	0.365	0.135	1.97714e-230	ENSMUSG00000027215	Cd82
immune	9.02604e-235	0.72846	0.219	0.049	2.03564e-230	ENSMUSG00000032688	Malt1
immune	1.42224e-231	0.847199	0.731	0.669	3.20759e-227	ENSMUSG00000029465	Arpc3
immune	7.96122e-230	1.57608	0.302	0.097	1.79549e-225	ENSMUSG00000043421	Hilpda
immune	5.10333e-223	1.27344	0.373	0.151	1.15095e-218	ENSMUSG00000024772	Ehd1
immune	3.76096e-217	0.475188	0.144	0.021	8.48209e-213	ENSMUSG00000026177	Slc11a1
immune	1.38382e-215	1.16574	0.969	0.971	3.12094e-211	ENSMUSG00000050708	Ftl1
immune	5.74041e-215	0.783837	0.233	0.061	1.29463e-210	ENSMUSG00000025340	Rabgef1
immune	4.35182e-213	1.21131	0.703	0.604	9.81465e-209	ENSMUSG00000032294	Pkm
immune	7.37741e-213	1.26215	0.621	0.476	1.66383e-208	ENSMUSG00000022500	Litaf
immune	2.01024e-211	0.93619	0.336	0.123	4.5337e-207	ENSMUSG00000032000	Birc3
immune	7.43871e-211	1.12284	0.444	0.215	1.67765e-206	ENSMUSG00000032515	Csrnp1
immune	1.07052e-209	1.49103	0.559	0.376	2.41434e-205	ENSMUSG00000022564	Grina
immune	3.281e-209	0.765474	0.209	0.05	7.39964e-205	ENSMUSG00000054676	1600014C10Rik
immune	2.95362e-207	1.33532	0.702	0.592	6.66129e-203	ENSMUSG00000040128	Pnrc1
immune	3.3101e-207	0.904521	0.603	0.443	7.46528e-203	ENSMUSG00000026341	Actr3
immune	1.94895e-204	0.997095	0.263	0.08	4.39547e-200	ENSMUSG00000039236	Isg20
immune	8.01132e-204	0.345169	0.986	0.99	1.80679e-199	ENSMUSG00000038274	Fau
immune	1.28946e-203	0.969901	0.65	0.472	2.90813e-199	ENSMUSG00000022587	Ly6e
immune	1.56496e-201	0.452317	0.131	0.019	3.52946e-197	ENSMUSG00000041920	Slc16a6
immune	3.06711e-201	0.85389	0.412	0.192	6.91726e-197	ENSMUSG00000023048	Prr13
immune	2.23428e-200	0.636536	0.101	0.01	5.03897e-196	ENSMUSG00000023992	Trem2
immune	6.33726e-200	0.685162	0.263	0.078	1.42924e-195	ENSMUSG00000052397	Ezr
immune	5.96783e-199	0.645533	0.216	0.054	1.34593e-194	ENSMUSG00000027514	Zbp1
immune	1.75273e-198	0.675591	0.266	0.082	3.95293e-194	ENSMUSG00000002603	Tgfb1
immune	3.39353e-197	0.335037	0.108	0.012	7.65343e-193	ENSMUSG00000030047	Arhgap25
immune	6.78482e-195	1.14778	0.451	0.239	1.53018e-190	ENSMUSG00000037960	Card19
immune	1.49982e-194	0.717498	0.139	0.023	3.38255e-190	ENSMUSG00000021123	Rdh12
immune	2.45531e-194	0.634497	0.316	0.112	5.53747e-190	ENSMUSG00000026222	Sp100
immune	2.25109e-193	0.908337	0.451	0.24	5.07688e-189	ENSMUSG00000024338	Psmb8
immune	4.31631e-193	0.469773	0.104	0.011	9.73458e-189	ENSMUSG00000054435	Gimap4
immune	6.931e-193	0.959804	0.668	0.517	1.56315e-188	ENSMUSG00000025283	Sat1
immune	2.50882e-192	0.844781	0.307	0.111	5.65815e-188	ENSMUSG00000027346	Gpcpd1
immune	2.10742e-190	0.321597	0.108	0.013	4.75286e-186	ENSMUSG00000018381	Abi3
immune	2.97695e-188	1.03582	0.511	0.317	6.71392e-184	ENSMUSG00000025503	Taldo1
immune	6.37745e-188	0.450968	0.103	0.012	1.43831e-183	ENSMUSG00000001128	Cfp
immune	1.12116e-186	0.408549	0.139	0.023	2.52856e-182	ENSMUSG00000038608	Dock10
immune	1.90049e-180	0.737087	0.228	0.067	4.28619e-176	ENSMUSG00000019832	Rab32
immune	1.3354e-179	0.33497	0.102	0.012	3.01173e-175	ENSMUSG00000069892	9930111J21Rik2
immune	4.38809e-179	0.715086	0.18	0.042	9.89646e-175	ENSMUSG00000058624	Gda
immune	9.70099e-177	0.587521	0.193	0.049	2.18786e-172	ENSMUSG00000020275	Rel
immune	3.08782e-176	1.58214	0.54	0.358	6.96395e-172	ENSMUSG00000003541	Ier3
immune	1.81484e-175	0.332005	0.101	0.012	4.093e-171	ENSMUSG00000040528	Milr1
immune	3.52227e-175	1.11536	0.648	0.513	7.94378e-171	ENSMUSG00000040435	Ppp1r15a
immune	1.12047e-173	0.946274	0.214	0.06	2.52699e-169	ENSMUSG00000045763	Basp1
immune	1.09345e-172	0.293347	0.316	0.749	2.46605e-168	ENSMUSG00000064373	Selenop
immune	1.42565e-172	0.927304	0.224	0.066	3.21527e-168	ENSMUSG00000030560	Ctsc
immune	2.61723e-172	1.03878	0.549	0.388	5.90264e-168	ENSMUSG00000025647	Shisa5
immune	1.49261e-170	0.488607	0.179	0.043	3.36629e-166	ENSMUSG00000056888	Glipr1
immune	1.31336e-169	1.09187	0.597	0.451	2.96203e-165	ENSMUSG00000046516	Cox17
immune	2.23125e-169	0.774729	0.202	0.056	5.03213e-165	ENSMUSG00000039232	Stx11
immune	1.59735e-168	1.20828	0.436	0.245	3.60251e-164	ENSMUSG00000018476	Kdm6b
immune	2.3063e-168	0.938571	0.598	0.414	5.20139e-164	ENSMUSG00000092274	Neat1
immune	1.92495e-167	0.61948	0.966	0.964	4.34134e-163	ENSMUSG00000029580	Actb
immune	2.33456e-167	0.887686	0.355	0.163	5.26514e-163	ENSMUSG00000027287	Snap23
immune	3.51052e-167	0.972112	0.384	0.788	7.91727e-163	ENSMUSG00000002985	Apoe
immune	9.27162e-167	1.28244	0.597	0.48	2.09103e-162	ENSMUSG00000079477	Rab7
immune	3.40362e-166	1.34108	0.526	0.35	7.67618e-162	ENSMUSG00000001627	Ifrd1
immune	5.38803e-165	0.827539	0.54	0.323	1.21516e-160	ENSMUSG00000055148	Klf2
immune	9.96506e-165	0.522745	0.176	0.043	2.24742e-160	ENSMUSG00000041836	Ptpre
immune	3.22954e-164	0.889178	0.585	0.404	7.28359e-160	ENSMUSG00000000078	Klf6
immune	1.04728e-162	0.647833	0.224	0.069	2.36192e-158	ENSMUSG00000090213	Tmem189
immune	3.19903e-161	0.697451	0.295	0.115	7.21478e-157	ENSMUSG00000034595	Ppp1r18
immune	6.48509e-161	0.831117	0.281	0.105	1.46258e-156	ENSMUSG00000025498	Irf7
immune	3.32916e-160	0.74502	0.498	0.315	7.50826e-156	ENSMUSG00000027940	Tpm3
immune	2.32395e-159	1.14428	0.648	0.607	5.2412e-155	ENSMUSG00000007891	Ctsd
immune	1.39942e-156	1.08934	0.617	0.508	3.15611e-152	ENSMUSG00000024953	Prdx5
immune	1.41205e-156	0.584853	0.881	0.913	3.18459e-152	ENSMUSG00000060743	H3f3a
immune	2.45824e-156	1.15804	0.786	0.786	5.54406e-152	ENSMUSG00000056501	Cebpb
immune	1.06893e-154	1.08593	0.524	0.337	2.41076e-150	ENSMUSG00000020644	Id2
immune	1.22286e-153	0.549373	0.249	0.085	2.75793e-149	ENSMUSG00000096727	Psmb9
immune	3.30118e-153	1.09023	0.387	0.208	7.44515e-149	ENSMUSG00000022895	Ets2
immune	7.22821e-152	0.403753	0.117	0.02	1.63018e-147	ENSMUSG00000039747	Orai2
immune	7.69803e-150	0.809512	0.318	0.14	1.73614e-145	ENSMUSG00000027639	Samhd1
immune	1.36448e-148	0.975261	0.263	0.101	3.0773e-144	ENSMUSG00000049091	Sephs2
immune	1.59096e-148	0.722761	0.342	0.16	3.58809e-144	ENSMUSG00000026305	Lrrfip1
immune	4.9535e-148	0.288676	0.106	0.017	1.11716e-143	ENSMUSG00000016087	Fli1
immune	5.88183e-147	0.754919	0.535	0.385	1.32653e-142	ENSMUSG00000008475	Arpc5
immune	3.79994e-146	0.333903	0.101	0.016	8.56999e-142	ENSMUSG00000027508	Pag1
immune	1.06236e-145	0.391748	0.106	0.017	2.39594e-141	ENSMUSG00000059013	Sh2d3c
immune	1.10306e-145	0.584092	0.157	0.038	2.48774e-141	ENSMUSG00000032554	Trf
immune	1.20152e-145	0.782712	0.196	0.059	2.70979e-141	ENSMUSG00000030747	Dgat2
immune	5.35439e-144	0.338637	0.104	0.017	1.20757e-139	ENSMUSG00000004837	Grap
immune	1.42651e-143	1.28052	0.434	0.248	3.21721e-139	ENSMUSG00000037405	Icam1
[truncated: 2,270 more rows]
