# Supplementary material for: Opposing Wnt signals regulate cervical squamocolumnar homeostasis and emergence of metaplasia
Source: Nat Cell Biol. 2021 Jan 18;23(2):184–97. doi: 10.1038/s41556-020-00619-0 (PMC7878191; doi:10.1038/s41556-020-00619-0)
Supplement: Supplementary file 14 — Marker genes for annotated clusters of the epithelial subsets from five healthy and metaplastic murine cervix datasets. Related to Fig. 5g. Marker genes (rows) associated with the population subsets (column 1) are extracted from Seurat (P < 0.01, column 2). Columns 3 to 6 give the default Seurat output (pct1 and pct2 refer to the percentage of cells expressing genes among the studied subset (pct1) and among the whole dataset analysed (pct2)). Ensembl gene number and gene names are given in columns 7 and 8, respectively. Statistical significance was calculated employing the Wilcoxon rank-sum test for genes detected for 10% of barcodes with at least 0.25-fold difference (log scale) across clusters using the Seurat function. [file 41556_2020_619_MOESM14_ESM.xlsx]

## Sheet: Supplementary Table 12
Marker genes for annotated clusters of the epithelial subsets from five healthy and metaplastic murine cervix datasets. Related to figure 5 g. Marker genes (rows) associated to the population subsets (column 1) are extracted from Seurat (p_value<0,01, column 2). Columns 3 to 6 gives the default Seurat output (pct1 and pct2 refers to the percentage of cells expressing genes among the studied subse…
cluster	p_val	avg_logFC	pct.1	pct.2	p_val_adj	gene	geneName
Sq 1	2.82248e-230	1.78543	0.77	0.032	4.81459e-226	ENSMUSG00000040204	Pclaf
Sq 1	1.36203e-200	1.60383	0.665	0.024	2.32336e-196	ENSMUSG00000017716	Birc5
Sq 1	2.85559e-177	1.90532	0.594	0.021	4.87106e-173	ENSMUSG00000001403	Ube2c
Sq 1	1.90797e-169	1.27905	0.598	0.026	3.25462e-165	ENSMUSG00000019942	Cdk1
Sq 1	2.69354e-165	1.75944	0.59	0.028	4.59463e-161	ENSMUSG00000020914	Top2a
Sq 1	6.85322e-156	1.13384	0.523	0.017	1.16902e-151	ENSMUSG00000023505	Cdca3
Sq 1	1.4632e-154	1.10751	0.552	0.024	2.49593e-150	ENSMUSG00000028873	Cdca8
Sq 1	3.80611e-142	0.982414	0.448	0.009	6.49245e-138	ENSMUSG00000027715	Ccna2
Sq 1	1.67979e-140	1.00993	0.556	0.034	2.86538e-136	ENSMUSG00000074476	Spc24
Sq 1	4.54847e-140	0.97661	0.418	0.006	7.75878e-136	ENSMUSG00000027306	Nusap1
Sq 1	3.19744e-132	1.03017	0.536	0.036	5.45419e-128	ENSMUSG00000028312	Smc2
Sq 1	3.40569e-132	1.14311	0.54	0.036	5.80942e-128	ENSMUSG00000031004	Mki67
Sq 1	7.1885e-127	1.23461	0.502	0.03	1.22621e-122	ENSMUSG00000029177	Cenpa
Sq 1	2.19921e-125	2.09671	0.958	0.444	3.75142e-121	ENSMUSG00000054717	Hmgb2
Sq 1	1.08418e-124	0.832704	0.389	0.008	1.8494e-120	ENSMUSG00000022033	Pbk
Sq 1	1.27181e-120	1.97152	0.904	0.33	2.16946e-116	ENSMUSG00000028832	Stmn1
Sq 1	6.22012e-120	1.07228	0.423	0.016	1.06103e-115	ENSMUSG00000032218	Ccnb2
Sq 1	1.22518e-119	0.731909	0.402	0.012	2.08991e-115	ENSMUSG00000027469	Tpx2
Sq 1	1.49983e-119	1.3396	0.477	0.029	2.55841e-115	ENSMUSG00000006398	Cdc20
Sq 1	3.71606e-118	0.886078	0.377	0.008	6.33885e-114	ENSMUSG00000041431	Ccnb1
Sq 1	3.21269e-116	1.08647	0.598	0.068	5.48021e-112	ENSMUSG00000025574	Tk1
Sq 1	4.87811e-116	0.678006	0.364	0.007	8.32108e-112	ENSMUSG00000022034	Esco2
Sq 1	1.6866e-111	1.01974	0.506	0.041	2.877e-107	ENSMUSG00000098318	Lockd
Sq 1	3.58132e-111	0.687959	0.377	0.011	6.10901e-107	ENSMUSG00000032254	Kif23
Sq 1	1.49952e-110	1.57672	0.766	0.172	2.55789e-106	ENSMUSG00000062248	Cks2
Sq 1	7.80459e-106	0.602149	0.41	0.021	1.33131e-101	ENSMUSG00000021714	Cenpk
Sq 1	2.74309e-104	0.695346	0.418	0.024	4.67916e-100	ENSMUSG00000037313	Tacc3
Sq 1	1.22829e-103	0.742843	0.46	0.035	2.09522e-99	ENSMUSG00000038252	Ncapd2
Sq 1	1.61466e-103	0.630206	0.326	0.006	2.75429e-99	ENSMUSG00000020330	Hmmr
Sq 1	9.93617e-103	0.870295	0.41	0.023	1.69491e-98	ENSMUSG00000038943	Prc1
Sq 1	1.15409e-102	1.00783	0.448	0.032	1.96865e-98	ENSMUSG00000026605	Cenpf
Sq 1	2.03046e-101	0.62226	0.364	0.014	3.46355e-97	ENSMUSG00000048327	Ckap2l
Sq 1	7.20449e-101	1.46322	0.95	0.742	1.22894e-96	ENSMUSG00000037894	H2afz
Sq 1	2.02849e-99	0.573909	0.331	0.009	3.4602e-95	ENSMUSG00000024795	Kif20b
Sq 1	1.04777e-96	0.54231	0.314	0.007	1.78729e-92	ENSMUSG00000020897	Aurkb
Sq 1	3.79358e-96	0.52606	0.318	0.008	6.47108e-92	ENSMUSG00000036777	Anln
Sq 1	1.81075e-95	0.748573	0.427	0.031	3.08878e-91	ENSMUSG00000029910	Mad2l1
Sq 1	3.24448e-95	0.427448	0.293	0.004	5.53443e-91	ENSMUSG00000012443	Kif11
Sq 1	4.78192e-93	0.73569	0.439	0.037	8.15699e-89	ENSMUSG00000023015	Racgap1
Sq 1	4.00658e-91	0.763392	0.996	0.927	6.83442e-87	ENSMUSG00000026238	Ptma
Sq 1	1.96925e-89	0.611602	0.31	0.01	3.35914e-85	ENSMUSG00000023940	Sgo1
Sq 1	7.07472e-89	0.829707	0.494	0.06	1.20681e-84	ENSMUSG00000075266	Cenpw
Sq 1	2.41692e-85	1.09589	0.69	0.171	4.12278e-81	ENSMUSG00000028044	Cks1b
Sq 1	3.75883e-85	0.794399	0.435	0.045	6.41181e-81	ENSMUSG00000024660	Incenp
Sq 1	4.04297e-85	0.437206	0.272	0.006	6.8965e-81	ENSMUSG00000079553	Kifc1
Sq 1	4.22887e-85	0.568425	0.28	0.007	7.21361e-81	ENSMUSG00000030677	Kif22
Sq 1	9.96038e-85	0.515733	0.251	0.003	1.69904e-80	ENSMUSG00000039396	Neil3
Sq 1	1.4659e-84	0.690322	0.356	0.022	2.50054e-80	ENSMUSG00000045328	Cenpe
Sq 1	4.07455e-83	1.55615	0.895	0.467	6.95036e-79	ENSMUSG00000023004	Tuba1b
Sq 1	5.62418e-82	0.448784	0.268	0.006	9.59373e-78	ENSMUSG00000036768	Kif15
Sq 1	1.10971e-81	0.437449	0.243	0.003	1.89294e-77	ENSMUSG00000024056	Ndc80
Sq 1	6.17759e-81	0.384526	0.285	0.009	1.05377e-76	ENSMUSG00000029516	Cit
Sq 1	2.51561e-80	0.417839	0.234	0.002	4.29113e-76	ENSMUSG00000015880	Ncapg
Sq 1	7.11285e-80	0.473398	0.247	0.004	1.21331e-75	ENSMUSG00000026683	Nuf2
Sq 1	3.72024e-79	0.599587	0.297	0.013	6.34598e-75	ENSMUSG00000005233	Spc25
Sq 1	6.81127e-79	0.450444	0.264	0.007	1.16187e-74	ENSMUSG00000034906	Ncaph
Sq 1	2.87729e-78	0.297708	0.247	0.004	4.90808e-74	ENSMUSG00000038379	Ttk
Sq 1	3.18751e-78	0.388947	0.28	0.01	5.43726e-74	ENSMUSG00000030346	Rad51ap1
Sq 1	8.3051e-78	0.536299	0.276	0.009	1.41668e-73	ENSMUSG00000040084	Bub1b
Sq 1	1.03085e-77	0.601399	0.402	0.04	1.75842e-73	ENSMUSG00000024691	Fam111a
Sq 1	3.98889e-77	1.06203	0.954	0.802	6.80425e-73	ENSMUSG00000066551	Hmgb1
Sq 1	4.8039e-77	1.62193	0.879	0.51	8.1945e-73	ENSMUSG00000001525	Tubb5
Sq 1	1.51386e-75	0.510141	0.243	0.005	2.58235e-71	ENSMUSG00000030867	Plk1
Sq 1	2.64361e-74	0.644692	0.381	0.036	4.50947e-70	ENSMUSG00000068101	Cenpm
Sq 1	3.44873e-74	1.24941	0.393	0.045	5.88284e-70	ENSMUSG00000094777	Hist1h2ap
Sq 1	8.30006e-74	0.314582	0.222	0.003	1.41582e-69	ENSMUSG00000020808	Pimreg
Sq 1	1.54435e-72	1.19753	0.649	0.183	2.63435e-68	ENSMUSG00000034349	Smc4
Sq 1	5.23749e-71	0.381304	0.213	0.003	8.93412e-67	ENSMUSG00000036223	Ska1
Sq 1	1.19547e-70	0.454477	0.251	0.009	2.03922e-66	ENSMUSG00000003779	Kif20a
Sq 1	4.38872e-69	0.702728	0.372	0.04	7.48628e-65	ENSMUSG00000020649	Rrm2
Sq 1	5.69877e-69	0.393234	0.276	0.014	9.72096e-65	ENSMUSG00000042489	Clspn
Sq 1	5.82602e-69	0.58134	0.322	0.026	9.93803e-65	ENSMUSG00000045273	Cenph
Sq 1	5.10129e-68	0.401708	0.222	0.005	8.70178e-64	ENSMUSG00000026039	Sgo2a
Sq 1	1.7569e-67	0.415449	0.268	0.014	2.99692e-63	ENSMUSG00000027323	Rad51
Sq 1	7.73723e-67	0.925039	0.594	0.146	1.31982e-62	ENSMUSG00000030978	Rrm1
Sq 1	9.46848e-67	0.549004	1	0.955	1.61513e-62	ENSMUSG00000071866	Ppia
Sq 1	1.83618e-66	0.278228	0.197	0.002	3.13216e-62	ENSMUSG00000028068	Iqgap3
Sq 1	3.39629e-66	0.566152	0.297	0.021	5.79339e-62	ENSMUSG00000037725	Ckap2
Sq 1	3.5188e-66	0.371759	0.205	0.003	6.00238e-62	ENSMUSG00000033952	Aspm
Sq 1	4.06436e-66	0.302436	0.218	0.005	6.93299e-62	ENSMUSG00000028678	Kif2c
Sq 1	9.98929e-65	0.954185	0.51	0.105	1.70397e-60	ENSMUSG00000049932	H2afx
Sq 1	2.35879e-64	0.38079	0.247	0.011	4.02362e-60	ENSMUSG00000019773	Fbxo5
Sq 1	1.09142e-63	0.924848	0.544	0.123	1.86175e-59	ENSMUSG00000006715	Gmnn
Sq 1	1.66364e-63	0.718868	0.481	0.092	2.83784e-59	ENSMUSG00000025747	Tyms
Sq 1	1.87682e-63	0.654178	0.414	0.06	3.20149e-59	ENSMUSG00000027331	Knstrn
Sq 1	2.32691e-63	0.393384	0.209	0.005	3.96924e-59	ENSMUSG00000021485	Mxd3
Sq 1	1.16754e-62	0.400769	0.23	0.009	1.9916e-58	ENSMUSG00000035683	Melk
Sq 1	1.86259e-62	0.410343	0.31	0.028	3.1772e-58	ENSMUSG00000001228	Uhrf1
Sq 1	3.59132e-62	0.555143	0.255	0.014	6.12607e-58	ENSMUSG00000037628	Cdkn3
Sq 1	2.61989e-60	0.328764	0.192	0.004	4.46901e-56	ENSMUSG00000027326	Knl1
Sq 1	2.9922e-60	1.0039	0.707	0.261	5.10409e-56	ENSMUSG00000027160	Ccdc34
Sq 1	3.35592e-60	0.286838	0.222	0.009	5.72452e-56	ENSMUSG00000022322	Shcbp1
Sq 1	3.76569e-59	0.261229	0.172	0.001	6.42351e-55	ENSMUSG00000046295	Ankle1
Sq 1	4.2338e-59	0.453058	0.201	0.006	7.22202e-55	ENSMUSG00000027496	Aurka
Sq 1	1.24138e-58	0.257964	0.192	0.004	2.11755e-54	ENSMUSG00000002055	Spag5
Sq 1	1.54958e-58	0.403685	0.247	0.015	2.64327e-54	ENSMUSG00000048922	Cdca2
Sq 1	1.62706e-58	0.365176	0.213	0.008	2.77544e-54	ENSMUSG00000005470	Asf1b
Sq 1	1.78674e-57	0.284024	0.197	0.006	3.04783e-53	ENSMUSG00000047534	Mis18bp1
Sq 1	9.20764e-57	0.724059	0.531	0.126	1.57064e-52	ENSMUSG00000024590	Lmnb1
Sq 1	3.90945e-56	0.283797	0.197	0.006	6.66874e-52	ENSMUSG00000027699	Ect2
Sq 1	4.35321e-56	1.24299	0.824	0.482	7.42571e-52	ENSMUSG00000060860	Ube2s
Sq 1	5.16211e-56	0.718806	0.971	0.878	8.80553e-52	ENSMUSG00000028367	Txn1
Sq 1	2.39635e-54	0.582018	0.385	0.063	4.08769e-50	ENSMUSG00000022360	Atad2
Sq 1	5.79186e-53	0.278958	0.18	0.005	9.87975e-49	ENSMUSG00000024791	Cdca5
Sq 1	6.55047e-52	0.785952	0.481	0.114	1.11738e-47	ENSMUSG00000056394	Lig1
Sq 1	7.61752e-52	0.380845	0.209	0.011	1.2994e-47	ENSMUSG00000069272	Hist1h2ae
Sq 1	4.01479e-50	0.583103	0.289	0.033	6.84842e-46	ENSMUSG00000096472	Cdkn2d
Sq 1	2.47263e-49	0.527935	0.368	0.062	4.21781e-45	ENSMUSG00000005410	Mcm5
Sq 1	9.80033e-48	0.273734	0.201	0.012	1.67174e-43	ENSMUSG00000022422	Dscc1
Sq 1	2.05846e-47	0.549624	0.36	0.063	3.51132e-43	ENSMUSG00000024742	Fen1
Sq 1	3.6797e-46	0.351236	0.167	0.006	6.27683e-42	ENSMUSG00000000028	Cdc45
Sq 1	3.89604e-45	0.884088	0.657	0.277	6.64587e-41	ENSMUSG00000027203	Dut
Sq 1	1.61856e-44	0.425138	0.243	0.026	2.76093e-40	ENSMUSG00000021707	Dhfr
Sq 1	2.32308e-44	0.282401	0.234	0.023	3.96271e-40	ENSMUSG00000041219	Arhgap11a
Sq 1	4.33992e-44	1.06685	0.695	0.306	7.40304e-40	ENSMUSG00000036752	Tubb4b
Sq 1	5.49329e-44	0.341049	0.167	0.008	9.37045e-40	ENSMUSG00000001517	Foxm1
Sq 1	6.69743e-44	0.318448	0.134	0.002	1.14245e-39	ENSMUSG00000020493	Prr11
Sq 1	1.82042e-43	0.437414	0.381	0.077	3.10528e-39	ENSMUSG00000059791	Nrm
Sq 1	2.34957e-43	0.597206	0.51	0.147	4.0079e-39	ENSMUSG00000028066	Pmf1
Sq 1	2.56761e-43	0.262207	0.159	0.006	4.37982e-39	ENSMUSG00000022021	Diaph3
Sq 1	7.24062e-43	0.387591	0.264	0.034	1.23511e-38	ENSMUSG00000050410	Tcf19
Sq 1	1.02407e-42	0.558951	0.41	0.093	1.74686e-38	ENSMUSG00000025001	Hells
Sq 1	2.93413e-42	0.320147	0.205	0.017	5.00504e-38	ENSMUSG00000021391	Cenpp
Sq 1	5.3226e-42	1.05959	0.749	0.455	9.07929e-38	ENSMUSG00000041126	H2afv
Sq 1	2.49993e-41	0.25802	0.218	0.021	4.26439e-37	ENSMUSG00000026429	Ube2t
Sq 1	2.78437e-40	0.725469	0.561	0.199	4.74958e-36	ENSMUSG00000003038	Hmgn2
Sq 1	1.90456e-39	0.275107	0.184	0.014	3.24879e-35	ENSMUSG00000026708	Cenpl
Sq 1	1.473e-38	0.355778	0.234	0.029	2.51265e-34	ENSMUSG00000022070	Bora
Sq 1	6.14136e-38	0.26286	0.126	0.003	1.04759e-33	ENSMUSG00000044201	Cdc25c
Sq 1	1.00171e-37	0.714659	0.862	0.726	1.70872e-33	ENSMUSG00000029430	Ran
Sq 1	2.34269e-37	0.791937	0.845	0.633	3.99617e-33	ENSMUSG00000005732	Ranbp1
Sq 1	2.45782e-37	0.346429	0.197	0.019	4.19254e-33	ENSMUSG00000021569	Trip13
Sq 1	3.77418e-37	0.396148	0.234	0.03	6.438e-33	ENSMUSG00000002297	Dbf4
Sq 1	1.46698e-36	0.890957	0.531	0.204	2.50237e-32	ENSMUSG00000027342	Pcna
Sq 1	1.48353e-36	0.278096	0.121	0.003	2.53061e-32	ENSMUSG00000017146	Brca1
Sq 1	2.26739e-36	0.250791	0.188	0.018	3.86772e-32	ENSMUSG00000037544	Dlgap5
Sq 1	1.18957e-35	0.297653	0.155	0.01	2.02917e-31	ENSMUSG00000029283	Cdc7
Sq 1	6.82535e-35	0.381117	0.213	0.026	1.16427e-30	ENSMUSG00000026134	Prim2
Sq 1	1.9772e-34	0.267033	0.13	0.006	3.37271e-30	ENSMUSG00000072082	Ccnf
Sq 1	2.15859e-34	0.481283	0.347	0.08	3.68212e-30	ENSMUSG00000028884	Rpa2
Sq 1	2.79793e-34	0.562618	0.339	0.078	4.77272e-30	ENSMUSG00000041859	Mcm3
Sq 1	8.84947e-34	0.681605	0.628	0.288	1.50954e-29	ENSMUSG00000034192	Lsm3
Sq 1	1.36239e-33	0.852693	0.699	0.396	2.32396e-29	ENSMUSG00000029838	Ptn
Sq 1	2.60392e-33	0.377435	0.322	0.069	4.44176e-29	ENSMUSG00000057406	Nsd2
Sq 1	3.09396e-33	0.382903	0.331	0.073	5.27768e-29	ENSMUSG00000073705	Cenps
Sq 1	1.25379e-32	0.698703	0.828	0.646	2.13872e-28	ENSMUSG00000028333	Anp32b
Sq 1	2.81737e-32	0.808635	0.678	0.399	4.80587e-28	ENSMUSG00000021377	Dek
Sq 1	6.2516e-32	0.32741	0.238	0.038	1.0664e-27	ENSMUSG00000069793	Slfn9
Sq 1	7.61969e-32	0.323849	0.234	0.037	1.29977e-27	ENSMUSG00000020492	Ska2
Sq 1	1.17025e-31	0.342639	0.272	0.052	1.99621e-27	ENSMUSG00000029363	Rfc5
Sq 1	1.37528e-31	0.681166	0.469	0.156	2.34595e-27	ENSMUSG00000032397	Tipin
Sq 1	2.28677e-31	0.418488	0.285	0.058	3.90078e-27	ENSMUSG00000003824	Syce2
Sq 1	2.84086e-31	0.60576	0.59	0.26	4.84594e-27	ENSMUSG00000015749	Anp32e
Sq 1	4.30283e-31	0.504724	0.272	0.053	7.33977e-27	ENSMUSG00000018362	Kpna2
Sq 1	1.89154e-30	0.446521	0.377	0.105	3.2266e-26	ENSMUSG00000029687	Ezh2
Sq 1	2.9478e-30	0.442375	0.28	0.058	5.02836e-26	ENSMUSG00000040549	Ckap5
Sq 1	2.9738e-30	0.566102	0.385	0.111	5.0727e-26	ENSMUSG00000040658	Dnph1
Sq 1	5.09807e-30	0.564132	0.887	0.739	8.6963e-26	ENSMUSG00000090553	Snrpe
Sq 1	5.80416e-30	0.31686	0.289	0.062	9.90073e-26	ENSMUSG00000022177	Haus4
Sq 1	1.69681e-29	0.250425	0.218	0.035	2.89441e-25	ENSMUSG00000023908	Pkmyt1
Sq 1	2.69215e-29	0.489003	0.469	0.165	4.59227e-25	ENSMUSG00000029730	Mcm7
Sq 1	2.80983e-29	0.324227	0.28	0.059	4.793e-25	ENSMUSG00000025395	Prim1
Sq 1	3.11174e-29	0.323108	0.234	0.042	5.30801e-25	ENSMUSG00000022978	Mis18a
Sq 1	3.81255e-29	0.692268	0.615	0.309	6.50345e-25	ENSMUSG00000019961	Tmpo
Sq 1	4.38332e-29	0.69884	0.774	0.514	7.47707e-25	ENSMUSG00000002477	Snrpd1
Sq 1	4.93561e-29	0.440832	0.372	0.109	8.41917e-25	ENSMUSG00000004099	Dnmt1
Sq 1	1.04163e-28	0.572091	0.879	0.766	1.77681e-24	ENSMUSG00000057278	Snrpg
Sq 1	1.28094e-28	0.771091	0.707	0.479	2.18503e-24	ENSMUSG00000026434	Nucks1
Sq 1	1.54364e-28	0.452613	0.36	0.105	2.63314e-24	ENSMUSG00000032555	Topbp1
Sq 1	2.33679e-28	0.673468	0.368	0.111	3.9861e-24	ENSMUSG00000026355	Mcm6
Sq 1	5.05351e-28	0.668173	0.603	0.299	8.62027e-24	ENSMUSG00000007050	Lsm2
Sq 1	5.68143e-28	0.671846	0.732	0.484	9.69138e-24	ENSMUSG00000076437	Selenoh
Sq 1	5.69425e-28	0.729493	0.636	0.336	9.71325e-24	ENSMUSG00000042462	Dctpp1
Sq 1	7.01365e-28	0.579391	0.448	0.162	1.19639e-23	ENSMUSG00000021811	Dnajc9
Sq 1	7.17393e-28	0.398426	0.28	0.063	1.22373e-23	ENSMUSG00000027330	Cdc25b
Sq 1	7.59688e-28	0.558281	0.506	0.208	1.29588e-23	ENSMUSG00000025289	Prdx4
Sq 1	2.61853e-27	0.427979	0.385	0.122	4.46669e-23	ENSMUSG00000014633	Cmc2
Sq 1	2.73109e-27	0.355507	0.301	0.075	4.65869e-23	ENSMUSG00000022673	Mcm4
Sq 1	2.73557e-27	0.396429	0.226	0.041	4.66634e-23	ENSMUSG00000028551	Cdkn2c
Sq 1	2.71731e-26	0.702794	0.803	0.588	4.63518e-22	ENSMUSG00000036438	Calm2
Sq 1	3.42253e-26	0.738571	0.577	0.297	5.83815e-22	ENSMUSG00000066979	Bub3
Sq 1	3.57341e-26	0.63129	0.598	0.302	6.09552e-22	ENSMUSG00000024925	Rnaseh2c
Sq 1	3.7018e-26	0.589095	0.481	0.199	6.31453e-22	ENSMUSG00000022314	Rad21
Sq 1	3.98348e-26	0.353669	0.222	0.041	6.79502e-22	ENSMUSG00000023919	Cenpq
Sq 1	8.2955e-26	0.717149	0.682	0.408	1.41505e-21	ENSMUSG00000091625	Lsm5
Sq 1	9.50627e-26	0.409683	0.314	0.085	1.62158e-21	ENSMUSG00000022881	Rfc4
Sq 1	2.79853e-25	0.567789	0.519	0.228	4.77373e-21	ENSMUSG00000028693	Nasp
Sq 1	3.16151e-25	0.561989	0.448	0.171	5.39291e-21	ENSMUSG00000028484	Psip1
Sq 1	1.2504e-24	0.561409	0.841	0.656	2.13293e-20	ENSMUSG00000059005	Hnrnpa3
Sq 1	1.53622e-24	0.531963	0.95	0.79	2.62048e-20	ENSMUSG00000001025	S100a6
Sq 1	1.86311e-24	0.483635	0.393	0.134	3.17809e-20	ENSMUSG00000027018	Hat1
Sq 1	2.16278e-24	0.402558	0.272	0.068	3.68927e-20	ENSMUSG00000021115	Vrk1
Sq 1	3.12493e-24	0.475775	0.498	0.205	5.33051e-20	ENSMUSG00000012483	Rpa3
Sq 1	1.52306e-23	0.453772	0.435	0.168	2.59803e-19	ENSMUSG00000031245	Hmgn5
Sq 1	3.16124e-23	0.274168	0.322	0.095	5.39244e-19	ENSMUSG00000004880	Lbr
Sq 1	3.50493e-23	0.401796	0.251	0.06	5.97871e-19	ENSMUSG00000044927	H1fx
Sq 1	4.50047e-23	0.395349	0.389	0.139	7.6769e-19	ENSMUSG00000009575	Cbx5
Sq 1	6.60111e-23	0.506589	0.444	0.181	1.12602e-18	ENSMUSG00000004642	Slbp
Sq 1	7.99064e-23	0.444599	0.423	0.159	1.36304e-18	ENSMUSG00000095677	Dynlt1f
Sq 1	2.06831e-22	0.621273	0.711	0.483	3.52811e-18	ENSMUSG00000029836	Cbx3
Sq 1	2.14412e-22	0.474956	0.87	0.785	3.65744e-18	ENSMUSG00000020267	Hint1
Sq 1	5.09245e-22	0.559738	0.77	0.602	8.6867e-18	ENSMUSG00000058799	Nap1l1
Sq 1	5.72661e-22	0.28264	0.272	0.073	9.76845e-18	ENSMUSG00000031821	Gins2
Sq 1	1.24949e-21	0.74461	0.665	0.408	2.13138e-17	ENSMUSG00000020737	Jpt1
Sq 1	1.85596e-21	0.413521	0.452	0.186	3.16589e-17	ENSMUSG00000023104	Rfc2
Sq 1	1.87984e-21	0.368333	0.218	0.048	3.20662e-17	ENSMUSG00000036678	Aaas
Sq 1	4.17278e-21	0.618062	0.699	0.461	7.11793e-17	ENSMUSG00000042712	Tceal9
Sq 1	4.29164e-21	0.273511	0.276	0.077	7.32068e-17	ENSMUSG00000027201	Myef2
Sq 1	4.7972e-21	0.267609	0.222	0.052	8.18306e-17	ENSMUSG00000006585	Cdt1
Sq 1	6.24867e-21	0.539815	0.87	0.752	1.0659e-16	ENSMUSG00000056201	Cfl1
Sq 1	7.02184e-21	0.995949	0.628	0.395	1.19779e-16	ENSMUSG00000030654	Arl6ip1
Sq 1	1.00605e-20	0.358144	0.385	0.14	1.71612e-16	ENSMUSG00000021932	Rnaseh2b
Sq 1	1.05693e-20	0.480609	0.9	0.785	1.80292e-16	ENSMUSG00000031167	Rbm3
Sq 1	1.17512e-20	0.291697	0.318	0.101	2.00452e-16	ENSMUSG00000025925	Terf1
Sq 1	1.27336e-20	0.501308	0.552	0.294	2.1721e-16	ENSMUSG00000025134	Alyref
Sq 1	1.65684e-20	0.445259	0.452	0.196	2.82624e-16	ENSMUSG00000022391	Rangap1
Sq 1	1.83315e-20	-0.71766	0.858	0.908	3.12699e-16	ENSMUSG00000047281	Sfn
Sq 1	1.94268e-20	0.362158	0.326	0.11	3.31382e-16	ENSMUSG00000028560	Usp1
Sq 1	2.18552e-20	0.56045	0.69	0.467	3.72806e-16	ENSMUSG00000006360	Crip1
Sq 1	2.45041e-20	0.29025	0.255	0.07	4.17991e-16	ENSMUSG00000034317	Trim59
Sq 1	3.10335e-20	0.309338	0.28	0.082	5.2937e-16	ENSMUSG00000027883	Gpsm2
Sq 1	7.27349e-20	0.555154	0.561	0.307	1.24071e-15	ENSMUSG00000026281	Dtymk
Sq 1	7.69885e-20	-0.735682	0.874	0.91	1.31327e-15	ENSMUSG00000004951	Hspb1
Sq 1	1.66795e-19	0.449211	0.866	0.761	2.84519e-15	ENSMUSG00000020018	Snrpf
Sq 1	1.86763e-19	0.308394	0.322	0.107	3.1858e-15	ENSMUSG00000020739	Nup85
Sq 1	4.21783e-19	0.577771	0.812	0.614	7.19478e-15	ENSMUSG00000071172	Srsf3
Sq 1	7.00753e-19	0.458874	0.828	0.736	1.19534e-14	ENSMUSG00000004980	Hnrnpa2b1
Sq 1	8.3699e-19	0.423407	0.255	0.075	1.42774e-14	ENSMUSG00000022678	Nde1
Sq 1	1.39134e-18	0.493333	0.397	0.163	2.37335e-14	ENSMUSG00000060288	Ppih
Sq 1	1.52282e-18	0.510823	0.623	0.381	2.59763e-14	ENSMUSG00000044155	Lsm8
Sq 1	1.78614e-18	0.554953	0.623	0.374	3.04681e-14	ENSMUSG00000025135	Anapc11
Sq 1	2.49221e-18	0.547102	0.586	0.321	4.25121e-14	ENSMUSG00000064326	Siva1
Sq 1	6.54375e-18	0.481239	0.519	0.274	1.11623e-13	ENSMUSG00000041133	Smc1a
Sq 1	7.34387e-18	0.432899	0.586	0.331	1.25272e-13	ENSMUSG00000018965	Ywhah
Sq 1	8.79868e-18	0.728115	0.573	0.339	1.50088e-13	ENSMUSG00000043091	Tuba1c
Sq 1	1.38167e-17	0.414971	0.406	0.173	2.35685e-13	ENSMUSG00000038005	Hpf1
Sq 1	1.51062e-17	0.285272	0.247	0.073	2.57682e-13	ENSMUSG00000035198	Tubg1
Sq 1	4.98822e-17	0.329448	0.36	0.146	8.50891e-13	ENSMUSG00000044783	Hjurp
Sq 1	2.97437e-16	0.418263	0.636	0.405	5.07369e-12	ENSMUSG00000035585	Tsen34
Sq 1	3.34192e-16	-2.25073	0.331	0.542	5.70064e-12	ENSMUSG00000050359	Sprr1a
Sq 1	3.70793e-16	0.334256	0.406	0.174	6.32498e-12	ENSMUSG00000027752	Exosc8
Sq 1	4.05659e-16	0.382547	0.908	0.8	6.91973e-12	ENSMUSG00000079523	Tmsb10
Sq 1	6.42369e-16	0.451923	0.862	0.764	1.09575e-11	ENSMUSG00000028639	Ybx1
Sq 1	8.02558e-16	0.292	0.18	0.045	1.369e-11	ENSMUSG00000022945	Chaf1b
Sq 1	9.21663e-16	0.42081	0.498	0.257	1.57217e-11	ENSMUSG00000031226	Pbdc1
Sq 1	1.6663e-15	0.524691	0.49	0.261	2.84238e-11	ENSMUSG00000020608	Smc6
Sq 1	1.89483e-15	0.46499	0.812	0.706	3.2322e-11	ENSMUSG00000020738	Sumo2
Sq 1	2.05305e-15	0.299187	0.937	0.886	3.50209e-11	ENSMUSG00000028691	Prdx1
Sq 1	3.48005e-15	0.510418	0.866	0.623	5.93626e-11	ENSMUSG00000031762	Mt2
Sq 1	4.45591e-15	0.255155	0.347	0.138	7.60089e-11	ENSMUSG00000024613	Tcof1
Sq 1	7.97624e-15	0.395904	0.402	0.185	1.36059e-10	ENSMUSG00000028394	Pole3
Sq 1	8.02189e-15	0.463716	0.749	0.607	1.36837e-10	ENSMUSG00000020358	Hnrnpab
Sq 1	1.27438e-14	0.476619	0.795	0.637	2.17383e-10	ENSMUSG00000002985	Apoe
Sq 1	1.37248e-14	-0.906154	0.469	0.624	2.34117e-10	ENSMUSG00000071076	Jund
Sq 1	1.84117e-14	0.252163	0.276	0.1	3.14067e-10	ENSMUSG00000032939	Nup93
Sq 1	2.15951e-14	0.329207	0.444	0.214	3.68369e-10	ENSMUSG00000039323	Igfbp2
Sq 1	2.33944e-14	0.286927	0.226	0.073	3.99062e-10	ENSMUSG00000071547	Nt5dc2
Sq 1	2.74923e-14	-0.69121	0.192	0.439	4.68964e-10	ENSMUSG00000018102	Hist1h2bc
Sq 1	3.63579e-14	0.277844	0.929	0.878	6.20193e-10	ENSMUSG00000018293	Pfn1
Sq 1	3.71888e-14	-1.14866	0.096	0.321	6.34366e-10	ENSMUSG00000028716	Pdzk1ip1
Sq 1	6.02094e-14	0.315682	0.184	0.053	1.02705e-09	ENSMUSG00000029591	Ung
Sq 1	8.2206e-14	0.279554	0.234	0.08	1.40227e-09	ENSMUSG00000000751	Rpa1
Sq 1	9.04122e-14	0.563611	0.665	0.489	1.54225e-09	ENSMUSG00000030122	Ptms
Sq 1	1.03321e-13	0.298426	0.431	0.213	1.76246e-09	ENSMUSG00000024007	Ppil1
Sq 1	1.04698e-13	0.32026	0.356	0.157	1.78595e-09	ENSMUSG00000029201	Ugdh
Sq 1	1.18033e-13	0.407134	0.69	0.473	2.01341e-09	ENSMUSG00000028609	Magoh
Sq 1	1.35532e-13	0.45655	0.603	0.395	2.31191e-09	ENSMUSG00000031683	Lsm6
Sq 1	1.67997e-13	0.46816	0.611	0.385	2.86568e-09	ENSMUSG00000096210	H1f0
Sq 1	1.774e-13	0.330514	0.506	0.281	3.02608e-09	ENSMUSG00000046432	Bex3
Sq 1	1.82725e-13	0.395486	0.803	0.662	3.11692e-09	ENSMUSG00000021270	Hsp90aa1
Sq 1	3.3514e-13	0.427675	0.707	0.499	5.71682e-09	ENSMUSG00000024097	Srsf7
Sq 1	4.77734e-13	0.28819	0.31	0.132	8.14919e-09	ENSMUSG00000031697	Orc6
Sq 1	5.30649e-13	0.341812	0.259	0.099	9.05181e-09	ENSMUSG00000020235	Fzr1
Sq 1	6.0534e-13	0.268282	0.238	0.086	1.03259e-08	ENSMUSG00000031527	Eri1
Sq 1	7.28673e-13	-1.15423	0.255	0.464	1.24297e-08	ENSMUSG00000021250	Fos
Sq 1	8.01627e-13	0.440319	0.603	0.416	1.36742e-08	ENSMUSG00000027067	Ssrp1
Sq 1	8.54628e-13	0.270246	0.285	0.116	1.45782e-08	ENSMUSG00000033970	Rfc3
Sq 1	9.05966e-13	0.293306	0.925	0.848	1.5454e-08	ENSMUSG00000057113	Npm1
Sq 1	9.29358e-13	0.320426	0.381	0.179	1.5853e-08	ENSMUSG00000002748	Baz1b
Sq 1	1.05274e-12	0.256504	0.364	0.165	1.79576e-08	ENSMUSG00000003423	Pih1d1
Sq 1	1.28948e-12	0.433152	0.653	0.432	2.1996e-08	ENSMUSG00000030335	Mrpl51
Sq 1	1.72037e-12	0.407984	0.628	0.423	2.93461e-08	ENSMUSG00000031353	Rbbp7
Sq 1	2.18785e-12	0.373063	0.234	0.088	3.73204e-08	ENSMUSG00000002870	Mcm2
Sq 1	2.30105e-12	0.490713	0.782	0.632	3.92514e-08	ENSMUSG00000026547	Tagln2
Sq 1	2.34538e-12	-1.00631	0.561	0.676	4.00076e-08	ENSMUSG00000063130	Calml3
Sq 1	2.34577e-12	0.450477	0.523	0.313	4.00142e-08	ENSMUSG00000067367	Lyar
Sq 1	2.56922e-12	0.309976	0.377	0.189	4.38257e-08	ENSMUSG00000038482	Tfdp1
Sq 1	2.95141e-12	0.376029	0.594	0.398	5.03452e-08	ENSMUSG00000000568	Hnrnpd
Sq 1	2.96064e-12	0.284884	0.941	0.838	5.05026e-08	ENSMUSG00000061527	Krt5
Sq 1	5.04457e-12	0.292276	0.259	0.101	8.60502e-08	ENSMUSG00000030649	Anapc15
Sq 1	5.12263e-12	0.382535	0.51	0.314	8.73819e-08	ENSMUSG00000052833	Sae1
Sq 1	5.71972e-12	-0.974876	0.41	0.57	9.75669e-08	ENSMUSG00000052684	Jun
Sq 1	6.50847e-12	0.477923	0.678	0.479	1.11021e-07	ENSMUSG00000028124	Gclm
Sq 1	6.63146e-12	0.354131	0.448	0.243	1.13119e-07	ENSMUSG00000030750	Nsmce1
Sq 1	6.96952e-12	-0.60564	0.674	0.792	1.18886e-07	ENSMUSG00000042306	S100a14
Sq 1	9.40797e-12	0.256309	0.381	0.186	1.60481e-07	ENSMUSG00000024640	Psat1
Sq 1	1.08337e-11	-0.603132	0.862	0.919	1.84801e-07	ENSMUSG00000019851	Perp
Sq 1	1.18864e-11	-2.25132	0.05	0.235	2.02758e-07	ENSMUSG00000042212	Sprr2d
Sq 1	1.34825e-11	0.357888	0.774	0.667	2.29984e-07	ENSMUSG00000054766	Set
Sq 1	1.37841e-11	0.349903	0.452	0.258	2.3513e-07	ENSMUSG00000024974	Smc3
Sq 1	1.38234e-11	-0.783133	0.067	0.26	2.358e-07	ENSMUSG00000003545	Fosb
Sq 1	1.5338e-11	0.314231	0.824	0.734	2.61636e-07	ENSMUSG00000018770	Atp5g3
Sq 1	1.57982e-11	0.373575	0.774	0.654	2.69485e-07	ENSMUSG00000027404	Snrpb
Sq 1	1.62166e-11	-0.415828	0.096	0.287	2.76622e-07	ENSMUSG00000037235	Mxd4
Sq 1	2.06452e-11	0.319912	0.402	0.205	3.52165e-07	ENSMUSG00000020328	Nudcd2
Sq 1	2.10634e-11	0.352064	0.586	0.38	3.59299e-07	ENSMUSG00000057388	Mrpl18
Sq 1	2.36602e-11	-0.878228	0.134	0.34	4.03596e-07	ENSMUSG00000024190	Dusp1
Sq 1	2.40203e-11	-1.43547	0.067	0.257	4.09738e-07	ENSMUSG00000000983	Wfdc18
Sq 1	2.50081e-11	0.321966	0.389	0.197	4.26589e-07	ENSMUSG00000028902	Sf3a3
Sq 1	2.81505e-11	-0.782103	0.494	0.617	4.80192e-07	ENSMUSG00000052837	Junb
Sq 1	3.00733e-11	0.405093	0.661	0.484	5.12991e-07	ENSMUSG00000024844	Banf1
Sq 1	3.24851e-11	-2.6972	0.151	0.336	5.54131e-07	ENSMUSG00000023041	Krt6b
Sq 1	3.55962e-11	0.461987	0.682	0.497	6.072e-07	ENSMUSG00000025064	Col17a1
Sq 1	3.79075e-11	0.311026	0.464	0.252	6.46625e-07	ENSMUSG00000031403	Dkc1
Sq 1	3.90671e-11	0.414413	0.444	0.257	6.66407e-07	ENSMUSG00000030541	Idh2
Sq 1	4.16007e-11	0.430932	0.414	0.23	7.09624e-07	ENSMUSG00000015217	Hmgb3
Sq 1	4.712e-11	0.350252	0.715	0.581	8.03774e-07	ENSMUSG00000030795	Fus
Sq 1	5.15862e-11	-0.668714	0.113	0.307	8.79958e-07	ENSMUSG00000044786	Zfp36
Sq 1	5.6893e-11	0.364285	0.787	0.656	9.70481e-07	ENSMUSG00000031059	Ndufb11
Sq 1	5.87901e-11	0.392265	0.393	0.206	1.00284e-06	ENSMUSG00000027968	Larp7
Sq 1	6.06866e-11	0.366934	0.799	0.683	1.03519e-06	ENSMUSG00000042079	Hnrnpf
Sq 1	7.42078e-11	0.333041	0.874	0.802	1.26584e-06	ENSMUSG00000055839	Elob
Sq 1	1.04373e-10	0.296066	0.887	0.813	1.78039e-06	ENSMUSG00000034566	Atp5h
Sq 1	1.6009e-10	0.351364	0.544	0.358	2.73082e-06	ENSMUSG00000056629	Fkbp2
Sq 1	1.68606e-10	0.289015	0.812	0.788	2.87607e-06	ENSMUSG00000032330	Cox7a2
Sq 1	2.39789e-10	-0.700618	0.862	0.898	4.09032e-06	ENSMUSG00000034634	Ly6d
Sq 1	2.40185e-10	0.318231	0.72	0.569	4.09708e-06	ENSMUSG00000006728	Cdk4
Sq 1	2.48267e-10	0.418245	0.724	0.575	4.23494e-06	ENSMUSG00000063694	Cycs
Sq 1	2.89925e-10	-0.395909	0.695	0.797	4.94554e-06	ENSMUSG00000030695	Aldoa
Sq 1	3.22078e-10	0.386391	0.389	0.216	5.494e-06	ENSMUSG00000001440	Kpnb1
Sq 1	3.56675e-10	-2.24804	0.51	0.621	6.08417e-06	ENSMUSG00000019761	Krt10
Sq 1	3.61111e-10	0.286536	0.423	0.24	6.15984e-06	ENSMUSG00000007029	Vars
Sq 1	4.34171e-10	0.335455	0.837	0.751	7.40609e-06	ENSMUSG00000050856	Atp5k
Sq 1	4.62892e-10	0.31147	0.87	0.791	7.89602e-06	ENSMUSG00000078974	Sec61g
Sq 1	5.45332e-10	0.255213	0.385	0.199	9.30228e-06	ENSMUSG00000001435	Col18a1
Sq 1	5.84271e-10	0.444314	0.699	0.543	9.9665e-06	ENSMUSG00000031848	Lsm4
Sq 1	6.16878e-10	0.32946	0.506	0.32	1.05227e-05	ENSMUSG00000026966	Ssna1
Sq 1	7.58762e-10	0.369094	0.665	0.512	1.2943e-05	ENSMUSG00000029623	Pdap1
Sq 1	7.71989e-10	0.277039	0.347	0.181	1.31686e-05	ENSMUSG00000052926	Rnaseh2a
Sq 1	8.62133e-10	0.363148	0.418	0.24	1.47063e-05	ENSMUSG00000040725	Hnrnpul1
Sq 1	1.05449e-09	0.346535	0.707	0.565	1.79876e-05	ENSMUSG00000039630	Hnrnpu
Sq 1	1.29664e-09	0.356073	0.757	0.617	2.21181e-05	ENSMUSG00000021957	Tkt
Sq 1	1.36843e-09	0.2707	0.305	0.149	2.33427e-05	ENSMUSG00000026315	Serpinb8
Sq 1	1.62786e-09	0.311145	0.837	0.758	2.77681e-05	ENSMUSG00000026234	Ncl
Sq 1	1.64513e-09	0.351757	0.272	0.126	2.80627e-05	ENSMUSG00000024165	Jpt2
Sq 1	1.90971e-09	0.287489	0.251	0.113	3.25759e-05	ENSMUSG00000040010	Slc7a5
Sq 1	2.38472e-09	0.349357	0.356	0.193	4.06785e-05	ENSMUSG00000020167	Tcf3
Sq 1	2.76702e-09	0.314626	0.665	0.49	4.71998e-05	ENSMUSG00000054405	Dnajc8
Sq 1	3.57677e-09	0.321201	0.556	0.369	6.10126e-05	ENSMUSG00000066037	Hnrnpr
Sq 1	4.10491e-09	-0.413375	0.828	0.822	7.00215e-05	ENSMUSG00000025492	Ifitm3
Sq 1	4.57415e-09	0.364639	0.749	0.63	7.80259e-05	ENSMUSG00000032412	Atp1b3
Sq 1	4.62778e-09	0.292844	0.502	0.334	7.89406e-05	ENSMUSG00000018379	Srsf1
Sq 1	4.8211e-09	0.352332	0.82	0.594	8.22383e-05	ENSMUSG00000054146	Krt15
Sq 1	4.95211e-09	-0.480539	0.824	0.86	8.44731e-05	ENSMUSG00000050335	Lgals3
Sq 1	4.96377e-09	0.290151	0.351	0.186	8.4672e-05	ENSMUSG00000020929	Eftud2
Sq 1	5.23009e-09	0.27414	0.397	0.223	8.92149e-05	ENSMUSG00000036992	Nxt1
Sq 1	5.26585e-09	0.253789	0.238	0.104	8.98248e-05	ENSMUSG00000019917	Sept10
Sq 1	6.11165e-09	0.296849	0.498	0.329	0.000104253	ENSMUSG00000028759	Hp1bp3
Sq 1	7.20003e-09	0.316659	0.565	0.378	0.000122818	ENSMUSG00000031754	Nudt21
Sq 1	7.96183e-09	0.34755	0.498	0.309	0.000135813	ENSMUSG00000032279	Idh3a
Sq 1	8.74552e-09	-1.67005	0.042	0.185	0.000149181	ENSMUSG00000019987	Arg1
Sq 1	8.9145e-09	0.305348	0.636	0.474	0.000152064	ENSMUSG00000019432	Ddx39b
Sq 1	9.51495e-09	-0.603935	0.117	0.289	0.000162306	ENSMUSG00000038418	Egr1
Sq 1	9.79311e-09	0.354342	0.778	0.706	0.000167051	ENSMUSG00000007041	Clic1
Sq 1	1.05808e-08	0.287614	0.289	0.141	0.000180487	ENSMUSG00000007833	Aldh16a1
Sq 1	1.0636e-08	-0.605427	0.247	0.403	0.000181429	ENSMUSG00000030103	Bhlhe40
Sq 1	1.36841e-08	0.421641	0.368	0.203	0.000233423	ENSMUSG00000079184	Mphosph8
Sq 1	1.40143e-08	0.26605	0.322	0.17	0.000239056	ENSMUSG00000030652	Coq7
Sq 1	1.64723e-08	0.289763	0.418	0.249	0.000280985	ENSMUSG00000008690	Ncaph2
Sq 1	1.83379e-08	0.324102	0.715	0.593	0.000312807	ENSMUSG00000020180	Snrpd3
Sq 1	2.19406e-08	0.307007	0.544	0.366	0.000374262	ENSMUSG00000022982	Sod1
Sq 1	2.20056e-08	0.309738	0.749	0.639	0.000375371	ENSMUSG00000041736	Tspo
Sq 1	2.44047e-08	0.27763	0.87	0.816	0.000416295	ENSMUSG00000022890	Atp5j
Sq 1	2.50674e-08	0.255265	0.28	0.138	0.000427599	ENSMUSG00000048668	Rhno1
Sq 1	2.61936e-08	0.290644	0.741	0.661	0.000446811	ENSMUSG00000005873	Reep5
Sq 1	3.14568e-08	0.303025	0.849	0.805	0.000536589	ENSMUSG00000061518	Cox5b
Sq 1	3.4109e-08	-0.754725	0.092	0.243	0.000581831	ENSMUSG00000003541	Ier3
Sq 1	3.47446e-08	0.342033	0.653	0.503	0.000592673	ENSMUSG00000018583	G3bp1
Sq 1	3.7219e-08	0.306241	0.808	0.758	0.000634882	ENSMUSG00000059534	Uqcr10
Sq 1	3.74379e-08	0.313455	0.226	0.101	0.000638615	ENSMUSG00000042808	Gpx2
Sq 1	3.89561e-08	0.304577	0.594	0.421	0.000664513	ENSMUSG00000027593	Raly
Sq 1	4.2152e-08	0.427136	0.536	0.38	0.000719029	ENSMUSG00000050628	Ubald2
Sq 1	4.30557e-08	-0.794943	0.038	0.171	0.000734444	ENSMUSG00000090356	Teddm3
Sq 1	4.67975e-08	-2.29076	0.121	0.264	0.000798273	ENSMUSG00000033765	Calm4
Sq 1	5.01345e-08	-1.05952	0.13	0.28	0.000855194	ENSMUSG00000026628	Atf3
Sq 1	5.5734e-08	0.283327	0.745	0.6	0.000950711	ENSMUSG00000037772	Mrpl23
Sq 1	5.73775e-08	-0.839663	0.297	0.434	0.000978745	ENSMUSG00000020423	Btg2
Sq 1	6.2783e-08	0.431794	0.69	0.583	0.00107095	ENSMUSG00000028063	Lmna
Sq 1	6.41659e-08	0.327524	0.615	0.464	0.00109454	ENSMUSG00000028820	Sfpq
Sq 1	6.5293e-08	0.362456	0.481	0.314	0.00111377	ENSMUSG00000037060	Cavin3
Sq 1	1.07479e-07	-0.264481	0.096	0.247	0.00183337	ENSMUSG00000030157	Clec2d
Sq 1	1.1547e-07	0.289849	0.749	0.641	0.00196969	ENSMUSG00000106918	Mrpl33
Sq 1	1.30399e-07	-0.454186	0.259	0.409	0.00222435	ENSMUSG00000003032	Klf4
Sq 1	1.31564e-07	0.330521	0.762	0.669	0.00224422	ENSMUSG00000040824	Snrpd2
Sq 1	1.35759e-07	0.337221	0.49	0.318	0.00231577	ENSMUSG00000053398	Phgdh
Sq 1	1.37479e-07	-0.548374	0.234	0.378	0.00234512	ENSMUSG00000024750	Zfand5
Sq 1	1.54097e-07	-1.62998	0.004	0.112	0.00262859	ENSMUSG00000048455	Sprr1b
Sq 1	1.59026e-07	0.300542	0.523	0.367	0.00271266	ENSMUSG00000020483	Dynll2
Sq 1	1.68517e-07	0.341997	0.64	0.509	0.00287456	ENSMUSG00000009079	Ewsr1
Sq 1	1.83876e-07	0.27108	0.9	0.866	0.00313655	ENSMUSG00000015656	Hspa8
Sq 1	1.91716e-07	-0.35819	0.222	0.389	0.0032703	ENSMUSG00000040128	Pnrc1
Sq 1	1.97094e-07	-0.376885	0.314	0.473	0.00336202	ENSMUSG00000024975	Pdcd4
Sq 1	2.08605e-07	0.265989	0.544	0.371	0.00355839	ENSMUSG00000060147	Serpinb6a
Sq 1	2.09337e-07	0.321914	0.515	0.341	0.00357088	ENSMUSG00000029472	Anapc5
Sq 1	2.19515e-07	0.299344	0.536	0.368	0.00374448	ENSMUSG00000041459	Tardbp
Sq 1	2.21349e-07	-0.397941	0.105	0.251	0.00377577	ENSMUSG00000056313	Tcim
Sq 1	2.28103e-07	0.347099	0.649	0.503	0.00389098	ENSMUSG00000007836	Hnrnpa0
Sq 1	2.43641e-07	0.266982	0.757	0.638	0.00415603	ENSMUSG00000034120	Srsf2
Sq 1	2.46088e-07	0.422765	0.368	0.225	0.00419776	ENSMUSG00000037070	Rbmxl1
Sq 1	2.81888e-07	0.385217	0.632	0.474	0.00480845	ENSMUSG00000078348	Sf3b5
Sq 1	3.29413e-07	0.2786	0.824	0.737	0.00561913	ENSMUSG00000028964	Park7
Sq 1	3.40132e-07	-0.342176	0.536	0.645	0.00580196	ENSMUSG00000027602	Map1lc3a
Sq 1	3.4564e-07	0.290515	0.427	0.282	0.00589592	ENSMUSG00000033589	Reep4
Sq 1	3.46969e-07	-0.341858	0.577	0.657	0.00591859	ENSMUSG00000018567	Gabarap
Sq 1	3.67191e-07	0.277865	0.548	0.392	0.00626355	ENSMUSG00000005566	Trim28
Sq 1	4.94922e-07	0.31116	0.695	0.548	0.00844238	ENSMUSG00000025364	Pa2g4
Sq 1	5.31457e-07	0.285905	0.64	0.472	0.0090656	ENSMUSG00000055044	Pdlim1
Sq 1	5.40983e-07	0.283482	0.49	0.324	0.0092281	ENSMUSG00000031328	Flna
Sq 1	5.54183e-07	0.287273	0.849	0.758	0.00945326	ENSMUSG00000032294	Pkm
Sq 1	5.60515e-07	-0.598836	0.356	0.471	0.00956127	ENSMUSG00000053560	Ier2
Sq 1	6.18415e-07	-0.68418	0.05	0.172	0.0105489	ENSMUSG00000021591	Glrx
Sq 1	6.33727e-07	0.355128	0.46	0.317	0.0108101	ENSMUSG00000022370	Mrpl13
Sq 1	7.31384e-07	0.301037	0.736	0.654	0.012476	ENSMUSG00000055302	Mrfap1
Sq 1	7.41852e-07	-0.551978	0.259	0.402	0.0126545	ENSMUSG00000091971	Hspa1a
Sq 1	7.60143e-07	0.37052	0.414	0.26	0.0129665	ENSMUSG00000045767	B230219D22Rik
Sq 1	1.02986e-06	0.311092	0.527	0.348	0.0175673	ENSMUSG00000020265	Sumo3
Sq 1	1.03339e-06	-0.324141	0.146	0.277	0.0176276	ENSMUSG00000037465	Klf10
Sq 1	1.11376e-06	0.254893	0.791	0.714	0.0189986	ENSMUSG00000007656	Arpp19
Sq 1	1.32807e-06	0.285421	0.356	0.216	0.0226543	ENSMUSG00000049124	Gm8186
Sq 1	1.51077e-06	-0.987984	0.025	0.13	0.0257707	ENSMUSG00000031757	Mt4
Sq 1	1.52472e-06	-0.497839	0.05	0.166	0.0260086	ENSMUSG00000015093	Clic3
Sq 1	1.62767e-06	0.293347	0.444	0.297	0.0277647	ENSMUSG00000030042	Pole4
Sq 1	1.64163e-06	-0.521944	0.172	0.307	0.0280029	ENSMUSG00000000078	Klf6
Sq 1	1.78786e-06	-0.668787	0.042	0.157	0.0304973	ENSMUSG00000026822	Lcn2
Sq 1	1.90894e-06	-0.505584	0.477	0.573	0.0325627	ENSMUSG00000047139	Cd24a
Sq 1	1.91745e-06	0.337965	0.444	0.289	0.0327078	ENSMUSG00000021500	Ddx46
Sq 1	2.02078e-06	-0.880556	0.021	0.121	0.0344704	ENSMUSG00000054046	Klk13
Sq 1	2.02796e-06	0.26302	0.791	0.715	0.0345929	ENSMUSG00000041959	S100a10
Sq 1	2.03389e-06	-0.897069	0.054	0.166	0.0346941	ENSMUSG00000024846	Cst6
Sq 1	2.12378e-06	0.266666	0.397	0.257	0.0362275	ENSMUSG00000015176	Nolc1
Sq 1	2.20657e-06	0.393829	0.615	0.621	0.0376396	ENSMUSG00000086503	Xist
Sq 1	2.20727e-06	0.250969	0.661	0.512	0.0376516	ENSMUSG00000021040	Slirp
Sq 1	2.25242e-06	-0.330364	0.699	0.758	0.0384217	ENSMUSG00000015932	Dstn
Sq 1	2.26859e-06	0.404384	0.402	0.262	0.0386975	ENSMUSG00000076441	Ass1
Sq 1	2.43537e-06	0.250739	0.787	0.715	0.0415426	ENSMUSG00000001175	Calm1
Sq 1	2.43609e-06	-0.747148	0.05	0.161	0.0415548	ENSMUSG00000032454	Rbp2
Sq 1	2.44076e-06	-0.433777	0.088	0.211	0.0416345	ENSMUSG00000028967	Errfi1
Sq 1	2.51133e-06	-0.460562	0.808	0.817	0.0428383	ENSMUSG00000064351	mt-Co1
Sq 1	2.52502e-06	0.316673	0.523	0.379	0.0430717	ENSMUSG00000030603	Psmc4
Sq 1	2.55555e-06	0.319224	0.72	0.605	0.0435926	ENSMUSG00000029713	Gnb2
Sq 1	2.92594e-06	-0.261492	0.021	0.122	0.0499107	ENSMUSG00000032091	Tmprss4
Sq 1	3.06855e-06	-0.622762	0.046	0.157	0.0523433	ENSMUSG00000025491	Ifitm1
Sq 1	3.1299e-06	-0.409862	0.573	0.611	0.0533898	ENSMUSG00000021127	Zfp36l1
Sq 1	3.44988e-06	0.359559	0.64	0.503	0.058848	ENSMUSG00000033938	Ndufb7
Sq 1	3.4718e-06	-0.64302	0.067	0.179	0.059222	ENSMUSG00000046352	Gjb2
Sq 1	3.59036e-06	-0.644078	0.126	0.25	0.0612444	ENSMUSG00000021453	Gadd45g
Sq 1	3.79824e-06	0.317408	0.364	0.23	0.0647903	ENSMUSG00000019795	Pcmt1
Sq 1	3.95894e-06	0.3008	0.674	0.574	0.0675315	ENSMUSG00000038374	Rbm8a
Sq 1	4.11603e-06	-0.610201	0.607	0.681	0.0702112	ENSMUSG00000024953	Prdx5
Sq 1	4.17313e-06	0.28462	0.502	0.346	0.0711852	ENSMUSG00000002010	Idh3g
Sq 1	4.39251e-06	-0.600628	0.159	0.273	0.0749274	ENSMUSG00000027377	Mall
Sq 1	4.51173e-06	-0.411281	0.071	0.191	0.076961	ENSMUSG00000053113	Socs3
Sq 1	4.67194e-06	-0.838384	0.013	0.104	0.079694	ENSMUSG00000022596	Slurp1
Sq 1	4.83522e-06	0.277	0.653	0.521	0.0824792	ENSMUSG00000059278	Naa38
Sq 1	4.86935e-06	0.267975	0.741	0.636	0.0830613	ENSMUSG00000075706	Gpx4
Sq 1	5.26839e-06	0.251566	0.351	0.218	0.0898683	ENSMUSG00000074797	Itpa
Sq 1	5.34629e-06	0.357616	0.615	0.486	0.0911971	ENSMUSG00000009863	Sdhb
Sq 1	5.54724e-06	0.259141	0.481	0.33	0.0946248	ENSMUSG00000039953	Clstn1
Sq 1	5.68994e-06	-1.3836	0.021	0.114	0.0970589	ENSMUSG00000063651	Cnfn
Sq 1	6.54086e-06	-0.428124	0.456	0.556	0.111574	ENSMUSG00000008601	Rab25
Sq 1	6.57159e-06	0.281683	0.72	0.606	0.112098	ENSMUSG00000023089	Ndufa5
Sq 1	6.60792e-06	0.294021	0.176	0.083	0.112718	ENSMUSG00000027774	Gfm1
Sq 1	7.9856e-06	0.285422	0.628	0.489	0.136218	ENSMUSG00000020949	Fkbp3
Sq 1	7.98625e-06	-0.976299	0.084	0.196	0.136229	ENSMUSG00000028108	Ecm1
Sq 1	8.74931e-06	-0.294285	0.13	0.252	0.149246	ENSMUSG00000020484	Xbp1
Sq 1	9.93024e-06	0.313514	0.431	0.298	0.16939	ENSMUSG00000045160	Bola3
Sq 1	1.01229e-05	-0.275348	0.05	0.156	0.172676	ENSMUSG00000037405	Icam1
Sq 1	1.07259e-05	0.265102	0.552	0.43	0.182962	ENSMUSG00000053907	Mat2a
Sq 1	1.19047e-05	0.366593	0.523	0.392	0.203071	ENSMUSG00000051355	Commd1
Sq 1	1.50966e-05	-0.279239	0.464	0.566	0.257517	ENSMUSG00000056501	Cebpb
Sq 1	1.59193e-05	-0.392225	0.105	0.214	0.271552	ENSMUSG00000036390	Gadd45a
Sq 1	1.64007e-05	0.288611	0.711	0.592	0.279763	ENSMUSG00000032301	Psma4
Sq 1	1.71691e-05	0.275409	0.523	0.389	0.29287	ENSMUSG00000024217	Snrpc
Sq 1	1.78226e-05	0.300384	0.778	0.666	0.304019	ENSMUSG00000116933	Atp5o
Sq 1	1.79575e-05	-1.50967	0.569	0.605	0.306319	ENSMUSG00000058354	Krt6a
Sq 1	1.84329e-05	0.256859	0.695	0.59	0.314428	ENSMUSG00000036372	Tmem258
Sq 1	1.85726e-05	0.256812	0.356	0.221	0.316812	ENSMUSG00000022706	Mrpl40
Sq 1	1.88868e-05	0.262969	0.686	0.612	0.322171	ENSMUSG00000030869	Ndufab1
Sq 1	1.96402e-05	-1.89542	0.029	0.118	0.335022	ENSMUSG00000032496	Ltf
Sq 1	2.17626e-05	-1.04045	0.201	0.306	0.371227	ENSMUSG00000046056	Sbsn
Sq 1	2.33159e-05	-1.8506	0.126	0.24	0.397723	ENSMUSG00000050635	Sprr2f
Sq 1	2.44609e-05	0.265893	0.657	0.551	0.417255	ENSMUSG00000042747	Krtcap2
Sq 1	2.47664e-05	-0.349464	0.406	0.504	0.422465	ENSMUSG00000036478	Btg1
Sq 1	2.81077e-05	0.307246	0.636	0.499	0.479461	ENSMUSG00000029066	Mrpl20
Sq 1	2.91804e-05	-0.350269	0.063	0.163	0.497759	ENSMUSG00000033684	Qsox1
Sq 1	3.02563e-05	-0.338074	0.046	0.14	0.516111	ENSMUSG00000006411	Nectin4
Sq 1	3.60283e-05	-1.10796	0.063	0.159	0.614571	ENSMUSG00000059668	Krt4
Sq 1	3.61297e-05	-0.583094	0.188	0.299	0.616301	ENSMUSG00000003051	Elf3
Sq 1	3.9953e-05	0.272347	0.473	0.338	0.681518	ENSMUSG00000031827	Cotl1
Sq 1	4.83161e-05	-1.46586	0.113	0.215	0.824176	ENSMUSG00000061144	Spink12
Sq 1	5.25506e-05	-0.793132	0.138	0.242	0.896409	ENSMUSG00000028195	Cyr61
Sq 1	5.37357e-05	0.260938	0.556	0.414	0.916623	ENSMUSG00000059552	Trp53
Sq 1	6.13618e-05	0.26316	0.314	0.204	1	ENSMUSG00000047613	A430005L14Rik
Sq 1	6.55874e-05	-0.302171	0.092	0.196	1	ENSMUSG00000040435	Ppp1r15a
Sq 1	6.83824e-05	-0.34139	0.109	0.21	1	ENSMUSG00000027315	Spint1
Sq 1	7.52844e-05	0.306018	0.485	0.351	1	ENSMUSG00000058833	Rex1bd
Sq 1	7.59182e-05	-0.637582	0.406	0.471	1	ENSMUSG00000020205	Phlda1
Sq 1	7.68012e-05	-0.280787	0.13	0.23	1	ENSMUSG00000035356	Nfkbiz
Sq 1	8.34139e-05	-0.36856	0.038	0.122	1	ENSMUSG00000014725	Adam28
Sq 1	8.39736e-05	-0.267882	0.172	0.28	1	ENSMUSG00000025950	Idh1
Sq 1	9.06259e-05	-1.60168	0.167	0.262	1	ENSMUSG00000053797	Krt16
Sq 1	9.1717e-05	-0.558507	0.054	0.144	1	ENSMUSG00000030717	Nupr1
Sq 1	9.57235e-05	0.276938	0.49	0.371	1	ENSMUSG00000032336	Nptn
Sq 1	9.86469e-05	0.257488	0.607	0.489	1	ENSMUSG00000074781	Ube2n
Sq 1	9.87237e-05	-0.358521	0.059	0.149	1	ENSMUSG00000035861	Tmprss11b
Sq 1	0.000100171	-0.29821	0.573	0.639	1	ENSMUSG00000039105	Atp6v1g1
Sq 1	0.000102408	-1.07808	0.28	0.37	1	ENSMUSG00000043681	Fam25c
Sq 1	0.000106733	0.258801	0.561	0.422	1	ENSMUSG00000063787	Chchd1
Sq 1	0.000109721	0.260985	0.548	0.471	1	ENSMUSG00000020048	Hsp90b1
Sq 1	0.000109873	-2.19438	0.084	0.176	1	ENSMUSG00000046834	Krt1
Sq 1	0.000114991	-0.526656	0.502	0.558	1	ENSMUSG00000028435	Aqp3
Sq 1	0.000118914	-0.298351	0.259	0.357	1	ENSMUSG00000042675	Ypel3
Sq 1	0.000127816	0.274794	0.552	0.418	1	ENSMUSG00000027304	Rtf1
Sq 1	0.000142798	0.344361	0.448	0.329	1	ENSMUSG00000061887	Ssbp3
Sq 1	0.000144204	0.265717	0.762	0.686	1	ENSMUSG00000025651	Uqcrc1
Sq 1	0.000149011	-0.452757	0.079	0.174	1	ENSMUSG00000064023	Klk8
Sq 1	0.000149286	0.258505	0.669	0.556	1	ENSMUSG00000035048	Anapc13
Sq 1	0.000165597	-0.446016	0.197	0.287	1	ENSMUSG00000000628	Hk2
Sq 1	0.000168549	-0.364637	0.042	0.121	1	ENSMUSG00000030747	Dgat2
Sq 1	0.000168812	-0.501534	0.519	0.59	1	ENSMUSG00000023039	Krt7
Sq 1	0.000170272	-0.363689	0.059	0.146	1	ENSMUSG00000047501	Cldn4
Sq 1	0.000252283	0.250764	0.272	0.17	1	ENSMUSG00000055053	Nfic
Sq 1	0.000286047	-0.468103	0.188	0.282	1	ENSMUSG00000044986	Tst
Sq 1	0.00030813	0.255053	0.695	0.615	1	ENSMUSG00000051695	Pcbp1
Sq 1	0.000352144	0.275308	0.439	0.334	1	ENSMUSG00000030062	Rpn1
Sq 1	0.000354839	-0.391442	0.372	0.46	1	ENSMUSG00000019210	Atp6v1e1
Sq 1	0.000370546	-0.298069	0.092	0.184	1	ENSMUSG00000071637	Cebpd
Sq 1	0.000381134	0.305684	0.649	0.54	1	ENSMUSG00000024346	Pfdn1
Sq 1	0.000399325	-1.39994	0.305	0.379	1	ENSMUSG00000074199	Krtdap
Sq 1	0.000412947	-0.254651	0.142	0.238	1	ENSMUSG00000054364	Rhob
Sq 1	0.00041453	-0.275484	0.042	0.117	1	ENSMUSG00000073802	Cdkn2b
Sq 1	0.000454239	-0.31529	0.05	0.127	1	ENSMUSG00000024479	Mal2
Sq 1	0.000455716	-0.423204	0.109	0.194	1	ENSMUSG00000026327	Serpinb11
Sq 1	0.000460284	-0.368468	0.033	0.103	1	ENSMUSG00000038375	Trp53inp2
Sq 1	0.000613837	-0.272557	0.088	0.171	1	ENSMUSG00000034226	Rhov
Sq 1	0.000678385	-0.418044	0.084	0.164	1	ENSMUSG00000023034	Nr4a1
Sq 1	0.000707441	0.278368	0.268	0.174	1	ENSMUSG00000079316	Rab9
Sq 1	0.000794577	-0.290675	0.331	0.413	1	ENSMUSG00000008475	Arpc5
Sq 1	0.000795093	-0.331627	0.519	0.577	1	ENSMUSG00000025481	Urah
Sq 1	0.000812139	0.278106	0.297	0.196	1	ENSMUSG00000022378	Fam49b
Sq 1	0.000837839	-0.250266	0.205	0.293	1	ENSMUSG00000029135	Fosl2
Sq 1	0.000971399	-0.760807	0.808	0.822	1	ENSMUSG00000024659	Anxa1
Sq 1	0.00104783	0.366858	0.268	0.187	1	ENSMUSG00000040564	Apoc1
Sq 1	0.00110755	0.290232	0.431	0.336	1	ENSMUSG00000021037	Ahsa1
Sq 1	0.0011176	-0.261689	0.121	0.202	1	ENSMUSG00000035673	Sbno2
Sq 1	0.00115702	-0.262076	0.301	0.382	1	ENSMUSG00000031451	Gas6
Sq 1	0.00117859	-0.508062	0.197	0.28	1	ENSMUSG00000036181	Hist1h1c
Sq 1	0.00119363	-0.261737	0.234	0.322	1	ENSMUSG00000056708	Ier5
Sq 1	0.00143449	-0.398143	0.418	0.472	1	ENSMUSG00000090877	Hspa1b
Sq 1	0.00143856	-0.450185	0.615	0.669	1	ENSMUSG00000022528	Hes1
Sq 1	0.00157406	-0.554889	0.473	0.525	1	ENSMUSG00000026879	Gsn
Sq 1	0.00179046	-0.308608	0.092	0.166	1	ENSMUSG00000030790	Adm
Sq 1	0.00183393	-0.621098	0.339	0.39	1	ENSMUSG00000005483	Dnajb1
Sq 1	0.00189716	0.253798	0.343	0.242	1	ENSMUSG00000058503	Fam133b
Sq 1	0.00202708	-1.13178	0.887	0.916	1	ENSMUSG00000025068	Gsto1
Sq 1	0.00205533	-0.353088	0.096	0.168	1	ENSMUSG00000078144	Capns2
Sq 1	0.00213607	-0.483125	0.49	0.532	1	ENSMUSG00000004771	Rab11a
Sq 1	0.0022161	-0.292294	0.192	0.265	1	ENSMUSG00000013160	Atp6v0d1
Sq 1	0.00240782	-1.00653	0.251	0.307	1	ENSMUSG00000071858	Gm94
Sq 1	0.0027078	-0.331828	0.222	0.289	1	ENSMUSG00000016382	Pls3
Sq 1	0.00278098	-0.275971	0.063	0.125	1	ENSMUSG00000022090	Pdlim2
Sq 1	0.00290843	-0.322901	0.803	0.83	1	ENSMUSG00000074457	S100a16
Sq 1	0.00359168	-0.746325	0.201	0.27	1	ENSMUSG00000032068	Plet1
Sq 1	0.00359213	-0.575806	0.444	0.484	1	ENSMUSG00000004885	Crabp2
Sq 1	0.00389233	-0.34133	0.096	0.164	1	ENSMUSG00000028148	Them5
Sq 1	0.0042296	-0.34358	0.146	0.216	1	ENSMUSG00000029059	Fam213b
Sq 1	0.00480624	-0.250213	0.046	0.102	1	ENSMUSG00000025329	Padi1
Sq 1	0.00504736	-0.393818	0.155	0.219	1	ENSMUSG00000024014	Pim1
Sq 1	0.00522849	-0.434721	0.812	0.858	1	ENSMUSG00000092341	Malat1
Sq 1	0.00534369	-0.293878	0.192	0.258	1	ENSMUSG00000074622	Mafb
Sq 1	0.00557783	-0.288699	0.523	0.574	1	ENSMUSG00000032013	Trim29
Sq 1	0.00564804	-0.350506	0.05	0.104	1	ENSMUSG00000011632	Pinlyp
Sq 1	0.00564874	-0.702828	0.176	0.234	1	ENSMUSG00000043461	Sptssb
Sq 1	0.00566086	-0.340448	0.109	0.174	1	ENSMUSG00000005125	Ndrg1
Sq 1	0.00572018	-0.261784	0.377	0.444	1	ENSMUSG00000006818	Sod2
Sq 1	0.00668819	-0.35021	0.556	0.577	1	ENSMUSG00000092274	Neat1
Sq 1	0.00686083	-0.313152	0.498	0.521	1	ENSMUSG00000021477	Ctsl
Sq 1	0.00693613	-0.331032	0.159	0.226	1	ENSMUSG00000031770	Herpud1
Sq 1	0.00696855	-0.331206	0.561	0.614	1	ENSMUSG00000051397	Tacstd2
Sq 1	0.00713918	-0.325256	0.088	0.148	1	ENSMUSG00000028862	Map3k6
Sq 1	0.00843638	-0.349932	0.272	0.326	1	ENSMUSG00000066026	Dhrs3
Sq 2A	1.7903e-41	0.589144	0.711	0.425	3.0539e-37	ENSMUSG00000025064	Col17a1
Sq 2A	2.32392e-40	0.261475	0.995	0.979	3.96414e-36	ENSMUSG00000090733	Rps27
Sq 2A	9.94004e-40	-1.31703	0.107	0.399	1.69557e-35	ENSMUSG00000071858	Gm94
Sq 2A	5.87294e-38	0.755908	0.543	0.285	1.00181e-33	ENSMUSG00000097850	4631405K08Rik
Sq 2A	2.21078e-37	-2.23836	0.129	0.405	3.77114e-33	ENSMUSG00000023041	Krt6b
Sq 2A	3.63794e-33	-1.83385	0.349	0.599	6.2056e-29	ENSMUSG00000050359	Sprr1a
Sq 2A	4.39543e-33	-1.47249	0.459	0.673	7.49772e-29	ENSMUSG00000058354	Krt6a
Sq 2A	2.0858e-32	-2.17334	0.084	0.328	3.55796e-28	ENSMUSG00000033765	Calm4
Sq 2A	5.49184e-31	-1.23619	0.297	0.547	9.36797e-27	ENSMUSG00000044041	Krt13
Sq 2A	7.36756e-31	-1.21246	0.88	0.928	1.25676e-26	ENSMUSG00000025068	Gsto1
Sq 2A	9.40865e-31	-0.928679	0.746	0.857	1.60493e-26	ENSMUSG00000024659	Anxa1
Sq 2A	4.40188e-30	-1.11735	0.128	0.376	7.50872e-26	ENSMUSG00000046056	Sbsn
Sq 2A	2.33001e-29	-0.788669	0.126	0.376	3.97453e-25	ENSMUSG00000028716	Pdzk1ip1
Sq 2A	2.29435e-28	0.454868	0.8	0.534	3.9137e-24	ENSMUSG00000054146	Krt15
Sq 2A	2.33956e-28	-0.892996	0.632	0.781	3.99082e-24	ENSMUSG00000032348	Gsta4
Sq 2A	3.95829e-28	-0.818226	0.076	0.303	6.75206e-24	ENSMUSG00000043461	Sptssb
Sq 2A	6.86391e-28	-0.836051	0.024	0.22	1.17085e-23	ENSMUSG00000090356	Teddm3
Sq 2A	1.01782e-27	-1.03668	0.024	0.216	1.73619e-23	ENSMUSG00000024846	Cst6
Sq 2A	1.02617e-26	0.470874	0.648	0.43	1.75044e-22	ENSMUSG00000035493	Tgfbi
Sq 2A	1.57287e-26	-1.63183	0.103	0.324	2.683e-22	ENSMUSG00000053797	Krt16
Sq 2A	3.79571e-26	-1.60239	0.039	0.231	6.47472e-22	ENSMUSG00000019987	Arg1
Sq 2A	5.25271e-26	0.543373	0.599	0.38	8.96007e-22	ENSMUSG00000032373	Car12
Sq 2A	5.0109e-25	-0.606679	0.204	0.434	8.5476e-21	ENSMUSG00000036752	Tubb4b
Sq 2A	2.49569e-24	0.409841	0.819	0.686	4.25715e-20	ENSMUSG00000033161	Atp1a1
Sq 2A	1.88341e-23	-0.384149	0.121	0.343	3.21272e-19	ENSMUSG00000023067	Cdkn1a
Sq 2A	2.17607e-23	-0.679794	0.236	0.456	3.71194e-19	ENSMUSG00000057454	Lypd3
Sq 2A	2.86622e-23	-0.975399	0.231	0.445	4.8892e-19	ENSMUSG00000055561	Spink5
Sq 2A	3.72384e-23	-0.740265	0.546	0.735	6.35212e-19	ENSMUSG00000024953	Prdx5
Sq 2A	8.88077e-23	-1.26847	0.229	0.424	1.51488e-18	ENSMUSG00000043681	Fam25c
Sq 2A	1.95533e-22	0.392207	0.779	0.596	3.33541e-18	ENSMUSG00000002985	Apoe
Sq 2A	9.64615e-22	-1.70059	0.494	0.664	1.64544e-17	ENSMUSG00000019761	Krt10
Sq 2A	1.09526e-21	-0.704365	0.036	0.203	1.86829e-17	ENSMUSG00000032454	Rbp2
Sq 2A	1.87604e-21	-0.811466	0.136	0.333	3.20016e-17	ENSMUSG00000038418	Egr1
Sq 2A	3.65002e-21	-0.612016	0.103	0.299	6.2262e-17	ENSMUSG00000034362	Csta1
Sq 2A	1.48618e-20	0.384231	0.751	0.604	2.53513e-16	ENSMUSG00000041736	Tspo
Sq 2A	2.09064e-20	-1.43196	0.242	0.434	3.56622e-16	ENSMUSG00000074199	Krtdap
Sq 2A	2.46048e-20	-1.60143	0.011	0.148	4.19709e-16	ENSMUSG00000063651	Cnfn
Sq 2A	3.81886e-20	-0.732888	0.153	0.347	6.51422e-16	ENSMUSG00000044786	Zfp36
Sq 2A	4.20037e-20	-0.540408	0.911	0.903	7.16499e-16	ENSMUSG00000004951	Hspb1
Sq 2A	8.35203e-20	-1.56888	0.092	0.271	1.42469e-15	ENSMUSG00000042212	Sprr2d
Sq 2A	1.16027e-19	-1.04638	0.607	0.7	1.9792e-15	ENSMUSG00000060962	Dmkn
Sq 2A	1.42219e-19	0.404567	0.599	0.415	2.42597e-15	ENSMUSG00000022510	Trp63
Sq 2A	1.51116e-19	0.337455	0.483	0.297	2.57773e-15	ENSMUSG00000020758	Itgb4
Sq 2A	4.36609e-19	-0.451033	0.918	0.893	7.44767e-15	ENSMUSG00000047281	Sfn
Sq 2A	4.52892e-19	-0.597289	0.018	0.153	7.72543e-15	ENSMUSG00000017716	Birc5
Sq 2A	4.62034e-19	-0.554208	0.144	0.334	7.88137e-15	ENSMUSG00000044986	Tst
Sq 2A	9.45707e-19	0.361548	0.522	0.338	1.61319e-14	ENSMUSG00000040488	Ltbp4
Sq 2A	9.95563e-19	0.363477	0.367	0.194	1.69823e-14	ENSMUSG00000002799	Jag2
Sq 2A	1.43342e-18	-0.98259	0.019	0.153	2.44513e-14	ENSMUSG00000054046	Klk13
Sq 2A	2.14886e-18	0.409498	0.637	0.463	3.66552e-14	ENSMUSG00000057286	St6galnac2
Sq 2A	2.95507e-18	-0.713077	0.349	0.537	5.04076e-14	ENSMUSG00000011884	Gltp
Sq 2A	5.47858e-18	-1.72276	0.015	0.141	9.34536e-14	ENSMUSG00000048455	Sprr1b
Sq 2A	7.62305e-18	-1.11444	0.147	0.318	1.30034e-13	ENSMUSG00000026628	Atf3
Sq 2A	9.32473e-18	0.382316	0.601	0.421	1.59061e-13	ENSMUSG00000027111	Itga6
Sq 2A	1.53534e-17	-0.747753	0.582	0.701	2.61898e-13	ENSMUSG00000063130	Calml3
Sq 2A	2.03443e-17	0.332517	0.367	0.202	3.47033e-13	ENSMUSG00000041936	Agrn
Sq 2A	2.69433e-17	-0.518233	0.04	0.182	4.596e-13	ENSMUSG00000047501	Cldn4
Sq 2A	2.75362e-17	-0.467156	0.024	0.155	4.69713e-13	ENSMUSG00000030747	Dgat2
Sq 2A	3.61731e-17	0.426671	0.711	0.519	6.1704e-13	ENSMUSG00000029810	Tmem176b
Sq 2A	4.22493e-17	-1.0001	0.013	0.133	7.20689e-13	ENSMUSG00000022596	Slurp1
Sq 2A	4.40268e-17	0.264526	0.544	0.353	7.5101e-13	ENSMUSG00000049866	Arl4c
Sq 2A	6.1698e-17	-0.391374	0.042	0.185	1.05244e-12	ENSMUSG00000035861	Tmprss11b
Sq 2A	7.38817e-17	-0.694854	0.116	0.291	1.26027e-12	ENSMUSG00000000983	Wfdc18
Sq 2A	1.50628e-16	-0.833213	0.132	0.287	2.56941e-12	ENSMUSG00000003545	Fosb
Sq 2A	6.48948e-16	-0.713721	0.023	0.141	1.10698e-11	ENSMUSG00000020914	Top2a
Sq 2A	6.74233e-16	-0.559116	0.648	0.724	1.15011e-11	ENSMUSG00000008348	Ubc
Sq 2A	6.83563e-16	-0.61626	0.01	0.119	1.16602e-11	ENSMUSG00000061259	Tmprss11d
Sq 2A	6.85415e-16	-1.19767	0.055	0.194	1.16918e-11	ENSMUSG00000059668	Krt4
Sq 2A	9.0115e-16	-1.33012	0.1	0.253	1.53718e-11	ENSMUSG00000061144	Spink12
Sq 2A	1.02822e-15	-0.331734	0.921	0.927	1.75394e-11	ENSMUSG00000062825	Actg1
Sq 2A	1.2267e-15	-0.326412	0.04	0.172	2.0925e-11	ENSMUSG00000006411	Nectin4
Sq 2A	2.34559e-15	-0.44598	0.255	0.428	4.00111e-11	ENSMUSG00000043091	Tuba1c
Sq 2A	2.46817e-15	-0.464087	0.407	0.587	4.21021e-11	ENSMUSG00000004771	Rab11a
Sq 2A	3.53246e-15	-0.510087	0.06	0.198	6.02568e-11	ENSMUSG00000015093	Clic3
Sq 2A	3.61171e-15	-0.440072	0.128	0.288	6.16086e-11	ENSMUSG00000059743	Fdps
Sq 2A	4.57555e-15	-0.834955	0.006	0.107	7.80498e-11	ENSMUSG00000092586	Ly6g6c
Sq 2A	5.43994e-15	-0.566626	0.099	0.244	9.27944e-11	ENSMUSG00000028967	Errfi1
Sq 2A	7.97385e-15	0.376304	0.554	0.4	1.36018e-10	ENSMUSG00000030934	Oat
Sq 2A	1.31263e-14	-0.584796	0.184	0.343	2.23909e-10	ENSMUSG00000000078	Klf6
Sq 2A	1.37652e-14	-0.725997	0.068	0.201	2.34806e-10	ENSMUSG00000021591	Glrx
Sq 2A	1.5778e-14	-0.337421	0.099	0.251	2.69141e-10	ENSMUSG00000036390	Gadd45a
Sq 2A	1.58923e-14	-1.58682	0.074	0.209	2.71091e-10	ENSMUSG00000046834	Krt1
Sq 2A	1.86216e-14	0.255879	0.561	0.371	3.17647e-10	ENSMUSG00000029838	Ptn
Sq 2A	1.91252e-14	-0.435344	0.087	0.232	3.26237e-10	ENSMUSG00000026327	Serpinb11
Sq 2A	2.23397e-14	-0.608926	0.153	0.311	3.8107e-10	ENSMUSG00000027377	Mall
Sq 2A	2.37982e-14	-0.357957	0.006	0.104	4.0595e-10	ENSMUSG00000069441	Dsg1a
Sq 2A	2.63086e-14	0.429895	0.607	0.445	4.48772e-10	ENSMUSG00000023367	Tmem176a
Sq 2A	2.78387e-14	0.270195	0.317	0.176	4.74872e-10	ENSMUSG00000001435	Col18a1
Sq 2A	3.20359e-14	0.318469	0.486	0.341	5.46469e-10	ENSMUSG00000013236	Ptprs
Sq 2A	3.30975e-14	-0.788044	0.008	0.105	5.64576e-10	ENSMUSG00000047586	Nccrp1
Sq 2A	3.77964e-14	-0.476195	0.325	0.501	6.44731e-10	ENSMUSG00000020737	Jpt1
Sq 2A	3.8299e-14	0.305084	0.632	0.498	6.53304e-10	ENSMUSG00000021458	2010111I01Rik
Sq 2A	4.22061e-14	0.267625	0.842	0.731	7.19951e-10	ENSMUSG00000026234	Ncl
Sq 2A	7.18424e-14	-1.0971	0.09	0.227	1.22549e-09	ENSMUSG00000028108	Ecm1
Sq 2A	1.14604e-13	-0.714037	0.126	0.273	1.95491e-09	ENSMUSG00000003541	Ier3
Sq 2A	1.17351e-13	-0.566646	0.069	0.197	2.00177e-09	ENSMUSG00000023034	Nr4a1
Sq 2A	1.44647e-13	0.295445	0.393	0.246	2.46738e-09	ENSMUSG00000025650	Col7a1
Sq 2A	1.64568e-13	-0.390052	0.018	0.119	2.80721e-09	ENSMUSG00000003271	Sult2b1
Sq 2A	1.67516e-13	0.324689	0.569	0.43	2.85749e-09	ENSMUSG00000008575	Nfib
Sq 2A	3.87825e-13	-1.27856	0.174	0.329	6.61553e-09	ENSMUSG00000071561	BC100530
Sq 2A	3.95736e-13	0.283966	0.603	0.456	6.75047e-09	ENSMUSG00000028124	Gclm
Sq 2A	4.00324e-13	-0.332694	0.024	0.128	6.82873e-09	ENSMUSG00000028873	Cdca8
Sq 2A	4.32375e-13	0.385223	0.506	0.376	7.37546e-09	ENSMUSG00000026131	Dst
Sq 2A	4.64266e-13	-0.389067	0.864	0.89	7.91944e-09	ENSMUSG00000009013	Dynll1
Sq 2A	5.32084e-13	-1.01366	0.128	0.274	9.07628e-09	ENSMUSG00000050635	Sprr2f
Sq 2A	5.48959e-13	-0.487732	0.029	0.134	9.36414e-09	ENSMUSG00000058672	Tubb2a
Sq 2A	6.04467e-13	-0.285391	0.073	0.203	1.0311e-08	ENSMUSG00000078144	Capns2
Sq 2A	6.34075e-13	0.288514	0.305	0.175	1.08161e-08	ENSMUSG00000027932	Slc27a3
Sq 2A	8.25177e-13	-0.704223	0.027	0.13	1.40759e-08	ENSMUSG00000001403	Ube2c
Sq 2A	1.01345e-12	-0.605479	0.053	0.166	1.72874e-08	ENSMUSG00000040204	Pclaf
Sq 2A	1.13454e-12	0.250084	0.263	0.141	1.9353e-08	ENSMUSG00000040434	Large2
Sq 2A	1.36502e-12	0.289097	0.477	0.337	2.32845e-08	ENSMUSG00000002980	Bcam
Sq 2A	1.56543e-12	-1.03544	0.36	0.475	2.67031e-08	ENSMUSG00000021250	Fos
Sq 2A	1.56645e-12	-0.293244	0.095	0.227	2.67205e-08	ENSMUSG00000040435	Ppp1r15a
Sq 2A	2.05443e-12	0.275188	0.751	0.645	3.50445e-08	ENSMUSG00000054766	Set
Sq 2A	2.2511e-12	-0.471246	0.931	0.902	3.83993e-08	ENSMUSG00000019851	Perp
Sq 2A	2.88184e-12	-0.478563	0.052	0.167	4.91585e-08	ENSMUSG00000024486	Hbegf
Sq 2A	3.05587e-12	-0.370234	0.061	0.18	5.21269e-08	ENSMUSG00000028862	Map3k6
Sq 2A	3.40177e-12	-0.568387	0.91	0.885	5.80274e-08	ENSMUSG00000034634	Ly6d
Sq 2A	3.84065e-12	-0.574262	0.388	0.525	6.55137e-08	ENSMUSG00000004885	Crabp2
Sq 2A	4.14441e-12	-0.309004	0.036	0.14	7.06953e-08	ENSMUSG00000058258	Idi1
Sq 2A	4.1797e-12	-0.350364	0.021	0.114	7.12974e-08	ENSMUSG00000023505	Cdca3
Sq 2A	4.23709e-12	-0.442596	0.034	0.134	7.22763e-08	ENSMUSG00000019942	Cdk1
Sq 2A	6.97911e-12	-0.752615	0.538	0.633	1.1905e-07	ENSMUSG00000052837	Junb
Sq 2A	7.99096e-12	-0.408775	0.042	0.148	1.3631e-07	ENSMUSG00000035105	Egln3
Sq 2A	8.05972e-12	-0.335106	0.04	0.147	1.37483e-07	ENSMUSG00000014725	Adam28
Sq 2A	8.29267e-12	-0.354998	0.018	0.109	1.41456e-07	ENSMUSG00000022595	Lypd2
Sq 2A	8.91852e-12	0.269009	0.284	0.163	1.52132e-07	ENSMUSG00000068748	Ptprz1
Sq 2A	1.02326e-11	-0.341674	0.055	0.168	1.74547e-07	ENSMUSG00000027333	Smox
Sq 2A	1.02738e-11	0.282642	0.481	0.35	1.75251e-07	ENSMUSG00000021728	Emb
Sq 2A	1.18231e-11	0.309774	0.491	0.36	2.01679e-07	ENSMUSG00000036111	Lmo1
Sq 2A	1.41546e-11	-0.495952	0.294	0.428	2.41448e-07	ENSMUSG00000030103	Bhlhe40
Sq 2A	1.45501e-11	-0.27395	0.068	0.184	2.48196e-07	ENSMUSG00000032501	Trib1
Sq 2A	1.46316e-11	-0.599175	0.036	0.135	2.49586e-07	ENSMUSG00000030693	Klk10
Sq 2A	1.80768e-11	-0.388208	0.837	0.865	3.08354e-07	ENSMUSG00000050335	Lgals3
Sq 2A	1.95208e-11	0.3271	0.444	0.309	3.32985e-07	ENSMUSG00000000184	Ccnd2
Sq 2A	2.26315e-11	-0.36943	0.023	0.114	3.86047e-07	ENSMUSG00000018211	Wfdc15b
Sq 2A	5.09579e-11	-0.764713	0.141	0.273	8.69241e-07	ENSMUSG00000028195	Cyr61
Sq 2A	5.41184e-11	-0.393343	0.031	0.123	9.23151e-07	ENSMUSG00000029177	Cenpa
Sq 2A	6.07115e-11	-0.262937	0.031	0.125	1.03562e-06	ENSMUSG00000028392	Bspry
Sq 2A	6.32242e-11	0.304762	0.43	0.295	1.07848e-06	ENSMUSG00000054459	Vsnl1
Sq 2A	6.87141e-11	-0.501517	0.079	0.194	1.17213e-06	ENSMUSG00000028148	Them5
Sq 2A	7.26007e-11	0.25168	0.331	0.201	1.23842e-06	ENSMUSG00000052957	Gas1
Sq 2A	7.67906e-11	-0.334306	0.082	0.199	1.30989e-06	ENSMUSG00000053559	Smagp
Sq 2A	1.03166e-10	-0.265973	0.134	0.265	1.75981e-06	ENSMUSG00000024516	Sec11c
Sq 2A	1.07443e-10	-0.417731	0.126	0.254	1.83277e-06	ENSMUSG00000024014	Pim1
Sq 2A	1.12247e-10	0.262306	0.362	0.242	1.91472e-06	ENSMUSG00000055333	Fat2
Sq 2A	1.21612e-10	-0.459185	0.068	0.175	2.07445e-06	ENSMUSG00000044748	Defb1
Sq 2A	1.24989e-10	-0.577713	0.019	0.102	2.13206e-06	ENSMUSG00000030413	Pglyrp1
Sq 2A	1.30702e-10	-0.455731	0.315	0.449	2.22952e-06	ENSMUSG00000026202	Tuba4a
Sq 2A	1.44816e-10	-0.805684	0.346	0.452	2.47028e-06	ENSMUSG00000020423	Btg2
Sq 2A	1.68116e-10	-0.474061	0.134	0.261	2.86772e-06	ENSMUSG00000072235	Tuba1a
Sq 2A	1.88377e-10	-1.03922	0.029	0.116	3.21334e-06	ENSMUSG00000020911	Krt19
Sq 2A	2.14346e-10	-0.539314	0.375	0.497	3.65631e-06	ENSMUSG00000053560	Ier2
Sq 2A	2.22867e-10	0.277418	0.632	0.507	3.80167e-06	ENSMUSG00000021843	Ktn1
Sq 2A	2.33327e-10	-0.697492	0.229	0.356	3.9801e-06	ENSMUSG00000024190	Dusp1
Sq 2A	2.73604e-10	-0.447547	0.032	0.119	4.66713e-06	ENSMUSG00000094777	Hist1h2ap
Sq 2A	3.14728e-10	-0.316463	0.044	0.139	5.36863e-06	ENSMUSG00000073802	Cdkn2b
Sq 2A	5.57121e-10	-0.377073	0.037	0.127	9.50336e-06	ENSMUSG00000011632	Pinlyp
Sq 2A	8.0019e-10	0.280047	0.635	0.54	1.36496e-05	ENSMUSG00000027712	Anxa5
Sq 2A	1.11233e-09	0.278942	0.304	0.194	1.89741e-05	ENSMUSG00000031841	Cdh13
Sq 2A	1.48189e-09	0.315777	0.47	0.362	2.52781e-05	ENSMUSG00000036856	Wnt4
Sq 2A	1.50804e-09	-0.688842	0.066	0.166	2.57242e-05	ENSMUSG00000030717	Nupr1
Sq 2A	1.54781e-09	-0.257754	0.053	0.15	2.64026e-05	ENSMUSG00000022090	Pdlim2
Sq 2A	1.93944e-09	-0.366672	0.027	0.108	3.3083e-05	ENSMUSG00000041737	Tmem45b
Sq 2A	2.02693e-09	-0.397573	0.22	0.357	3.45753e-05	ENSMUSG00000056708	Ier5
Sq 2A	2.05363e-09	-0.308316	0.3	0.435	3.50308e-05	ENSMUSG00000003032	Klf4
Sq 2A	2.18727e-09	-0.89537	0.793	0.787	3.73105e-05	ENSMUSG00000027533	Fabp5
Sq 2A	2.51292e-09	-0.276474	0.044	0.13	4.28653e-05	ENSMUSG00000028312	Smc2
Sq 2A	3.26051e-09	-0.309669	0.06	0.154	5.56178e-05	ENSMUSG00000046694	Fam46b
Sq 2A	3.27616e-09	0.254416	0.658	0.545	5.58847e-05	ENSMUSG00000024991	Eif3a
Sq 2A	3.32646e-09	-0.263758	0.034	0.117	5.67427e-05	ENSMUSG00000039208	Metrnl
Sq 2A	3.51063e-09	-0.360393	0.788	0.846	5.98843e-05	ENSMUSG00000074457	S100a16
Sq 2A	3.87654e-09	-0.298341	0.845	0.879	6.61261e-05	ENSMUSG00000029632	Ndufa4
Sq 2A	4.12361e-09	-0.606472	0.055	0.148	7.03405e-05	ENSMUSG00000031757	Mt4
Sq 2A	4.5601e-09	-0.274505	0.092	0.199	7.77861e-05	ENSMUSG00000048399	Tprg
Sq 2A	5.29473e-09	-0.324849	0.711	0.777	9.03175e-05	ENSMUSG00000003955	Fam162a
Sq 2A	6.97567e-09	0.250633	0.809	0.782	0.000118991	ENSMUSG00000064363	mt-Nd4
Sq 2A	8.28601e-09	-0.25415	0.031	0.109	0.000141343	ENSMUSG00000001467	Cyp51
Sq 2A	8.57999e-09	-0.406526	0.271	0.401	0.000146357	ENSMUSG00000023048	Prr13
Sq 2A	1.14163e-08	-0.358182	0.656	0.738	0.00019474	ENSMUSG00000026385	Dbi
Sq 2A	1.17286e-08	-0.34446	0.208	0.335	0.000200067	ENSMUSG00000039195	1110008P14Rik
Sq 2A	1.27661e-08	-0.551996	0.099	0.198	0.000217764	ENSMUSG00000046352	Gjb2
Sq 2A	1.27939e-08	-0.305912	0.047	0.13	0.000218238	ENSMUSG00000031004	Mki67
Sq 2A	1.7757e-08	-0.266606	0.094	0.194	0.000302899	ENSMUSG00000033863	Klf9
Sq 2A	1.87119e-08	-0.28998	0.712	0.77	0.000319187	ENSMUSG00000015932	Dstn
Sq 2A	2.01696e-08	-0.403938	0.037	0.114	0.000344053	ENSMUSG00000006398	Cdc20
Sq 2A	2.05105e-08	-0.61333	0.223	0.348	0.000349867	ENSMUSG00000030208	Emp1
Sq 2A	2.07436e-08	-0.740922	0.079	0.175	0.000353844	ENSMUSG00000025491	Ifitm1
Sq 2A	2.13536e-08	-0.288309	0.202	0.324	0.000364251	ENSMUSG00000056999	Ide
Sq 2A	2.19982e-08	-0.427086	0.491	0.584	0.000375245	ENSMUSG00000056501	Cebpb
Sq 2A	2.81728e-08	-0.280602	0.473	0.579	0.000480571	ENSMUSG00000008601	Rab25
Sq 2A	3.01781e-08	-0.393344	0.278	0.401	0.000514778	ENSMUSG00000024750	Zfand5
Sq 2A	3.08118e-08	0.266855	0.27	0.176	0.000525588	ENSMUSG00000000861	Bcl11a
Sq 2A	3.49112e-08	-0.342381	0.095	0.197	0.000595515	ENSMUSG00000040280	Ndufa4l2
Sq 2A	3.51214e-08	-0.407275	0.108	0.21	0.0005991	ENSMUSG00000053113	Socs3
Sq 2A	4.09223e-08	0.257295	0.425	0.32	0.000698052	ENSMUSG00000022565	Plec
Sq 2A	4.2636e-08	0.257493	0.297	0.199	0.000727284	ENSMUSG00000020846	Rflnb
Sq 2A	4.73698e-08	-0.252927	0.733	0.81	0.000808034	ENSMUSG00000025283	Sat1
Sq 2A	5.2725e-08	-0.567099	0.31	0.42	0.000899384	ENSMUSG00000005483	Dnajb1
Sq 2A	6.34426e-08	-0.337674	0.057	0.14	0.0010822	ENSMUSG00000036731	Cysrt1
Sq 2A	7.43179e-08	-0.411133	0.032	0.103	0.00126771	ENSMUSG00000025921	Rdh10
Sq 2A	7.68655e-08	-0.281946	0.599	0.687	0.00131117	ENSMUSG00000001552	Jup
Sq 2A	7.85431e-08	-0.264141	0.226	0.35	0.00133979	ENSMUSG00000028719	Cmpk1
Sq 2A	9.00204e-08	-0.559632	0.183	0.283	0.00153557	ENSMUSG00000062248	Cks2
Sq 2A	1.39052e-07	-0.300653	0.097	0.189	0.00237195	ENSMUSG00000049932	H2afx
Sq 2A	1.78638e-07	-0.369638	0.2	0.308	0.00304721	ENSMUSG00000024331	Dsc2
Sq 2A	1.9074e-07	-0.395498	0.21	0.323	0.00325364	ENSMUSG00000003051	Elf3
Sq 2A	1.97192e-07	-0.290651	0.593	0.677	0.0033637	ENSMUSG00000023456	Tpi1
Sq 2A	2.00998e-07	-0.31617	0.788	0.823	0.00342862	ENSMUSG00000032231	Anxa2
Sq 2A	2.22208e-07	-0.479243	0.502	0.591	0.00379042	ENSMUSG00000047139	Cd24a
Sq 2A	2.45664e-07	-0.254594	0.107	0.202	0.00419053	ENSMUSG00000075217	4833423E24Rik
Sq 2A	2.53187e-07	-1.7577	0.057	0.132	0.00431886	ENSMUSG00000032496	Ltf
Sq 2A	4.29629e-07	-0.509325	0.37	0.465	0.0073286	ENSMUSG00000042745	Id1
Sq 2A	4.33013e-07	-0.536103	0.459	0.556	0.00738634	ENSMUSG00000023004	Tuba1b
Sq 2A	4.87389e-07	-1.69483	0.094	0.179	0.00831388	ENSMUSG00000056054	S100a8
Sq 2A	5.19687e-07	-0.541603	0.168	0.268	0.00886482	ENSMUSG00000021453	Gadd45g
Sq 2A	5.34617e-07	-0.331816	0.124	0.219	0.00911949	ENSMUSG00000019853	Hebp2
Sq 2A	5.65214e-07	-0.271547	0.078	0.161	0.00964142	ENSMUSG00000006519	Cyba
Sq 2A	9.68237e-07	-0.317064	0.055	0.126	0.0165162	ENSMUSG00000098318	Lockd
Sq 2A	1.15924e-06	-0.2657	0.042	0.109	0.0197743	ENSMUSG00000026605	Cenpf
Sq 2A	1.22477e-06	-0.34394	0.047	0.118	0.0208921	ENSMUSG00000038375	Trp53inp2
Sq 2A	1.29763e-06	-0.679673	0.04	0.105	0.0221349	ENSMUSG00000029322	Plac8
Sq 2A	1.30633e-06	-0.315891	0.099	0.185	0.0222834	ENSMUSG00000030790	Adm
Sq 2A	1.58561e-06	-0.369722	0.304	0.4	0.0270474	ENSMUSG00000040128	Pnrc1
Sq 2A	1.95987e-06	-0.281454	0.336	0.437	0.0334314	ENSMUSG00000052397	Ezr
Sq 2A	2.02487e-06	-0.296721	0.578	0.653	0.0345403	ENSMUSG00000023010	Tmbim6
Sq 2A	2.0485e-06	-0.319789	0.108	0.195	0.0349434	ENSMUSG00000005125	Ndrg1
Sq 2A	2.06415e-06	-0.272406	0.048	0.116	0.0352103	ENSMUSG00000048373	Fgfbp1
Sq 2A	2.16734e-06	-0.484744	0.107	0.186	0.0369704	ENSMUSG00000004988	Fxyd4
Sq 2A	2.20274e-06	-0.333754	0.627	0.693	0.0375743	ENSMUSG00000054091	1810037I17Rik
Sq 2A	2.6771e-06	-0.318982	0.097	0.177	0.045666	ENSMUSG00000033684	Qsox1
Sq 2A	3.25309e-06	-0.710962	0.523	0.562	0.0554912	ENSMUSG00000052684	Jun
Sq 2A	5.2135e-06	-0.575597	0.588	0.612	0.0889319	ENSMUSG00000071076	Jund
Sq 2A	6.78818e-06	-0.254562	0.111	0.193	0.115793	ENSMUSG00000018569	Cldn7
Sq 2A	7.01881e-06	-0.905256	0.071	0.142	0.119727	ENSMUSG00000054905	Stfa3
Sq 2A	8.05511e-06	-0.281086	0.137	0.225	0.137404	ENSMUSG00000069255	Dusp22
Sq 2A	8.60713e-06	-0.255532	0.09	0.166	0.14682	ENSMUSG00000022636	Alcam
Sq 2A	1.72026e-05	-0.314621	0.149	0.231	0.293442	ENSMUSG00000069808	Fam57a
Sq 2A	1.80598e-05	0.262635	0.43	0.366	0.308064	ENSMUSG00000057530	Ece1
Sq 2A	1.8089e-05	-0.576973	0.528	0.573	0.308562	ENSMUSG00000001525	Tubb5
Sq 2A	1.81318e-05	-0.474936	0.351	0.435	0.309292	ENSMUSG00000018102	Hist1h2bc
Sq 2A	2.40012e-05	-0.330574	0.153	0.235	0.409413	ENSMUSG00000029059	Fam213b
Sq 2A	2.44574e-05	-0.366051	0.16	0.247	0.417194	ENSMUSG00000031770	Herpud1
Sq 2A	2.56424e-05	-0.362359	0.616	0.674	0.437408	ENSMUSG00000038412	Higd1a
Sq 2A	2.63144e-05	-1.33582	0.087	0.157	0.44887	ENSMUSG00000056071	S100a9
Sq 2A	2.76411e-05	-0.541671	0.084	0.151	0.471503	ENSMUSG00000023043	Krt18
Sq 2A	5.98056e-05	-0.274999	0.06	0.118	1	ENSMUSG00000062345	Serpinb2
Sq 2A	8.19457e-05	-0.284892	0.079	0.142	1	ENSMUSG00000034607	Pof1b
Sq 2A	9.60861e-05	-0.68486	0.1	0.163	1	ENSMUSG00000026822	Lcn2
Sq 2A	0.000112778	-0.3239	0.16	0.235	1	ENSMUSG00000014077	Chp1
Sq 2A	0.000114266	-0.515736	0.473	0.541	1	ENSMUSG00000026879	Gsn
Sq 2A	0.000126418	-0.265875	0.54	0.6	1	ENSMUSG00000038650	Rnh1
Sq 2A	0.000138003	-0.269062	0.443	0.524	1	ENSMUSG00000067006	Serpinb5
Sq 2A	0.000156847	-0.278077	0.163	0.231	1	ENSMUSG00000001627	Ifrd1
Sq 2A	0.000183169	-0.2788	0.603	0.669	1	ENSMUSG00000018567	Gabarap
Sq 2A	0.00019486	-0.313045	0.231	0.309	1	ENSMUSG00000022754	Tmem45a
Sq 2A	0.000269624	-0.529131	0.145	0.211	1	ENSMUSG00000068220	Lgals1
Sq 2A	0.000519536	-0.470917	0.905	0.874	1	ENSMUSG00000024661	Fth1
Sq 2A	0.00059056	-0.746354	0.215	0.284	1	ENSMUSG00000032068	Plet1
Sq 2A	0.000764021	-0.374834	0.252	0.326	1	ENSMUSG00000007872	Id3
Sq 2A	0.000969724	-0.371872	0.22	0.295	1	ENSMUSG00000036181	Hist1h1c
Sq 2A	0.00119136	-0.360808	0.058	0.103	1	ENSMUSG00000035692	Isg15
Sq 2A	0.00167159	-0.250438	0.178	0.243	1	ENSMUSG00000022037	Clu
Sq 2A	0.00193792	-0.298693	0.383	0.446	1	ENSMUSG00000030654	Arl6ip1
Sq 2A	0.00328631	-0.28417	0.339	0.411	1	ENSMUSG00000031950	Gabarapl2
Sq 2A	0.00428309	-0.335988	0.073	0.114	1	ENSMUSG00000040808	S100g
Sq 2A	0.00446852	-0.347728	0.796	0.767	1	ENSMUSG00000042306	S100a14
Sq 2A	0.00655911	-0.263909	0.199	0.253	1	ENSMUSG00000027562	Car2
Sq 2A	0.00767957	-0.255918	0.824	0.811	1	ENSMUSG00000064351	mt-Co1
Sq 2A	0.00854375	-0.360292	0.506	0.538	1	ENSMUSG00000060860	Ube2s
Sq 2B	4.14346e-199	1.80256	0.9	0.116	7.06792e-195	ENSMUSG00000003545	Fosb
Sq 2B	5.00117e-193	2.21601	0.921	0.142	8.531e-189	ENSMUSG00000026628	Atf3
Sq 2B	2.16677e-144	2.00027	0.975	0.34	3.69607e-140	ENSMUSG00000021250	Fos
Sq 2B	1.59051e-139	1.48104	0.846	0.162	2.71309e-135	ENSMUSG00000038418	Egr1
Sq 2B	2.07045e-135	1.79223	0.882	0.211	3.53177e-131	ENSMUSG00000024190	Dusp1
Sq 2B	2.40298e-134	1.4304	0.849	0.18	4.09901e-130	ENSMUSG00000044786	Zfp36
Sq 2B	5.99174e-134	1.78903	0.986	0.47	1.02207e-129	ENSMUSG00000052684	Jun
Sq 2B	7.44612e-125	1.33027	0.918	0.287	1.27016e-120	ENSMUSG00000030103	Bhlhe40
Sq 2B	1.76416e-117	1.92541	0.731	0.138	3.0093e-113	ENSMUSG00000028195	Cyr61
Sq 2B	2.28257e-116	1.24174	0.824	0.193	3.8936e-112	ENSMUSG00000000078	Klf6
Sq 2B	7.92135e-116	1.53988	0.921	0.326	1.35122e-111	ENSMUSG00000020423	Btg2
Sq 2B	2.10761e-109	1.59968	0.878	0.294	3.59516e-105	ENSMUSG00000005483	Dnajb1
Sq 2B	4.60116e-106	1.36888	0.978	0.537	7.84866e-102	ENSMUSG00000071076	Jund
Sq 2B	1.26374e-101	1.34152	0.925	0.371	2.15569e-97	ENSMUSG00000053560	Ier2
Sq 2B	2.08973e-101	1.03943	0.649	0.113	3.56466e-97	ENSMUSG00000028967	Errfi1
Sq 2B	1.39776e-98	1.36106	0.975	0.534	2.38429e-94	ENSMUSG00000052837	Junb
Sq 2B	6.33722e-96	1.40762	0.685	0.14	1.081e-91	ENSMUSG00000003541	Ier3
Sq 2B	8.588e-96	1.06641	0.559	0.081	1.46494e-91	ENSMUSG00000023034	Nr4a1
Sq 2B	8.34296e-77	0.984706	0.814	0.287	1.42314e-72	ENSMUSG00000040128	Pnrc1
Sq 2B	4.37941e-75	1.33931	0.857	0.392	7.4704e-71	ENSMUSG00000020205	Phlda1
Sq 2B	1.2932e-74	0.512568	0.373	0.036	2.20594e-70	ENSMUSG00000032515	Csrnp1
Sq 2B	1.38811e-73	0.83326	0.556	0.107	2.36783e-69	ENSMUSG00000053113	Socs3
Sq 2B	1.5625e-72	0.826131	0.595	0.139	2.66532e-68	ENSMUSG00000001627	Ifrd1
Sq 2B	4.52995e-70	0.680412	0.48	0.084	7.7272e-66	ENSMUSG00000032501	Trib1
Sq 2B	1.17769e-68	1.01096	0.498	0.095	2.0089e-64	ENSMUSG00000030790	Adm
Sq 2B	5.9355e-68	0.295248	0.219	0.005	1.01248e-63	ENSMUSG00000024912	Fosl1
Sq 2B	8.38701e-68	1.20405	0.892	0.463	1.43066e-63	ENSMUSG00000021025	Nfkbia
Sq 2B	3.59694e-65	0.69875	0.993	0.905	6.13566e-61	ENSMUSG00000016559	H3f3b
Sq 2B	8.95933e-64	0.8618	0.964	0.651	1.52828e-59	ENSMUSG00000008348	Ubc
Sq 2B	4.24186e-63	0.536955	0.541	0.118	7.23576e-59	ENSMUSG00000040435	Ppp1r15a
Sq 2B	1.04211e-59	0.531429	0.509	0.112	1.77763e-55	ENSMUSG00000022895	Ets2
Sq 2B	3.49053e-59	0.643808	0.602	0.165	5.95415e-55	ENSMUSG00000056313	Tcim
Sq 2B	8.98698e-56	0.741153	0.964	0.789	1.533e-51	ENSMUSG00000064351	mt-Co1
Sq 2B	1.62957e-55	0.579122	0.401	0.073	2.77971e-51	ENSMUSG00000034640	Tiparp
Sq 2B	6.73072e-53	0.585351	0.609	0.185	1.14813e-48	ENSMUSG00000017144	Rnd3
Sq 2B	8.17438e-53	0.492822	0.559	0.156	1.39439e-48	ENSMUSG00000035356	Nfkbiz
Sq 2B	1.87833e-50	1.14238	0.939	0.613	3.20406e-46	ENSMUSG00000022528	Hes1
Sq 2B	6.83106e-49	0.605725	0.767	0.324	1.16524e-44	ENSMUSG00000022010	Tsc22d1
Sq 2B	1.75434e-48	1.01152	0.602	0.217	2.99255e-44	ENSMUSG00000000628	Hk2
Sq 2B	2.62499e-46	0.769901	0.824	0.401	4.47771e-42	ENSMUSG00000090877	Hspa1b
Sq 2B	3.66244e-45	0.28902	1	0.988	6.2474e-41	ENSMUSG00000040952	Rps19
Sq 2B	9.46838e-45	0.552557	0.591	0.2	1.61512e-40	ENSMUSG00000037465	Klf10
Sq 2B	3.69122e-43	0.671546	0.509	0.157	6.29648e-39	ENSMUSG00000024014	Pim1
Sq 2B	4.98261e-43	0.480997	0.541	0.169	8.49934e-39	ENSMUSG00000054364	Rhob
Sq 2B	2.66914e-42	0.652142	0.746	0.326	4.55302e-38	ENSMUSG00000003032	Klf4
Sq 2B	4.98009e-40	0.657824	0.864	0.471	8.49503e-36	ENSMUSG00000022462	Slc38a2
Sq 2B	4.16515e-39	0.388537	0.616	0.221	7.10492e-35	ENSMUSG00000029135	Fosl2
Sq 2B	2.33927e-38	0.298141	1	0.981	3.99033e-34	ENSMUSG00000090733	Rps27
Sq 2B	1.29234e-37	0.548502	1	0.884	2.20447e-33	ENSMUSG00000047281	Sfn
Sq 2B	8.77865e-37	0.535914	0.993	0.89	1.49746e-32	ENSMUSG00000004951	Hspb1
Sq 2B	1.41472e-36	0.365321	0.24	0.036	2.41324e-32	ENSMUSG00000106874	Gm20186
Sq 2B	2.46933e-36	0.327759	0.219	0.028	4.21218e-32	ENSMUSG00000045730	Adrb2
Sq 2B	7.62713e-36	0.512429	0.47	0.151	1.30104e-31	ENSMUSG00000036390	Gadd45a
Sq 2B	7.95046e-36	0.524948	0.602	0.228	1.35619e-31	ENSMUSG00000003051	Elf3
Sq 2B	1.09479e-35	0.424527	0.677	0.295	1.8675e-31	ENSMUSG00000027829	Ccnl1
Sq 2B	1.18761e-35	0.857878	0.688	0.328	2.02583e-31	ENSMUSG00000091971	Hspa1a
Sq 2B	2.39277e-35	0.53446	0.358	0.087	4.08159e-31	ENSMUSG00000024486	Hbegf
Sq 2B	9.39581e-35	0.546288	0.695	0.321	1.60274e-30	ENSMUSG00000045817	Zfp36l2
Sq 2B	1.50464e-34	0.398934	0.362	0.094	2.56661e-30	ENSMUSG00000021365	Nedd9
Sq 2B	2.11495e-34	0.443212	0.308	0.069	3.60769e-30	ENSMUSG00000035929	H2-Q4
Sq 2B	3.95028e-34	0.864855	0.713	0.351	6.73838e-30	ENSMUSG00000018102	Hist1h2bc
Sq 2B	4.83384e-34	0.351231	0.276	0.053	8.24557e-30	ENSMUSG00000046546	Fam43a
Sq 2B	5.68458e-34	1.04594	0.713	0.382	9.69675e-30	ENSMUSG00000042745	Id1
Sq 2B	6.7027e-34	0.631186	0.939	0.567	1.14335e-29	ENSMUSG00000054146	Krt15
Sq 2B	2.16537e-33	0.378175	0.373	0.1	3.69368e-29	ENSMUSG00000029381	Shroom3
Sq 2B	4.84119e-33	0.405251	0.792	0.391	8.25811e-29	ENSMUSG00000030934	Oat
Sq 2B	2.02822e-32	0.478665	0.993	0.912	3.45973e-28	ENSMUSG00000062825	Actg1
Sq 2B	3.78678e-32	0.275421	0.355	0.091	6.45949e-28	ENSMUSG00000042677	Zc3h12a
Sq 2B	3.84138e-32	0.371242	0.398	0.117	6.55263e-28	ENSMUSG00000033863	Klf9
Sq 2B	1.19236e-31	-0.796776	0.989	0.926	2.03393e-27	ENSMUSG00000053522	Lgals7
Sq 2B	1.74267e-30	0.452792	0.989	0.793	2.97265e-26	ENSMUSG00000025492	Ifitm3
Sq 2B	5.6462e-30	0.466134	0.333	0.09	9.63129e-26	ENSMUSG00000045502	Hcar2
Sq 2B	1.44383e-29	0.272555	0.24	0.046	2.46289e-25	ENSMUSG00000024042	Sik1
Sq 2B	2.28971e-29	0.449666	0.882	0.519	3.90579e-25	ENSMUSG00000092274	Neat1
Sq 2B	4.2534e-29	0.394648	0.369	0.111	7.25545e-25	ENSMUSG00000021411	Pxdc1
Sq 2B	5.91259e-29	0.517162	0.534	0.221	1.00857e-24	ENSMUSG00000023067	Cdkn1a
Sq 2B	6.74741e-29	0.473671	0.728	0.362	1.15097e-24	ENSMUSG00000049866	Arl4c
Sq 2B	1.53295e-28	0.422764	0.595	0.25	2.61491e-24	ENSMUSG00000035557	Krt17
Sq 2B	5.83368e-28	0.358533	0.724	0.347	9.95109e-24	ENSMUSG00000036111	Lmo1
Sq 2B	7.03546e-28	0.72105	0.903	0.61	1.20011e-23	ENSMUSG00000031762	Mt2
Sq 2B	1.04675e-27	0.603353	0.613	0.292	1.78555e-23	ENSMUSG00000020644	Id2
Sq 2B	1.29961e-27	0.339498	0.258	0.059	2.21687e-23	ENSMUSG00000032193	Ldlr
Sq 2B	1.68944e-27	0.326254	0.484	0.183	2.88185e-23	ENSMUSG00000047407	Tgif1
Sq 2B	2.1122e-27	0.588811	0.398	0.131	3.60298e-23	ENSMUSG00000071637	Cebpd
Sq 2B	7.54645e-27	0.461749	0.348	0.106	1.28727e-22	ENSMUSG00000037405	Icam1
Sq 2B	8.70722e-27	0.722247	0.556	0.255	1.48528e-22	ENSMUSG00000007872	Id3
Sq 2B	1.23682e-26	0.473961	0.864	0.56	2.10976e-22	ENSMUSG00000021127	Zfp36l1
Sq 2B	3.14804e-26	0.290193	0.459	0.169	5.36992e-22	ENSMUSG00000005251	Ripk4
Sq 2B	4.53812e-26	0.312971	0.33	0.097	7.74112e-22	ENSMUSG00000021701	Plk2
Sq 2B	4.87804e-26	0.444282	0.803	0.45	8.32096e-22	ENSMUSG00000035493	Tgfbi
Sq 2B	6.00227e-26	0.31192	0.348	0.106	1.02387e-21	ENSMUSG00000025981	Coq10b
Sq 2B	7.04517e-26	0.396228	0.681	0.341	1.20177e-21	ENSMUSG00000030605	Mfge8
Sq 2B	1.9189e-25	0.472861	0.151	0.02	3.27325e-21	ENSMUSG00000086320	Gm12840
Sq 2B	4.96729e-25	0.323289	0.165	0.024	8.4732e-21	ENSMUSG00000022602	Arc
Sq 2B	5.20491e-25	0.395337	0.889	0.576	8.87854e-21	ENSMUSG00000037266	Rsrp1
Sq 2B	5.39182e-25	0.306824	0.735	0.363	9.19737e-21	ENSMUSG00000026131	Dst
Sq 2B	6.48588e-25	0.29526	0.305	0.088	1.10636e-20	ENSMUSG00000031016	Wee1
Sq 2B	1.05556e-24	0.331931	0.627	0.306	1.80057e-20	ENSMUSG00000022565	Plec
Sq 2B	1.45304e-24	0.44388	0.771	0.43	2.4786e-20	ENSMUSG00000027111	Itga6
Sq 2B	1.52737e-24	0.264261	0.161	0.024	2.60539e-20	ENSMUSG00000037411	Serpine1
Sq 2B	2.50109e-24	0.287252	0.516	0.221	4.26637e-20	ENSMUSG00000026064	Ptp4a1
Sq 2B	4.00622e-24	0.458481	0.405	0.153	6.8338e-20	ENSMUSG00000035673	Sbno2
Sq 2B	9.01415e-24	0.318892	0.534	0.24	1.53763e-19	ENSMUSG00000020812	1810032O08Rik
Sq 2B	1.8299e-23	-1.54951	0.663	0.743	3.12144e-19	ENSMUSG00000032348	Gsta4
Sq 2B	2.5702e-23	-0.626423	0.9	0.862	4.38425e-19	ENSMUSG00000029632	Ndufa4
Sq 2B	2.88042e-23	0.436887	0.738	0.431	4.91342e-19	ENSMUSG00000026864	Hspa5
Sq 2B	3.31722e-23	0.265728	0.71	0.371	5.65851e-19	ENSMUSG00000026421	Csrp1
Sq 2B	5.68844e-23	0.332229	0.663	0.344	9.70334e-19	ENSMUSG00000021215	Net1
Sq 2B	1.05823e-22	0.315581	0.731	0.403	1.80514e-18	ENSMUSG00000005148	Klf5
Sq 2B	1.19476e-22	0.369176	0.896	0.528	2.03801e-18	ENSMUSG00000029810	Tmem176b
Sq 2B	2.80995e-22	0.748714	0.939	0.749	4.79322e-18	ENSMUSG00000031765	Mt1
Sq 2B	3.45116e-22	0.304023	0.441	0.177	5.88699e-18	ENSMUSG00000023905	Tnfrsf12a
Sq 2B	4.21761e-22	0.348506	0.781	0.423	7.1944e-18	ENSMUSG00000022510	Trp63
Sq 2B	4.68638e-22	0.387282	0.753	0.4	7.99404e-18	ENSMUSG00000032373	Car12
Sq 2B	4.93829e-22	-1.81985	0.065	0.342	8.42373e-18	ENSMUSG00000071858	Gm94
Sq 2B	2.0447e-21	0.305481	0.437	0.178	3.48785e-17	ENSMUSG00000022178	Ajuba
Sq 2B	2.30819e-21	0.295603	0.914	0.648	3.93731e-17	ENSMUSG00000041560	Nop53
Sq 2B	2.88044e-21	0.259114	0.799	0.465	4.91346e-17	ENSMUSG00000022858	Tra2b
Sq 2B	3.02736e-21	0.323688	0.38	0.142	5.16407e-17	ENSMUSG00000026167	Wnt10a
Sq 2B	3.99125e-21	0.465804	0.47	0.207	6.80828e-17	ENSMUSG00000015312	Gadd45b
Sq 2B	7.31111e-21	0.488176	0.742	0.427	1.24713e-16	ENSMUSG00000017009	Sdc4
Sq 2B	1.45724e-20	-1.38185	0.556	0.689	2.48576e-16	ENSMUSG00000060962	Dmkn
Sq 2B	2.55804e-20	0.275149	0.631	0.311	4.36351e-16	ENSMUSG00000020758	Itgb4
Sq 2B	3.00072e-20	0.329651	0.591	0.295	5.11863e-16	ENSMUSG00000054459	Vsnl1
Sq 2B	3.09985e-20	0.40175	0.943	0.634	5.28773e-16	ENSMUSG00000021270	Hsp90aa1
Sq 2B	3.80727e-20	0.306833	0.43	0.18	6.49445e-16	ENSMUSG00000022346	Myc
Sq 2B	5.04229e-20	0.265669	0.477	0.213	8.60115e-16	ENSMUSG00000028517	Plpp3
Sq 2B	7.47605e-20	0.266366	0.341	0.125	1.27526e-15	ENSMUSG00000027660	Skil
Sq 2B	8.54958e-20	-3.13602	0.097	0.351	1.45839e-15	ENSMUSG00000023041	Krt6b
Sq 2B	9.88986e-20	0.299369	0.76	0.445	1.68701e-15	ENSMUSG00000010095	Slc3a2
Sq 2B	1.10352e-19	0.318255	0.656	0.335	1.88238e-15	ENSMUSG00000002980	Bcam
Sq 2B	1.25793e-19	0.329782	0.771	0.458	2.14578e-15	ENSMUSG00000028124	Gclm
Sq 2B	1.34161e-19	0.290063	0.416	0.171	2.28853e-15	ENSMUSG00000090394	4930523C07Rik
Sq 2B	1.48071e-19	-2.73024	0.477	0.63	2.5258e-15	ENSMUSG00000019761	Krt10
Sq 2B	1.73165e-19	0.250282	0.502	0.232	2.95384e-15	ENSMUSG00000062210	Tnfaip8
Sq 2B	2.37015e-19	0.28375	0.692	0.378	4.043e-15	ENSMUSG00000026034	Clk1
Sq 2B	1.24532e-18	-1.42272	0.161	0.411	2.12427e-14	ENSMUSG00000055561	Spink5
Sq 2B	1.41918e-18	0.361621	0.143	0.026	2.42084e-14	ENSMUSG00000031880	Rrad
Sq 2B	1.78787e-18	-1.55524	0.957	0.904	3.04976e-14	ENSMUSG00000025068	Gsto1
Sq 2B	2.53033e-18	0.255994	0.333	0.124	4.31623e-14	ENSMUSG00000035828	Pim3
Sq 2B	4.02709e-18	0.305314	0.487	0.23	6.86942e-14	ENSMUSG00000036181	Hist1h1c
Sq 2B	1.99663e-17	0.270977	0.76	0.457	3.40585e-13	ENSMUSG00000021109	Hif1a
Sq 2B	3.79207e-17	0.257149	0.48	0.234	6.46851e-13	ENSMUSG00000003992	Ssbp2
Sq 2B	6.32165e-17	0.309408	0.516	0.262	1.07835e-12	ENSMUSG00000017607	Tns4
Sq 2B	7.38484e-17	-1.58636	0.792	0.789	1.25971e-12	ENSMUSG00000027533	Fabp5
Sq 2B	7.81078e-17	0.257653	0.312	0.116	1.33236e-12	ENSMUSG00000020032	Nuak1
Sq 2B	9.16143e-17	0.266456	0.964	0.723	1.56276e-12	ENSMUSG00000024248	Cox7a2l
Sq 2B	1.27165e-16	0.331367	0.896	0.559	2.16917e-12	ENSMUSG00000025150	Cbr2
Sq 2B	2.27302e-16	0.292832	0.351	0.151	3.87732e-12	ENSMUSG00000041025	Iffo2
Sq 2B	2.97545e-16	0.254771	0.459	0.219	5.07553e-12	ENSMUSG00000034751	Mast4
Sq 2B	2.99922e-16	0.377668	0.427	0.199	5.11607e-12	ENSMUSG00000021453	Gadd45g
Sq 2B	1.60953e-15	-1.58611	0.183	0.39	2.74554e-11	ENSMUSG00000043681	Fam25c
Sq 2B	2.03439e-15	0.297376	0.631	0.362	3.47027e-11	ENSMUSG00000028645	Slc2a1
Sq 2B	7.33157e-15	0.398542	0.487	0.255	1.25062e-10	ENSMUSG00000028128	F3
Sq 2B	8.67006e-15	-1.95459	0.487	0.621	1.47894e-10	ENSMUSG00000058354	Krt6a
Sq 2B	1.00573e-14	0.294431	0.251	0.094	1.71557e-10	ENSMUSG00000097296	Gm26532
Sq 2B	1.04373e-14	0.258371	0.563	0.317	1.78039e-10	ENSMUSG00000022812	Gsk3b
Sq 2B	1.21454e-14	0.274815	0.505	0.268	2.07177e-10	ENSMUSG00000048490	Nrip1
Sq 2B	1.64538e-14	0.309143	0.362	0.163	2.80669e-10	ENSMUSG00000020889	Nr1d1
Sq 2B	2.57554e-14	-2.36815	0.33	0.486	4.39335e-10	ENSMUSG00000044041	Krt13
Sq 2B	2.6956e-14	-1.77726	0.011	0.194	4.59815e-10	ENSMUSG00000019987	Arg1
Sq 2B	7.42358e-14	0.254694	0.573	0.315	1.26631e-09	ENSMUSG00000000184	Ccnd2
Sq 2B	1.08349e-12	0.333867	0.351	0.162	1.84822e-08	ENSMUSG00000026073	Il1r2
Sq 2B	1.13039e-12	-1.99574	0.057	0.238	1.92823e-08	ENSMUSG00000042212	Sprr2d
Sq 2B	1.48882e-12	-0.378198	0.986	0.945	2.53963e-08	ENSMUSG00000027907	S100a11
Sq 2B	1.59164e-11	-0.868923	0.022	0.178	2.71502e-07	ENSMUSG00000090356	Teddm3
Sq 2B	2.39303e-11	0.258488	0.502	0.287	4.08203e-07	ENSMUSG00000032253	Phip
Sq 2B	2.57591e-11	-0.30353	0.961	0.871	4.39399e-07	ENSMUSG00000018293	Pfn1
Sq 2B	2.8962e-11	-0.956797	0.082	0.252	4.94034e-07	ENSMUSG00000043461	Sptssb
Sq 2B	5.65543e-11	-2.43051	0.108	0.27	9.64704e-07	ENSMUSG00000033765	Calm4
Sq 2B	6.53833e-11	-0.597122	0.907	0.846	1.11531e-06	ENSMUSG00000050335	Lgals3
Sq 2B	2.27014e-10	-0.828917	0.025	0.169	3.87241e-06	ENSMUSG00000032454	Rbp2
Sq 2B	2.31642e-10	-0.948759	0.029	0.173	3.95134e-06	ENSMUSG00000024846	Cst6
Sq 2B	3.49643e-10	-1.29258	0.161	0.316	5.96421e-06	ENSMUSG00000046056	Sbsn
Sq 2B	5.27123e-10	-0.755511	0.964	0.88	8.99167e-06	ENSMUSG00000034634	Ly6d
Sq 2B	5.73725e-10	-0.53808	0.939	0.871	9.78659e-06	ENSMUSG00000009013	Dynll1
Sq 2B	7.21076e-10	-0.273635	0.975	0.871	1.23001e-05	ENSMUSG00000017778	Cox7c
Sq 2B	1.32732e-09	-0.63395	0.018	0.148	2.26414e-05	ENSMUSG00000040204	Pclaf
Sq 2B	2.19404e-09	-1.10374	0.645	0.663	3.7426e-05	ENSMUSG00000063130	Calml3
Sq 2B	2.73794e-09	0.251353	0.416	0.243	4.67038e-05	ENSMUSG00000093930	Hmgcs1
Sq 2B	3.06538e-09	-0.834052	0.108	0.255	5.22892e-05	ENSMUSG00000034362	Csta1
Sq 2B	1.20155e-08	-0.346508	0.928	0.808	0.000204961	ENSMUSG00000020163	Uqcr11
Sq 2B	1.28085e-08	-0.90371	0.272	0.402	0.000218487	ENSMUSG00000057454	Lypd3
Sq 2B	5.06242e-08	-0.608398	0.921	0.81	0.000863548	ENSMUSG00000074457	S100a16
Sq 2B	7.61496e-08	-1.63554	0.011	0.114	0.00129896	ENSMUSG00000048455	Sprr1b
Sq 2B	8.39686e-08	-0.927106	0.007	0.107	0.00143234	ENSMUSG00000022596	Slurp1
Sq 2B	9.25482e-08	-1.8509	0.158	0.299	0.00157869	ENSMUSG00000071561	BC100530
Sq 2B	9.33983e-08	0.335002	0.251	0.131	0.00159319	ENSMUSG00000040152	Thbs1
Sq 2B	1.20365e-07	-0.27038	0.978	0.883	0.00205319	ENSMUSG00000070493	Chchd2
Sq 2B	2.37816e-07	0.290272	0.172	0.073	0.00405666	ENSMUSG00000035692	Isg15
Sq 2B	3.26528e-07	-0.43319	0.014	0.111	0.00556992	ENSMUSG00000011632	Pinlyp
Sq 2B	5.98167e-07	-0.657462	0.785	0.697	0.0102035	ENSMUSG00000026385	Dbi
Sq 2B	7.10901e-07	-0.878857	0.025	0.123	0.0121265	ENSMUSG00000054046	Klk13
Sq 2B	7.65018e-07	-1.20967	0.054	0.163	0.0130497	ENSMUSG00000059668	Krt4
Sq 2B	8.9431e-07	-1.38609	0.022	0.116	0.0152551	ENSMUSG00000063651	Cnfn
Sq 2B	9.85133e-07	-0.931812	0.032	0.132	0.0168044	ENSMUSG00000031757	Mt4
Sq 2B	1.20658e-06	-0.545047	0.061	0.167	0.0205819	ENSMUSG00000015093	Clic3
Sq 2B	1.2992e-06	-0.61598	0.065	0.171	0.0221617	ENSMUSG00000028148	Them5
Sq 2B	2.22766e-06	-1.70421	0.287	0.384	0.0379994	ENSMUSG00000074199	Krtdap
Sq 2B	2.30243e-06	-0.853895	0.197	0.308	0.0392748	ENSMUSG00000028716	Pdzk1ip1
Sq 2B	2.36009e-06	-1.73691	0.111	0.218	0.0402584	ENSMUSG00000061144	Spink12
Sq 2B	2.5054e-06	-0.458815	0.068	0.175	0.0427371	ENSMUSG00000078144	Capns2
Sq 2B	3.29487e-06	-0.691422	0.022	0.109	0.0562039	ENSMUSG00000001403	Ube2c
Sq 2B	3.54735e-06	-0.332281	0.914	0.837	0.0605106	ENSMUSG00000016319	Slc25a5
Sq 2B	3.96915e-06	-0.372075	0.025	0.114	0.0677058	ENSMUSG00000019942	Cdk1
Sq 2B	4.06339e-06	-0.879418	0.867	0.811	0.0693133	ENSMUSG00000024659	Anxa1
Sq 2B	4.49486e-06	-0.397485	0.817	0.701	0.0766733	ENSMUSG00000022193	Psmb5
Sq 2B	6.02012e-06	-0.303266	0.022	0.106	0.102691	ENSMUSG00000028873	Cdca8
Sq 2B	6.17665e-06	-0.299988	0.932	0.79	0.105361	ENSMUSG00000055839	Elob
Sq 2B	6.93588e-06	-0.63361	0.179	0.286	0.118312	ENSMUSG00000044986	Tst
Sq 2B	6.95929e-06	-0.275493	0.029	0.115	0.118712	ENSMUSG00000074476	Spc24
Sq 2B	7.13123e-06	-0.868337	0.76	0.655	0.121645	ENSMUSG00000024953	Prdx5
Sq 2B	7.8018e-06	-0.272835	0.029	0.114	0.133083	ENSMUSG00000028312	Smc2
Sq 2B	1.17928e-05	-2.11297	0.082	0.178	0.201161	ENSMUSG00000046834	Krt1
Sq 2B	1.19609e-05	-0.254018	0.946	0.837	0.204028	ENSMUSG00000036751	Cox6b1
Sq 2B	1.2102e-05	-0.505149	0.036	0.12	0.206436	ENSMUSG00000017716	Birc5
Sq 2B	2.78733e-05	-0.250323	0.215	0.113	0.475464	ENSMUSG00000023043	Krt18
Sq 2B	3.18891e-05	-0.670482	0.634	0.616	0.543965	ENSMUSG00000046402	Rbp1
Sq 2B	6.07153e-05	-0.535101	0.319	0.382	1	ENSMUSG00000097850	4631405K08Rik
Sq 2B	6.40122e-05	-0.460657	0.842	0.72	1	ENSMUSG00000030793	Pycard
Sq 2B	9.07274e-05	-0.290556	0.075	0.162	1	ENSMUSG00000078202	Nrarp
Sq 2B	9.98179e-05	-0.692427	0.086	0.169	1	ENSMUSG00000021591	Glrx
Sq 2B	0.000102767	-0.28766	0.971	0.876	1	ENSMUSG00000028367	Txn1
Sq 2B	0.000103072	-0.830842	0.462	0.481	1	ENSMUSG00000004885	Crabp2
Sq 2B	0.000152048	-1.06988	0.054	0.129	1	ENSMUSG00000054905	Stfa3
Sq 2B	0.00017934	-0.422824	0.05	0.123	1	ENSMUSG00000036731	Cysrt1
Sq 2B	0.000262097	-0.559312	0.043	0.111	1	ENSMUSG00000020914	Top2a
Sq 2B	0.00042999	-0.288903	0.928	0.822	1	ENSMUSG00000078812	Eif5a
Sq 2B	0.000434124	-0.412642	0.075	0.148	1	ENSMUSG00000035861	Tmprss11b
Sq 2B	0.000438924	-0.408278	0.054	0.121	1	ENSMUSG00000030747	Dgat2
Sq 2B	0.000472993	-0.297314	0.075	0.148	1	ENSMUSG00000025574	Tk1
Sq 2B	0.000488132	-0.4135	0.778	0.676	1	ENSMUSG00000036112	Metap2
Sq 2B	0.000527768	-0.328704	0.892	0.741	1	ENSMUSG00000044894	Uqcrq
Sq 2B	0.000528018	-0.367146	0.1	0.174	1	ENSMUSG00000048399	Tprg
Sq 2B	0.000544547	-0.89519	0.38	0.409	1	ENSMUSG00000028832	Stmn1
Sq 2B	0.000557319	-0.491897	0.846	0.738	1	ENSMUSG00000003955	Fam162a
Sq 2B	0.000577245	-2.05169	0.527	0.512	1	ENSMUSG00000050359	Sprr1a
Sq 2B	0.000596193	-0.25121	0.953	0.809	1	ENSMUSG00000038690	Atp5j2
Sq 2B	0.00105672	-0.305383	0.115	0.189	1	ENSMUSG00000006715	Gmnn
Sq 2B	0.00118169	-0.282248	0.065	0.131	1	ENSMUSG00000034607	Pof1b
Sq 2B	0.00130944	-0.762084	0.477	0.473	1	ENSMUSG00000011884	Gltp
Sq 2B	0.00148231	-0.303757	0.864	0.744	1	ENSMUSG00000050856	Atp5k
Sq 2B	0.00197561	-0.288995	0.054	0.111	1	ENSMUSG00000031004	Mki67
Sq 2B	0.00285157	-0.5574	0.226	0.28	1	ENSMUSG00000024331	Dsc2
Sq 2B	0.00329629	-0.426609	0.136	0.196	1	ENSMUSG00000019853	Hebp2
Sq 2B	0.00361192	-0.546183	0.731	0.644	1	ENSMUSG00000001552	Jup
Sq 2B	0.00424913	-0.694353	0.122	0.069	1	ENSMUSG00000029371	Cxcl5
Sq 2B	0.00460506	-0.311023	0.054	0.106	1	ENSMUSG00000062345	Serpinb2
Sq 2B	0.00496106	-0.256621	0.892	0.756	1	ENSMUSG00000041697	Cox6a1
Sq 2B	0.00504393	-0.295069	0.057	0.11	1	ENSMUSG00000098318	Lockd
Sq 2B	0.00515572	-0.478222	0.978	0.9	1	ENSMUSG00000019851	Perp
Sq 2B	0.00622646	-0.338632	0.86	0.723	1	ENSMUSG00000029430	Ran
Sq 2B	0.00662537	-1.77937	0.065	0.114	1	ENSMUSG00000032496	Ltf
Sq 2B	0.00715967	-0.406402	0.828	0.677	1	ENSMUSG00000037601	Nme1
Sq 2B	0.00802698	-0.616684	0.38	0.408	1	ENSMUSG00000026202	Tuba4a
Sq 2B	0.00837504	-0.544198	0.118	0.172	1	ENSMUSG00000046352	Gjb2
Sq 2B	0.00916126	-0.515753	0.896	0.746	1	ENSMUSG00000037894	H2afz
Sq 2B	0.00936501	-0.399862	0.136	0.192	1	ENSMUSG00000026327	Serpinb11
Sq 3	4.49159e-181	3.31858	0.774	0.136	7.66176e-177	ENSMUSG00000023041	Krt6b
Sq 3	1.91203e-176	2.17078	0.762	0.124	3.26155e-172	ENSMUSG00000071858	Gm94
Sq 3	3.0925e-169	2.44428	0.956	0.465	5.27518e-165	ENSMUSG00000058354	Krt6a
Sq 3	1.21108e-151	2.85667	0.929	0.484	2.06587e-147	ENSMUSG00000019761	Krt10
Sq 3	4.18647e-145	1.63981	0.933	0.557	7.14128e-141	ENSMUSG00000063130	Calml3
Sq 3	2.0822e-140	1.0574	0.998	0.912	3.55181e-136	ENSMUSG00000053522	Lgals7
Sq 3	8.81595e-136	2.9749	0.624	0.102	1.50382e-131	ENSMUSG00000033765	Calm4
Sq 3	4.16393e-133	1.53422	0.947	0.648	7.10284e-129	ENSMUSG00000032348	Gsta4
Sq 3	5.06799e-131	1.1516	0.974	0.888	8.64498e-127	ENSMUSG00000019851	Perp
Sq 3	8.69561e-128	1.83975	0.962	0.724	1.4833e-123	ENSMUSG00000027533	Fabp5
Sq 3	1.85752e-127	1.50344	0.479	0.03	3.16855e-123	ENSMUSG00000090356	Teddm3
Sq 3	1.90279e-126	1.76438	0.917	0.575	3.24578e-122	ENSMUSG00000060962	Dmkn
Sq 3	1.04304e-124	1.26947	0.972	0.863	1.77921e-120	ENSMUSG00000034634	Ly6d
Sq 3	1.48496e-124	2.07861	0.721	0.221	2.53305e-120	ENSMUSG00000043681	Fam25c
Sq 3	3.48794e-116	1.68171	0.455	0.035	5.94972e-112	ENSMUSG00000024846	Cst6
Sq 3	5.22662e-112	1.47768	0.568	0.096	8.91557e-108	ENSMUSG00000043461	Sptssb
Sq 3	1.26105e-109	2.23147	0.82	0.398	2.1511e-105	ENSMUSG00000050359	Sprr1a
Sq 3	1.89005e-107	1.7269	0.638	0.161	3.22404e-103	ENSMUSG00000046056	Sbsn
Sq 3	6.63166e-106	2.09402	0.78	0.342	1.13123e-101	ENSMUSG00000044041	Krt13
Sq 3	3.15363e-99	2.35813	0.689	0.248	5.37946e-95	ENSMUSG00000074199	Krtdap
Sq 3	2.03809e-93	1.34172	0.418	0.044	3.47658e-89	ENSMUSG00000032454	Rbp2
Sq 3	4.14947e-91	1.65441	0.683	0.255	7.07817e-87	ENSMUSG00000055561	Spink5
Sq 3	9.49019e-91	1.36871	0.691	0.264	1.61884e-86	ENSMUSG00000057454	Lypd3
Sq 3	2.92041e-90	0.848005	0.937	0.825	4.98164e-86	ENSMUSG00000050335	Lgals3
Sq 3	3.626e-89	0.804786	0.958	0.895	6.18524e-85	ENSMUSG00000025068	Gsto1
Sq 3	1.21405e-88	-1.2174	0.602	0.891	2.07092e-84	ENSMUSG00000001025	S100a6
Sq 3	8.8401e-87	1.0123	0.919	0.782	1.50795e-82	ENSMUSG00000024659	Anxa1
Sq 3	2.50565e-86	-1.47654	0.263	0.761	4.27413e-82	ENSMUSG00000054146	Krt15
Sq 3	4.9735e-85	2.47777	0.317	0.015	8.48379e-81	ENSMUSG00000048455	Sprr1b
Sq 3	2.29066e-84	-1.37866	0.095	0.609	3.9074e-80	ENSMUSG00000017723	Wfdc2
Sq 3	5.07058e-76	-0.903671	0.067	0.55	8.6494e-72	ENSMUSG00000049866	Arl4c
Sq 3	2.65961e-75	0.863304	0.935	0.861	4.53677e-71	ENSMUSG00000009013	Dynll1
Sq 3	1.35002e-74	-1.16746	0.194	0.646	2.30286e-70	ENSMUSG00000025064	Col17a1
Sq 3	5.86317e-74	-0.769159	0.632	0.907	1.00014e-69	ENSMUSG00000050708	Ftl1
Sq 3	9.06304e-73	1.28477	0.719	0.387	1.54597e-68	ENSMUSG00000004885	Crabp2
Sq 3	1.62005e-71	1.55057	0.315	0.029	2.76347e-67	ENSMUSG00000054046	Klk13
Sq 3	2.1748e-71	0.901794	0.903	0.797	3.70978e-67	ENSMUSG00000074457	S100a16
Sq 3	4.73109e-70	-1.14957	0.251	0.71	8.07029e-66	ENSMUSG00000029810	Tmem176b
Sq 3	1.41332e-68	-1.07053	0.111	0.559	2.41085e-64	ENSMUSG00000029838	Ptn
Sq 3	1.20241e-67	0.984098	0.38	0.064	2.05107e-63	ENSMUSG00000015093	Clic3
Sq 3	1.44854e-65	1.18745	0.81	0.618	2.47092e-61	ENSMUSG00000024953	Prdx5
Sq 3	1.83189e-65	-1.27433	0.358	0.767	3.12484e-61	ENSMUSG00000031762	Mt2
Sq 3	2.33657e-65	2.34324	0.499	0.154	3.98573e-61	ENSMUSG00000053797	Krt16
Sq 3	1.48338e-64	-0.868152	0.164	0.622	2.53035e-60	ENSMUSG00000006360	Crip1
Sq 3	1.09832e-63	-0.92564	0.301	0.715	1.87352e-59	ENSMUSG00000036256	Igfbp7
Sq 3	1.33064e-63	1.04821	0.941	0.898	2.26981e-59	ENSMUSG00000045545	Krt14
Sq 3	1.46849e-63	2.222	0.545	0.175	2.50495e-59	ENSMUSG00000071561	BC100530
Sq 3	1.50906e-63	-1.00566	0.388	0.761	2.57415e-59	ENSMUSG00000002985	Apoe
Sq 3	2.88647e-63	1.17581	0.402	0.077	4.92374e-59	ENSMUSG00000019987	Arg1
Sq 3	3.09364e-63	0.776749	0.386	0.072	5.27713e-59	ENSMUSG00000078144	Capns2
Sq 3	2.26885e-61	0.975224	0.461	0.115	3.87021e-57	ENSMUSG00000042212	Sprr2d
Sq 3	4.58935e-61	-1.06627	0.178	0.622	7.82852e-57	ENSMUSG00000023367	Tmem176a
Sq 3	3.66983e-58	2.61758	0.376	0.083	6.25999e-54	ENSMUSG00000046834	Krt1
Sq 3	6.38112e-58	0.95017	0.285	0.032	1.08849e-53	ENSMUSG00000063651	Cnfn
Sq 3	2.40955e-57	1.37046	0.265	0.026	4.1102e-53	ENSMUSG00000022596	Slurp1
Sq 3	2.70757e-57	-0.787105	0.16	0.563	4.61857e-53	ENSMUSG00000030934	Oat
Sq 3	6.93724e-57	0.798743	0.556	0.191	1.18335e-52	ENSMUSG00000028716	Pdzk1ip1
Sq 3	1.51073e-56	1.70975	0.354	0.068	2.577e-52	ENSMUSG00000059668	Krt4
Sq 3	1.95701e-56	1.4048	0.307	0.044	3.33828e-52	ENSMUSG00000031757	Mt4
Sq 3	3.13474e-56	1.37237	0.228	0.014	5.34725e-52	ENSMUSG00000092586	Ly6g6c
Sq 3	3.31657e-56	0.912185	0.473	0.142	5.65741e-52	ENSMUSG00000034362	Csta1
Sq 3	6.02716e-56	1.04636	0.246	0.02	1.02811e-51	ENSMUSG00000061259	Tmprss11d
Sq 3	1.82865e-55	-0.768658	0.2	0.603	3.11931e-51	ENSMUSG00000042712	Tceal9
Sq 3	7.8414e-55	-0.865987	0.406	0.791	1.33759e-50	ENSMUSG00000075602	Ly6a
Sq 3	8.20417e-55	-0.84258	0.214	0.614	1.39947e-50	ENSMUSG00000035493	Tgfbi
Sq 3	3.90775e-54	-0.651646	0.077	0.468	6.66585e-50	ENSMUSG00000020758	Itgb4
Sq 3	6.44319e-54	-0.360653	0.964	0.992	1.09908e-49	ENSMUSG00000090733	Rps27
Sq 3	2.09006e-53	-0.732867	0.382	0.757	3.56522e-49	ENSMUSG00000041736	Tspo
Sq 3	2.75389e-53	-0.759346	0.642	0.892	4.69758e-49	ENSMUSG00000025492	Ifitm3
Sq 3	3.34627e-53	-0.867276	0.776	0.925	5.70807e-49	ENSMUSG00000024661	Fth1
Sq 3	2.23035e-52	0.605052	0.982	0.87	3.80453e-48	ENSMUSG00000047281	Sfn
Sq 3	6.00829e-52	0.940096	0.499	0.182	1.02489e-47	ENSMUSG00000044986	Tst
Sq 3	6.19412e-52	0.824376	0.244	0.025	1.05659e-47	ENSMUSG00000003271	Sult2b1
Sq 3	1.26086e-51	0.798236	0.844	0.721	2.15078e-47	ENSMUSG00000003955	Fam162a
Sq 3	2.62582e-51	1.30021	0.194	0.008	4.47913e-47	ENSMUSG00000044594	Serpinb3a
Sq 3	5.34269e-51	0.838765	0.261	0.034	9.11357e-47	ENSMUSG00000011632	Pinlyp
Sq 3	6.25436e-51	-0.515445	0.875	0.959	1.06687e-46	ENSMUSG00000026238	Ptma
Sq 3	7.63765e-51	0.751583	0.216	0.016	1.30283e-46	ENSMUSG00000069441	Dsg1a
Sq 3	8.20728e-51	0.752417	0.329	0.064	1.4e-46	ENSMUSG00000035861	Tmprss11b
Sq 3	8.821e-51	0.976109	0.352	0.08	1.50469e-46	ENSMUSG00000028148	Them5
Sq 3	1.80531e-50	-0.696163	0.354	0.716	3.0795e-46	ENSMUSG00000036438	Calm2
Sq 3	2.50606e-50	-0.818347	0.248	0.603	4.27484e-46	ENSMUSG00000028124	Gclm
Sq 3	3.03815e-50	-0.735383	0.115	0.486	5.18247e-46	ENSMUSG00000002980	Bcam
Sq 3	3.95166e-50	-1.22495	0.246	0.611	6.74074e-46	ENSMUSG00000054717	Hmgb2
Sq 3	2.92063e-48	0.533298	0.461	0.145	4.98201e-44	ENSMUSG00000000983	Wfdc18
Sq 3	5.18056e-47	0.621231	0.194	0.013	8.837e-43	ENSMUSG00000037577	Ephx3
Sq 3	5.23945e-47	-0.619162	0.152	0.521	8.93745e-43	ENSMUSG00000026131	Dst
Sq 3	4.34368e-46	-0.971711	0.727	0.9	7.40945e-42	ENSMUSG00000092341	Malat1
Sq 3	5.19239e-46	0.661441	0.958	0.886	8.85718e-42	ENSMUSG00000004951	Hspb1
Sq 3	6.80681e-46	-0.629878	0.362	0.716	1.16111e-41	ENSMUSG00000062270	Morf4l1
Sq 3	1.05574e-45	-0.564756	0.018	0.341	1.80088e-41	ENSMUSG00000002799	Jag2
Sq 3	1.24962e-45	-0.730511	0.321	0.721	2.13161e-41	ENSMUSG00000025150	Cbr2
Sq 3	2.13098e-45	0.811104	0.772	0.614	3.63502e-41	ENSMUSG00000001552	Jup
Sq 3	2.21453e-45	0.822166	0.85	0.749	3.77755e-41	ENSMUSG00000042306	S100a14
Sq 3	5.34432e-45	-0.601945	0.133	0.492	9.11634e-41	ENSMUSG00000030605	Mfge8
Sq 3	1.05088e-44	-0.54334	0.111	0.467	1.7926e-40	ENSMUSG00000070436	Serpinh1
Sq 3	1.68377e-44	0.830151	0.699	0.484	2.87217e-40	ENSMUSG00000008601	Rab25
Sq 3	2.35087e-44	-0.706472	0.224	0.58	4.01012e-40	ENSMUSG00000027111	Itga6
Sq 3	2.65005e-43	-0.660443	0.15	0.495	4.52046e-39	ENSMUSG00000040488	Ltbp4
Sq 3	1.00895e-42	-0.682014	0.265	0.614	1.72106e-38	ENSMUSG00000021477	Ctsl
Sq 3	1.74308e-42	-0.627052	0.224	0.573	2.97334e-38	ENSMUSG00000008575	Nfib
Sq 3	1.84805e-42	-0.620442	0.147	0.483	3.1524e-38	ENSMUSG00000013236	Ptprs
Sq 3	4.50108e-42	-0.614121	0.404	0.758	7.67794e-38	ENSMUSG00000027620	Rbm39
Sq 3	4.03007e-41	-0.739162	0.341	0.727	6.87449e-37	ENSMUSG00000086503	Xist
Sq 3	1.10189e-40	-0.629224	0.248	0.587	1.8796e-36	ENSMUSG00000041126	H2afv
Sq 3	1.4283e-40	-0.609889	0.162	0.496	2.4364e-36	ENSMUSG00000036111	Lmo1
Sq 3	1.92982e-40	0.608719	0.184	0.017	3.29188e-36	ENSMUSG00000074183	Gsta1
Sq 3	1.98134e-40	-0.596046	0.327	0.666	3.37978e-36	ENSMUSG00000027712	Anxa5
Sq 3	9.83742e-40	-0.577594	0.259	0.604	1.67807e-35	ENSMUSG00000029622	Arpc1b
Sq 3	1.36293e-39	1.17975	0.63	0.414	2.32489e-35	ENSMUSG00000011884	Gltp
Sq 3	4.47494e-39	-0.571309	0.244	0.596	7.63335e-35	ENSMUSG00000038393	Txnip
Sq 3	1.17074e-38	-0.672217	0.196	0.552	1.99705e-34	ENSMUSG00000032373	Car12
Sq 3	1.29039e-38	0.645319	0.788	0.72	2.20115e-34	ENSMUSG00000030793	Pycard
Sq 3	1.97542e-38	1.2089	0.384	0.132	3.36967e-34	ENSMUSG00000061144	Spink12
Sq 3	2.2206e-38	-0.48551	0.028	0.317	3.78791e-34	ENSMUSG00000026639	Lamb3
Sq 3	4.06222e-38	0.493079	0.162	0.011	6.92933e-34	ENSMUSG00000111709	Gm3776
Sq 3	6.35094e-38	-0.446856	0.085	0.396	1.08334e-33	ENSMUSG00000046432	Bex3
Sq 3	1.01324e-37	-0.489499	0.046	0.338	1.72838e-33	ENSMUSG00000041936	Agrn
Sq 3	1.60668e-37	0.81872	0.325	0.092	2.74068e-33	ENSMUSG00000021591	Glrx
Sq 3	5.11236e-37	-0.652028	0.297	0.62	8.72067e-33	ENSMUSG00000022462	Slc38a2
Sq 3	6.59673e-37	-0.874732	0.307	0.613	1.12527e-32	ENSMUSG00000021025	Nfkbia
Sq 3	7.35551e-37	-0.555101	0.135	0.445	1.2547e-32	ENSMUSG00000026223	Itm2c
Sq 3	2.28181e-36	0.865433	0.673	0.471	3.8923e-32	ENSMUSG00000004771	Rab11a
Sq 3	2.61952e-36	-1.27077	0.358	0.621	4.46838e-32	ENSMUSG00000052684	Jun
Sq 3	2.8612e-36	-0.556362	0.451	0.768	4.88063e-32	ENSMUSG00000021270	Hsp90aa1
Sq 3	3.71978e-36	0.722941	0.299	0.08	6.3452e-32	ENSMUSG00000028862	Map3k6
Sq 3	4.29949e-36	-0.648672	0.255	0.562	7.33406e-32	ENSMUSG00000022510	Trp63
Sq 3	5.04389e-36	-0.587054	0.158	0.462	8.60387e-32	ENSMUSG00000045817	Zfp36l2
Sq 3	8.65959e-36	-0.507924	0.859	0.941	1.47715e-31	ENSMUSG00000016559	H3f3b
Sq 3	9.14938e-36	-0.575883	0.121	0.424	1.5607e-31	ENSMUSG00000054459	Vsnl1
Sq 3	1.28933e-35	-0.52388	0.257	0.574	2.19934e-31	ENSMUSG00000001911	Nfix
Sq 3	2.02967e-35	0.88567	0.438	0.19	3.46222e-31	ENSMUSG00000027377	Mall
Sq 3	2.16568e-35	-0.482513	0.117	0.419	3.69421e-31	ENSMUSG00000037060	Cavin3
Sq 3	2.68005e-35	0.791287	0.78	0.684	4.57162e-31	ENSMUSG00000026385	Dbi
Sq 3	3.31367e-35	0.894802	0.45	0.204	5.65247e-31	ENSMUSG00000024331	Dsc2
Sq 3	3.46459e-35	0.46486	0.331	0.096	5.9099e-31	ENSMUSG00000034226	Rhov
Sq 3	3.54075e-35	-0.454548	0.259	0.584	6.03982e-31	ENSMUSG00000055044	Pdlim1
Sq 3	1.02069e-34	-0.709753	0.331	0.667	1.74109e-30	ENSMUSG00000092274	Neat1
Sq 3	1.67344e-34	-0.551919	0.293	0.608	2.85455e-30	ENSMUSG00000057286	St6galnac2
Sq 3	1.81559e-34	0.444073	0.196	0.028	3.09704e-30	ENSMUSG00000075296	Aldh3b2
Sq 3	2.38269e-34	-0.416732	0.067	0.347	4.0644e-30	ENSMUSG00000025856	Pdgfa
Sq 3	3.5975e-34	-0.45758	0.133	0.431	6.13662e-30	ENSMUSG00000025809	Itgb1
Sq 3	7.38948e-34	-0.557506	0.139	0.438	1.2605e-29	ENSMUSG00000064326	Siva1
Sq 3	7.42387e-34	-0.840785	0.588	0.85	1.26636e-29	ENSMUSG00000031765	Mt1
Sq 3	8.80898e-34	-1.50658	0.234	0.514	1.50264e-29	ENSMUSG00000021250	Fos
Sq 3	2.19245e-33	-0.4626	0.089	0.374	3.73987e-29	ENSMUSG00000025650	Col7a1
Sq 3	2.69313e-33	0.480948	0.109	0.001	4.59394e-29	ENSMUSG00000032262	Elovl4
Sq 3	3.17007e-33	0.620382	0.323	0.102	5.40751e-29	ENSMUSG00000048399	Tprg
Sq 3	3.67488e-33	-0.435527	0.261	0.581	6.26862e-29	ENSMUSG00000010095	Slc3a2
Sq 3	4.73595e-33	-0.510172	0.22	0.517	8.07859e-29	ENSMUSG00000021377	Dek
Sq 3	5.24328e-33	-0.978218	0.426	0.672	8.94398e-29	ENSMUSG00000071076	Jund
Sq 3	1.62004e-32	-0.471395	0.204	0.505	2.76347e-28	ENSMUSG00000026421	Csrp1
Sq 3	2.66429e-32	0.49149	0.156	0.017	4.54475e-28	ENSMUSG00000013766	Ly6g6e
Sq 3	4.61281e-32	-0.394324	0.028	0.277	7.86853e-28	ENSMUSG00000090394	4930523C07Rik
Sq 3	4.99439e-32	-1.0435	0.05	0.306	8.51943e-28	ENSMUSG00000003545	Fosb
Sq 3	1.14683e-31	0.482143	0.162	0.02	1.95626e-27	ENSMUSG00000057933	Gsta2
Sq 3	1.44128e-31	-0.480117	0.4	0.709	2.45853e-27	ENSMUSG00000037266	Rsrp1
Sq 3	1.46491e-31	-0.575048	0.186	0.469	2.49885e-27	ENSMUSG00000022010	Tsc22d1
Sq 3	1.79334e-31	-0.641066	0.695	0.861	3.05908e-27	ENSMUSG00000064351	mt-Co1
Sq 3	2.46224e-31	-0.518717	0.057	0.319	4.20008e-27	ENSMUSG00000003038	Hmgn2
Sq 3	4.73023e-31	-0.390177	0.042	0.293	8.06883e-27	ENSMUSG00000001435	Col18a1
Sq 3	6.89673e-31	-0.476391	0.048	0.3	1.17644e-26	ENSMUSG00000031841	Cdh13
Sq 3	7.15869e-31	-0.453071	0.263	0.578	1.22113e-26	ENSMUSG00000029823	Luc7l2
Sq 3	1.01394e-30	-0.503268	0.303	0.592	1.72959e-26	ENSMUSG00000030122	Ptms
Sq 3	1.07795e-30	-0.469873	0.19	0.48	1.83877e-26	ENSMUSG00000028248	Pnisr
Sq 3	1.56172e-30	-0.42731	0.145	0.428	2.66398e-26	ENSMUSG00000039953	Clstn1
Sq 3	1.97435e-30	-0.436269	0.299	0.599	3.36784e-26	ENSMUSG00000022858	Tra2b
Sq 3	2.76973e-30	-0.436473	0.05	0.302	4.7246e-26	ENSMUSG00000017754	Pltp
Sq 3	3.10361e-30	1.08026	0.311	0.108	5.29413e-26	ENSMUSG00000046352	Gjb2
Sq 3	3.80317e-30	-0.405652	0.024	0.26	6.48745e-26	ENSMUSG00000028780	Sema3c
Sq 3	4.04445e-30	0.326007	0.947	0.953	6.89903e-26	ENSMUSG00000027907	S100a11
Sq 3	4.28817e-30	-0.579396	0.075	0.342	7.31477e-26	ENSMUSG00000018593	Sparc
Sq 3	7.2771e-30	-0.495516	0.156	0.431	1.24133e-25	ENSMUSG00000022565	Plec
Sq 3	8.84771e-30	-0.434353	0.19	0.472	1.50924e-25	ENSMUSG00000021728	Emb
Sq 3	1.44047e-29	-0.386848	0.014	0.241	2.45715e-25	ENSMUSG00000026167	Wnt10a
Sq 3	3.34366e-29	0.76346	0.392	0.174	5.70362e-25	ENSMUSG00000059743	Fdps
Sq 3	3.55015e-29	0.594797	0.341	0.123	6.05585e-25	ENSMUSG00000026327	Serpinb11
Sq 3	4.57333e-29	-0.56343	0.129	0.392	7.80119e-25	ENSMUSG00000027160	Ccdc34
Sq 3	7.24072e-29	0.90653	0.554	0.346	1.23512e-24	ENSMUSG00000026202	Tuba4a
Sq 3	8.66631e-29	-0.461393	0.152	0.426	1.4783e-24	ENSMUSG00000018474	Chd3
Sq 3	1.25807e-28	-0.37551	0.026	0.255	2.14602e-24	ENSMUSG00000000085	Scmh1
Sq 3	1.45153e-28	-0.464161	0.263	0.554	2.47603e-24	ENSMUSG00000004044	Cavin1
Sq 3	1.47262e-28	-0.43818	0.545	0.825	2.51199e-24	ENSMUSG00000004980	Hnrnpa2b1
Sq 3	1.64498e-28	-0.40367	0.063	0.314	2.80601e-24	ENSMUSG00000052957	Gas1
Sq 3	1.87404e-28	-0.420779	0.192	0.471	3.19673e-24	ENSMUSG00000060147	Serpinb6a
Sq 3	4.72682e-28	-0.487053	0.287	0.564	8.06301e-24	ENSMUSG00000028173	Wls
Sq 3	6.65995e-28	-0.392451	0.448	0.727	1.13605e-23	ENSMUSG00000075706	Gpx4
Sq 3	1.17607e-27	-0.407213	0.061	0.301	2.00615e-23	ENSMUSG00000032076	Cadm1
Sq 3	1.48898e-27	0.423797	0.889	0.859	2.53991e-23	ENSMUSG00000029632	Ndufa4
Sq 3	3.14855e-27	0.776748	0.715	0.583	5.3708e-23	ENSMUSG00000046402	Rbp1
Sq 3	3.27529e-27	-0.373096	0.37	0.684	5.58699e-23	ENSMUSG00000022961	Son
Sq 3	3.57262e-27	-1.18941	0.059	0.293	6.09418e-23	ENSMUSG00000028195	Cyr61
Sq 3	4.79823e-27	0.509377	0.291	0.095	8.18482e-23	ENSMUSG00000078202	Nrarp
Sq 3	4.97412e-27	-0.395828	0.145	0.403	8.48485e-23	ENSMUSG00000028266	Lmo4
Sq 3	5.05422e-27	0.570463	0.78	0.722	8.62149e-23	ENSMUSG00000060032	H2afj
Sq 3	5.21234e-27	-0.367516	0.04	0.267	8.89121e-23	ENSMUSG00000068748	Ptprz1
Sq 3	5.53538e-27	-0.436406	0.493	0.752	9.44226e-23	ENSMUSG00000054766	Set
Sq 3	6.6822e-27	0.669058	0.178	0.032	1.13985e-22	ENSMUSG00000047586	Nccrp1
Sq 3	7.02009e-27	-0.368801	0.941	0.985	1.19749e-22	ENSMUSG00000049775	Tmsb4x
Sq 3	7.05313e-27	-0.432037	0.842	0.938	1.20312e-22	ENSMUSG00000064358	mt-Co3
Sq 3	9.22229e-27	-0.482329	0.644	0.847	1.57314e-22	ENSMUSG00000064363	mt-Nd4
Sq 3	9.44002e-27	-0.337648	0.034	0.254	1.61028e-22	ENSMUSG00000001870	Ltbp1
Sq 3	1.26995e-26	-0.432387	0.119	0.37	2.16627e-22	ENSMUSG00000017607	Tns4
Sq 3	1.7639e-26	-0.52606	0.145	0.395	3.00886e-22	ENSMUSG00000027203	Dut
Sq 3	1.88073e-26	-0.378572	0.069	0.306	3.20815e-22	ENSMUSG00000029581	Fscn1
Sq 3	2.03162e-26	-0.907268	0.232	0.486	3.46554e-22	ENSMUSG00000020423	Btg2
Sq 3	2.19509e-26	0.428816	0.844	0.837	3.74438e-22	ENSMUSG00000078812	Eif5a
Sq 3	2.2746e-26	0.46524	0.18	0.035	3.88e-22	ENSMUSG00000022218	Tgm1
Sq 3	3.14628e-26	-0.421442	0.313	0.589	5.36693e-22	ENSMUSG00000029836	Cbx3
Sq 3	5.03527e-26	-0.382981	0.232	0.495	8.58916e-22	ENSMUSG00000007850	Hnrnph1
Sq 3	5.23727e-26	-0.389138	0.129	0.375	8.93373e-22	ENSMUSG00000015143	Actn1
Sq 3	5.94438e-26	-0.429333	0.23	0.508	1.01399e-21	ENSMUSG00000032366	Tpm1
Sq 3	6.68901e-26	-0.419193	0.709	0.869	1.14101e-21	ENSMUSG00000064341	mt-Nd1
Sq 3	7.48918e-26	-1.03876	0.228	0.472	1.2775e-21	ENSMUSG00000028832	Stmn1
Sq 3	8.32187e-26	-0.551709	0.691	0.872	1.41954e-21	ENSMUSG00000066551	Hmgb1
Sq 3	8.50517e-26	-0.391798	0.121	0.365	1.45081e-21	ENSMUSG00000027356	Fermt1
Sq 3	8.9481e-26	-0.460995	0.299	0.572	1.52637e-21	ENSMUSG00000032216	Nedd4
Sq 3	1.0341e-25	-0.829655	0.281	0.532	1.76397e-21	ENSMUSG00000020205	Phlda1
Sq 3	1.13443e-25	-1.41239	0.097	0.322	1.93511e-21	ENSMUSG00000026628	Atf3
Sq 3	1.34643e-25	-0.427282	0.873	0.937	2.29674e-21	ENSMUSG00000064357	mt-Atp6
Sq 3	1.76423e-25	-0.402797	0.131	0.383	3.00942e-21	ENSMUSG00000031441	Atp11a
Sq 3	1.85642e-25	0.558432	0.24	0.071	3.16668e-21	ENSMUSG00000022090	Pdlim2
Sq 3	2.02588e-25	-0.395141	0.343	0.642	3.45574e-21	ENSMUSG00000039218	Srrm2
Sq 3	2.18857e-25	-0.39123	0.044	0.259	3.73327e-21	ENSMUSG00000028583	Pdpn
Sq 3	2.79807e-25	-0.725533	0.636	0.82	4.77295e-21	ENSMUSG00000037894	H2afz
Sq 3	2.93982e-25	-0.487785	0.293	0.553	5.01475e-21	ENSMUSG00000020048	Hsp90b1
Sq 3	3.05088e-25	-0.444693	0.426	0.699	5.20419e-21	ENSMUSG00000058799	Nap1l1
Sq 3	3.77174e-25	-0.386661	0.119	0.371	6.43384e-21	ENSMUSG00000070348	Ccnd1
Sq 3	3.88029e-25	-0.352446	0.178	0.435	6.61899e-21	ENSMUSG00000018965	Ywhah
Sq 3	3.88923e-25	-0.458799	0.531	0.782	6.63426e-21	ENSMUSG00000064345	mt-Nd2
Sq 3	4.04483e-25	-0.313375	0.022	0.224	6.89966e-21	ENSMUSG00000000120	Ngfr
Sq 3	5.77144e-25	-0.428005	0.069	0.294	9.84492e-21	ENSMUSG00000020846	Rflnb
Sq 3	7.97567e-25	-0.414212	0.63	0.884	1.36049e-20	ENSMUSG00000079523	Tmsb10
Sq 3	8.62687e-25	-0.45315	0.739	0.881	1.47157e-20	ENSMUSG00000064354	mt-Co2
Sq 3	1.29272e-24	-0.323135	0.032	0.236	2.20512e-20	ENSMUSG00000001507	Itga3
Sq 3	1.75097e-24	0.450027	0.216	0.059	2.9868e-20	ENSMUSG00000025813	Homer2
Sq 3	2.18739e-24	-0.439615	0.537	0.805	3.73125e-20	ENSMUSG00000033161	Atp1a1
Sq 3	2.19953e-24	-0.42531	0.335	0.613	3.75196e-20	ENSMUSG00000027210	Meis2
Sq 3	2.46482e-24	1.47198	0.117	0.012	4.20449e-20	ENSMUSG00000073601	Serpinb3c
Sq 3	2.77036e-24	-0.383127	0.149	0.395	4.72567e-20	ENSMUSG00000070047	Fat1
Sq 3	2.79484e-24	-0.405809	0.206	0.459	4.76743e-20	ENSMUSG00000022982	Sod1
Sq 3	3.47072e-24	-0.401731	0.224	0.477	5.92035e-20	ENSMUSG00000055065	Ddx17
Sq 3	4.70829e-24	-0.377636	0.111	0.344	8.0314e-20	ENSMUSG00000038872	Zfhx3
Sq 3	7.01399e-24	-0.906387	0.105	0.328	1.19645e-19	ENSMUSG00000038418	Egr1
Sq 3	7.25153e-24	-0.443745	0.089	0.316	1.23697e-19	ENSMUSG00000028517	Plpp3
Sq 3	7.59426e-24	-0.391703	0.192	0.441	1.29543e-19	ENSMUSG00000021910	Nisch
Sq 3	9.25098e-24	-0.386496	0.323	0.592	1.57803e-19	ENSMUSG00000025982	Sf3b1
Sq 3	1.00037e-23	-0.362711	0.085	0.312	1.70643e-19	ENSMUSG00000089715	Cbx6
Sq 3	1.01642e-23	-0.368089	0.04	0.248	1.73381e-19	ENSMUSG00000026073	Il1r2
Sq 3	1.06992e-23	1.60745	0.236	0.073	1.82508e-19	ENSMUSG00000054905	Stfa3
Sq 3	1.348e-23	-0.40999	0.554	0.826	2.29942e-19	ENSMUSG00000060591	Ifitm2
Sq 3	1.69748e-23	-0.333622	0.283	0.553	2.89555e-19	ENSMUSG00000032966	Fkbp1a
Sq 3	1.78527e-23	-0.380245	0.418	0.736	3.04531e-19	ENSMUSG00000064360	mt-Nd3
Sq 3	1.96581e-23	-0.364597	0.127	0.361	3.35328e-19	ENSMUSG00000029673	Auts2
Sq 3	2.03334e-23	0.964554	0.105	0.009	3.46847e-19	ENSMUSG00000042845	Wfdc12
Sq 3	2.24657e-23	-1.0084	0.147	0.377	3.83221e-19	ENSMUSG00000024190	Dusp1
Sq 3	2.37994e-23	0.606626	0.2	0.053	4.05971e-19	ENSMUSG00000048373	Fgfbp1
Sq 3	2.77342e-23	-0.382883	0.15	0.396	4.7309e-19	ENSMUSG00000040562	Gstm2
Sq 3	3.05209e-23	-0.317074	0.034	0.23	5.20626e-19	ENSMUSG00000020422	Tns3
Sq 3	3.65623e-23	0.779278	0.343	0.156	6.23679e-19	ENSMUSG00000029059	Fam213b
Sq 3	3.69446e-23	-0.458581	0.493	0.736	6.30201e-19	ENSMUSG00000028333	Anp32b
Sq 3	4.51851e-23	-0.729775	0.131	0.349	7.70767e-19	ENSMUSG00000000078	Klf6
Sq 3	4.72778e-23	0.787253	0.432	0.239	8.06465e-19	ENSMUSG00000039195	1110008P14Rik
Sq 3	5.21528e-23	-0.310753	0.022	0.211	8.89622e-19	ENSMUSG00000030096	Slc6a6
Sq 3	5.41603e-23	-0.376689	0.499	0.75	9.23866e-19	ENSMUSG00000056851	Pcbp2
Sq 3	5.78695e-23	0.383166	0.25	0.081	9.87138e-19	ENSMUSG00000006411	Nectin4
Sq 3	6.85625e-23	0.464086	0.182	0.044	1.16954e-18	ENSMUSG00000041939	Mvk
Sq 3	7.30667e-23	-0.323483	0.15	0.401	1.24637e-18	ENSMUSG00000034192	Lsm3
Sq 3	9.64431e-23	-0.360363	0.149	0.387	1.64513e-18	ENSMUSG00000020388	Pdlim4
Sq 3	1.09366e-22	-0.640296	0.05	0.25	1.86556e-18	ENSMUSG00000028967	Errfi1
Sq 3	1.12215e-22	-0.431163	0.129	0.361	1.91416e-18	ENSMUSG00000025466	Fuom
Sq 3	1.88356e-22	0.508403	0.844	0.799	3.21297e-18	ENSMUSG00000032231	Anxa2
Sq 3	1.89015e-22	-0.359749	0.107	0.328	3.22422e-18	ENSMUSG00000025151	Maged1
Sq 3	2.35607e-22	0.881082	0.63	0.52	4.01899e-18	ENSMUSG00000028435	Aqp3
Sq 3	2.36684e-22	-0.383416	0.309	0.602	4.03735e-18	ENSMUSG00000064367	mt-Nd5
Sq 3	3.44665e-22	-0.293799	0.073	0.285	5.8793e-18	ENSMUSG00000091337	Eid1
Sq 3	3.59418e-22	-0.37881	0.552	0.769	6.13095e-18	ENSMUSG00000002379	Ndufa11
Sq 3	3.78993e-22	-0.376538	0.307	0.569	6.46486e-18	ENSMUSG00000055436	Srsf11
Sq 3	4.37528e-22	0.499399	0.224	0.068	7.46335e-18	ENSMUSG00000014725	Adam28
Sq 3	4.57222e-22	-0.425658	0.178	0.413	7.79929e-18	ENSMUSG00000019961	Tmpo
Sq 3	4.76582e-22	-0.334669	0.246	0.504	8.12953e-18	ENSMUSG00000059552	Trp53
Sq 3	4.87425e-22	-0.59725	0.186	0.436	8.3145e-18	ENSMUSG00000026473	Glul
Sq 3	4.98979e-22	-0.40547	0.745	0.884	8.51158e-18	ENSMUSG00000064370	mt-Cytb
Sq 3	5.17952e-22	-0.421119	0.339	0.591	8.83522e-18	ENSMUSG00000007836	Hnrnpa0
Sq 3	5.82482e-22	-0.413608	0.2	0.434	9.93599e-18	ENSMUSG00000009585	Apobec3
Sq 3	6.23201e-22	-0.465983	0.232	0.468	1.06306e-17	ENSMUSG00000028645	Slc2a1
Sq 3	6.52863e-22	-0.385045	0.083	0.297	1.11365e-17	ENSMUSG00000017493	Igfbp4
Sq 3	7.31368e-22	-0.428625	0.174	0.403	1.24757e-17	ENSMUSG00000026281	Dtymk
Sq 3	8.54269e-22	-0.409984	0.184	0.416	1.45721e-17	ENSMUSG00000027684	Mecom
Sq 3	1.17199e-21	-0.330444	0.244	0.492	1.99918e-17	ENSMUSG00000029817	Tra2a
Sq 3	1.21668e-21	-0.376943	0.083	0.288	2.07541e-17	ENSMUSG00000032491	Nradd
Sq 3	1.30767e-21	-0.329521	0.15	0.379	2.23062e-17	ENSMUSG00000029149	Krtcap3
Sq 3	1.40765e-21	-0.382888	0.154	0.383	2.40117e-17	ENSMUSG00000032253	Phip
Sq 3	1.41498e-21	-0.817815	0.129	0.34	2.41367e-17	ENSMUSG00000044786	Zfp36
Sq 3	1.67436e-21	-0.337325	0.071	0.276	2.85613e-17	ENSMUSG00000027932	Slc27a3
Sq 3	1.78255e-21	-1.00307	0.107	0.319	3.04067e-17	ENSMUSG00000032068	Plet1
Sq 3	1.91661e-21	-0.641988	0.21	0.434	3.26935e-17	ENSMUSG00000097850	4631405K08Rik
Sq 3	2.61829e-21	-0.347708	0.358	0.613	4.46628e-17	ENSMUSG00000021458	2010111I01Rik
Sq 3	2.65419e-21	-0.377112	0.335	0.602	4.52752e-17	ENSMUSG00000031939	Taf1d
Sq 3	2.66048e-21	-0.394278	0.109	0.325	4.53825e-17	ENSMUSG00000019102	Aldh3a1
Sq 3	3.05569e-21	-0.296956	0.113	0.331	5.21239e-17	ENSMUSG00000003992	Ssbp2
Sq 3	3.28381e-21	-0.379751	0.616	0.825	5.60153e-17	ENSMUSG00000056201	Cfl1
Sq 3	3.3908e-21	0.348632	0.129	0.021	5.78403e-17	ENSMUSG00000043782	Bicdl2
Sq 3	4.60957e-21	0.563931	0.18	0.046	7.863e-17	ENSMUSG00000018211	Wfdc15b
Sq 3	5.27708e-21	-0.362765	0.246	0.495	9.00164e-17	ENSMUSG00000026034	Clk1
Sq 3	6.235e-21	-0.34097	0.509	0.757	1.06357e-16	ENSMUSG00000041560	Nop53
Sq 3	7.28155e-21	-0.883769	0.079	0.278	1.24209e-16	ENSMUSG00000003541	Ier3
Sq 3	7.41127e-21	-0.711846	0.01	0.173	1.26421e-16	ENSMUSG00000040204	Pclaf
Sq 3	9.29672e-21	-0.3411	0.046	0.233	1.58583e-16	ENSMUSG00000023845	Lnpep
Sq 3	1.0699e-20	-0.361007	0.079	0.281	1.82503e-16	ENSMUSG00000042312	S100a13
Sq 3	1.14646e-20	-0.820782	0.222	0.444	1.95563e-16	ENSMUSG00000005483	Dnajb1
Sq 3	1.17862e-20	-0.41089	0.283	0.516	2.01048e-16	ENSMUSG00000052534	Pbx1
Sq 3	1.43733e-20	-0.319708	0.137	0.355	2.45179e-16	ENSMUSG00000022443	Myh9
Sq 3	1.51419e-20	-0.314161	0.073	0.27	2.5829e-16	ENSMUSG00000005533	Igf1r
Sq 3	1.55713e-20	-0.36181	0.325	0.571	2.65614e-16	ENSMUSG00000021109	Hif1a
Sq 3	2.0337e-20	-0.326106	0.067	0.26	3.46909e-16	ENSMUSG00000041313	Slc7a1
Sq 3	2.26888e-20	-0.322767	0.05	0.233	3.87025e-16	ENSMUSG00000040434	Large2
Sq 3	3.63178e-20	-0.289435	0.093	0.299	6.19509e-16	ENSMUSG00000063015	Ccni
Sq 3	3.74898e-20	-0.301072	0.038	0.216	6.39501e-16	ENSMUSG00000006205	Htra1
Sq 3	4.0626e-20	-0.408868	0.026	0.196	6.92998e-16	ENSMUSG00000040152	Thbs1
Sq 3	4.74209e-20	0.498788	0.17	0.043	8.08905e-16	ENSMUSG00000022595	Lypd2
Sq 3	7.28345e-20	-0.270056	0.012	0.171	1.24241e-15	ENSMUSG00000057751	Megf6
Sq 3	7.52324e-20	-0.374649	0.198	0.416	1.28331e-15	ENSMUSG00000018042	Cyb5r3
Sq 3	8.35024e-20	0.34163	0.109	0.015	1.42438e-15	ENSMUSG00000027186	Elf5
Sq 3	8.76562e-20	-0.335066	0.356	0.624	1.49524e-15	ENSMUSG00000037499	Nenf
Sq 3	9.96876e-20	0.652023	0.646	0.555	1.70047e-15	ENSMUSG00000038650	Rnh1
Sq 3	1.02409e-19	-0.280158	0.158	0.388	1.74689e-15	ENSMUSG00000024335	Brd2
Sq 3	1.03204e-19	-0.330189	0.214	0.447	1.76045e-15	ENSMUSG00000022139	Mbnl2
Sq 3	1.07682e-19	-0.372365	0.133	0.337	1.83684e-15	ENSMUSG00000045767	B230219D22Rik
Sq 3	1.08772e-19	-0.433635	0.103	0.309	1.85544e-15	ENSMUSG00000006143	Upk3bl
Sq 3	1.1246e-19	-0.327924	0.137	0.347	1.91833e-15	ENSMUSG00000019768	Esr1
Sq 3	1.27429e-19	-0.329659	0.384	0.659	2.17368e-15	ENSMUSG00000024991	Eif3a
Sq 3	1.36096e-19	-0.285573	0.345	0.619	2.32153e-15	ENSMUSG00000010608	Rbm25
Sq 3	1.37857e-19	-0.413643	0.02	0.181	2.35157e-15	ENSMUSG00000025574	Tk1
Sq 3	1.46579e-19	-0.504616	0.103	0.297	2.50034e-15	ENSMUSG00000034349	Smc4
Sq 3	1.92957e-19	0.889781	0.2	0.064	3.29147e-15	ENSMUSG00000030693	Klk10
Sq 3	2.36722e-19	-0.296014	0.152	0.364	4.03801e-15	ENSMUSG00000032547	Ryk
Sq 3	2.41229e-19	0.371682	0.848	0.849	4.11488e-15	ENSMUSG00000016319	Slc25a5
Sq 3	2.54072e-19	-0.39026	0.23	0.461	4.33395e-15	ENSMUSG00000037852	Cpe
Sq 3	2.65874e-19	-0.354332	0.147	0.355	4.53528e-15	ENSMUSG00000034109	Golim4
Sq 3	2.7774e-19	-0.318268	0.053	0.232	4.73769e-15	ENSMUSG00000029201	Ugdh
Sq 3	3.1493e-19	-0.250325	0.077	0.271	5.37207e-15	ENSMUSG00000022178	Ajuba
Sq 3	3.2299e-19	-0.314755	0.085	0.281	5.50957e-15	ENSMUSG00000041836	Ptpre
Sq 3	5.4267e-19	-0.327011	0.505	0.745	9.25686e-15	ENSMUSG00000046434	Hnrnpa1
Sq 3	5.62972e-19	-0.366886	0.186	0.407	9.60318e-15	ENSMUSG00000031328	Flna
Sq 3	7.02345e-19	-0.28872	0.265	0.506	1.19806e-14	ENSMUSG00000032562	Gnai2
Sq 3	8.89937e-19	0.421532	0.147	0.035	1.51805e-14	ENSMUSG00000030214	Plbd1
Sq 3	8.91009e-19	0.33752	0.145	0.032	1.51988e-14	ENSMUSG00000058260	Serpina9
Sq 3	9.01866e-19	-0.315621	0.063	0.246	1.5384e-14	ENSMUSG00000050199	Lgr4
Sq 3	9.95453e-19	-0.274681	0.129	0.334	1.69804e-14	ENSMUSG00000022995	Enah
Sq 3	1.09578e-18	-0.310693	0.095	0.289	1.86918e-14	ENSMUSG00000022314	Rad21
Sq 3	1.1781e-18	-0.327827	0.495	0.738	2.00961e-14	ENSMUSG00000005873	Reep5
Sq 3	1.28736e-18	-0.349159	0.121	0.313	2.19598e-14	ENSMUSG00000035498	Cdcp1
Sq 3	1.42552e-18	-0.257648	0.032	0.196	2.43164e-14	ENSMUSG00000022676	Snai2
Sq 3	1.48233e-18	-0.272307	0.149	0.361	2.52856e-14	ENSMUSG00000023972	Ptk7
Sq 3	1.59068e-18	-0.34963	0.139	0.349	2.71338e-14	ENSMUSG00000028128	F3
Sq 3	1.60094e-18	-0.338403	0.212	0.428	2.73089e-14	ENSMUSG00000040225	Prrc2c
Sq 3	1.66657e-18	-0.287009	0.309	0.542	2.84284e-14	ENSMUSG00000032239	Rp9
Sq 3	1.73292e-18	-0.290835	0.226	0.457	2.95602e-14	ENSMUSG00000066037	Hnrnpr
Sq 3	1.91562e-18	-0.315242	0.091	0.279	3.26766e-14	ENSMUSG00000026676	Ccdc3
Sq 3	1.9483e-18	-0.387229	0.192	0.416	3.3234e-14	ENSMUSG00000000184	Ccnd2
Sq 3	1.99101e-18	-0.351159	0.107	0.3	3.39626e-14	ENSMUSG00000025289	Prdx4
Sq 3	2.18167e-18	-0.303972	0.394	0.643	3.72149e-14	ENSMUSG00000038812	Trmt112
Sq 3	2.37067e-18	-0.344495	0.459	0.71	4.04388e-14	ENSMUSG00000031633	Slc25a4
Sq 3	2.47473e-18	-0.301377	0.071	0.254	4.22139e-14	ENSMUSG00000039168	Dap
Sq 3	2.63761e-18	-0.310895	0.099	0.294	4.49923e-14	ENSMUSG00000024538	Ppic
Sq 3	2.76332e-18	-0.272781	0.19	0.412	4.71367e-14	ENSMUSG00000028759	Hp1bp3
Sq 3	2.86044e-18	-0.402706	0.055	0.23	4.87934e-14	ENSMUSG00000040435	Ppp1r15a
Sq 3	4.06187e-18	-0.258968	0.059	0.236	6.92873e-14	ENSMUSG00000028796	Phc2
Sq 3	4.33992e-18	-0.280087	0.085	0.273	7.40303e-14	ENSMUSG00000024098	Twsg1
Sq 3	4.965e-18	-0.322918	0.426	0.671	8.4693e-14	ENSMUSG00000036372	Tmem258
Sq 3	5.03308e-18	-0.325625	0.303	0.535	8.58543e-14	ENSMUSG00000020863	Luc7l3
Sq 3	5.41077e-18	-0.804033	0.483	0.646	9.22969e-14	ENSMUSG00000052837	Junb
Sq 3	5.8094e-18	-0.313124	0.455	0.696	9.90967e-14	ENSMUSG00000060739	Nsa2
Sq 3	6.05907e-18	-0.3492	0.15	0.354	1.03356e-13	ENSMUSG00000047888	Tnrc6b
Sq 3	6.49882e-18	-0.314387	0.36	0.621	1.10857e-13	ENSMUSG00000021843	Ktn1
Sq 3	7.62255e-18	-0.271592	0.616	0.814	1.30026e-13	ENSMUSG00000024248	Cox7a2l
Sq 3	8.36895e-18	-0.273485	0.107	0.293	1.42758e-13	ENSMUSG00000020580	Rock2
Sq 3	8.93597e-18	-0.267425	0.065	0.239	1.5243e-13	ENSMUSG00000023186	Vwa5a
Sq 3	1.00224e-17	-0.339051	0.309	0.54	1.70962e-13	ENSMUSG00000028410	Dnaja1
Sq 3	1.00233e-17	-0.283592	0.119	0.312	1.70978e-13	ENSMUSG00000006941	Eif1b
Sq 3	1.01132e-17	-0.306832	0.2	0.413	1.72511e-13	ENSMUSG00000031996	Aplp2
Sq 3	1.08112e-17	-0.289317	0.25	0.482	1.84418e-13	ENSMUSG00000045193	Cirbp
Sq 3	1.09796e-17	0.289821	0.107	0.017	1.8729e-13	ENSMUSG00000104445	Rhbg
Sq 3	1.11808e-17	-0.372422	0.147	0.346	1.90722e-13	ENSMUSG00000020608	Smc6
Sq 3	1.33723e-17	-0.25163	0.006	0.144	2.28104e-13	ENSMUSG00000047428	Dlk2
Sq 3	1.5268e-17	-0.346487	0.636	0.836	2.60442e-13	ENSMUSG00000057278	Snrpg
Sq 3	1.70236e-17	-0.31508	0.143	0.336	2.90388e-13	ENSMUSG00000055333	Fat2
Sq 3	1.88448e-17	-0.283346	0.204	0.417	3.21455e-13	ENSMUSG00000027881	Prpf38b
Sq 3	1.97722e-17	-0.268928	0.22	0.44	3.37274e-13	ENSMUSG00000028788	Ptp4a2
Sq 3	1.99212e-17	-0.253981	0.016	0.16	3.39815e-13	ENSMUSG00000026586	Prrx1
Sq 3	2.03966e-17	-0.319787	0.234	0.454	3.47925e-13	ENSMUSG00000034160	Ogt
Sq 3	2.24511e-17	-0.278126	0.129	0.332	3.8297e-13	ENSMUSG00000034708	Grn
Sq 3	2.2841e-17	-0.310992	0.23	0.447	3.89622e-13	ENSMUSG00000020160	Meis1
Sq 3	2.46473e-17	-0.258637	0.168	0.373	4.20433e-13	ENSMUSG00000024695	Zfp91
Sq 3	2.59312e-17	-0.265233	0.083	0.263	4.42335e-13	ENSMUSG00000039081	Zfp503
Sq 3	2.90889e-17	-0.321697	0.079	0.255	4.96199e-13	ENSMUSG00000028484	Psip1
Sq 3	3.80726e-17	-0.306349	0.364	0.614	6.49442e-13	ENSMUSG00000063511	Snrnp70
Sq 3	4.51024e-17	-0.289627	0.216	0.439	7.69356e-13	ENSMUSG00000018501	Ncor1
Sq 3	5.04346e-17	-0.31567	0.44	0.659	8.60313e-13	ENSMUSG00000022892	App
Sq 3	5.39031e-17	-0.448817	0.366	0.588	9.1948e-13	ENSMUSG00000060860	Ube2s
Sq 3	5.41353e-17	-0.313576	0.2	0.412	9.23441e-13	ENSMUSG00000027829	Ccnl1
Sq 3	5.99768e-17	-0.322493	0.196	0.401	1.02308e-12	ENSMUSG00000035851	Ythdc1
Sq 3	6.22704e-17	-0.333793	0.038	0.194	1.06221e-12	ENSMUSG00000020427	Igfbp3
Sq 3	7.16376e-17	-0.305423	0.224	0.445	1.22199e-12	ENSMUSG00000022185	Acin1
Sq 3	7.42392e-17	0.554726	0.671	0.642	1.26637e-12	ENSMUSG00000026989	Dapl1
Sq 3	8.18589e-17	-0.40331	0.178	0.371	1.39635e-12	ENSMUSG00000000957	Mmp14
Sq 3	8.23223e-17	-0.316781	0.246	0.456	1.40425e-12	ENSMUSG00000036856	Wnt4
Sq 3	9.91902e-17	-0.590838	0.117	0.3	1.69199e-12	ENSMUSG00000062248	Cks2
Sq 3	1.03709e-16	-0.311495	0.21	0.419	1.76906e-12	ENSMUSG00000020074	Ccar1
Sq 3	1.03745e-16	-0.350359	0.117	0.3	1.76967e-12	ENSMUSG00000017144	Rnd3
Sq 3	1.09377e-16	-0.372155	0.16	0.355	1.86575e-12	ENSMUSG00000055612	Cdca7
Sq 3	1.1754e-16	-0.387101	0.129	0.319	2.00499e-12	ENSMUSG00000021876	Rnase4
Sq 3	1.19591e-16	-0.28643	0.103	0.285	2.03999e-12	ENSMUSG00000002233	Rhoc
Sq 3	1.2011e-16	-0.323399	0.184	0.383	2.04883e-12	ENSMUSG00000025134	Alyref
Sq 3	1.34993e-16	-0.309321	0.083	0.257	2.30271e-12	ENSMUSG00000036617	Etl4
Sq 3	1.40502e-16	-0.308383	0.107	0.28	2.39669e-12	ENSMUSG00000053646	Plxnb1
Sq 3	1.42459e-16	0.255442	0.158	0.044	2.43007e-12	ENSMUSG00000020656	Grhl1
Sq 3	1.4897e-16	-0.309998	0.261	0.472	2.54114e-12	ENSMUSG00000025132	Arhgdia
Sq 3	1.61824e-16	-0.292143	0.073	0.246	2.7604e-12	ENSMUSG00000021508	Cxcl14
Sq 3	1.72634e-16	0.651114	0.703	0.68	2.94478e-12	ENSMUSG00000054889	Dsp
Sq 3	1.82079e-16	-0.341519	0.008	0.138	3.1059e-12	ENSMUSG00000074476	Spc24
Sq 3	1.95895e-16	-0.366927	0.212	0.417	3.34157e-12	ENSMUSG00000029247	Paics
Sq 3	2.03496e-16	-0.327972	0.089	0.262	3.47123e-12	ENSMUSG00000036748	Cuedc2
Sq 3	2.24219e-16	-0.340569	0.289	0.503	3.82473e-12	ENSMUSG00000091625	Lsm5
Sq 3	2.2775e-16	0.501808	0.196	0.07	3.88496e-12	ENSMUSG00000058258	Idi1
Sq 3	2.39424e-16	-0.303826	0.277	0.479	4.08409e-12	ENSMUSG00000000568	Hnrnpd
Sq 3	2.64093e-16	0.579945	0.295	0.146	4.50489e-12	ENSMUSG00000019853	Hebp2
Sq 3	2.89425e-16	-0.319836	0.287	0.503	4.93701e-12	ENSMUSG00000027593	Raly
Sq 3	2.93215e-16	0.355821	0.178	0.057	5.00166e-12	ENSMUSG00000053675	Tgm5
Sq 3	2.96247e-16	-0.315396	0.499	0.731	5.05338e-12	ENSMUSG00000004207	Psap
Sq 3	2.98057e-16	-0.33593	0.44	0.669	5.08425e-12	ENSMUSG00000021127	Zfp36l1
Sq 3	3.05334e-16	0.47343	0.713	0.695	5.20838e-12	ENSMUSG00000037601	Nme1
Sq 3	3.25843e-16	-0.441881	0.224	0.422	5.55822e-12	ENSMUSG00000040128	Pnrc1
Sq 3	3.27116e-16	-0.302513	0.196	0.398	5.57995e-12	ENSMUSG00000101609	Kcnq1ot1
Sq 3	3.322e-16	-0.336817	0.267	0.476	5.66667e-12	ENSMUSG00000036504	Phpt1
Sq 3	3.3269e-16	-0.276716	0.065	0.228	5.67503e-12	ENSMUSG00000055053	Nfic
Sq 3	3.51326e-16	-0.309447	0.113	0.287	5.99292e-12	ENSMUSG00000063450	Syne2
Sq 3	3.56404e-16	-0.265558	0.315	0.535	6.07955e-12	ENSMUSG00000047945	Marcksl1
Sq 3	3.65311e-16	-0.310848	0.267	0.486	6.23148e-12	ENSMUSG00000029455	Aldh2
Sq 3	3.73859e-16	-0.26259	0.178	0.379	6.37728e-12	ENSMUSG00000021413	Prpf4b
Sq 3	4.14727e-16	-0.273975	0.121	0.306	7.07442e-12	ENSMUSG00000031217	Efnb1
Sq 3	4.62431e-16	-0.436622	0.008	0.136	7.88814e-12	ENSMUSG00000019942	Cdk1
Sq 3	4.82341e-16	-0.280224	0.202	0.399	8.22776e-12	ENSMUSG00000036572	Upf3b
Sq 3	5.00596e-16	-0.302677	0.479	0.701	8.53917e-12	ENSMUSG00000071172	Srsf3
Sq 3	5.13306e-16	-0.288853	0.509	0.73	8.75598e-12	ENSMUSG00000027404	Snrpb
Sq 3	5.25539e-16	-0.289727	0.149	0.341	8.96464e-12	ENSMUSG00000040785	Ttc3
Sq 3	5.29652e-16	0.462786	0.792	0.781	9.03481e-12	ENSMUSG00000030695	Aldoa
Sq 3	5.53655e-16	-0.312056	0.244	0.453	9.44425e-12	ENSMUSG00000020571	Pdia6
Sq 3	5.6597e-16	-0.259071	0.16	0.355	9.65432e-12	ENSMUSG00000024817	Uhrf2
Sq 3	6.23634e-16	-0.295268	0.172	0.37	1.0638e-11	ENSMUSG00000032067	Pts
Sq 3	8.27431e-16	-0.348134	0.176	0.373	1.41143e-11	ENSMUSG00000042323	Pbrm1
Sq 3	8.63401e-16	-0.398417	0.265	0.471	1.47279e-11	ENSMUSG00000096210	H1f0
Sq 3	9.66607e-16	-0.263663	0.598	0.819	1.64884e-11	ENSMUSG00000090553	Snrpe
Sq 3	1.0803e-15	0.495109	0.204	0.077	1.84277e-11	ENSMUSG00000036731	Cysrt1
Sq 3	1.08464e-15	-0.259968	0.101	0.268	1.85018e-11	ENSMUSG00000030849	Fgfr2
Sq 3	1.33101e-15	-0.331123	0.24	0.444	2.27043e-11	ENSMUSG00000028249	Sdcbp
Sq 3	1.38968e-15	-0.324227	0.248	0.45	2.37051e-11	ENSMUSG00000028790	Khdrbs1
Sq 3	1.5327e-15	-0.266876	0.085	0.252	2.61448e-11	ENSMUSG00000049086	Bmyc
Sq 3	1.54377e-15	0.58425	0.556	0.458	2.63337e-11	ENSMUSG00000022111	Uchl3
Sq 3	1.66187e-15	-0.302347	0.038	0.183	2.83483e-11	ENSMUSG00000029385	Ccng2
Sq 3	1.67277e-15	-0.308291	0.083	0.248	2.85341e-11	ENSMUSG00000022708	Zbtb20
Sq 3	1.71473e-15	-0.256534	0.422	0.651	2.92498e-11	ENSMUSG00000002395	Use1
Sq 3	2.07282e-15	0.568206	0.184	0.066	3.53582e-11	ENSMUSG00000062345	Serpinb2
Sq 3	2.11205e-15	-0.460288	0.321	0.52	3.60273e-11	ENSMUSG00000090877	Hspa1b
Sq 3	2.26264e-15	-0.361519	0.323	0.537	3.85962e-11	ENSMUSG00000026864	Hspa5
Sq 3	2.26982e-15	-0.274172	0.097	0.268	3.87186e-11	ENSMUSG00000023104	Rfc2
Sq 3	2.28324e-15	-0.275028	0.232	0.425	3.89475e-11	ENSMUSG00000031451	Gas6
Sq 3	2.29114e-15	-0.310894	0.406	0.651	3.90823e-11	ENSMUSG00000039630	Hnrnpu
Sq 3	2.41346e-15	-0.607746	0.515	0.718	4.11688e-11	ENSMUSG00000022528	Hes1
Sq 3	2.41401e-15	-0.281283	0.127	0.301	4.11782e-11	ENSMUSG00000023022	Lima1
Sq 3	2.82087e-15	-0.33266	0.358	0.566	4.81184e-11	ENSMUSG00000026434	Nucks1
Sq 3	2.91557e-15	-0.313447	0.127	0.303	4.97338e-11	ENSMUSG00000059824	Dbp
Sq 3	3.02222e-15	-0.279382	0.295	0.503	5.1553e-11	ENSMUSG00000029328	Hnrnpdl
Sq 3	3.06491e-15	-0.44465	0.061	0.219	5.22812e-11	ENSMUSG00000053113	Socs3
Sq 3	3.31686e-15	-0.429366	0.046	0.195	5.65789e-11	ENSMUSG00000023034	Nr4a1
Sq 3	3.37302e-15	-0.344352	0.58	0.779	5.7537e-11	ENSMUSG00000041959	S100a10
Sq 3	3.61547e-15	-0.764636	0.008	0.129	6.16726e-11	ENSMUSG00000001403	Ube2c
Sq 3	3.72693e-15	-0.347567	0.095	0.264	6.35739e-11	ENSMUSG00000035356	Nfkbiz
Sq 3	3.80395e-15	-0.567288	0.016	0.142	6.48878e-11	ENSMUSG00000017716	Birc5
Sq 3	3.90908e-15	-0.279758	0.133	0.312	6.6681e-11	ENSMUSG00000019947	Arid5b
Sq 3	3.98332e-15	-0.284625	0.123	0.293	6.79474e-11	ENSMUSG00000003847	Nfat5
Sq 3	4.21011e-15	-0.295433	0.079	0.243	7.1816e-11	ENSMUSG00000039481	Nrtn
Sq 3	4.36516e-15	-0.356103	0.012	0.136	7.44609e-11	ENSMUSG00000098318	Lockd
Sq 3	4.37472e-15	-0.288343	0.172	0.358	7.4624e-11	ENSMUSG00000002804	Nudt14
Sq 3	4.40519e-15	-0.278104	0.238	0.437	7.51438e-11	ENSMUSG00000056629	Fkbp2
Sq 3	4.71659e-15	-0.259384	0.028	0.164	8.04557e-11	ENSMUSG00000022324	Matn2
Sq 3	5.0879e-15	-0.271501	0.608	0.83	8.67893e-11	ENSMUSG00000026234	Ncl
Sq 3	5.11703e-15	-0.285857	0.22	0.406	8.72862e-11	ENSMUSG00000018012	Rac3
Sq 3	5.13274e-15	-0.313892	0.394	0.607	8.75543e-11	ENSMUSG00000002477	Snrpd1
Sq 3	5.90041e-15	-0.281826	0.186	0.371	1.00649e-10	ENSMUSG00000029004	Kmt2e
Sq 3	6.07538e-15	-0.607088	0.418	0.611	1.03634e-10	ENSMUSG00000001525	Tubb5
Sq 3	6.91351e-15	0.373134	0.127	0.032	1.17931e-10	ENSMUSG00000023982	Guca1a
Sq 3	6.93774e-15	-0.281179	0.127	0.304	1.18344e-10	ENSMUSG00000033306	Lpp
Sq 3	8.94062e-15	-0.27039	0.113	0.286	1.52509e-10	ENSMUSG00000008822	Acyp1
Sq 3	8.99449e-15	-0.368122	0.002	0.114	1.53428e-10	ENSMUSG00000023505	Cdca3
Sq 3	9.26724e-15	0.34886	0.844	0.867	1.58081e-10	ENSMUSG00000068523	Gng5
Sq 3	1.03731e-14	-0.305742	0.226	0.427	1.76944e-10	ENSMUSG00000020265	Sumo3
Sq 3	1.14961e-14	0.461165	0.119	0.029	1.961e-10	ENSMUSG00000040055	Gjb6
Sq 3	1.22753e-14	-0.28068	0.182	0.367	2.09392e-10	ENSMUSG00000026918	Brd3
Sq 3	1.28467e-14	-0.292523	0.121	0.294	2.1914e-10	ENSMUSG00000030759	Far1
Sq 3	1.35679e-14	-0.258359	0.174	0.362	2.3144e-10	ENSMUSG00000071337	Tia1
Sq 3	1.39626e-14	-0.355003	0.087	0.249	2.38173e-10	ENSMUSG00000054871	Tmem158
Sq 3	1.39899e-14	-0.324007	0.2	0.386	2.3864e-10	ENSMUSG00000037958	Nsrp1
Sq 3	1.40133e-14	-0.262574	0.042	0.18	2.39038e-10	ENSMUSG00000015647	Lama5
Sq 3	1.47087e-14	-0.270512	0.107	0.271	2.50901e-10	ENSMUSG00000039239	Tgfb2
Sq 3	1.49194e-14	-0.257851	0.212	0.408	2.54496e-10	ENSMUSG00000022812	Gsk3b
Sq 3	1.54102e-14	-0.307541	0.044	0.18	2.62867e-10	ENSMUSG00000025747	Tyms
Sq 3	1.60024e-14	-0.273496	0.37	0.58	2.72969e-10	ENSMUSG00000018583	G3bp1
Sq 3	1.83339e-14	-0.330064	0.333	0.541	3.12739e-10	ENSMUSG00000028820	Sfpq
Sq 3	1.95809e-14	-0.259371	0.402	0.636	3.34011e-10	ENSMUSG00000021134	Srsf5
Sq 3	2.41243e-14	-0.266014	0.103	0.264	4.11512e-10	ENSMUSG00000018378	Cuedc1
Sq 3	2.66648e-14	-0.299065	0.2	0.385	4.54848e-10	ENSMUSG00000037236	Matr3
Sq 3	3.0148e-14	0.608333	0.693	0.639	5.14264e-10	ENSMUSG00000038412	Higd1a
Sq 3	3.03813e-14	-0.379181	0.016	0.135	5.18244e-10	ENSMUSG00000031004	Mki67
Sq 3	3.10753e-14	-0.258767	0.065	0.213	5.30083e-10	ENSMUSG00000022895	Ets2
Sq 3	3.29324e-14	-0.593096	0.251	0.433	5.61761e-10	ENSMUSG00000091971	Hspa1a
Sq 3	3.33501e-14	-0.302621	0.214	0.392	5.68886e-10	ENSMUSG00000031229	Atrx
Sq 3	3.51291e-14	-0.268557	0.396	0.619	5.99231e-10	ENSMUSG00000025066	Sfr1
Sq 3	3.72906e-14	-0.266375	0.061	0.208	6.36103e-10	ENSMUSG00000027018	Hat1
Sq 3	3.82937e-14	-0.279306	0.248	0.447	6.53214e-10	ENSMUSG00000030536	Iqgap1
Sq 3	3.96716e-14	0.463325	0.158	0.053	6.76719e-10	ENSMUSG00000001467	Cyp51
Sq 3	4.05652e-14	0.398304	0.182	0.069	6.9196e-10	ENSMUSG00000022351	Sqle
Sq 3	4.12935e-14	-0.345991	0.101	0.258	7.04385e-10	ENSMUSG00000004642	Slbp
Sq 3	4.46555e-14	-0.31624	0.095	0.252	7.61733e-10	ENSMUSG00000001627	Ifrd1
Sq 3	4.6055e-14	-0.250043	0.115	0.279	7.85606e-10	ENSMUSG00000043987	Cep164
Sq 3	4.70827e-14	-0.258205	0.366	0.581	8.03136e-10	ENSMUSG00000021939	Ctsb
Sq 3	4.74477e-14	-0.34906	0.044	0.18	8.09363e-10	ENSMUSG00000037405	Icam1
Sq 3	5.03173e-14	-0.659291	0.337	0.501	8.58312e-10	ENSMUSG00000053560	Ier2
Sq 3	5.09127e-14	-0.464639	0.212	0.39	8.68469e-10	ENSMUSG00000020644	Id2
Sq 3	5.24028e-14	-0.285776	0.111	0.276	8.93888e-10	ENSMUSG00000021096	Ppm1a
Sq 3	5.26075e-14	-0.271832	0.25	0.444	8.9738e-10	ENSMUSG00000041459	Tardbp
Sq 3	5.26173e-14	-0.262074	0.174	0.353	8.97545e-10	ENSMUSG00000048490	Nrip1
Sq 3	5.62873e-14	-0.553321	0.178	0.348	9.60148e-10	ENSMUSG00000007872	Id3
Sq 3	5.66686e-14	-0.55372	0.065	0.212	9.66652e-10	ENSMUSG00000021792	Fam213a
Sq 3	5.72214e-14	-0.321673	0.016	0.133	9.76082e-10	ENSMUSG00000028312	Smc2
Sq 3	6.14412e-14	-0.293771	0.149	0.321	1.04806e-09	ENSMUSG00000029405	G3bp2
Sq 3	6.42365e-14	-0.270997	0.143	0.313	1.09575e-09	ENSMUSG00000029153	Ociad2
Sq 3	6.612e-14	-0.647779	0.034	0.164	1.12787e-09	ENSMUSG00000023043	Krt18
Sq 3	6.79293e-14	0.52769	0.293	0.158	1.15874e-09	ENSMUSG00000069255	Dusp22
Sq 3	6.86418e-14	-0.270067	0.081	0.236	1.17089e-09	ENSMUSG00000020889	Nr1d1
Sq 3	7.69175e-14	-0.269809	0.026	0.151	1.31206e-09	ENSMUSG00000075266	Cenpw
Sq 3	7.81004e-14	-0.339573	0.129	0.293	1.33224e-09	ENSMUSG00000029755	Dlx5
Sq 3	8.62695e-14	0.324649	0.147	0.047	1.47158e-09	ENSMUSG00000058454	Dhcr7
Sq 3	9.13652e-14	-0.471985	0.588	0.74	1.55851e-09	ENSMUSG00000008348	Ubc
Sq 3	9.79066e-14	-0.273144	0.123	0.29	1.67009e-09	ENSMUSG00000039323	Igfbp2
Sq 3	1.01775e-13	-0.254582	0.275	0.474	1.73608e-09	ENSMUSG00000027422	Rrbp1
Sq 3	1.08298e-13	-0.284028	0.41	0.632	1.84735e-09	ENSMUSG00000015937	H2afy
Sq 3	1.23852e-13	-0.338834	0.6	0.789	2.11268e-09	ENSMUSG00000022587	Ly6e
Sq 3	1.37991e-13	-0.26007	0.263	0.441	2.35386e-09	ENSMUSG00000028034	Fubp1
Sq 3	1.39056e-13	-0.687704	0.018	0.133	2.37201e-09	ENSMUSG00000020914	Top2a
Sq 3	1.3927e-13	-0.269887	0.123	0.282	2.37567e-09	ENSMUSG00000057133	Chd6
Sq 3	1.40326e-13	-0.274114	0.194	0.372	2.39368e-09	ENSMUSG00000006369	Fbln1
Sq 3	1.41216e-13	0.252024	0.117	0.029	2.40886e-09	ENSMUSG00000030263	Lrmp
Sq 3	1.4773e-13	0.753547	0.176	0.069	2.51997e-09	ENSMUSG00000058672	Tubb2a
Sq 3	1.68453e-13	-0.39874	0.125	0.282	2.87348e-09	ENSMUSG00000028044	Cks1b
Sq 3	2.02038e-13	-0.253274	0.265	0.465	3.44637e-09	ENSMUSG00000040459	Arglu1
Sq 3	2.21916e-13	0.339734	0.101	0.023	3.78545e-09	ENSMUSG00000061666	Gdpd1
Sq 3	2.22707e-13	-0.266981	0.166	0.342	3.79894e-09	ENSMUSG00000001016	Ilf2
Sq 3	2.49259e-13	-0.320722	0.333	0.529	4.25187e-09	ENSMUSG00000017009	Sdc4
Sq 3	2.51889e-13	-0.262149	0.25	0.447	4.29672e-09	ENSMUSG00000021215	Net1
Sq 3	2.5681e-13	-0.257688	0.156	0.328	4.38067e-09	ENSMUSG00000037475	Thoc2
Sq 3	2.77567e-13	-0.310038	0.305	0.494	4.73475e-09	ENSMUSG00000076431	Sox4
Sq 3	2.77623e-13	-0.480526	0.057	0.194	4.7357e-09	ENSMUSG00000030790	Adm
Sq 3	2.79648e-13	0.418637	0.196	0.081	4.77023e-09	ENSMUSG00000035105	Egln3
Sq 3	3.25991e-13	-0.28436	0.057	0.191	5.56076e-09	ENSMUSG00000024597	Slc12a2
Sq 3	3.54384e-13	-0.270965	0.178	0.354	6.04509e-09	ENSMUSG00000041133	Smc1a
Sq 3	3.84997e-13	-0.258351	0.063	0.2	6.56728e-09	ENSMUSG00000038366	Lasp1
Sq 3	3.85109e-13	0.502694	0.709	0.672	6.56919e-09	ENSMUSG00000063524	Eno1
Sq 3	4.75562e-13	-0.274813	0.087	0.235	8.11213e-09	ENSMUSG00000028066	Pmf1
Sq 3	4.9268e-13	-0.272361	0.259	0.445	8.40413e-09	ENSMUSG00000026353	Ubxn4
Sq 3	4.97442e-13	-0.262972	0.198	0.371	8.48537e-09	ENSMUSG00000032525	Nktr
Sq 3	5.67211e-13	-0.268604	0.137	0.299	9.67548e-09	ENSMUSG00000032712	2810474O19Rik
Sq 3	7.55829e-13	-0.251589	0.121	0.27	1.28929e-08	ENSMUSG00000039968	Rsbn1l
Sq 3	8.58683e-13	-0.250101	0.067	0.202	1.46474e-08	ENSMUSG00000021756	Il6st
Sq 3	9.03323e-13	-0.277029	0.073	0.211	1.54089e-08	ENSMUSG00000030551	Nr2f2
Sq 3	9.48711e-13	-0.333483	0.301	0.495	1.61831e-08	ENSMUSG00000008540	Mgst1
Sq 3	1.11194e-12	-0.386784	0.244	0.42	1.89675e-08	ENSMUSG00000045394	Epcam
Sq 3	1.20113e-12	0.414912	0.737	0.758	2.04889e-08	ENSMUSG00000028843	Sh3bgrl3
Sq 3	1.26598e-12	-0.345174	0.208	0.382	2.15951e-08	ENSMUSG00000066979	Bub3
Sq 3	1.30128e-12	0.440899	0.687	0.693	2.21972e-08	ENSMUSG00000036112	Metap2
Sq 3	1.57174e-12	0.375814	0.149	0.051	2.68107e-08	ENSMUSG00000026535	Ifi202b
Sq 3	1.68523e-12	0.555115	0.568	0.477	2.87467e-08	ENSMUSG00000047547	Cltb
Sq 3	1.73475e-12	-0.52969	0.168	0.329	2.95913e-08	ENSMUSG00000003051	Elf3
Sq 3	1.89078e-12	-0.272591	0.164	0.326	3.2253e-08	ENSMUSG00000029135	Fosl2
Sq 3	2.1723e-12	-0.36316	0.012	0.114	3.7055e-08	ENSMUSG00000026605	Cenpf
Sq 3	2.22226e-12	-0.250934	0.119	0.273	3.79073e-08	ENSMUSG00000027968	Larp7
Sq 3	2.55033e-12	-0.254591	0.499	0.712	4.35036e-08	ENSMUSG00000034120	Srsf2
Sq 3	2.73901e-12	-0.473467	0.269	0.426	4.6722e-08	ENSMUSG00000030103	Bhlhe40
Sq 3	3.08971e-12	-0.266172	0.374	0.572	5.27042e-08	ENSMUSG00000079197	Psme2
Sq 3	3.14741e-12	0.483919	0.265	0.139	5.36886e-08	ENSMUSG00000034282	Evpl
Sq 3	3.70001e-12	0.744083	0.37	0.249	6.31148e-08	ENSMUSG00000022754	Tmem45a
Sq 3	4.14779e-12	-0.274093	0.208	0.378	7.07531e-08	ENSMUSG00000027677	Ttc14
Sq 3	4.46627e-12	-0.436871	0.109	0.249	7.61856e-08	ENSMUSG00000024014	Pim1
Sq 3	4.70972e-12	-0.278954	0.115	0.259	8.03384e-08	ENSMUSG00000028522	Mier1
Sq 3	4.83914e-12	-0.253421	0.105	0.246	8.25461e-08	ENSMUSG00000061755	Bod1l
Sq 3	5.02438e-12	-0.444154	0.016	0.118	8.57059e-08	ENSMUSG00000094777	Hist1h2ap
Sq 3	5.41478e-12	-0.262702	0.224	0.395	9.23653e-08	ENSMUSG00000027763	Mbnl1
Sq 3	5.93055e-12	-0.273328	0.093	0.236	1.01163e-07	ENSMUSG00000032397	Tipin
Sq 3	6.68531e-12	-0.278698	0.283	0.462	1.14038e-07	ENSMUSG00000005566	Trim28
Sq 3	6.78832e-12	-0.284133	0.281	0.454	1.15795e-07	ENSMUSG00000025135	Anapc11
Sq 3	8.03849e-12	-0.296393	0.091	0.227	1.37121e-07	ENSMUSG00000058690	Ccser2
Sq 3	8.54062e-12	-0.324634	0.212	0.38	1.45686e-07	ENSMUSG00000064215	Ifi27
Sq 3	8.67555e-12	-0.428142	0.018	0.12	1.47988e-07	ENSMUSG00000029177	Cenpa
Sq 3	8.74155e-12	-0.261122	0.048	0.168	1.49113e-07	ENSMUSG00000025001	Hells
Sq 3	9.92215e-12	0.447282	0.202	0.09	1.69252e-07	ENSMUSG00000034607	Pof1b
Sq 3	1.1386e-11	-0.368414	0.141	0.287	1.94222e-07	ENSMUSG00000027342	Pcna
Sq 3	1.19289e-11	-0.264585	0.184	0.343	2.03484e-07	ENSMUSG00000019818	Cd164
Sq 3	1.31695e-11	-0.252883	0.15	0.306	2.24645e-07	ENSMUSG00000039219	Arid4b
Sq 3	1.36046e-11	0.435681	0.606	0.527	2.32067e-07	ENSMUSG00000021950	Anxa8
Sq 3	1.77946e-11	-0.28002	0.069	0.197	3.0354e-07	ENSMUSG00000056394	Lig1
Sq 3	1.85516e-11	0.432825	0.246	0.127	3.16453e-07	ENSMUSG00000053559	Smagp
Sq 3	1.8619e-11	-0.32744	0.02	0.12	3.17603e-07	ENSMUSG00000028873	Cdca8
Sq 3	1.90142e-11	0.396016	0.749	0.752	3.24344e-07	ENSMUSG00000015932	Dstn
Sq 3	1.92433e-11	-0.262156	0.121	0.264	3.28252e-07	ENSMUSG00000079184	Mphosph8
Sq 3	1.94384e-11	-0.276776	0.23	0.388	3.31581e-07	ENSMUSG00000061887	Ssbp3
Sq 3	2.02249e-11	-0.48568	0.402	0.569	3.44996e-07	ENSMUSG00000023004	Tuba1b
Sq 3	2.28633e-11	-0.29552	0.057	0.178	3.90003e-07	ENSMUSG00000026355	Mcm6
Sq 3	2.86292e-11	-0.270885	0.055	0.179	4.88356e-07	ENSMUSG00000041120	Nbl1
Sq 3	2.95667e-11	-0.253015	0.042	0.154	5.04349e-07	ENSMUSG00000034640	Tiparp
Sq 3	3.41826e-11	-0.25726	0.683	0.84	5.83088e-07	ENSMUSG00000020267	Hint1
Sq 3	3.62002e-11	-0.408335	0.079	0.207	6.17504e-07	ENSMUSG00000071637	Cebpd
Sq 3	4.79411e-11	0.484886	0.265	0.147	8.17778e-07	ENSMUSG00000030256	Bhlhe41
Sq 3	4.82227e-11	0.642814	0.554	0.474	8.22583e-07	ENSMUSG00000067006	Serpinb5
Sq 3	5.58412e-11	0.418271	0.22	0.108	9.52539e-07	ENSMUSG00000044748	Defb1
Sq 3	6.8878e-11	-0.261374	0.788	0.902	1.17492e-06	ENSMUSG00000015656	Hspa8
Sq 3	7.07299e-11	-0.300186	0.097	0.227	1.20651e-06	ENSMUSG00000035673	Sbno2
Sq 3	8.37773e-11	0.298427	0.228	0.114	1.42907e-06	ENSMUSG00000006378	Gcat
Sq 3	8.58334e-11	-0.252445	0.222	0.379	1.46415e-06	ENSMUSG00000026923	Notch1
Sq 3	9.09582e-11	0.412849	0.228	0.116	1.55156e-06	ENSMUSG00000028039	Efna3
Sq 3	1.05728e-10	-0.310995	0.071	0.191	1.80351e-06	ENSMUSG00000049932	H2afx
Sq 3	1.18024e-10	0.30224	0.772	0.803	2.01325e-06	ENSMUSG00000018585	Atox1
Sq 3	1.69538e-10	0.518743	0.368	0.25	2.89198e-06	ENSMUSG00000056999	Ide
Sq 3	1.72074e-10	-0.250887	0.287	0.455	2.93525e-06	ENSMUSG00000026500	Cox20
Sq 3	2.17246e-10	0.42555	0.154	0.064	3.70578e-06	ENSMUSG00000039208	Metrnl
Sq 3	2.20633e-10	0.521919	0.667	0.642	3.76356e-06	ENSMUSG00000023456	Tpi1
Sq 3	2.40562e-10	0.372293	0.154	0.064	4.1035e-06	ENSMUSG00000023832	Acat2
Sq 3	2.93865e-10	-0.331798	0.428	0.614	5.01275e-06	ENSMUSG00000060802	B2m
Sq 3	3.00977e-10	0.367341	0.232	0.12	5.13406e-06	ENSMUSG00000010660	Plcd1
Sq 3	3.32977e-10	-0.254173	0.206	0.353	5.67992e-06	ENSMUSG00000028138	Adh5
Sq 3	3.98713e-10	-0.251591	0.216	0.38	6.80125e-06	ENSMUSG00000039450	Dcxr
Sq 3	4.3268e-10	0.352307	0.176	0.08	7.38066e-06	ENSMUSG00000039457	Ppl
Sq 3	4.74921e-10	-0.251186	0.202	0.355	8.1012e-06	ENSMUSG00000026970	Rbms1
Sq 3	4.89442e-10	0.461536	0.392	0.276	8.34889e-06	ENSMUSG00000028719	Cmpk1
Sq 3	4.92103e-10	-0.308972	0.115	0.239	8.3943e-06	ENSMUSG00000030978	Rrm1
Sq 3	6.1963e-10	0.478032	0.35	0.233	1.05696e-05	ENSMUSG00000028988	Ctnnbip1
Sq 3	6.55916e-10	-0.250049	0.374	0.551	1.11886e-05	ENSMUSG00000009863	Sdhb
Sq 3	6.73338e-10	0.432633	0.281	0.163	1.14858e-05	ENSMUSG00000044734	Serpinb1a
Sq 3	1.0788e-09	0.309186	0.182	0.084	1.84022e-05	ENSMUSG00000030747	Dgat2
Sq 3	1.10567e-09	-0.250516	0.15	0.284	1.88605e-05	ENSMUSG00000015312	Gadd45b
Sq 3	1.11353e-09	-0.43792	0.024	0.112	1.89946e-05	ENSMUSG00000006398	Cdc20
Sq 3	1.3798e-09	-0.263334	0.178	0.309	2.35367e-05	ENSMUSG00000032580	Rbm5
Sq 3	2.69154e-09	-0.371396	0.307	0.47	4.59123e-05	ENSMUSG00000030654	Arl6ip1
Sq 3	2.69443e-09	0.441647	0.62	0.602	4.59617e-05	ENSMUSG00000025503	Taldo1
Sq 3	2.76988e-09	0.52272	0.465	0.379	4.72485e-05	ENSMUSG00000041782	Lad1
Sq 3	2.99954e-09	0.322674	0.77	0.811	5.11662e-05	ENSMUSG00000005161	Prdx2
Sq 3	3.68602e-09	-0.25099	0.182	0.322	6.28762e-05	ENSMUSG00000015837	Sqstm1
Sq 3	3.94905e-09	-0.362988	0.382	0.555	6.73629e-05	ENSMUSG00000058135	Gstm1
Sq 3	8.93546e-09	-0.365238	0.059	0.161	0.000152421	ENSMUSG00000006519	Cyba
Sq 3	1.78552e-08	-0.379161	0.184	0.31	0.000304573	ENSMUSG00000000628	Hk2
Sq 3	1.83284e-08	0.250837	0.208	0.111	0.000312646	ENSMUSG00000079451	Tmprss11g
Sq 3	2.33571e-08	0.606284	0.42	0.334	0.000398425	ENSMUSG00000020840	Blmh
Sq 3	3.99659e-08	0.554029	0.234	0.136	0.000681739	ENSMUSG00000040280	Ndufa4l2
Sq 3	4.34711e-08	0.315137	0.731	0.758	0.00074153	ENSMUSG00000029642	Polr1d
Sq 3	5.05619e-08	0.359466	0.608	0.598	0.000862484	ENSMUSG00000001056	Nhp2
Sq 3	5.36739e-08	0.358727	0.513	0.457	0.000915569	ENSMUSG00000026413	Pkp1
Sq 3	5.59632e-08	-0.948235	0.03	0.108	0.00095462	ENSMUSG00000020911	Krt19
Sq 3	1.21422e-07	0.307262	0.725	0.779	0.00207122	ENSMUSG00000044894	Uqcrq
Sq 3	1.22881e-07	0.354112	0.204	0.116	0.0020961	ENSMUSG00000076498	Trbc2
Sq 3	1.28866e-07	0.422762	0.305	0.208	0.0021982	ENSMUSG00000028961	Pgd
Sq 3	1.33109e-07	0.512964	0.287	0.192	0.00227058	ENSMUSG00000072235	Tuba1a
Sq 3	1.34143e-07	0.262028	0.242	0.142	0.0022882	ENSMUSG00000075217	4833423E24Rik
Sq 3	1.40345e-07	1.54817	0.212	0.127	0.002394	ENSMUSG00000056054	S100a8
Sq 3	1.46339e-07	0.270571	0.188	0.102	0.00249626	ENSMUSG00000032540	Abhd5
Sq 3	1.72165e-07	0.338823	0.4	0.309	0.0029368	ENSMUSG00000021595	Nsun2
Sq 3	1.89159e-07	-1.6336	0.152	0.269	0.00322667	ENSMUSG00000097971	Gm26917
Sq 3	2.76132e-07	0.339121	0.513	0.432	0.00471026	ENSMUSG00000020089	Ppa1
Sq 3	3.08317e-07	0.743563	0.224	0.139	0.00525927	ENSMUSG00000064023	Klk8
Sq 3	3.18463e-07	0.403365	0.606	0.609	0.00543233	ENSMUSG00000031807	Pgls
Sq 3	3.48402e-07	0.418308	0.301	0.196	0.00594304	ENSMUSG00000050635	Sprr2f
Sq 3	3.86749e-07	0.312939	0.115	0.05	0.00659717	ENSMUSG00000042215	Bag2
Sq 3	4.39108e-07	0.431024	0.388	0.307	0.0074903	ENSMUSG00000020476	Dbnl
Sq 3	5.07203e-07	0.397041	0.277	0.183	0.00865187	ENSMUSG00000022947	Cbr3
Sq 3	5.288e-07	-0.370443	0.034	0.108	0.00902027	ENSMUSG00000035692	Isg15
Sq 3	5.35183e-07	0.396088	0.642	0.642	0.00912916	ENSMUSG00000022452	Smdt1
Sq 3	7.72078e-07	0.321892	0.341	0.246	0.0131701	ENSMUSG00000020733	Slc9a3r1
Sq 3	9.72232e-07	0.281225	0.192	0.111	0.0165843	ENSMUSG00000028057	Rit1
Sq 3	1.11251e-06	-0.360674	0.067	0.151	0.0189773	ENSMUSG00000024486	Hbegf
Sq 3	1.86974e-06	0.435879	0.41	0.337	0.0318941	ENSMUSG00000023048	Prr13
Sq 3	1.92281e-06	0.256767	0.335	0.239	0.0327993	ENSMUSG00000025950	Idh1
Sq 3	1.93021e-06	0.251811	0.754	0.776	0.0329256	ENSMUSG00000005054	Cstb
Sq 3	2.00661e-06	-0.262153	0.133	0.225	0.0342288	ENSMUSG00000036390	Gadd45a
Sq 3	6.96763e-06	0.333549	0.176	0.104	0.118854	ENSMUSG00000035834	Polr3g
Sq 3	6.97021e-06	0.428233	0.257	0.183	0.118898	ENSMUSG00000069808	Fam57a
Sq 3	6.98426e-06	0.361804	0.198	0.124	0.119137	ENSMUSG00000021123	Rdh12
Sq 3	7.52319e-06	0.266641	0.794	0.833	0.128331	ENSMUSG00000057666	Gapdh
Sq 3	7.73699e-06	0.35047	0.446	0.384	0.131978	ENSMUSG00000031176	Dynlt3
Sq 3	7.75264e-06	0.418193	0.267	0.194	0.132244	ENSMUSG00000006390	Elovl1
Sq 3	9.80974e-06	0.597385	0.4	0.334	0.167335	ENSMUSG00000024810	Il33
Sq 3	1.17797e-05	-0.250494	0.055	0.125	0.200937	ENSMUSG00000029309	Sparcl1
Sq 3	2.08758e-05	-0.341727	0.198	0.297	0.356099	ENSMUSG00000036181	Hist1h1c
Sq 3	2.20272e-05	0.351224	0.612	0.638	0.375739	ENSMUSG00000039105	Atp6v1g1
Sq 3	2.39843e-05	-0.374423	0.113	0.2	0.409124	ENSMUSG00000030218	Mgp
Sq 3	2.69155e-05	-0.555754	0.089	0.163	0.459125	ENSMUSG00000025491	Ifitm1
Sq 3	2.91684e-05	0.383285	0.259	0.187	0.497555	ENSMUSG00000025353	Ormdl2
Sq 3	3.02076e-05	-0.335247	0.127	0.212	0.515282	ENSMUSG00000068220	Lgals1
Sq 3	3.15717e-05	-0.259113	0.602	0.797	0.538551	ENSMUSG00000098178	Gm42418
Sq 3	3.27413e-05	0.332324	0.604	0.604	0.5585	ENSMUSG00000021486	Prelid1
Sq 3	3.35238e-05	0.394029	0.63	0.642	0.571849	ENSMUSG00000011752	Pgam1
Sq 3	4.1893e-05	0.346972	0.273	0.201	0.714611	ENSMUSG00000024516	Sec11c
Sq 3	4.49978e-05	0.374586	0.273	0.199	0.767572	ENSMUSG00000028383	Hsdl2
Sq 3	5.3873e-05	0.433764	0.521	0.499	0.918966	ENSMUSG00000050953	Gja1
Sq 3	5.53411e-05	-0.29357	0.283	0.389	0.944008	ENSMUSG00000024750	Zfand5
Sq 3	6.00068e-05	0.338974	0.374	0.303	1	ENSMUSG00000089804	Gm16136
Sq 3	6.19441e-05	0.2511	0.766	0.819	1	ENSMUSG00000063229	Ldha
Sq 3	7.12277e-05	0.328422	0.632	0.655	1	ENSMUSG00000002014	Ssr4
Sq 3	0.000119786	-0.341627	0.174	0.257	1	ENSMUSG00000021453	Gadd45g
Sq 3	0.000120218	-1.27738	0.063	0.123	1	ENSMUSG00000032496	Ltf
Sq 3	0.000122801	0.271515	0.725	0.782	1	ENSMUSG00000006304	Arpc2
Sq 3	0.000137439	0.305918	0.192	0.127	1	ENSMUSG00000038781	Stap2
Sq 3	0.000184325	1.59968	0.174	0.117	1	ENSMUSG00000056071	S100a9
Sq 3	0.00020097	0.302645	0.246	0.179	1	ENSMUSG00000028860	Sytl1
Sq 3	0.000201879	0.300051	0.57	0.575	1	ENSMUSG00000025630	Hprt
Sq 3	0.000229011	0.319338	0.604	0.636	1	ENSMUSG00000062397	Zfp706
Sq 3	0.000236485	0.326828	0.574	0.565	1	ENSMUSG00000032013	Trim29
Sq 3	0.000365456	0.354101	0.624	0.658	1	ENSMUSG00000020592	Sdc1
Sq 3	0.0003784	0.454903	0.319	0.266	1	ENSMUSG00000016382	Pls3
Sq 3	0.000565678	0.264985	0.311	0.254	1	ENSMUSG00000015536	Mocs2
Sq 3	0.000631659	0.318377	0.24	0.181	1	ENSMUSG00000027315	Spint1
Sq 3	0.000650395	0.289563	0.194	0.137	1	ENSMUSG00000004558	Ndrg2
Sq 3	0.000790421	0.315226	0.143	0.093	1	ENSMUSG00000062753	AI413582
Sq 3	0.000820409	0.250122	0.273	0.21	1	ENSMUSG00000030760	Acer3
Sq 3	0.00126003	-0.35634	0.059	0.108	1	ENSMUSG00000029661	Col1a2
Sq 3	0.00151291	0.303015	0.216	0.162	1	ENSMUSG00000017288	Vps53
Sq 3	0.00195702	0.373898	0.293	0.248	1	ENSMUSG00000018848	Rars
Sq 3	0.00222469	0.291202	0.426	0.383	1	ENSMUSG00000024725	Ostf1
Sq 3	0.00262468	0.298144	0.339	0.292	1	ENSMUSG00000029621	Arpc1a
Sq 3	0.00269519	-0.503263	0.103	0.157	1	ENSMUSG00000026822	Lcn2
Sq 3	0.0027272	0.270007	0.18	0.135	1	ENSMUSG00000031604	Msmo1
Sq 3	0.00292383	0.313367	0.37	0.334	1	ENSMUSG00000034789	Rab24
Sq 3	0.002959	0.287002	0.6	0.612	1	ENSMUSG00000028603	Scp2
Sq 3	0.00307409	0.376567	0.463	0.444	1	ENSMUSG00000019210	Atp6v1e1
Sq 3	0.00376451	0.301491	0.253	0.209	1	ENSMUSG00000022037	Clu
Sq 3	0.00601333	0.309156	0.347	0.305	1	ENSMUSG00000027746	Ufm1
Sq 3	0.00794875	0.29057	0.121	0.084	1	ENSMUSG00000027952	Pmvk
Sq 3	0.00834138	-0.453085	0.261	0.323	1	ENSMUSG00000030208	Emp1
Co 1	1.62597e-239	1.76809	0.811	0.006	2.77357e-235	ENSMUSG00000021795	Sftpd
Co 1	2.57998e-218	2.01627	0.622	0.002	4.40092e-214	ENSMUSG00000061877	BC048679
Co 1	3.43516e-209	1.89408	0.838	0.01	5.8597e-205	ENSMUSG00000060188	Cxcl17
Co 1	6.09019e-194	1.2955	0.703	0.006	1.03886e-189	ENSMUSG00000029273	Sult1d1
Co 1	3.84855e-181	1.61671	0.73	0.009	6.56486e-177	ENSMUSG00000022132	Cldn10
Co 1	1.94523e-179	1.84683	0.946	0.021	3.31817e-175	ENSMUSG00000026417	Pigr
Co 1	2.18696e-177	1.12384	0.73	0.009	3.73051e-173	ENSMUSG00000016024	Lbp
Co 1	7.17394e-177	1.74393	0.946	0.022	1.22373e-172	ENSMUSG00000070473	Cldn3
Co 1	1.93759e-172	0.904933	0.595	0.004	3.30514e-168	ENSMUSG00000020990	Cdkl1
Co 1	4.11699e-168	0.499547	0.514	0.002	7.02275e-164	ENSMUSG00000071551	Akr1c19
Co 1	1.57035e-155	1.61044	0.838	0.019	2.67871e-151	ENSMUSG00000063354	Slc39a4
Co 1	6.2484e-155	0.595808	0.459	0.002	1.06585e-150	ENSMUSG00000018924	Alox15
Co 1	1.78682e-152	0.815428	0.568	0.006	3.04796e-148	ENSMUSG00000024354	Slc23a1
Co 1	2.40904e-151	0.449805	0.405	0.001	4.10935e-147	ENSMUSG00000036805	Noxa1
Co 1	9.73203e-148	2.60187	0.541	0.005	1.66009e-143	ENSMUSG00000028255	Clca1
Co 1	2.73909e-147	0.892433	0.459	0.002	4.67233e-143	ENSMUSG00000112117	Rmst
Co 1	4.44026e-145	2.27754	0.973	0.033	7.57419e-141	ENSMUSG00000049382	Krt8
Co 1	2.38333e-138	1.83882	0.865	0.027	4.06548e-134	ENSMUSG00000047730	Fcgbp
Co 1	7.11169e-134	1.16145	0.622	0.011	1.21311e-129	ENSMUSG00000035818	Plekhs1
Co 1	5.08141e-133	1.64927	0.865	0.028	8.66787e-129	ENSMUSG00000029086	Prom1
Co 1	3.59674e-132	0.55475	0.486	0.004	6.13531e-128	ENSMUSG00000020774	Aspa
Co 1	1.40405e-131	0.478242	0.378	0.001	2.39502e-127	ENSMUSG00000029102	Hgfac
Co 1	1.57142e-130	0.762397	0.432	0.003	2.68052e-126	ENSMUSG00000028927	Padi2
Co 1	2.7924e-128	0.84582	0.595	0.01	4.76328e-124	ENSMUSG00000056973	Ces1d
Co 1	4.74675e-128	1.63929	0.892	0.032	8.097e-124	ENSMUSG00000034127	Tspan8
Co 1	2.95253e-122	1.61177	0.784	0.024	5.03643e-118	ENSMUSG00000025902	Sox17
Co 1	2.15914e-120	0.998198	0.649	0.015	3.68307e-116	ENSMUSG00000019989	Enpp3
Co 1	2.6653e-119	0.464582	0.324	0.001	4.54647e-115	ENSMUSG00000018907	Alox12e
Co 1	1.46131e-114	0.917819	0.595	0.013	2.4927e-110	ENSMUSG00000074653	Lrrc31
Co 1	6.9059e-114	1.99268	1	0.053	1.17801e-109	ENSMUSG00000031438	Rnf128
Co 1	1.834e-110	0.411325	0.324	0.001	3.12844e-106	ENSMUSG00000051669	AU021092
Co 1	4.41553e-108	0.270325	0.27	0	7.53201e-104	ENSMUSG00000030302	Atp2b2
Co 1	1.23652e-106	0.489814	0.351	0.002	2.10926e-102	ENSMUSG00000035686	Thrsp
Co 1	1.89403e-104	0.696881	0.405	0.004	3.23084e-100	ENSMUSG00000074715	Ccl28
Co 1	1.77079e-103	1.08731	0.541	0.012	3.02061e-99	ENSMUSG00000003617	Cp
Co 1	4.56282e-103	0.566983	0.324	0.002	7.78325e-99	ENSMUSG00000040412	5330417C22Rik
Co 1	4.71878e-103	3.47258	0.541	0.012	8.0493e-99	ENSMUSG00000025467	Prap1
Co 1	8.92518e-102	0.935031	0.459	0.007	1.52246e-97	ENSMUSG00000029868	Trpv6
Co 1	9.63845e-101	0.914382	0.703	0.023	1.64413e-96	ENSMUSG00000028699	Tspan1
Co 1	3.90128e-95	0.462971	0.351	0.003	6.6548e-91	ENSMUSG00000113599	9530014B07Rik
Co 1	9.15041e-95	0.636884	0.351	0.003	1.56088e-90	ENSMUSG00000024935	Slc1a1
Co 1	8.66662e-94	1.08142	0.622	0.02	1.47835e-89	ENSMUSG00000055373	Fut9
Co 1	6.24611e-93	0.28894	0.297	0.002	1.06546e-88	ENSMUSG00000056758	Hmga2
Co 1	2.832e-91	1.92789	0.811	0.042	4.83083e-87	ENSMUSG00000048450	Msx1
Co 1	1.49793e-90	0.375688	0.324	0.003	2.55517e-86	ENSMUSG00000037989	Wnk2
Co 1	4.59646e-90	1.05169	0.351	0.004	7.84064e-86	ENSMUSG00000020303	Stc2
Co 1	1.01702e-89	0.471181	0.27	0.001	1.73483e-85	ENSMUSG00000018623	Mmp7
Co 1	1.67646e-88	0.88669	0.622	0.022	2.85971e-84	ENSMUSG00000031538	Plat
Co 1	2.81974e-88	1.58427	0.865	0.052	4.80992e-84	ENSMUSG00000030268	Bcat1
Co 1	1.5008e-87	0.734388	0.243	0.001	2.56007e-83	ENSMUSG00000027359	Slc27a2
Co 1	1.91641e-87	0.267736	0.243	0.001	3.26902e-83	ENSMUSG00000043168	4930426D05Rik
Co 1	9.02323e-87	0.402616	0.297	0.002	1.53918e-82	ENSMUSG00000071203	Naip5
Co 1	1.22066e-86	0.642185	0.459	0.01	2.0822e-82	ENSMUSG00000007034	Slc44a4
Co 1	1.77414e-86	0.880287	0.297	0.002	3.02633e-82	ENSMUSG00000028222	Calb1
Co 1	5.15693e-86	0.634547	0.351	0.004	8.79669e-82	ENSMUSG00000020902	Ntn1
Co 1	1.57131e-85	0.643348	0.514	0.014	2.68035e-81	ENSMUSG00000053897	Slc39a8
Co 1	2.24002e-81	0.472661	0.405	0.008	3.82102e-77	ENSMUSG00000021125	Arg2
Co 1	2.25089e-81	0.708757	0.351	0.005	3.83956e-77	ENSMUSG00000040146	Rgl3
Co 1	4.09124e-81	1.32322	0.486	0.013	6.97883e-77	ENSMUSG00000090231	Cfb
Co 1	7.0819e-80	1.39372	0.432	0.01	1.20803e-75	ENSMUSG00000004035	Gstm7
Co 1	5.43959e-79	0.628641	0.405	0.008	9.27885e-75	ENSMUSG00000055415	Atp10b
Co 1	1.42101e-78	1.48675	0.676	0.032	2.42396e-74	ENSMUSG00000029829	Tmem213
Co 1	2.80794e-78	0.550437	0.351	0.006	4.78979e-74	ENSMUSG00000027820	Mme
Co 1	1.91805e-77	1.49144	0.946	0.069	3.27182e-73	ENSMUSG00000020911	Krt19
Co 1	2.4327e-77	0.519744	0.432	0.011	4.1497e-73	ENSMUSG00000022235	Cmbl
Co 1	1.08175e-76	0.412087	0.324	0.004	1.84526e-72	ENSMUSG00000034171	Faah
Co 1	2.66857e-76	1.22495	0.811	0.052	4.55204e-72	ENSMUSG00000026576	Atp1b1
Co 1	5.10198e-76	1.00319	0.541	0.019	8.70296e-72	ENSMUSG00000070803	Cited4
Co 1	1.84776e-74	0.965925	0.649	0.031	3.1519e-70	ENSMUSG00000026399	Cd55
Co 1	3.08392e-73	0.868335	0.541	0.02	5.26055e-69	ENSMUSG00000042784	Muc1
Co 1	6.59679e-73	0.539374	0.324	0.005	1.12528e-68	ENSMUSG00000028581	Laptm5
Co 1	1.54385e-72	0.453325	0.243	0.002	2.6335e-68	ENSMUSG00000009545	Kcnq1
Co 1	8.639e-72	0.387819	0.297	0.004	1.47364e-67	ENSMUSG00000032719	Sbspon
Co 1	1.72063e-71	0.603143	0.27	0.003	2.93506e-67	ENSMUSG00000009394	Syn2
Co 1	1.0626e-70	0.82837	0.811	0.055	1.81259e-66	ENSMUSG00000046727	Cystm1
Co 1	8.70513e-69	0.380577	0.351	0.007	1.48492e-64	ENSMUSG00000044968	Napepld
Co 1	2.60149e-68	1.92832	0.946	0.099	4.43761e-64	ENSMUSG00000039062	Anpep
Co 1	4.59551e-67	0.677067	0.27	0.003	7.83903e-63	ENSMUSG00000030093	Wnt7a
Co 1	1.9937e-66	0.394346	0.189	0.001	3.40085e-62	ENSMUSG00000032226	Gcnt3
Co 1	1.83667e-65	0.446218	0.162	0	3.13299e-61	ENSMUSG00000050074	Spink8
Co 1	1.83667e-65	0.404136	0.162	0	3.13299e-61	ENSMUSG00000040969	Arhgef38
Co 1	1.83667e-65	0.318676	0.162	0	3.13299e-61	ENSMUSG00000006538	Ihh
Co 1	4.60881e-65	0.370039	0.405	0.012	7.8617e-61	ENSMUSG00000020183	Cpm
Co 1	1.01154e-64	1.16155	0.649	0.038	1.72549e-60	ENSMUSG00000026365	Cfh
Co 1	1.72226e-64	0.845835	0.514	0.022	2.93783e-60	ENSMUSG00000050931	Sgms2
Co 1	3.66275e-64	1.79306	0.838	0.067	6.24793e-60	ENSMUSG00000029322	Plac8
Co 1	1.26577e-63	1.70269	0.459	0.017	2.15915e-59	ENSMUSG00000072849	Serpina1e
Co 1	1.72694e-63	0.377312	0.324	0.007	2.94581e-59	ENSMUSG00000035000	Dpp4
Co 1	2.65498e-63	0.301961	0.324	0.007	4.52886e-59	ENSMUSG00000037703	Lzts3
Co 1	3.15318e-63	0.859024	0.486	0.019	5.37869e-59	ENSMUSG00000027737	Slc7a11
Co 1	1.50529e-62	0.375818	0.216	0.002	2.56772e-58	ENSMUSG00000023019	Gpd1
Co 1	3.73458e-62	2.09611	0.919	0.09	6.37045e-58	ENSMUSG00000032496	Ltf
Co 1	4.40289e-62	0.345798	0.243	0.003	7.51044e-58	ENSMUSG00000041301	Cftr
Co 1	7.4779e-62	0.503451	0.541	0.026	1.27558e-57	ENSMUSG00000068747	Sort1
Co 1	1.41322e-61	1.61563	0.784	0.065	2.41067e-57	ENSMUSG00000025921	Rdh10
Co 1	1.60418e-60	0.818814	0.541	0.027	2.73641e-56	ENSMUSG00000051727	Kctd14
Co 1	4.18215e-60	0.507155	0.514	0.024	7.13391e-56	ENSMUSG00000021097	Clmn
Co 1	9.31539e-59	2.55436	0.73	0.059	1.58902e-54	ENSMUSG00000024164	C3
Co 1	4.69345e-58	0.649921	0.324	0.008	8.00608e-54	ENSMUSG00000079620	Muc4
Co 1	9.59046e-58	0.355141	0.243	0.003	1.63594e-53	ENSMUSG00000078670	Fam174b
Co 1	1.61288e-57	0.886351	0.378	0.012	2.75125e-53	ENSMUSG00000021367	Edn1
Co 1	2.35047e-57	0.765148	0.541	0.03	4.00943e-53	ENSMUSG00000116097	AL590144.2
Co 1	2.92096e-57	0.545162	0.459	0.019	4.98257e-53	ENSMUSG00000020646	Mboat2
Co 1	9.6447e-56	2.05566	0.919	0.112	1.64519e-51	ENSMUSG00000023043	Krt18
Co 1	1.40509e-55	0.315043	0.297	0.007	2.3968e-51	ENSMUSG00000055963	Triqk
Co 1	2.76286e-54	0.644393	0.432	0.018	4.71289e-50	ENSMUSG00000000253	Gmpr
Co 1	4.59892e-53	0.263862	0.27	0.006	7.84484e-49	ENSMUSG00000047878	A4galt
Co 1	6.17005e-53	0.393652	0.189	0.002	1.05249e-48	ENSMUSG00000043668	Tox3
Co 1	8.60814e-53	1.04745	0.568	0.036	1.46838e-48	ENSMUSG00000025993	Slc40a1
Co 1	8.73636e-53	0.400664	0.216	0.003	1.49025e-48	ENSMUSG00000050071	Bex1
Co 1	4.44432e-52	0.480191	0.459	0.022	7.58111e-48	ENSMUSG00000042228	Lyn
Co 1	2.56418e-51	0.594172	0.486	0.026	4.37397e-47	ENSMUSG00000026126	Ptpn18
Co 1	2.86752e-51	0.624351	0.297	0.008	4.89141e-47	ENSMUSG00000021676	Iqgap2
Co 1	4.7073e-51	0.574181	0.297	0.008	8.02971e-47	ENSMUSG00000026764	Kif5c
Co 1	1.56819e-50	0.44382	0.324	0.01	2.67503e-46	ENSMUSG00000032420	Nt5e
Co 1	3.61042e-50	0.368784	0.405	0.017	6.15865e-46	ENSMUSG00000029413	Naaa
Co 1	1.82153e-49	0.758335	0.595	0.044	3.10717e-45	ENSMUSG00000024789	Jak2
Co 1	7.6492e-49	1.51632	0.892	0.117	1.3048e-44	ENSMUSG00000006519	Cyba
Co 1	1.61477e-48	0.522357	0.459	0.024	2.75447e-44	ENSMUSG00000044217	Aqp5
Co 1	2.79949e-48	0.830333	0.595	0.043	4.77537e-44	ENSMUSG00000024500	Ppp2r2b
Co 1	3.42455e-48	0.304399	0.243	0.005	5.8416e-44	ENSMUSG00000053025	Sv2b
Co 1	5.55691e-48	0.4114	0.243	0.005	9.47898e-44	ENSMUSG00000037169	Mycn
Co 1	6.70597e-48	0.455343	0.243	0.005	1.1439e-43	ENSMUSG00000050520	Cldn8
Co 1	1.08699e-46	0.326228	0.324	0.011	1.85418e-42	ENSMUSG00000032718	Mansc1
Co 1	9.81728e-46	0.495489	0.27	0.007	1.67463e-41	ENSMUSG00000085890	Tnfsf13os
Co 1	3.16933e-45	0.305414	0.297	0.009	5.40624e-41	ENSMUSG00000099553	Gm29538
Co 1	8.54732e-45	0.610055	0.541	0.038	1.458e-40	ENSMUSG00000033880	Lgals3bp
Co 1	5.43714e-44	0.576174	0.189	0.003	9.27468e-40	ENSMUSG00000035566	Pcdh17
Co 1	9.76227e-44	0.297845	0.27	0.008	1.66525e-39	ENSMUSG00000034613	Ppm1h
Co 1	2.2357e-43	2.14793	0.892	0.126	3.81366e-39	ENSMUSG00000026822	Lcn2
Co 1	2.78122e-43	0.548614	0.378	0.018	4.7442e-39	ENSMUSG00000060512	0610040J01Rik
Co 1	3.08473e-43	0.594805	0.243	0.006	5.26193e-39	ENSMUSG00000070529	Wfdc10
[truncated: 3,282 more rows]
