# Supplementary material for: Opposing Wnt signals regulate cervical squamocolumnar homeostasis and emergence of metaplasia
Source: Nat Cell Biol. 2021 Jan 18;23(2):184–97. doi: 10.1038/s41556-020-00619-0 (PMC7878191; doi:10.1038/s41556-020-00619-0)
Supplement: Supplementary file 15 — Marker genes for annotated clusters of the stromal subsets from five healthy and metaplastic murine cervix datasets. Related to Fig. 6b. Marker genes (rows) associated with the population subsets (column 1) are extracted from Seurat (P < 0.01, column 2). Columns 3 to 6 give the default Seurat output (pct1 and pct2 refer to the percentage of cells expressing genes among the studied subset (pct1) and among the whole dataset analysed (pct2)). Ensembl gene number and gene names are given in columns 7 and 8, respectively. Statistical significance was calculated employing the Wilcoxon rank-sum test for genes detected for 10% of barcodes with at least 0.25-fold difference (log scale) across clusters using the Seurat function. [file 41556_2020_619_MOESM15_ESM.xlsx]

## Sheet: Supplementary Table 13
Marker genes for annotated clusters of the stromal subsets from five healthy and metaplastic murine cervix datasets. Related to figure 6b. Marker genes (rows) associated to the population subsets (column 1) are extracted from Seurat (p_value<0,01, column 2). Columns 3 to 6 gives the default Seurat output (pct1 and pct2 refers to the percentage of cells expressing genes among the studied subset (p…
cluster	p_val	avg_logFC	pct.1	pct.2	p_val_adj	gene	geneName
S 1	0	0.902895	0.961	0.952	0	ENSMUSG00000014313	Cox6c
S 1	0	0.836812	0.437	0.076	0	ENSMUSG00000031891	Hsd11b2
S 1	0	0.802482	0.702	0.303	0	ENSMUSG00000023886	Smoc2
S 1	0	-0.555203	0.957	0.993	0	ENSMUSG00000022108	Itm2b
S 1	0	-0.700529	0.668	0.906	0	ENSMUSG00000064373	Selenop
S 1	0	-0.938992	0.619	0.867	0	ENSMUSG00000031375	Bgn
S 1	0	-0.945562	0.455	0.827	0	ENSMUSG00000038393	Txnip
S 1	0	-1.14057	0.361	0.771	0	ENSMUSG00000029096	Htra3
S 1	0	-1.14547	0.966	0.999	0	ENSMUSG00000019929	Dcn
S 1	0	-1.66126	0.744	0.957	0	ENSMUSG00000026879	Gsn
S 1	3.09622e-293	-0.836661	0.84	0.938	6.25931e-289	ENSMUSG00000025492	Ifitm3
S 1	4.49216e-284	-0.832983	0.619	0.854	9.08135e-280	ENSMUSG00000023224	Serping1
S 1	1.83774e-262	0.29756	0.995	0.999	3.71518e-258	ENSMUSG00000093674	Rpl41
S 1	2.06121e-262	0.418034	0.257	0.037	4.16695e-258	ENSMUSG00000015396	Cd83
S 1	5.28836e-253	-1.23375	0.2	0.587	1.06909e-248	ENSMUSG00000020676	Ccl11
S 1	9.57444e-253	-0.715212	0.73	0.918	1.93557e-248	ENSMUSG00000021876	Rnase4
S 1	5.84407e-245	0.34167	0.967	0.999	1.18144e-240	ENSMUSG00000064341	mt-Nd1
S 1	1.02696e-243	0.642203	0.438	0.136	2.0761e-239	ENSMUSG00000021466	Ptch1
S 1	1.73235e-243	-0.763334	0.228	0.605	3.50211e-239	ENSMUSG00000067212	H2-T23
S 1	7.65908e-237	-0.953734	0.347	0.674	1.54836e-232	ENSMUSG00000006369	Fbln1
S 1	4.59919e-230	-1.00088	0.096	0.482	9.29772e-226	ENSMUSG00000075602	Ly6a
S 1	8.37795e-226	-0.623631	0.577	0.814	1.69369e-221	ENSMUSG00000030342	Cd9
S 1	3.50446e-224	0.267689	0.973	0.993	7.08461e-220	ENSMUSG00000003429	Rps11
S 1	4.87332e-224	-0.808551	0.577	0.808	9.8519e-220	ENSMUSG00000079017	Ifi27l2a
S 1	8.69042e-219	0.57128	0.881	0.77	1.75686e-214	ENSMUSG00000050608	Minos1
S 1	1.44888e-213	-1.0517	0.308	0.618	2.92905e-209	ENSMUSG00000039405	Prss23
S 1	7.5599e-203	-0.534041	0.801	0.927	1.52831e-198	ENSMUSG00000021939	Ctsb
S 1	2.13437e-199	0.295487	0.97	0.994	4.31484e-195	ENSMUSG00000039001	Rps21
S 1	2.49581e-199	-0.546815	0.575	0.8	5.04553e-195	ENSMUSG00000038521	C1s1
S 1	3.47878e-196	0.46876	0.334	0.093	7.0327e-192	ENSMUSG00000024247	Pkdcc
S 1	1.43027e-194	-0.942976	0.837	0.908	2.89143e-190	ENSMUSG00000002985	Apoe
S 1	4.41597e-194	-0.69122	0.094	0.438	8.92732e-190	ENSMUSG00000050335	Lgals3
S 1	1.12663e-188	0.529799	0.847	0.72	2.27759e-184	ENSMUSG00000073676	Hspe1
S 1	3.03909e-187	0.43225	0.949	0.963	6.14383e-183	ENSMUSG00000017778	Cox7c
S 1	2.9205e-184	0.424822	0.925	0.895	5.90409e-180	ENSMUSG00000074884	Serf2
S 1	5.8622e-177	-0.449103	0.859	0.957	1.1851e-172	ENSMUSG00000004207	Psap
S 1	7.83209e-177	-0.596234	0.261	0.573	1.58333e-172	ENSMUSG00000054619	Mettl7a1
S 1	2.24645e-176	-0.631467	0.243	0.552	4.54142e-172	ENSMUSG00000027875	Hmgcs2
S 1	1.19694e-173	0.417583	0.251	0.057	2.41974e-169	ENSMUSG00000029552	Tes
S 1	2.54836e-170	-1.06306	0.771	0.849	5.15177e-166	ENSMUSG00000052837	Junb
S 1	2.25018e-166	-0.600368	0.248	0.544	4.54897e-162	ENSMUSG00000055172	C1ra
S 1	2.91804e-164	0.517728	0.517	0.238	5.89912e-160	ENSMUSG00000112441	Gm48898
S 1	3.86e-163	0.707774	0.725	0.515	7.80338e-159	ENSMUSG00000020077	Srgn
S 1	4.70027e-162	0.505437	0.635	0.354	9.50206e-158	ENSMUSG00000037601	Nme1
S 1	2.50654e-161	0.463102	0.868	0.764	5.06721e-157	ENSMUSG00000041697	Cox6a1
S 1	2.71491e-160	-0.574029	0.432	0.681	5.48846e-156	ENSMUSG00000027188	Pamr1
S 1	1.80969e-159	0.434477	0.899	0.799	3.65847e-155	ENSMUSG00000009013	Dynll1
S 1	3.37431e-153	-0.491156	0.866	0.942	6.8215e-149	ENSMUSG00000073411	H2-D1
S 1	2.03474e-152	0.26871	0.982	0.998	4.11344e-148	ENSMUSG00000060126	Tpt1
S 1	1.10233e-151	-0.748936	0.114	0.403	2.22848e-147	ENSMUSG00000024678	Ms4a4d
S 1	1.67123e-150	-0.597604	0.134	0.425	3.37857e-146	ENSMUSG00000028108	Ecm1
S 1	3.0923e-150	0.269067	0.972	0.989	6.25139e-146	ENSMUSG00000044533	Rps2
S 1	4.21604e-149	0.251274	0.976	0.995	8.52314e-145	ENSMUSG00000025362	Rps26
S 1	3.7663e-145	0.298004	0.955	0.978	7.61396e-141	ENSMUSG00000039221	Rpl22l1
S 1	1.06986e-144	-0.433726	0.686	0.847	2.16283e-140	ENSMUSG00000058135	Gstm1
S 1	4.78769e-144	-0.591387	0.315	0.586	9.6788e-140	ENSMUSG00000031825	Crispld2
S 1	5.17534e-144	0.46544	0.834	0.672	1.04625e-139	ENSMUSG00000026193	Fn1
S 1	9.78131e-144	0.545966	0.669	0.403	1.97739e-139	ENSMUSG00000020053	Igf1
S 1	8.40454e-142	0.397638	0.922	0.89	1.69906e-137	ENSMUSG00000033307	Mif
S 1	3.98683e-141	0.46119	0.843	0.704	8.05977e-137	ENSMUSG00000018819	Lsp1
S 1	4.48781e-140	-0.37319	0.792	0.904	9.07256e-136	ENSMUSG00000031812	Map1lc3b
S 1	1.31438e-139	0.395093	0.45	0.198	2.65714e-135	ENSMUSG00000056612	Ppp1r14b
S 1	5.36426e-139	-0.549034	0.572	0.756	1.08444e-134	ENSMUSG00000006205	Htra1
S 1	1.16218e-138	-1.01917	0.29	0.535	2.34947e-134	ENSMUSG00000025491	Ifitm1
S 1	2.65927e-138	-0.882785	0.343	0.604	5.37597e-134	ENSMUSG00000061353	Cxcl12
S 1	4.97526e-137	-0.475687	0.488	0.723	1.0058e-132	ENSMUSG00000029070	Mxra8
S 1	2.01751e-136	-0.464137	0.494	0.704	4.0786e-132	ENSMUSG00000003420	Fcgrt
S 1	2.27029e-136	0.296129	0.948	0.97	4.58962e-132	ENSMUSG00000064345	mt-Nd2
S 1	3.59394e-134	-0.835608	0.094	0.357	7.26551e-130	ENSMUSG00000024011	Pi16
S 1	9.16682e-134	-0.411913	0.891	0.963	1.85317e-129	ENSMUSG00000029309	Sparcl1
S 1	3.54168e-133	0.475452	0.752	0.554	7.15986e-129	ENSMUSG00000044894	Uqcrq
S 1	2.92312e-132	-0.387982	0.648	0.809	5.90938e-128	ENSMUSG00000028618	Tmem59
S 1	5.01622e-132	-0.550245	0.407	0.662	1.01408e-127	ENSMUSG00000029810	Tmem176b
S 1	2.1679e-131	0.279945	0.962	0.985	4.38262e-127	ENSMUSG00000068220	Lgals1
S 1	2.51302e-131	0.45855	0.703	0.484	5.08032e-127	ENSMUSG00000029430	Ran
S 1	3.40671e-129	0.347122	0.324	0.115	6.88701e-125	ENSMUSG00000031075	Ano1
S 1	4.1925e-129	0.436766	0.552	0.295	8.47555e-125	ENSMUSG00000001056	Nhp2
S 1	6.82358e-127	-0.484208	0.402	0.629	1.37946e-122	ENSMUSG00000060147	Serpinb6a
S 1	9.62965e-127	-0.495809	0.592	0.774	1.94673e-122	ENSMUSG00000040488	Ltbp4
S 1	1.1595e-126	-0.76391	0.494	0.703	2.34405e-122	ENSMUSG00000018339	Gpx3
S 1	1.43695e-125	0.484322	0.862	0.782	2.90494e-121	ENSMUSG00000041959	S100a10
S 1	1.47933e-125	0.431951	0.805	0.65	2.9906e-121	ENSMUSG00000053317	Sec61b
S 1	8.11696e-125	-0.634062	0.148	0.409	1.64093e-120	ENSMUSG00000029718	Pcolce
S 1	9.90561e-125	0.45701	0.744	0.559	2.00252e-120	ENSMUSG00000006057	Atp5g1
S 1	1.5226e-124	0.2621	0.965	0.993	3.0781e-120	ENSMUSG00000064363	mt-Nd4
S 1	3.48876e-124	-0.405105	0.835	0.93	7.05288e-120	ENSMUSG00000021477	Ctsl
S 1	1.21887e-123	-0.490993	0.77	0.893	2.46406e-119	ENSMUSG00000026728	Vim
S 1	1.85786e-122	0.27871	0.952	0.969	3.75586e-118	ENSMUSG00000071866	Ppia
S 1	9.44617e-120	0.336129	0.287	0.099	1.90964e-115	ENSMUSG00000024713	Pcsk5
S 1	1.54971e-119	0.438872	0.832	0.704	3.13289e-115	ENSMUSG00000029632	Ndufa4
S 1	4.36018e-119	-0.423841	0.827	0.92	8.81453e-115	ENSMUSG00000017466	Timp2
S 1	1.12741e-117	0.433936	0.792	0.641	2.27918e-113	ENSMUSG00000020163	Uqcr11
S 1	1.8049e-117	-0.554984	0.48	0.666	3.64878e-113	ENSMUSG00000022665	Ccdc80
S 1	1.04078e-116	-0.927931	0.388	0.611	2.10403e-112	ENSMUSG00000071637	Cebpd
S 1	7.47242e-116	0.383015	0.83	0.716	1.51062e-111	ENSMUSG00000020018	Snrpf
S 1	1.03613e-114	-1.09696	0.03	0.251	2.09464e-110	ENSMUSG00000025784	Clec3b
S 1	1.99316e-113	0.36838	0.87	0.787	4.02937e-109	ENSMUSG00000036751	Cox6b1
S 1	5.57189e-112	0.354775	0.889	0.85	1.12641e-107	ENSMUSG00000016252	Atp5e
S 1	7.29981e-112	-0.472552	0.229	0.472	1.47573e-107	ENSMUSG00000022261	Sdc2
S 1	7.56377e-111	-0.376163	0.904	0.929	1.52909e-106	ENSMUSG00000060591	Ifitm2
S 1	9.09296e-111	-0.766832	0.639	0.75	1.83823e-106	ENSMUSG00000053560	Ier2
S 1	2.72641e-110	0.506926	0.321	0.13	5.51172e-106	ENSMUSG00000036856	Wnt4
S 1	1.484e-109	-0.484782	0.224	0.461	3.00005e-105	ENSMUSG00000026748	Plxdc2
S 1	2.97763e-108	-0.673703	0.832	0.878	6.01959e-104	ENSMUSG00000052684	Jun
S 1	1.24903e-107	-0.484122	0.273	0.503	2.52504e-103	ENSMUSG00000025511	Tspan4
S 1	6.2659e-106	-0.618058	0.433	0.613	1.26672e-101	ENSMUSG00000016494	Cd34
S 1	6.82069e-106	0.34903	0.883	0.824	1.37887e-101	ENSMUSG00000036781	Rps27l
S 1	3.01731e-105	-0.405879	0.42	0.632	6.09979e-101	ENSMUSG00000055447	Cd47
S 1	3.29612e-104	0.269333	0.237	0.078	6.66344e-100	ENSMUSG00000075408	6030408B16Rik
S 1	4.69604e-104	0.432153	0.414	0.205	9.49352e-100	ENSMUSG00000025880	Smad7
S 1	2.71601e-102	0.381625	0.875	0.779	5.49069e-98	ENSMUSG00000018293	Pfn1
S 1	6.02736e-102	-0.418187	0.177	0.409	1.21849e-97	ENSMUSG00000004558	Ndrg2
S 1	2.20906e-101	-0.457274	0.633	0.762	4.46583e-97	ENSMUSG00000006373	Pgrmc1
S 1	3.65208e-101	0.375424	0.568	0.343	7.38304e-97	ENSMUSG00000031848	Lsm4
S 1	8.52594e-101	-0.775899	0.518	0.695	1.7236e-96	ENSMUSG00000044786	Zfp36
S 1	2.85266e-100	0.389079	0.764	0.591	5.76693e-96	ENSMUSG00000067847	Romo1
S 1	3.31247e-100	-0.535477	0.312	0.528	6.69649e-96	ENSMUSG00000033318	Gstt2
S 1	3.792e-100	0.344588	0.421	0.206	7.6659e-96	ENSMUSG00000031683	Lsm6
S 1	4.26347e-100	-0.434791	0.737	0.833	8.61904e-96	ENSMUSG00000000753	Serpinf1
S 1	7.7993e-99	-0.699508	0.033	0.231	1.57671e-94	ENSMUSG00000022548	Apod
S 1	2.1745e-98	-0.53366	0.323	0.539	4.39598e-94	ENSMUSG00000035929	H2-Q4
S 1	8.58616e-98	-0.376727	0.516	0.695	1.73578e-93	ENSMUSG00000030605	Mfge8
S 1	2.01138e-96	-0.494079	0.284	0.502	4.0662e-92	ENSMUSG00000001768	Rin2
S 1	1.05136e-95	-0.405136	0.095	0.311	2.12543e-91	ENSMUSG00000024066	Xdh
S 1	1.82056e-95	0.389454	0.693	0.494	3.68044e-91	ENSMUSG00000054766	Set
S 1	3.72877e-95	-0.544096	0.125	0.344	7.53808e-91	ENSMUSG00000074207	Adh1
S 1	6.42184e-95	-0.424238	0.328	0.549	1.29824e-90	ENSMUSG00000001663	Gstt1
S 1	6.44731e-95	0.389797	0.712	0.523	1.30339e-90	ENSMUSG00000016427	Ndufa1
S 1	7.73744e-95	-0.390019	0.866	0.942	1.5642e-90	ENSMUSG00000009281	Rarres2
S 1	1.10258e-94	0.269387	0.931	0.939	2.22897e-90	ENSMUSG00000071644	Eef1g
S 1	6.92086e-94	-0.41694	0.302	0.515	1.39912e-89	ENSMUSG00000033880	Lgals3bp
S 1	9.21214e-94	-0.425262	0.124	0.341	1.86233e-89	ENSMUSG00000021190	Lgmn
S 1	9.29393e-94	-0.51099	0.256	0.474	1.87886e-89	ENSMUSG00000072812	Ahnak2
S 1	7.37356e-93	-1.15722	0.09	0.297	1.49064e-88	ENSMUSG00000003477	Inmt
S 1	3.85749e-92	0.399213	0.849	0.751	7.7983e-88	ENSMUSG00000037894	H2afz
S 1	7.10939e-91	0.337891	0.848	0.756	1.43723e-86	ENSMUSG00000021290	2010107E04Rik
S 1	9.04474e-91	-0.542349	0.238	0.44	1.82848e-86	ENSMUSG00000044629	Cnrip1
S 1	9.19899e-91	-0.45049	0.095	0.301	1.85967e-86	ENSMUSG00000033355	Rtp4
S 1	1.93176e-90	0.369903	0.463	0.248	3.90525e-86	ENSMUSG00000037820	Tgm2
S 1	5.72567e-90	-0.375933	0.134	0.348	1.1575e-85	ENSMUSG00000083282	Ctsf
S 1	1.13795e-89	0.361478	0.422	0.211	2.30047e-85	ENSMUSG00000007682	Dio2
S 1	1.18716e-89	0.298655	0.273	0.107	2.39997e-85	ENSMUSG00000033039	Micall1
S 1	7.13457e-89	-0.446842	0.038	0.224	1.44232e-84	ENSMUSG00000074896	Ifit3
S 1	8.32811e-89	0.33726	0.309	0.133	1.68361e-84	ENSMUSG00000006219	Fblim1
S 1	2.51612e-88	-0.304	0.652	0.795	5.08658e-84	ENSMUSG00000036570	Fxyd1
S 1	3.51208e-88	0.33659	0.432	0.229	7.10002e-84	ENSMUSG00000031870	Pgr
S 1	5.95715e-88	0.319563	0.333	0.148	1.2043e-83	ENSMUSG00000050315	Synpo2
S 1	2.51465e-87	0.32373	0.82	0.701	5.08362e-83	ENSMUSG00000060143	Gm10076
S 1	2.69062e-87	0.367655	0.764	0.612	5.43935e-83	ENSMUSG00000050856	Atp5k
S 1	4.69771e-87	-0.580111	0.844	0.909	9.4969e-83	ENSMUSG00000008348	Ubc
S 1	5.45538e-87	-0.510509	0.018	0.191	1.10286e-82	ENSMUSG00000074971	Fibin
S 1	1.74093e-86	-0.396887	0.422	0.602	3.51947e-82	ENSMUSG00000073481	Marc2
S 1	4.12295e-86	-0.43965	0.027	0.202	8.33495e-82	ENSMUSG00000041577	Prelp
S 1	1.38802e-85	0.300909	0.898	0.856	2.80601e-81	ENSMUSG00000042541	Sem1
S 1	1.73945e-85	-0.459281	0.221	0.422	3.51646e-81	ENSMUSG00000036545	Adamts2
S 1	3.45258e-85	-0.454268	0.414	0.592	6.97973e-81	ENSMUSG00000008540	Mgst1
S 1	4.5097e-85	-0.478073	0.76	0.865	9.1168e-81	ENSMUSG00000026574	Dpt
S 1	9.35928e-85	-0.366079	0.599	0.757	1.89207e-80	ENSMUSG00000036478	Btg1
S 1	7.10562e-84	-0.458362	0.858	0.925	1.43647e-79	ENSMUSG00000027447	Cst3
S 1	1.88995e-83	0.320922	0.337	0.16	3.82072e-79	ENSMUSG00000027805	Pfn2
S 1	2.29617e-83	0.293364	0.867	0.808	4.64195e-79	ENSMUSG00000055839	Elob
S 1	4.49498e-83	-0.516149	0.034	0.208	9.08705e-79	ENSMUSG00000016194	Hsd11b1
S 1	5.37341e-83	-0.363179	0.129	0.333	1.08629e-78	ENSMUSG00000034614	Pik3ip1
S 1	4.38176e-82	0.276776	0.892	0.855	8.85816e-78	ENSMUSG00000057278	Snrpg
S 1	5.763e-82	-0.340496	0.459	0.627	1.16505e-77	ENSMUSG00000042675	Ypel3
S 1	5.81235e-82	-0.593684	0.092	0.28	1.17502e-77	ENSMUSG00000002847	Pla1a
S 1	2.71902e-81	-0.42686	0.11	0.302	5.49678e-77	ENSMUSG00000075010	AW112010
S 1	4.31735e-80	0.364201	0.628	0.431	8.72795e-76	ENSMUSG00000035215	Lsm7
S 1	4.8357e-80	0.333648	0.871	0.785	9.77585e-76	ENSMUSG00000021270	Hsp90aa1
S 1	1.0816e-79	0.354282	0.566	0.355	2.18656e-75	ENSMUSG00000032812	Arap1
S 1	1.13875e-79	0.292965	0.284	0.121	2.30209e-75	ENSMUSG00000029657	Hsph1
S 1	1.90042e-79	0.30779	0.408	0.215	3.84189e-75	ENSMUSG00000006442	Srm
S 1	3.14753e-79	-0.398372	0.235	0.438	6.36306e-75	ENSMUSG00000045658	Pid1
S 1	6.81734e-79	-0.517718	0.462	0.62	1.37819e-74	ENSMUSG00000059824	Dbp
S 1	1.2514e-78	-0.385908	0.37	0.547	2.52984e-74	ENSMUSG00000030161	Gabarapl1
S 1	2.07169e-78	-0.662059	0.318	0.487	4.18813e-74	ENSMUSG00000031431	Tsc22d3
S 1	2.11179e-78	0.373515	0.727	0.593	4.2692e-74	ENSMUSG00000027133	Nop10
S 1	3.323e-78	-0.767497	0.51	0.636	6.71778e-74	ENSMUSG00000055435	Maf
S 1	6.82552e-78	0.298416	0.827	0.736	1.37985e-73	ENSMUSG00000041881	Ndufa7
S 1	9.7185e-78	0.349287	0.695	0.518	1.96469e-73	ENSMUSG00000000088	Cox5a
S 1	1.08514e-77	-0.47902	0.037	0.204	2.19372e-73	ENSMUSG00000073418	C4b
S 1	4.08008e-77	-0.936224	0.403	0.568	8.24828e-73	ENSMUSG00000053113	Socs3
S 1	4.97444e-77	-0.282195	0.991	0.994	1.00563e-72	ENSMUSG00000024661	Fth1
S 1	5.28465e-77	0.483988	0.828	0.729	1.06834e-72	ENSMUSG00000007872	Id3
S 1	8.39198e-77	-0.475701	0.287	0.469	1.69652e-72	ENSMUSG00000047714	Ppp1r2
S 1	2.08955e-76	-0.347829	0.087	0.266	4.22424e-72	ENSMUSG00000028268	Gbp3
S 1	3.29159e-76	0.369294	0.716	0.567	6.65427e-72	ENSMUSG00000031231	Cox7b
S 1	6.60482e-76	-0.683039	0.147	0.33	1.33523e-71	ENSMUSG00000019278	Dpep1
S 1	6.82078e-76	-0.335824	0.148	0.339	1.37889e-71	ENSMUSG00000020034	Tcp11l2
S 1	3.48405e-74	-0.292498	0.667	0.794	7.04335e-70	ENSMUSG00000016534	Lamp2
S 1	3.8537e-74	-0.7197	0.713	0.778	7.79064e-70	ENSMUSG00000020423	Btg2
S 1	3.90103e-74	0.254048	0.245	0.101	7.88632e-70	ENSMUSG00000005087	Cd44
S 1	1.21759e-73	0.300924	0.532	0.332	2.46148e-69	ENSMUSG00000002477	Snrpd1
S 1	1.83197e-73	0.271946	0.364	0.184	3.70351e-69	ENSMUSG00000027076	Timm10
S 1	2.97505e-73	-0.428022	0.219	0.41	6.01436e-69	ENSMUSG00000022912	Pros1
S 1	4.35933e-73	-0.321724	0.09	0.271	8.81283e-69	ENSMUSG00000029561	Oasl2
S 1	2.39265e-72	-0.27178	0.751	0.856	4.83698e-68	ENSMUSG00000037266	Rsrp1
S 1	1.13861e-71	-0.421236	0.045	0.205	2.30182e-67	ENSMUSG00000017969	Ptgis
S 1	2.00182e-71	0.324968	0.516	0.317	4.04688e-67	ENSMUSG00000063694	Cycs
S 1	2.60584e-71	0.345844	0.768	0.625	5.26796e-67	ENSMUSG00000070394	Tmem256
S 1	6.61003e-71	-0.324031	0.102	0.284	1.33628e-66	ENSMUSG00000030096	Slc6a6
S 1	1.18381e-70	0.297128	0.964	0.966	2.3932e-66	ENSMUSG00000090841	Myl6
S 1	1.22628e-70	0.33304	0.81	0.717	2.47905e-66	ENSMUSG00000071528	Usmg5
S 1	1.25856e-70	-0.304373	0.502	0.659	2.54431e-66	ENSMUSG00000007891	Ctsd
S 1	1.78906e-70	-0.605593	0.47	0.607	3.61676e-66	ENSMUSG00000028517	Plpp3
S 1	3.60808e-70	-0.3315	0.061	0.225	7.2941e-66	ENSMUSG00000057137	Tmem140
S 1	7.41759e-70	0.350407	0.459	0.271	1.49954e-65	ENSMUSG00000042821	Snai1
S 1	1.2326e-69	-0.344774	0.341	0.51	2.49183e-65	ENSMUSG00000025647	Shisa5
S 1	1.50745e-69	-0.352209	0.444	0.589	3.04746e-65	ENSMUSG00000060703	Cd302
S 1	3.05215e-69	-0.387952	0.343	0.525	6.17022e-65	ENSMUSG00000025283	Sat1
S 1	8.48598e-69	0.300824	0.86	0.808	1.71553e-64	ENSMUSG00000056201	Cfl1
S 1	1.63639e-68	-0.350424	0.518	0.674	3.30813e-64	ENSMUSG00000029231	Pdgfra
S 1	2.20943e-68	0.403566	0.449	0.262	4.46658e-64	ENSMUSG00000031636	Pdlim3
S 1	2.96149e-68	0.31089	0.597	0.391	5.98695e-64	ENSMUSG00000014846	Tppp3
S 1	2.99602e-68	-0.282914	0.728	0.819	6.05674e-64	ENSMUSG00000041560	Nop53
S 1	1.5334e-67	-0.366504	0.154	0.331	3.09993e-63	ENSMUSG00000072115	Ang
S 1	2.63119e-67	-0.339312	0.069	0.231	5.31921e-63	ENSMUSG00000072941	Sod3
S 1	2.89051e-67	0.311662	0.776	0.668	5.84346e-63	ENSMUSG00000035674	Ndufa3
S 1	3.70743e-67	-0.549522	0.355	0.518	7.49494e-63	ENSMUSG00000028214	Gem
S 1	1.00048e-66	-0.529141	0.538	0.667	2.02257e-62	ENSMUSG00000022324	Matn2
S 1	1.20736e-66	-0.864877	0.019	0.158	2.4408e-62	ENSMUSG00000024164	C3
S 1	1.77748e-66	0.289951	0.443	0.258	3.59335e-62	ENSMUSG00000059734	Ndufs8
S 1	2.20476e-66	-0.547918	0.392	0.554	4.45714e-62	ENSMUSG00000015312	Gadd45b
S 1	3.44062e-66	-0.386922	0.073	0.234	6.95555e-62	ENSMUSG00000030157	Clec2d
S 1	6.30996e-66	0.390404	0.568	0.379	1.27562e-61	ENSMUSG00000042745	Id1
S 1	1.24028e-65	0.292708	0.684	0.514	2.50735e-61	ENSMUSG00000016319	Slc25a5
S 1	2.61669e-65	0.332064	0.66	0.506	5.2899e-61	ENSMUSG00000033020	Polr2f
S 1	3.21221e-65	0.32644	0.648	0.474	6.49381e-61	ENSMUSG00000047721	Bola2
S 1	3.32855e-65	-0.399037	0.066	0.223	6.729e-61	ENSMUSG00000031380	Vegfd
S 1	3.93364e-65	-0.372764	0.174	0.357	7.95225e-61	ENSMUSG00000023367	Tmem176a
S 1	4.90181e-65	0.309345	0.556	0.367	9.90949e-61	ENSMUSG00000036504	Phpt1
S 1	1.0857e-64	-0.558615	0.193	0.37	2.19485e-60	ENSMUSG00000045573	Penk
S 1	1.23738e-64	0.284541	0.808	0.696	2.5015e-60	ENSMUSG00000022205	Sub1
S 1	4.28001e-64	-0.315462	0.253	0.427	8.65246e-60	ENSMUSG00000056737	Capg
S 1	1.15575e-63	-0.319285	0.462	0.612	2.33647e-59	ENSMUSG00000000278	Scpep1
S 1	1.2572e-63	-0.332262	0.233	0.405	2.54155e-59	ENSMUSG00000024308	Tapbp
S 1	1.96913e-63	0.293237	0.826	0.759	3.9808e-59	ENSMUSG00000021520	Uqcrb
S 1	4.73929e-63	0.289357	0.815	0.744	9.58096e-59	ENSMUSG00000061518	Cox5b
S 1	5.55713e-63	0.289783	0.784	0.667	1.12343e-58	ENSMUSG00000078812	Eif5a
S 1	1.34521e-62	0.283773	0.764	0.643	2.71948e-58	ENSMUSG00000091537	Tma7
S 1	2.68879e-62	0.293545	0.779	0.666	5.43565e-58	ENSMUSG00000022354	Ndufb9
S 1	2.88689e-62	0.294842	0.587	0.396	5.83615e-58	ENSMUSG00000020358	Hnrnpab
S 1	3.10564e-62	0.289845	0.826	0.764	6.27836e-58	ENSMUSG00000038690	Atp5j2
S 1	5.42332e-62	-0.440245	0.127	0.29	1.09638e-57	ENSMUSG00000022894	Adamts5
S 1	9.55549e-62	-0.348535	0.243	0.417	1.93174e-57	ENSMUSG00000022817	Itgb5
S 1	9.77171e-62	-0.398188	0.382	0.549	1.97545e-57	ENSMUSG00000021268	Meg3
S 1	1.02376e-61	0.279709	0.481	0.297	2.06964e-57	ENSMUSG00000034932	Mrpl54
S 1	2.03855e-61	0.252917	0.9	0.85	4.12114e-57	ENSMUSG00000027239	Mdk
S 1	3.33643e-61	0.298867	0.553	0.372	6.74492e-57	ENSMUSG00000046865	Fbl
S 1	3.53136e-61	0.274838	0.857	0.794	7.13901e-57	ENSMUSG00000014294	Ndufa2
S 1	3.8758e-61	-0.468848	0.124	0.28	7.83531e-57	ENSMUSG00000029671	Wnt16
S 1	1.16142e-60	-0.474267	0.204	0.372	2.34793e-56	ENSMUSG00000037624	Kcnk2
S 1	1.66985e-60	-0.320939	0.093	0.252	3.37578e-56	ENSMUSG00000073489	Ifi204
S 1	2.23599e-60	-0.431611	0.187	0.352	4.52027e-56	ENSMUSG00000020467	Efemp1
S 1	3.15371e-60	-0.301556	0.266	0.431	6.37554e-56	ENSMUSG00000028756	Pink1
S 1	4.95852e-60	0.310481	0.313	0.162	1.00241e-55	ENSMUSG00000023905	Tnfrsf12a
S 1	9.34082e-60	-0.288551	0.094	0.25	1.88834e-55	ENSMUSG00000040483	Xaf1
S 1	1.17345e-58	-0.607403	0.04	0.174	2.37225e-54	ENSMUSG00000037362	Nov
S 1	3.8259e-58	-0.352473	0.153	0.313	7.73444e-54	ENSMUSG00000064294	Aox3
S 1	8.44162e-58	-0.358578	0.328	0.485	1.70656e-53	ENSMUSG00000026473	Glul
S 1	2.32207e-57	-0.578291	0.447	0.589	4.6943e-53	ENSMUSG00000024190	Dusp1
S 1	3.40107e-57	0.252402	0.98	0.996	6.87561e-53	ENSMUSG00000049775	Tmsb4x
S 1	5.39085e-57	-0.298361	0.406	0.554	1.08981e-52	ENSMUSG00000017707	Serinc3
S 1	5.494e-57	0.291788	0.752	0.63	1.11067e-52	ENSMUSG00000018770	Atp5g3
S 1	7.09253e-57	-0.352911	0.34	0.508	1.43383e-52	ENSMUSG00000066705	Fxyd6
S 1	1.1327e-56	-0.371521	0.394	0.554	2.28988e-52	ENSMUSG00000006344	Ggt5
S 1	1.5093e-56	-0.293866	0.309	0.47	3.0512e-52	ENSMUSG00000009291	Pttg1ip
S 1	1.56687e-56	0.377981	0.63	0.489	3.16759e-52	ENSMUSG00000032231	Anxa2
S 1	4.30407e-56	-0.312931	0.234	0.406	8.7011e-52	ENSMUSG00000031565	Fgfr1
S 1	4.7191e-56	-0.670664	0.043	0.174	9.54013e-52	ENSMUSG00000009185	Ccl8
S 1	1.10385e-55	0.272029	0.859	0.818	2.23153e-51	ENSMUSG00000070436	Serpinh1
S 1	1.26606e-55	-0.263679	0.03	0.155	2.55946e-51	ENSMUSG00000020101	Vsir
S 1	1.51379e-55	-0.549807	0.739	0.849	3.06028e-51	ENSMUSG00000056501	Cebpb
S 1	2.23388e-55	-0.320956	0.102	0.255	4.51602e-51	ENSMUSG00000033715	Akr1c14
S 1	2.34568e-55	-0.283386	0.669	0.766	4.74202e-51	ENSMUSG00000024646	Cyb5a
S 1	3.12701e-55	-0.293543	0.058	0.195	6.32157e-51	ENSMUSG00000043631	Ecm2
S 1	3.59785e-55	-0.348589	0.288	0.438	7.27341e-51	ENSMUSG00000040022	Rab11fip2
S 1	7.0118e-55	0.251744	0.476	0.291	1.41751e-50	ENSMUSG00000024208	Uqcc2
S 1	7.17465e-55	-0.336202	0.242	0.401	1.45043e-50	ENSMUSG00000007097	Atp1a2
S 1	1.50179e-54	-0.29092	0.078	0.223	3.03602e-50	ENSMUSG00000006356	Crip2
S 1	1.86661e-54	0.263295	0.408	0.244	3.77353e-50	ENSMUSG00000020444	Guk1
S 1	1.89354e-54	0.266949	0.436	0.269	3.82797e-50	ENSMUSG00000024844	Banf1
S 1	2.01992e-54	-0.318567	0.459	0.592	4.08347e-50	ENSMUSG00000004105	Angptl2
S 1	2.44748e-54	0.295747	0.763	0.661	4.94783e-50	ENSMUSG00000006589	Aprt
S 1	3.95759e-54	0.285404	0.613	0.45	8.00066e-50	ENSMUSG00000005732	Ranbp1
S 1	5.08394e-54	0.295605	0.39	0.234	1.02777e-49	ENSMUSG00000005609	Ctr9
S 1	7.00723e-54	0.289203	0.406	0.246	1.41658e-49	ENSMUSG00000023336	Wfdc1
S 1	7.0996e-54	-0.365927	0.232	0.394	1.43526e-49	ENSMUSG00000022425	Enpp2
S 1	1.17601e-53	0.286667	0.742	0.641	2.37743e-49	ENSMUSG00000028367	Txn1
S 1	1.34683e-53	-0.388971	0.511	0.635	2.72275e-49	ENSMUSG00000040128	Pnrc1
S 1	1.43051e-53	0.291917	0.704	0.585	2.89191e-49	ENSMUSG00000040824	Snrpd2
S 1	2.54556e-53	-0.298844	0.265	0.411	5.1461e-49	ENSMUSG00000039007	Cpq
S 1	2.66152e-53	0.300026	0.538	0.367	5.38053e-49	ENSMUSG00000020180	Snrpd3
S 1	3.57663e-53	-0.349714	0.067	0.203	7.23052e-49	ENSMUSG00000031595	Pdgfrl
S 1	3.95221e-53	0.255282	0.808	0.739	7.98979e-49	ENSMUSG00000090137	Uba52
S 1	9.29594e-53	-0.398585	0.283	0.427	1.87927e-48	ENSMUSG00000052040	Klf13
S 1	1.09098e-52	0.274182	0.754	0.598	2.20552e-48	ENSMUSG00000000938	Hoxa10
S 1	1.30494e-52	-0.428385	0.11	0.256	2.63806e-48	ENSMUSG00000037211	Spry1
S 1	1.37828e-52	-0.367827	0.023	0.14	2.78633e-48	ENSMUSG00000022860	Chodl
S 1	5.38489e-52	-0.312748	0.045	0.176	1.08861e-47	ENSMUSG00000058427	Cxcl2
S 1	6.07963e-52	0.283581	0.68	0.537	1.22906e-47	ENSMUSG00000028333	Anp32b
S 1	8.70943e-52	-0.754924	0.674	0.78	1.7607e-47	ENSMUSG00000031765	Mt1
S 1	2.66978e-51	-0.309092	0.438	0.566	5.39722e-47	ENSMUSG00000002107	Celf2
S 1	3.05058e-51	0.303542	0.642	0.491	6.16705e-47	ENSMUSG00000026385	Dbi
S 1	3.34739e-51	0.284028	0.622	0.477	6.76708e-47	ENSMUSG00000071014	Ndufb6
S 1	4.697e-51	0.27398	0.745	0.609	9.49546e-47	ENSMUSG00000047945	Marcksl1
S 1	3.26297e-50	0.25343	0.113	0.036	6.59643e-46	ENSMUSG00000021765	Fst
S 1	4.26364e-50	0.637849	0.335	0.181	8.61937e-46	ENSMUSG00000090223	Pcp4
S 1	1.07043e-49	-0.341218	0.35	0.487	2.16397e-45	ENSMUSG00000038156	Spon1
S 1	2.0665e-49	-0.701421	0.478	0.577	4.17763e-45	ENSMUSG00000028195	Cyr61
S 1	9.79827e-49	-0.26953	0.477	0.609	1.98082e-44	ENSMUSG00000034993	Vat1
S 1	1.29615e-48	0.254307	0.369	0.217	2.62029e-44	ENSMUSG00000056629	Fkbp2
S 1	1.5535e-48	0.340554	0.358	0.211	3.14056e-44	ENSMUSG00000020644	Id2
S 1	2.84269e-48	0.27503	0.639	0.486	5.74678e-44	ENSMUSG00000002416	Ndufb2
S 1	3.61481e-48	0.258253	0.663	0.508	7.30771e-44	ENSMUSG00000002379	Ndufa11
S 1	3.80472e-48	-0.307248	0.022	0.131	7.69162e-44	ENSMUSG00000054072	Iigp1
S 1	5.15233e-48	0.270266	0.716	0.597	1.0416e-43	ENSMUSG00000022400	Rbx1
S 1	6.18902e-48	-0.304236	0.019	0.126	1.25117e-43	ENSMUSG00000034459	Ifit1
S 1	6.26008e-48	-0.301262	0.511	0.633	1.26554e-43	ENSMUSG00000022892	App
S 1	7.37966e-48	0.266863	0.636	0.483	1.49187e-43	ENSMUSG00000035048	Anapc13
S 1	2.46629e-47	-0.387879	0.506	0.609	4.98586e-43	ENSMUSG00000022587	Ly6e
S 1	4.25491e-47	-0.310007	0.036	0.149	8.60172e-43	ENSMUSG00000020953	Coch
S 1	4.53518e-47	0.252187	0.466	0.309	9.16833e-43	ENSMUSG00000001416	Cct3
S 1	4.90163e-47	-0.312226	0.31	0.447	9.90913e-43	ENSMUSG00000026389	Steap3
S 1	5.72762e-47	0.28248	0.584	0.431	1.1579e-42	ENSMUSG00000020022	Ndufa12
S 1	2.08416e-46	0.257106	0.652	0.509	4.21334e-42	ENSMUSG00000020219	Timm13
S 1	1.66841e-45	-0.342074	0.524	0.65	3.37286e-41	ENSMUSG00000052957	Gas1
S 1	3.09885e-45	-0.288025	0.047	0.161	6.26464e-41	ENSMUSG00000026399	Cd55
S 1	3.76496e-45	-0.425473	0.448	0.556	7.61123e-41	ENSMUSG00000028111	Ctsk
S 1	4.1279e-45	-0.255872	0.131	0.268	8.34496e-41	ENSMUSG00000055737	Ghr
S 1	4.48329e-45	-0.287708	0.084	0.212	9.06342e-41	ENSMUSG00000037035	Inhbb
S 1	6.30843e-45	-0.313787	0.106	0.233	1.27531e-40	ENSMUSG00000068874	Selenbp1
S 1	7.27653e-45	-0.315524	0.211	0.353	1.47102e-40	ENSMUSG00000115338	Pnp
S 1	1.70191e-44	-0.273257	0.233	0.374	3.44059e-40	ENSMUSG00000038539	Atf5
S 1	1.88396e-44	0.259273	0.491	0.337	3.80861e-40	ENSMUSG00000056209	Npm3
S 1	1.97126e-44	-0.26616	0.121	0.252	3.9851e-40	ENSMUSG00000022090	Pdlim2
S 1	3.03545e-44	-0.358619	0.089	0.216	6.13647e-40	ENSMUSG00000023885	Thbs2
S 1	4.36562e-44	-0.252521	0.073	0.197	8.82554e-40	ENSMUSG00000062563	Cys1
S 1	8.1316e-44	-0.354337	0.121	0.249	1.64388e-39	ENSMUSG00000022032	Scara5
S 1	9.66511e-44	-1.22415	0.671	0.696	1.9539e-39	ENSMUSG00000044258	Ctla2a
S 1	2.25222e-43	0.270538	0.645	0.509	4.55309e-39	ENSMUSG00000030869	Ndufab1
S 1	3.98621e-43	-0.398789	0.21	0.345	8.05852e-39	ENSMUSG00000029816	Gpnmb
S 1	9.91999e-43	-0.251892	0.247	0.385	2.00543e-38	ENSMUSG00000024782	Ak3
S 1	1.12244e-42	0.355071	0.504	0.351	2.26913e-38	ENSMUSG00000021508	Cxcl14
S 1	1.1269e-42	-0.261026	0.32	0.449	2.27814e-38	ENSMUSG00000041736	Tspo
S 1	1.30453e-42	-0.284541	0.6	0.701	2.63724e-38	ENSMUSG00000031586	Rbpms
S 1	1.4208e-42	-0.260065	0.275	0.411	2.87228e-38	ENSMUSG00000042312	S100a13
S 1	1.95292e-42	-0.312239	0.336	0.465	3.94803e-38	ENSMUSG00000023022	Lima1
S 1	2.60158e-42	-0.457552	0.898	0.918	5.25935e-38	ENSMUSG00000020473	Aebp1
S 1	3.08223e-42	-0.508777	0.058	0.173	6.23105e-38	ENSMUSG00000028031	Dkk2
S 1	3.18204e-42	-0.517692	0.21	0.345	6.43281e-38	ENSMUSG00000037405	Icam1
S 1	4.1588e-42	-0.267206	0.232	0.364	8.40743e-38	ENSMUSG00000056116	H2-T22
S 1	6.07992e-42	-0.265995	0.735	0.834	1.22912e-37	ENSMUSG00000033863	Klf9
S 1	1.26532e-41	-0.287049	0.415	0.532	2.55796e-37	ENSMUSG00000024659	Anxa1
S 1	1.31961e-41	-0.348144	0.028	0.129	2.66772e-37	ENSMUSG00000031548	Sfrp1
S 1	2.1563e-41	-0.29247	0.152	0.283	4.35917e-37	ENSMUSG00000061878	Sphk1
S 1	3.33366e-41	-0.468471	0.3	0.428	6.73933e-37	ENSMUSG00000024529	Lox
S 1	3.89032e-41	-0.330584	0.305	0.438	7.86467e-37	ENSMUSG00000035258	Abi3bp
S 1	5.32958e-41	0.273042	0.572	0.433	1.07743e-36	ENSMUSG00000025204	Ndufb8
S 1	8.27713e-41	-0.57006	0.494	0.581	1.6733e-36	ENSMUSG00000000901	Mmp11
S 1	8.51915e-41	-0.410231	0.108	0.231	1.72223e-36	ENSMUSG00000081769	Gm12216
S 1	1.00219e-40	-0.265799	0.244	0.378	2.02603e-36	ENSMUSG00000036103	Colec12
S 1	4.57978e-40	-0.266925	0.321	0.449	9.25849e-36	ENSMUSG00000015839	Nfe2l2
S 1	4.66306e-40	-0.49016	0.24	0.355	9.42685e-36	ENSMUSG00000037379	Spon2
S 1	6.2202e-40	0.264008	0.729	0.634	1.25748e-35	ENSMUSG00000001175	Calm1
S 1	1.11611e-39	-0.303341	0.452	0.557	2.25633e-35	ENSMUSG00000001240	Ramp2
S 1	1.33054e-39	0.268564	0.399	0.261	2.68982e-35	ENSMUSG00000053007	Creb5
S 1	1.62267e-39	0.275375	0.791	0.712	3.28039e-35	ENSMUSG00000017754	Pltp
S 1	3.34657e-39	-0.31164	0.355	0.48	6.76542e-35	ENSMUSG00000031770	Herpud1
S 1	3.45874e-39	-0.305497	0.02	0.11	6.99219e-35	ENSMUSG00000079018	Ly6c1
S 1	4.37471e-39	-0.261165	0.133	0.256	8.84391e-35	ENSMUSG00000019872	Smpdl3a
S 1	5.21838e-39	-0.291443	0.016	0.103	1.05495e-34	ENSMUSG00000042254	Cilp
S 1	6.30504e-39	-0.322696	0.099	0.218	1.27463e-34	ENSMUSG00000035356	Nfkbiz
S 1	1.267e-38	-0.290511	0.132	0.261	2.56136e-34	ENSMUSG00000021903	Galnt15
S 1	1.58652e-38	0.266533	0.607	0.479	3.20731e-34	ENSMUSG00000003814	Calr
S 1	1.5937e-38	0.298305	0.459	0.319	3.22183e-34	ENSMUSG00000024975	Pdcd4
S 1	1.66176e-37	-0.494114	0.632	0.685	3.35941e-33	ENSMUSG00000076431	Sox4
S 1	2.24545e-37	-0.299321	0.12	0.236	4.53939e-33	ENSMUSG00000027596	a
S 1	3.94066e-37	0.252389	0.681	0.566	7.96644e-33	ENSMUSG00000022452	Smdt1
S 1	4.818e-37	-0.923124	0.225	0.346	9.74007e-33	ENSMUSG00000031762	Mt2
S 1	5.44384e-37	-0.428642	0.098	0.211	1.10053e-32	ENSMUSG00000006403	Adamts4
S 1	6.36236e-37	-0.276644	0.256	0.382	1.28621e-32	ENSMUSG00000040181	Fmo1
S 1	6.81885e-37	-0.257062	0.264	0.39	1.3785e-32	ENSMUSG00000062901	Klhl24
S 1	1.13914e-36	0.267187	0.489	0.348	2.30289e-32	ENSMUSG00000026278	Bok
S 1	3.60726e-36	-0.347622	0.078	0.187	7.29243e-32	ENSMUSG00000035692	Isg15
S 1	3.79174e-36	-0.307491	0.775	0.834	7.66538e-32	ENSMUSG00000038418	Egr1
S 1	1.70558e-35	-0.303777	0.198	0.319	3.44799e-31	ENSMUSG00000060275	Nrg2
S 1	2.23094e-35	-0.266916	0.341	0.467	4.51007e-31	ENSMUSG00000092274	Neat1
S 1	1.12052e-34	-0.527832	0.255	0.378	2.26523e-30	ENSMUSG00000003541	Ier3
S 1	1.40799e-34	-0.407895	0.094	0.197	2.84639e-30	ENSMUSG00000018920	Cxcl16
S 1	1.79088e-34	0.252583	0.656	0.538	3.62045e-30	ENSMUSG00000030417	Pdcd5
S 1	6.27854e-34	-0.683689	0.102	0.21	1.26927e-29	ENSMUSG00000003665	Has1
S 1	1.07676e-33	-0.485147	0.129	0.238	2.17679e-29	ENSMUSG00000027750	Postn
S 1	1.13599e-33	-0.361638	0.273	0.38	2.29653e-29	ENSMUSG00000025780	Itih5
S 1	3.30831e-33	-0.444917	0.391	0.487	6.68808e-29	ENSMUSG00000037852	Cpe
S 1	3.81382e-33	-0.361901	0.83	0.867	7.71001e-29	ENSMUSG00000021250	Fos
S 1	1.51516e-31	-0.319532	0.398	0.488	3.06306e-27	ENSMUSG00000033420	Antxr1
S 1	1.32624e-30	-0.360752	0.477	0.56	2.68112e-26	ENSMUSG00000040435	Ppp1r15a
S 1	4.03363e-30	-0.893119	0.191	0.295	8.15438e-26	ENSMUSG00000020427	Igfbp3
S 1	1.42538e-29	0.272744	0.495	0.368	2.88154e-25	ENSMUSG00000001270	Ckb
S 1	2.26075e-29	-0.251287	0.238	0.345	4.57032e-25	ENSMUSG00000031342	Gpm6b
S 1	4.21005e-29	-0.291646	0.086	0.18	8.51104e-25	ENSMUSG00000012428	Steap4
S 1	9.84102e-29	-0.273632	0.367	0.464	1.98946e-24	ENSMUSG00000020889	Nr1d1
S 1	5.99701e-28	-0.580588	0.869	0.88	1.21236e-23	ENSMUSG00000029661	Col1a2
S 1	1.10017e-26	-0.284739	0.95	0.968	2.22411e-22	ENSMUSG00000016559	H3f3b
S 1	1.42638e-26	-0.37424	0.29	0.382	2.88356e-22	ENSMUSG00000022893	Adamts1
S 1	2.60108e-26	-0.256215	0.208	0.308	5.25833e-22	ENSMUSG00000050953	Gja1
S 1	2.88625e-26	-0.371741	0.255	0.365	5.83484e-22	ENSMUSG00000055148	Klf2
S 1	2.90204e-25	-0.317058	0.106	0.198	5.86675e-21	ENSMUSG00000023868	Pde10a
S 1	4.36516e-25	-0.303896	0.845	0.875	8.8246e-21	ENSMUSG00000001119	Col6a1
S 1	4.46994e-25	-0.349003	0.293	0.384	9.03644e-21	ENSMUSG00000059810	Rgs3
S 1	2.03443e-24	-0.25083	0.066	0.145	4.1128e-20	ENSMUSG00000023067	Cdkn1a
S 1	3.84788e-24	0.251081	0.498	0.39	7.77888e-20	ENSMUSG00000018604	Tbx3
S 1	3.88115e-24	-0.276909	0.782	0.822	7.84613e-20	ENSMUSG00000061232	H2-K1
S 1	6.6874e-24	-0.3301	0.708	0.736	1.35192e-19	ENSMUSG00000000957	Mmp14
S 1	2.94046e-23	-0.322272	0.45	0.527	5.94444e-19	ENSMUSG00000096210	H1f0
S 1	6.87288e-23	-0.360023	0.242	0.338	1.38942e-18	ENSMUSG00000030790	Adm
S 1	1.089e-22	-0.284095	0.105	0.187	2.20153e-18	ENSMUSG00000035673	Sbno2
S 1	1.16317e-22	-0.257206	0.099	0.181	2.35146e-18	ENSMUSG00000009633	G0s2
S 1	3.40354e-22	-0.296993	0.409	0.49	6.8806e-18	ENSMUSG00000020810	Cygb
S 1	1.31916e-21	-0.758471	0.684	0.704	2.66681e-17	ENSMUSG00000030218	Mgp
S 1	1.50887e-21	-0.450773	0.265	0.354	3.05033e-17	ENSMUSG00000018899	Irf1
S 1	2.4674e-21	-0.25832	0.114	0.196	4.9881e-17	ENSMUSG00000039910	Cited2
S 1	4.38025e-21	0.413822	0.112	0.055	8.85512e-17	ENSMUSG00000059430	Actg2
S 1	1.11324e-19	-0.345576	0.445	0.51	2.25052e-15	ENSMUSG00000030103	Bhlhe40
S 1	1.53035e-19	-0.38225	0.414	0.494	3.09376e-15	ENSMUSG00000023034	Nr4a1
S 1	1.08281e-18	-0.414721	0.574	0.65	2.18902e-14	ENSMUSG00000091971	Hspa1a
S 1	1.54033e-18	-0.345975	0.387	0.455	3.11393e-14	ENSMUSG00000041046	Ramp3
S 1	7.6582e-18	-0.497009	0.615	0.656	1.54818e-13	ENSMUSG00000021025	Nfkbia
S 1	9.63428e-18	-0.619756	0.067	0.131	1.94767e-13	ENSMUSG00000029380	Cxcl1
S 1	1.21436e-17	-0.319713	0.414	0.475	2.45496e-13	ENSMUSG00000035828	Pim3
S 1	9.53523e-17	-0.266697	0.695	0.724	1.92764e-12	ENSMUSG00000031451	Gas6
S 1	1.96089e-16	-0.308923	0.163	0.234	3.96414e-12	ENSMUSG00000036181	Hist1h1c
S 1	5.45223e-16	-0.622622	0.335	0.399	1.10222e-11	ENSMUSG00000021701	Plk2
S 1	5.07158e-15	0.701319	0.454	0.346	1.02527e-10	ENSMUSG00000032085	Tagln
S 1	1.1057e-14	-0.336309	0.455	0.484	2.23528e-10	ENSMUSG00000013584	Aldh1a2
S 1	3.19226e-14	-0.964702	0.155	0.226	6.45347e-10	ENSMUSG00000035385	Ccl2
S 1	2.06823e-13	-0.388823	0.12	0.179	4.18113e-09	ENSMUSG00000019850	Tnfaip3
S 1	7.8039e-11	-0.476194	0.146	0.201	1.57764e-06	ENSMUSG00000034855	Cxcl10
S 1	2.49808e-09	-0.499645	0.397	0.422	5.05012e-05	ENSMUSG00000026185	Igfbp5
S 1	3.16636e-07	-0.33007	0.261	0.3	0.00640111	ENSMUSG00000037411	Serpine1
S 1	3.3346e-07	-0.254367	0.182	0.222	0.00674124	ENSMUSG00000038037	Socs1
S 1	1.33963e-06	-0.364389	0.164	0.202	0.0270821	ENSMUSG00000049892	Rasd1
S 1	1.85879e-06	-0.46689	0.758	0.715	0.0375773	ENSMUSG00000036446	Lum
S 1	8.30656e-06	-0.374998	0.276	0.292	0.167925	ENSMUSG00000021390	Ogn
S 1	0.000747801	-0.278633	0.488	0.49	1	ENSMUSG00000028967	Errfi1
S 1	0.00568142	-0.297281	0.167	0.191	1	ENSMUSG00000035373	Ccl7
S 2A	0	1.48353	0.96	0.495	0	ENSMUSG00000049422	Chchd10
S 2A	0	1.47074	0.968	0.515	0	ENSMUSG00000055435	Maf
S 2A	0	1.36645	0.766	0.322	0	ENSMUSG00000026185	Igfbp5
S 2A	0	1.31526	0.812	0.233	0	ENSMUSG00000037686	Aspg
S 2A	0	1.27061	0.94	0.462	0	ENSMUSG00000000901	Mmp11
S 2A	0	1.06887	0.716	0.182	0	ENSMUSG00000019278	Dpep1
S 2A	0	0.922228	0.703	0.266	0	ENSMUSG00000028832	Stmn1
S 2A	0	0.899371	0.584	0.209	0	ENSMUSG00000021390	Ogn
S 2A	0	0.892817	0.664	0.243	0	ENSMUSG00000037379	Spon2
S 2A	0	0.884838	0.962	0.597	0	ENSMUSG00000076431	Sox4
S 2A	0	0.83968	0.956	0.776	0	ENSMUSG00000061232	H2-K1
S 2A	0	0.829719	0.771	0.377	0	ENSMUSG00000001768	Rin2
S 2A	0	0.818476	0.954	0.845	0	ENSMUSG00000042712	Tceal9
S 2A	0	0.752066	0.558	0.213	0	ENSMUSG00000060550	H2-Q7
S 2A	0	0.750373	0.999	0.966	0	ENSMUSG00000029580	Actb
S 2A	0	0.731532	0.947	0.672	0	ENSMUSG00000000957	Mmp14
S 2A	0	0.725064	0.958	0.773	0	ENSMUSG00000022010	Tsc22d1
S 2A	0	0.723123	0.778	0.388	0	ENSMUSG00000033420	Antxr1
S 2A	0	0.718947	0.976	0.858	0	ENSMUSG00000021876	Rnase4
S 2A	0	0.672683	1	0.982	0	ENSMUSG00000060802	B2m
S 2A	0	0.659157	0.505	0.167	0	ENSMUSG00000069601	Ank3
S 2A	0	0.632714	0.856	0.581	0	ENSMUSG00000069662	Marcks
S 2A	0	0.593833	1	0.991	0	ENSMUSG00000064351	mt-Co1
S 2A	0	0.526324	0.998	0.961	0	ENSMUSG00000062825	Actg1
S 2A	0	0.522841	0.993	0.973	0	ENSMUSG00000079523	Tmsb10
S 2A	0	0.486644	0.988	0.943	0	ENSMUSG00000063882	Uqcrh
S 2A	0	0.351061	1	0.998	0	ENSMUSG00000046330	Rpl37a
S 2A	0	0.32278	1	0.996	0	ENSMUSG00000064358	mt-Co3
S 2A	0	0.296166	1	0.997	0	ENSMUSG00000024608	Rps14
S 2A	0	-0.828078	0.82	0.953	0	ENSMUSG00000060591	Ifitm2
S 2A	0	-0.912564	0.852	0.938	0	ENSMUSG00000025492	Ifitm3
S 2A	0	-1.06725	0.251	0.671	0	ENSMUSG00000028517	Plpp3
S 2A	0	-1.13813	0.078	0.502	0	ENSMUSG00000032011	Thy1
S 2A	0	-1.72981	0.069	0.604	0	ENSMUSG00000025491	Ifitm1
S 2A	0	-2.4639	0.228	0.829	0	ENSMUSG00000030218	Mgp
S 2A	8.89748e-306	0.335005	1	0.992	1.79872e-301	ENSMUSG00000064354	mt-Co2
S 2A	4.33428e-302	0.670793	0.796	0.477	8.76217e-298	ENSMUSG00000058056	Palld
S 2A	5.78605e-300	-0.685965	0.581	0.838	1.16971e-295	ENSMUSG00000031167	Rbm3
S 2A	1.39227e-296	0.594101	0.847	0.547	2.81461e-292	ENSMUSG00000031502	Col4a1
S 2A	4.89653e-289	-0.823775	0.31	0.678	9.89882e-285	ENSMUSG00000023004	Tuba1b
S 2A	1.20081e-288	0.975616	0.371	0.088	2.42756e-284	ENSMUSG00000037362	Nov
S 2A	1.17966e-286	-1.10642	0.322	0.691	2.3848e-282	ENSMUSG00000006369	Fbln1
S 2A	3.15219e-283	0.486072	0.958	0.878	6.37247e-279	ENSMUSG00000021242	Npc2
S 2A	1.48222e-280	-0.513625	0.826	0.934	2.99645e-276	ENSMUSG00000027523	Gnas
S 2A	1.16588e-278	0.454952	0.859	0.479	2.35694e-274	ENSMUSG00000039405	Prss23
S 2A	2.61653e-270	0.277211	1	0.996	5.28958e-266	ENSMUSG00000064357	mt-Atp6
S 2A	5.98086e-265	0.63922	0.499	0.19	1.20909e-260	ENSMUSG00000051586	Mical3
S 2A	3.36253e-261	-1.50542	0.881	0.927	6.79769e-257	ENSMUSG00000026879	Gsn
S 2A	7.47907e-261	0.633828	0.564	0.25	1.51197e-256	ENSMUSG00000022443	Myh9
S 2A	1.07682e-259	0.35954	1	0.991	2.17689e-255	ENSMUSG00000049775	Tmsb4x
S 2A	7.62381e-259	0.677759	0.606	0.269	1.54123e-254	ENSMUSG00000037624	Kcnk2
S 2A	5.02148e-252	0.415449	0.984	0.895	1.01514e-247	ENSMUSG00000020473	Aebp1
S 2A	5.62652e-252	-0.363957	0.988	0.986	1.13746e-247	ENSMUSG00000044533	Rps2
S 2A	1.01621e-251	-1.14252	0.469	0.741	2.05437e-247	ENSMUSG00000042436	Mfap4
S 2A	6.91364e-251	0.663356	0.721	0.424	1.39766e-246	ENSMUSG00000033318	Gstt2
S 2A	3.56757e-250	-1.06048	0.167	0.534	7.21221e-246	ENSMUSG00000031431	Tsc22d3
S 2A	5.77506e-245	0.58432	0.874	0.681	1.16749e-240	ENSMUSG00000006205	Htra1
S 2A	2.14001e-244	0.497584	0.91	0.795	4.32624e-240	ENSMUSG00000006699	Cdc42
S 2A	1.38303e-243	0.614348	0.439	0.153	2.79593e-239	ENSMUSG00000030873	Scnn1b
S 2A	7.15003e-242	-0.980453	0.462	0.731	1.44545e-237	ENSMUSG00000022330	Osr2
S 2A	3.07234e-240	-1.10022	0.793	0.922	6.21104e-236	ENSMUSG00000002985	Apoe
S 2A	3.27882e-239	-0.976358	0.056	0.413	6.62846e-235	ENSMUSG00000045573	Penk
S 2A	1.52306e-238	-0.321105	0.99	0.988	3.07902e-234	ENSMUSG00000025794	Rpl14
S 2A	1.70392e-235	0.738683	0.249	0.044	3.44465e-231	ENSMUSG00000024486	Hbegf
S 2A	8.45132e-233	-0.763428	0.238	0.59	1.70852e-228	ENSMUSG00000032231	Anxa2
S 2A	2.585e-227	-0.673682	0.474	0.748	5.22584e-223	ENSMUSG00000078812	Eif5a
S 2A	9.4704e-227	0.33747	0.998	0.985	1.91454e-222	ENSMUSG00000064363	mt-Nd4
S 2A	1.83341e-223	0.296908	1	0.994	3.70643e-219	ENSMUSG00000064370	mt-Cytb
S 2A	2.57361e-219	-0.768376	0.223	0.575	5.20282e-215	ENSMUSG00000028063	Lmna
S 2A	4.54513e-219	0.477483	0.959	0.888	9.18844e-215	ENSMUSG00000021939	Ctsb
S 2A	6.87777e-217	0.715328	0.609	0.346	1.39041e-212	ENSMUSG00000044629	Cnrip1
S 2A	9.72715e-217	-0.642758	0.683	0.851	1.96644e-212	ENSMUSG00000000753	Serpinf1
S 2A	1.15985e-216	-0.748305	0.21	0.56	2.34476e-212	ENSMUSG00000063229	Ldha
S 2A	1.30393e-215	-0.880221	0.16	0.503	2.63602e-211	ENSMUSG00000014846	Tppp3
S 2A	1.33833e-213	0.526708	0.755	0.486	2.70557e-209	ENSMUSG00000022836	Mylk
S 2A	4.52545e-212	0.452711	0.256	0.053	9.14865e-208	ENSMUSG00000020297	Nsg2
S 2A	4.9618e-210	-0.540129	0.619	0.828	1.00308e-205	ENSMUSG00000030057	Cnbp
S 2A	4.98251e-210	-0.675713	0.337	0.689	1.00726e-205	ENSMUSG00000029810	Tmem176b
S 2A	8.46729e-209	0.522019	0.909	0.69	1.71175e-204	ENSMUSG00000032572	Col6a4
S 2A	4.60224e-208	0.74464	0.664	0.382	9.30388e-204	ENSMUSG00000041046	Ramp3
S 2A	1.96577e-207	0.583301	0.835	0.66	3.97401e-203	ENSMUSG00000046718	Bst2
S 2A	1.07729e-206	0.430213	0.974	0.916	2.17786e-202	ENSMUSG00000073411	H2-D1
S 2A	8.50905e-206	0.426259	0.982	0.847	1.72019e-201	ENSMUSG00000029322	Plac8
S 2A	6.83034e-205	-0.498991	0.652	0.848	1.38082e-200	ENSMUSG00000028639	Ybx1
S 2A	2.14514e-204	-0.689124	0.321	0.638	4.33661e-200	ENSMUSG00000019539	Rcn3
S 2A	8.18149e-204	0.453936	0.931	0.833	1.65397e-199	ENSMUSG00000015932	Dstn
S 2A	1.83423e-199	-0.698101	0.707	0.851	3.70809e-195	ENSMUSG00000031375	Bgn
S 2A	1.33364e-198	0.665372	0.467	0.191	2.69609e-194	ENSMUSG00000007682	Dio2
S 2A	4.50888e-198	0.543368	0.373	0.122	9.11515e-194	ENSMUSG00000074622	Mafb
S 2A	3.65067e-197	0.542624	0.672	0.416	7.38018e-193	ENSMUSG00000019818	Cd164
S 2A	3.03893e-194	0.616617	0.584	0.317	6.1435e-190	ENSMUSG00000022912	Pros1
S 2A	5.73102e-193	0.426291	0.281	0.071	1.15858e-188	ENSMUSG00000022747	St3gal6
S 2A	4.96333e-191	-0.458844	0.779	0.91	1.00339e-186	ENSMUSG00000037706	Cd81
S 2A	1.63732e-190	-0.789163	0.201	0.521	3.31001e-186	ENSMUSG00000020053	Igf1
S 2A	5.88278e-190	0.456985	0.806	0.528	1.18926e-185	ENSMUSG00000027996	Sfrp2
S 2A	9.02516e-189	0.57213	0.435	0.181	1.82453e-184	ENSMUSG00000021823	Vcl
S 2A	3.87394e-187	-0.679063	0.169	0.484	7.83155e-183	ENSMUSG00000038210	Hoxa11
S 2A	4.44809e-187	-0.539917	0.681	0.855	8.99226e-183	ENSMUSG00000009013	Dynll1
S 2A	1.48108e-184	0.60662	0.457	0.202	2.99416e-180	ENSMUSG00000028780	Sema3c
S 2A	2.85523e-184	-0.620466	0.303	0.611	5.77214e-180	ENSMUSG00000029622	Arpc1b
S 2A	1.57666e-183	0.520124	0.859	0.705	3.18737e-179	ENSMUSG00000006373	Pgrmc1
S 2A	3.50113e-181	0.470665	0.851	0.681	7.07789e-177	ENSMUSG00000022205	Sub1
S 2A	1.33806e-180	-0.615113	0.259	0.569	2.70501e-176	ENSMUSG00000003814	Calr
S 2A	4.93712e-179	0.522896	0.364	0.13	9.98088e-175	ENSMUSG00000073409	H2-Q6
S 2A	2.91844e-178	0.323849	0.148	0.016	5.89992e-174	ENSMUSG00000020524	Gria1
S 2A	1.68647e-176	-0.625262	0.051	0.337	3.40937e-172	ENSMUSG00000023336	Wfdc1
S 2A	1.34124e-175	-0.586941	0.317	0.628	2.71144e-171	ENSMUSG00000060703	Cd302
S 2A	1.99477e-175	-0.670206	0.221	0.525	4.03263e-171	ENSMUSG00000025511	Tspan4
S 2A	9.70503e-175	-0.59344	0.875	0.901	1.96197e-170	ENSMUSG00000017493	Igfbp4
S 2A	2.92848e-172	0.314277	0.991	0.959	5.92022e-168	ENSMUSG00000064345	mt-Nd2
S 2A	8.62257e-172	0.486596	0.741	0.541	1.74314e-167	ENSMUSG00000000278	Scpep1
S 2A	2.1384e-170	0.784887	0.323	0.103	4.32299e-166	ENSMUSG00000009185	Ccl8
S 2A	3.11539e-170	0.542476	0.611	0.363	6.29807e-166	ENSMUSG00000019843	Fyn
S 2A	8.70329e-170	0.507682	0.452	0.188	1.75946e-165	ENSMUSG00000002847	Pla1a
S 2A	1.09427e-169	-0.542995	0.654	0.819	2.21217e-165	ENSMUSG00000059796	Eif4a1
S 2A	2.88878e-169	-0.750793	0.374	0.634	5.83996e-165	ENSMUSG00000016494	Cd34
S 2A	9.66821e-169	0.441524	0.866	0.658	1.95453e-164	ENSMUSG00000026193	Fn1
S 2A	1.03707e-168	0.488386	0.565	0.306	2.09655e-164	ENSMUSG00000059060	Rad51b
S 2A	3.10823e-167	-0.538925	0.752	0.901	6.28359e-163	ENSMUSG00000001119	Col6a1
S 2A	6.07232e-167	0.764686	0.407	0.17	1.22758e-162	ENSMUSG00000036181	Hist1h1c
S 2A	3.40611e-166	0.589008	0.7	0.437	6.88578e-162	ENSMUSG00000040152	Thbs1
S 2A	5.36355e-166	0.426999	0.245	0.061	1.0843e-161	ENSMUSG00000000739	Sult5a1
S 2A	6.87425e-166	0.533626	0.598	0.358	1.3897e-161	ENSMUSG00000032412	Atp1b3
S 2A	1.42494e-164	0.523288	0.487	0.246	2.88067e-160	ENSMUSG00000031827	Cotl1
S 2A	2.26093e-164	-0.900596	0.19	0.485	4.57069e-160	ENSMUSG00000006360	Crip1
S 2A	2.31035e-164	0.473673	0.698	0.439	4.67061e-160	ENSMUSG00000001435	Col18a1
S 2A	3.24927e-163	-1.57715	0.064	0.333	6.56872e-159	ENSMUSG00000020427	Igfbp3
S 2A	1.72375e-161	-0.590757	0.693	0.825	3.48474e-157	ENSMUSG00000041959	S100a10
S 2A	6.90876e-161	0.507188	0.478	0.231	1.39668e-156	ENSMUSG00000061410	Zcchc14
S 2A	3.34561e-160	0.394533	0.901	0.792	6.76348e-156	ENSMUSG00000054428	Atpif1
S 2A	1.40299e-158	0.283954	1	0.995	2.83629e-154	ENSMUSG00000092341	Malat1
S 2A	1.33744e-154	-0.714439	0.253	0.54	2.70377e-150	ENSMUSG00000013584	Aldh1a2
S 2A	1.36628e-154	0.516445	0.564	0.324	2.76207e-150	ENSMUSG00000051495	Irf2bp2
S 2A	5.21087e-153	-0.668668	0.232	0.522	1.05343e-148	ENSMUSG00000045680	Tcf21
S 2A	1.04514e-152	0.49224	0.502	0.26	2.11286e-148	ENSMUSG00000015243	Abca1
S 2A	1.18707e-152	0.508039	0.642	0.423	2.39978e-148	ENSMUSG00000064215	Ifi27
S 2A	1.52182e-151	0.47843	0.715	0.473	3.07652e-147	ENSMUSG00000006344	Ggt5
S 2A	6.78641e-151	0.356841	0.959	0.879	1.37194e-146	ENSMUSG00000033307	Mif
S 2A	1.55286e-150	-0.458813	0.675	0.834	3.13926e-146	ENSMUSG00000032383	Ppib
S 2A	2.04648e-148	0.492215	0.872	0.76	4.13717e-144	ENSMUSG00000063856	Gpx1
S 2A	3.52585e-148	0.415826	0.904	0.717	7.12785e-144	ENSMUSG00000038393	Txnip
S 2A	3.62915e-148	0.352428	0.809	0.594	7.33669e-144	ENSMUSG00000046402	Rbp1
S 2A	4.77886e-148	-0.521831	0.718	0.855	9.66095e-144	ENSMUSG00000070436	Serpinh1
S 2A	7.55182e-148	0.296312	0.138	0.019	1.52668e-143	ENSMUSG00000052316	Lrrc15
S 2A	3.35534e-147	-0.276016	0.987	0.98	6.78316e-143	ENSMUSG00000060036	Rpl3
S 2A	5.4205e-147	-0.984878	0.474	0.695	1.09581e-142	ENSMUSG00000021025	Nfkbia
S 2A	3.29396e-145	-0.499905	0.332	0.612	6.65907e-141	ENSMUSG00000040212	Emp3
S 2A	1.1687e-143	-0.464772	0.429	0.684	2.36264e-139	ENSMUSG00000048076	Arf1
S 2A	8.68109e-143	0.294961	0.987	0.96	1.75497e-138	ENSMUSG00000090841	Myl6
S 2A	4.51829e-142	0.51363	0.663	0.436	9.13418e-138	ENSMUSG00000037664	Cdkn1c
S 2A	1.01377e-141	-0.281686	0.979	0.976	2.04944e-137	ENSMUSG00000032399	Rpl4
S 2A	1.10144e-140	-0.71573	0.706	0.838	2.22666e-136	ENSMUSG00000023224	Serping1
S 2A	3.28009e-140	0.610793	0.373	0.16	6.63102e-136	ENSMUSG00000040569	Slc26a7
S 2A	1.2506e-139	0.315345	0.203	0.049	2.52822e-135	ENSMUSG00000053040	Aph1c
S 2A	1.84756e-139	-0.603942	0.455	0.674	3.73503e-135	ENSMUSG00000000938	Hoxa10
S 2A	2.29971e-139	-0.588939	0.233	0.506	4.6491e-135	ENSMUSG00000034353	Ramp1
S 2A	9.29172e-138	0.418495	0.366	0.154	1.87841e-133	ENSMUSG00000028630	Dyrk2
S 2A	2.32849e-137	0.334156	0.196	0.046	4.70728e-133	ENSMUSG00000033453	Adamts15
S 2A	9.28389e-137	0.393384	0.738	0.523	1.87683e-132	ENSMUSG00000067818	Myl9
S 2A	2.72332e-136	-1.28944	0.031	0.258	5.50546e-132	ENSMUSG00000025784	Clec3b
S 2A	6.81232e-136	0.259512	0.132	0.019	1.37718e-131	ENSMUSG00000046607	Hrk
S 2A	5.59241e-133	0.460396	0.61	0.395	1.13056e-128	ENSMUSG00000023022	Lima1
S 2A	7.84853e-132	0.462807	0.449	0.23	1.58666e-127	ENSMUSG00000034951	Cog7
S 2A	3.00412e-131	0.361836	0.278	0.096	6.07313e-127	ENSMUSG00000038178	Slc43a2
S 2A	9.12734e-131	-0.517418	0.815	0.901	1.84518e-126	ENSMUSG00000023046	Igfbp6
S 2A	3.87473e-130	0.483972	0.437	0.22	7.83316e-126	ENSMUSG00000075010	AW112010
S 2A	9.33462e-130	-0.497118	0.035	0.26	1.88709e-125	ENSMUSG00000000184	Ccnd2
S 2A	1.85818e-129	0.350587	0.24	0.073	3.75651e-125	ENSMUSG00000023915	Tnfrsf21
S 2A	2.68006e-128	0.304862	0.954	0.888	5.41801e-124	ENSMUSG00000017466	Timp2
S 2A	5.76478e-128	-0.487167	0.067	0.301	1.16541e-123	ENSMUSG00000006442	Srm
S 2A	7.43162e-127	0.415048	0.674	0.459	1.50238e-122	ENSMUSG00000031328	Flna
S 2A	1.07108e-126	0.41181	0.617	0.383	2.16529e-122	ENSMUSG00000072812	Ahnak2
S 2A	1.12302e-126	0.348159	0.698	0.492	2.2703e-122	ENSMUSG00000028111	Ctsk
S 2A	6.43575e-126	-0.480332	0.2	0.465	1.30105e-121	ENSMUSG00000048332	Lhfp
S 2A	1.93913e-125	0.362786	0.307	0.118	3.92015e-121	ENSMUSG00000022788	Fgd4
S 2A	3.05013e-124	0.446432	0.518	0.293	6.16615e-120	ENSMUSG00000022358	Fbxo32
S 2A	5.45389e-124	-0.405629	0.485	0.718	1.10256e-119	ENSMUSG00000027404	Snrpb
S 2A	6.78833e-123	-0.267169	0.944	0.962	1.37233e-118	ENSMUSG00000048758	Rpl29
S 2A	7.16431e-123	-0.447825	0.494	0.718	1.44834e-118	ENSMUSG00000057666	Gapdh
S 2A	7.79273e-123	-0.819406	0.342	0.566	1.57538e-118	ENSMUSG00000021268	Meg3
S 2A	1.91353e-122	-0.491249	0.248	0.508	3.86839e-118	ENSMUSG00000018217	Pmp22
S 2A	5.6048e-122	-0.604685	0.054	0.276	1.13307e-117	ENSMUSG00000037211	Spry1
S 2A	1.01409e-121	-0.504465	0.164	0.418	2.05009e-117	ENSMUSG00000020484	Xbp1
S 2A	3.20504e-121	-0.399803	0.608	0.781	6.47932e-117	ENSMUSG00000025393	Atp5b
S 2A	1.39735e-120	0.376017	0.307	0.123	2.82489e-116	ENSMUSG00000018428	Akap1
S 2A	8.79186e-120	-0.519124	0.032	0.24	1.77736e-115	ENSMUSG00000006356	Crip2
S 2A	1.16587e-118	-0.82234	0.126	0.357	2.35691e-114	ENSMUSG00000024011	Pi16
S 2A	7.65801e-118	0.351753	0.25	0.086	1.54814e-113	ENSMUSG00000054555	Adam12
S 2A	1.06808e-117	0.339632	0.875	0.76	2.15923e-113	ENSMUSG00000032216	Nedd4
S 2A	1.36041e-117	-0.441176	0.25	0.511	2.75021e-113	ENSMUSG00000027642	Rpn2
S 2A	2.57679e-117	-0.375448	0.004	0.191	5.20924e-113	ENSMUSG00000066687	Zbtb16
S 2A	3.209e-117	0.265232	0.145	0.029	6.48732e-113	ENSMUSG00000032202	Rab27a
S 2A	4.30315e-117	0.416481	0.362	0.166	8.69924e-113	ENSMUSG00000027339	Rassf2
S 2A	7.54319e-117	-0.423608	0.232	0.495	1.52493e-112	ENSMUSG00000031422	Morf4l2
S 2A	1.50743e-116	-0.516337	0.012	0.204	3.04742e-112	ENSMUSG00000012428	Steap4
S 2A	2.02803e-116	0.315114	0.208	0.06	4.09986e-112	ENSMUSG00000055421	Pcdh9
S 2A	1.62682e-114	-0.663354	0.175	0.41	3.28879e-110	ENSMUSG00000029718	Pcolce
S 2A	1.83042e-114	0.422192	0.528	0.324	3.70039e-110	ENSMUSG00000013076	Amotl1
S 2A	3.56229e-114	-0.696486	0.301	0.538	7.20152e-110	ENSMUSG00000028214	Gem
S 2A	4.26232e-114	-0.597342	0.6	0.75	8.61671e-110	ENSMUSG00000031451	Gas6
S 2A	4.05696e-113	-0.464144	0.656	0.814	8.20156e-109	ENSMUSG00000020241	Col6a2
S 2A	1.13135e-112	0.403571	0.464	0.251	2.28714e-108	ENSMUSG00000060275	Nrg2
S 2A	1.93418e-112	0.326835	0.953	0.921	3.91015e-108	ENSMUSG00000009281	Rarres2
S 2A	2.64143e-111	0.416786	0.518	0.314	5.33992e-107	ENSMUSG00000030074	Gxylt2
S 2A	9.33587e-111	0.417315	0.445	0.25	1.88734e-106	ENSMUSG00000032194	Kank2
S 2A	1.9496e-110	0.347461	0.803	0.649	3.94132e-106	ENSMUSG00000031586	Rbpms
S 2A	3.42699e-110	-0.871495	0.162	0.394	6.928e-106	ENSMUSG00000055148	Klf2
S 2A	8.57039e-110	-0.527337	0.373	0.609	1.73259e-105	ENSMUSG00000008540	Mgst1
S 2A	3.11901e-109	0.401728	0.559	0.359	6.3054e-105	ENSMUSG00000002900	Lamb1
S 2A	4.18987e-109	-0.43795	0.357	0.597	8.47024e-105	ENSMUSG00000027248	Pdia3
S 2A	5.1612e-109	0.305164	0.222	0.072	1.04339e-104	ENSMUSG00000001334	Fndc5
S 2A	1.53802e-108	0.378655	0.299	0.124	3.10926e-104	ENSMUSG00000037111	Setd7
S 2A	2.03978e-108	0.394437	0.429	0.232	4.12362e-104	ENSMUSG00000019841	Rev3l
S 2A	2.50718e-108	-0.516401	0.098	0.319	5.06852e-104	ENSMUSG00000021567	Nkd2
S 2A	9.52956e-108	-0.938857	0.403	0.615	1.9265e-103	ENSMUSG00000071637	Cebpd
S 2A	1.48311e-107	-0.26714	0.919	0.955	2.99825e-103	ENSMUSG00000035242	Oaz1
S 2A	6.72837e-107	0.341885	0.344	0.159	1.36021e-102	ENSMUSG00000025779	Ly96
S 2A	1.25055e-106	-0.510698	0.027	0.215	2.52811e-102	ENSMUSG00000017969	Ptgis
S 2A	1.51843e-106	-0.408851	0.351	0.6	3.06965e-102	ENSMUSG00000071172	Srsf3
S 2A	6.07401e-106	-0.524115	0.352	0.578	1.22792e-101	ENSMUSG00000026547	Tagln2
S 2A	3.29515e-105	0.393616	0.63	0.454	6.66147e-101	ENSMUSG00000078453	Abracl
S 2A	6.41793e-105	-0.409984	0.062	0.269	1.29745e-100	ENSMUSG00000025810	Nrp1
S 2A	8.52843e-105	-0.645058	0.141	0.368	1.72411e-100	ENSMUSG00000037405	Icam1
S 2A	1.67622e-104	-0.451985	0.207	0.453	3.38866e-100	ENSMUSG00000041417	Pik3r1
S 2A	5.36577e-104	-0.406782	0.227	0.471	1.08475e-99	ENSMUSG00000038991	Txndc5
S 2A	1.31862e-103	-0.50217	0.271	0.507	2.66573e-99	ENSMUSG00000031770	Herpud1
S 2A	2.70038e-103	-0.46358	0.026	0.21	5.45908e-99	ENSMUSG00000021835	Bmp4
S 2A	2.81718e-103	-0.433423	0.955	0.954	5.69522e-99	ENSMUSG00000014313	Cox6c
S 2A	3.6568e-103	-0.394961	0.338	0.579	7.39259e-99	ENSMUSG00000028757	Ddost
S 2A	4.17893e-103	0.399299	0.37	0.188	8.44812e-99	ENSMUSG00000022180	Slc7a8
S 2A	5.84342e-103	0.346922	0.268	0.107	1.18131e-98	ENSMUSG00000046727	Cystm1
S 2A	9.94128e-103	0.400924	0.623	0.443	2.00973e-98	ENSMUSG00000024750	Zfand5
S 2A	1.39128e-102	-0.472122	0.142	0.371	2.81262e-98	ENSMUSG00000023367	Tmem176a
S 2A	1.41247e-102	0.252719	0.947	0.836	2.85545e-98	ENSMUSG00000027239	Mdk
S 2A	5.15038e-102	-0.957571	0.041	0.23	1.0412e-97	ENSMUSG00000003665	Has1
S 2A	5.47726e-102	-0.612658	0.448	0.629	1.10728e-97	ENSMUSG00000059824	Dbp
S 2A	7.51497e-102	0.521297	0.518	0.314	1.51923e-97	ENSMUSG00000020205	Phlda1
S 2A	1.30087e-101	-0.363743	0.028	0.211	2.62985e-97	ENSMUSG00000009687	Fxyd5
S 2A	1.65609e-101	-0.392175	0.184	0.419	3.34795e-97	ENSMUSG00000018042	Cyb5r3
S 2A	2.9454e-101	0.336829	0.267	0.103	5.95442e-97	ENSMUSG00000028211	Trp53inp1
S 2A	5.42686e-101	0.399248	0.358	0.175	1.09709e-96	ENSMUSG00000027596	a
S 2A	9.33525e-101	-0.364329	0.503	0.726	1.88721e-96	ENSMUSG00000029713	Gnb2
S 2A	2.43096e-100	-1.07277	0.004	0.167	4.91442e-96	ENSMUSG00000024164	C3
S 2A	2.53121e-100	0.375864	0.691	0.535	5.11709e-96	ENSMUSG00000073481	Marc2
S 2A	1.54613e-99	-0.337465	0.021	0.196	3.12567e-95	ENSMUSG00000061535	C1qtnf7
S 2A	1.91261e-98	-0.411655	0.051	0.241	3.86654e-94	ENSMUSG00000072941	Sod3
S 2A	3.66024e-98	0.313148	0.835	0.694	7.39954e-94	ENSMUSG00000060143	Gm10076
S 2A	4.4875e-98	-0.509932	0.385	0.589	9.07192e-94	ENSMUSG00000016319	Slc25a5
S 2A	1.26509e-97	-0.453068	0.625	0.769	2.5575e-93	ENSMUSG00000072235	Tuba1a
S 2A	1.67806e-97	-0.375118	0.276	0.517	3.39236e-93	ENSMUSG00000025651	Uqcrc1
S 2A	2.15235e-97	-0.322391	0.853	0.91	4.35119e-93	ENSMUSG00000020719	Ddx5
S 2A	2.37027e-97	0.347637	0.342	0.165	4.79173e-93	ENSMUSG00000040711	Sh3pxd2b
S 2A	1.0051e-96	-0.526185	0.258	0.483	2.03191e-92	ENSMUSG00000047714	Ppp1r2
S 2A	1.08064e-96	-1.0315	0.049	0.233	2.18462e-92	ENSMUSG00000022548	Apod
S 2A	3.841e-96	0.374394	0.307	0.138	7.76496e-92	ENSMUSG00000039671	Zmynd8
S 2A	5.43813e-96	0.372892	0.711	0.552	1.09937e-91	ENSMUSG00000030551	Nr2f2
S 2A	1.42027e-95	-0.375354	0.502	0.701	2.87122e-91	ENSMUSG00000024012	Mtch1
S 2A	1.67618e-95	-0.391851	0.274	0.512	3.38856e-91	ENSMUSG00000073889	Il11ra1
S 2A	3.49387e-95	0.391891	0.443	0.258	7.06321e-91	ENSMUSG00000072115	Ang
S 2A	2.3758e-94	0.451287	0.658	0.502	4.80291e-90	ENSMUSG00000031825	Crispld2
S 2A	2.68718e-94	-0.550471	0.306	0.523	5.43241e-90	ENSMUSG00000066705	Fxyd6
S 2A	3.73051e-94	0.399035	0.55	0.38	7.54159e-90	ENSMUSG00000072949	Acot1
S 2A	4.72651e-94	-0.837111	0.121	0.326	9.55511e-90	ENSMUSG00000024990	Rbp4
S 2A	4.78343e-94	-0.367794	0.113	0.324	9.67018e-90	ENSMUSG00000018672	Copz2
S 2A	5.63874e-94	0.273735	0.9	0.838	1.13993e-89	ENSMUSG00000022450	Ndufa6
S 2A	2.2986e-93	0.356941	0.648	0.49	4.64684e-89	ENSMUSG00000060373	Hnrnpc
S 2A	2.60835e-93	0.338856	0.739	0.601	5.27303e-89	ENSMUSG00000064367	mt-Nd5
S 2A	6.4626e-93	-0.356008	0.149	0.371	1.30648e-88	ENSMUSG00000023191	P3h3
S 2A	7.89855e-93	-0.362417	0.229	0.46	1.59677e-88	ENSMUSG00000022841	Ap2m1
S 2A	1.07073e-92	0.288311	0.49	0.273	2.16459e-88	ENSMUSG00000029816	Gpnmb
S 2A	3.7827e-92	0.384218	0.41	0.233	7.64711e-88	ENSMUSG00000033209	Ttc28
S 2A	1.93224e-91	-0.422046	0.247	0.473	3.90622e-87	ENSMUSG00000041736	Tspo
S 2A	6.60676e-91	-0.596628	0.146	0.346	1.33562e-86	ENSMUSG00000074207	Adh1
S 2A	8.18935e-91	0.289945	0.194	0.065	1.65556e-86	ENSMUSG00000032380	Dapk2
S 2A	2.18436e-90	0.341695	0.465	0.277	4.4159e-86	ENSMUSG00000026074	Map4k4
S 2A	6.51269e-90	-0.336525	0.059	0.243	1.31661e-85	ENSMUSG00000039476	Prrx2
S 2A	1.92208e-89	-0.396836	0.499	0.694	3.88567e-85	ENSMUSG00000001175	Calm1
S 2A	2.43949e-89	0.642997	0.525	0.369	4.93168e-85	ENSMUSG00000056708	Ier5
S 2A	1.25157e-88	-0.327297	0.594	0.767	2.53018e-84	ENSMUSG00000020738	Sumo2
S 2A	2.25753e-88	-0.365404	0.224	0.446	4.56382e-84	ENSMUSG00000109324	Prmt1
S 2A	3.993e-88	-0.428686	0.154	0.365	8.07225e-84	ENSMUSG00000044674	Fzd1
S 2A	4.58552e-88	-0.360652	0.128	0.338	9.27009e-84	ENSMUSG00000022389	Tef
S 2A	6.43731e-88	0.40453	0.327	0.161	1.30137e-83	ENSMUSG00000000120	Ngfr
S 2A	8.35672e-88	0.408431	0.498	0.323	1.68939e-83	ENSMUSG00000005533	Igf1r
S 2A	1.1064e-87	-0.32907	0.024	0.184	2.23669e-83	ENSMUSG00000044734	Serpinb1a
S 2A	2.36889e-87	-0.450902	0.044	0.214	4.78896e-83	ENSMUSG00000031595	Pdgfrl
S 2A	4.38505e-87	-0.375207	0.384	0.589	8.86482e-83	ENSMUSG00000062867	Impdh2
S 2A	1.28177e-86	0.279488	0.239	0.094	2.59123e-82	ENSMUSG00000035835	Plppr3
S 2A	1.34188e-86	-0.353545	0.393	0.616	2.71275e-82	ENSMUSG00000059005	Hnrnpa3
S 2A	1.6392e-86	-0.549188	0.031	0.193	3.31381e-82	ENSMUSG00000074971	Fibin
S 2A	2.71807e-86	-0.361618	0.37	0.589	5.49485e-82	ENSMUSG00000002059	Rab34
S 2A	4.39627e-86	0.372941	0.451	0.277	8.8875e-82	ENSMUSG00000019978	Epb41l2
S 2A	8.63762e-86	0.448247	0.566	0.39	1.74618e-81	ENSMUSG00000000078	Klf6
S 2A	4.42704e-85	-0.350435	0.169	0.384	8.94971e-81	ENSMUSG00000003038	Hmgn2
S 2A	6.76378e-85	-0.352761	0.286	0.506	1.36737e-80	ENSMUSG00000055681	Cope
S 2A	2.43003e-84	0.609431	0.348	0.183	4.91255e-80	ENSMUSG00000027750	Postn
S 2A	4.00932e-84	0.279028	0.186	0.063	8.10524e-80	ENSMUSG00000022353	Mtss1
S 2A	9.80621e-84	-0.353852	0.383	0.603	1.98242e-79	ENSMUSG00000032294	Pkm
S 2A	1.3005e-83	-0.339216	0.165	0.377	2.6291e-79	ENSMUSG00000023348	Trip6
S 2A	1.49784e-83	-0.341467	0.697	0.824	3.02803e-79	ENSMUSG00000018293	Pfn1
S 2A	2.05052e-83	0.296507	0.668	0.484	4.14534e-79	ENSMUSG00000015312	Gadd45b
S 2A	1.33326e-82	-1.34914	0.116	0.297	2.69532e-78	ENSMUSG00000003477	Inmt
S 2A	3.22839e-82	0.303992	0.25	0.107	6.52652e-78	ENSMUSG00000035184	Fam124a
S 2A	3.47904e-82	0.346156	0.368	0.204	7.03323e-78	ENSMUSG00000045973	Slc25a51
S 2A	4.67909e-82	-0.424342	0.028	0.185	9.45926e-78	ENSMUSG00000058427	Cxcl2
S 2A	3.93554e-81	0.290549	0.202	0.074	7.95608e-77	ENSMUSG00000011256	Adam19
S 2A	5.24482e-81	0.261063	0.195	0.07	1.06029e-76	ENSMUSG00000027412	Lpin3
S 2A	6.5293e-81	-0.417585	0.048	0.213	1.31996e-76	ENSMUSG00000008575	Nfib
S 2A	8.34036e-81	-0.443942	0.434	0.632	1.68609e-76	ENSMUSG00000022587	Ly6e
S 2A	1.29259e-80	-0.345978	0.074	0.252	2.61311e-76	ENSMUSG00000032010	Usp2
S 2A	1.32047e-80	-0.406041	0.318	0.528	2.66947e-76	ENSMUSG00000054675	Tmem119
S 2A	1.59406e-80	-0.461078	0.009	0.148	3.22256e-76	ENSMUSG00000022860	Chodl
S 2A	1.62014e-80	-0.315127	0.616	0.783	3.27528e-76	ENSMUSG00000023175	Bsg
S 2A	1.78029e-80	0.285204	0.233	0.095	3.59903e-76	ENSMUSG00000032220	Myo1e
S 2A	3.25387e-80	-0.361811	0.596	0.769	6.57802e-76	ENSMUSG00000075702	Selenom
S 2A	4.23562e-80	-0.444531	0.064	0.234	8.56274e-76	ENSMUSG00000026335	Pam
S 2A	4.78233e-80	-0.366689	0.077	0.255	9.66795e-76	ENSMUSG00000027820	Mme
S 2A	5.34066e-80	-0.330581	0.272	0.492	1.07967e-75	ENSMUSG00000060904	Arl1
S 2A	5.99164e-80	-0.350176	0.08	0.258	1.21127e-75	ENSMUSG00000036752	Tubb4b
S 2A	1.08182e-79	0.438093	0.668	0.473	2.187e-75	ENSMUSG00000020676	Ccl11
S 2A	2.12362e-79	-0.332084	0.111	0.303	4.2931e-75	ENSMUSG00000032184	Lysmd2
S 2A	2.34039e-79	-0.332421	0.25	0.472	4.73133e-75	ENSMUSG00000019370	Calm3
S 2A	2.83634e-79	-1.65097	0.076	0.25	5.73394e-75	ENSMUSG00000035385	Ccl2
S 2A	1.40239e-78	-0.552172	0.228	0.413	2.83508e-74	ENSMUSG00000050335	Lgals3
S 2A	1.773e-78	-0.348013	0.263	0.48	3.5843e-74	ENSMUSG00000029781	Fkbp9
S 2A	5.08225e-78	-0.379515	0.126	0.318	1.02743e-73	ENSMUSG00000028957	Per3
S 2A	5.85522e-78	-0.38457	0.94	0.95	1.18369e-73	ENSMUSG00000001025	S100a6
S 2A	5.88059e-78	-0.340004	0.176	0.379	1.18882e-73	ENSMUSG00000030189	Ybx3
S 2A	8.11102e-78	-0.327273	0.453	0.654	1.63972e-73	ENSMUSG00000032562	Gnai2
S 2A	8.36434e-78	0.353243	0.413	0.248	1.69093e-73	ENSMUSG00000064294	Aox3
S 2A	1.05731e-77	0.424069	0.621	0.452	2.13746e-73	ENSMUSG00000028128	F3
S 2A	1.59048e-77	-0.331759	0.268	0.487	3.21532e-73	ENSMUSG00000031353	Rbbp7
S 2A	1.8997e-77	-0.332474	0.279	0.494	3.84043e-73	ENSMUSG00000041355	Ssr2
S 2A	5.70602e-77	-0.332302	0.602	0.746	1.15353e-72	ENSMUSG00000026234	Ncl
S 2A	1.37787e-76	0.32921	0.499	0.33	2.78551e-72	ENSMUSG00000062901	Klhl24
S 2A	1.62939e-76	-0.328302	0.1	0.284	3.29397e-72	ENSMUSG00000019899	Lama2
S 2A	1.69804e-76	-0.299544	0.107	0.292	3.43275e-72	ENSMUSG00000024327	Slc39a7
S 2A	4.36761e-76	-0.35017	0.386	0.591	8.82957e-72	ENSMUSG00000034120	Srsf2
S 2A	4.36866e-76	0.253434	0.182	0.065	8.83168e-72	ENSMUSG00000061175	Fnip2
S 2A	4.46613e-76	-0.76374	0.628	0.749	9.02873e-72	ENSMUSG00000036446	Lum
S 2A	6.01909e-76	-0.354887	0.313	0.523	1.21682e-71	ENSMUSG00000025647	Shisa5
S 2A	7.3861e-76	-0.297542	0.006	0.136	1.49317e-71	ENSMUSG00000056054	S100a8
S 2A	1.11427e-75	0.286284	0.252	0.113	2.25261e-71	ENSMUSG00000020593	Lpin1
S 2A	1.36028e-75	-0.359859	0.127	0.315	2.74994e-71	ENSMUSG00000033538	Casp4
S 2A	1.8563e-75	-0.322928	0.377	0.585	3.7527e-71	ENSMUSG00000040385	Ppp1ca
S 2A	2.86947e-75	0.760538	0.458	0.307	5.80093e-71	ENSMUSG00000018102	Hist1h2bc
S 2A	4.35812e-75	0.302355	0.148	0.045	8.81038e-71	ENSMUSG00000097266	Gm26802
S 2A	5.83983e-75	-0.324757	0.221	0.427	1.18058e-70	ENSMUSG00000020388	Pdlim4
S 2A	6.03394e-75	-0.984557	0.177	0.363	1.21982e-70	ENSMUSG00000031762	Mt2
S 2A	8.18748e-75	0.385558	0.387	0.225	1.65518e-70	ENSMUSG00000022894	Adamts5
S 2A	1.14628e-74	-0.327147	0.287	0.506	2.31733e-70	ENSMUSG00000001833	Sept7
S 2A	1.7268e-74	-0.299782	0.099	0.281	3.4909e-70	ENSMUSG00000034165	Ccnd3
S 2A	2.43966e-74	-0.324312	0.265	0.478	4.93202e-70	ENSMUSG00000029328	Hnrnpdl
S 2A	7.79617e-74	0.324682	0.315	0.166	1.57607e-69	ENSMUSG00000024812	Tjp2
S 2A	1.04776e-73	-0.342511	0.41	0.605	2.11815e-69	ENSMUSG00000028333	Anp32b
S 2A	1.4411e-73	-0.313671	0.369	0.579	2.91334e-69	ENSMUSG00000008140	Emc10
S 2A	1.47942e-73	-0.282735	0.778	0.875	2.99079e-69	ENSMUSG00000066551	Hmgb1
S 2A	1.64854e-73	0.351707	0.516	0.359	3.33268e-69	ENSMUSG00000029467	Atp2a2
S 2A	1.72314e-73	-0.30016	0.202	0.408	3.48351e-69	ENSMUSG00000002524	Puf60
S 2A	2.80433e-73	-0.286835	0.031	0.175	5.66924e-69	ENSMUSG00000028019	Pdgfc
S 2A	9.89535e-73	0.293081	0.381	0.214	2.00044e-68	ENSMUSG00000029673	Auts2
S 2A	1.18395e-72	-0.296539	0.59	0.747	2.39347e-68	ENSMUSG00000001794	Capns1
S 2A	2.77405e-72	0.277422	0.779	0.689	5.60803e-68	ENSMUSG00000047843	Bri3
S 2A	1.47851e-71	-0.308788	0.918	0.932	2.98896e-67	ENSMUSG00000015656	Hspa8
S 2A	2.55008e-71	-0.395554	0.717	0.823	5.15524e-67	ENSMUSG00000027907	S100a11
S 2A	3.26096e-71	0.257571	0.16	0.055	6.59236e-67	ENSMUSG00000037434	Slc30a1
S 2A	1.00212e-70	-0.302848	0.159	0.348	2.02589e-66	ENSMUSG00000035478	Mbd3
S 2A	1.043e-70	-0.331623	0.557	0.729	2.10853e-66	ENSMUSG00000030695	Aldoa
S 2A	1.16761e-70	-0.354852	0.379	0.564	2.36044e-66	ENSMUSG00000029430	Ran
S 2A	3.10576e-70	-0.328965	0.227	0.426	6.27861e-66	ENSMUSG00000039007	Cpq
S 2A	3.76102e-70	-0.318323	0.328	0.534	7.60328e-66	ENSMUSG00000025066	Sfr1
S 2A	5.84583e-70	0.283123	0.278	0.138	1.18179e-65	ENSMUSG00000015745	Plekho1
S 2A	1.70973e-69	-0.327072	0.437	0.633	3.4564e-65	ENSMUSG00000042079	Hnrnpf
S 2A	1.73476e-69	-0.285565	0.026	0.162	3.50698e-65	ENSMUSG00000055368	Slc6a2
S 2A	4.07446e-69	0.310064	0.502	0.355	8.23692e-65	ENSMUSG00000031983	2310022B05Rik
S 2A	4.93119e-69	0.332518	0.279	0.142	9.96888e-65	ENSMUSG00000043719	Col6a6
S 2A	5.02005e-69	-0.497236	0.128	0.301	1.01485e-64	ENSMUSG00000022661	Cd200
S 2A	5.6288e-69	0.339568	0.542	0.378	1.13792e-64	ENSMUSG00000035258	Abi3bp
S 2A	1.10113e-68	-0.593738	0.267	0.448	2.22604e-64	ENSMUSG00000075602	Ly6a
S 2A	1.33132e-68	-0.306272	0.331	0.533	2.6914e-64	ENSMUSG00000004897	Hdgf
S 2A	2.0896e-68	-0.3531	0.459	0.63	4.22434e-64	ENSMUSG00000006057	Atp5g1
S 2A	1.28036e-67	0.320796	0.353	0.205	2.58838e-63	ENSMUSG00000032009	Sesn3
S 2A	6.53964e-67	-0.306879	0.07	0.225	1.32205e-62	ENSMUSG00000016763	Scube1
S 2A	2.75578e-66	-0.30208	0.539	0.703	5.57109e-62	ENSMUSG00000029390	Tmed2
S 2A	3.78246e-66	-0.321079	0.064	0.215	7.64663e-62	ENSMUSG00000048387	Osr1
S 2A	6.07347e-66	-0.325041	0.182	0.37	1.22781e-61	ENSMUSG00000030934	Oat
S 2A	9.97679e-66	-0.451738	0.246	0.436	2.01691e-61	ENSMUSG00000021943	Gdf10
S 2A	2.26607e-65	-0.282291	0.042	0.179	4.5811e-61	ENSMUSG00000087201	Gm15261
S 2A	2.72582e-65	-0.256796	0.732	0.843	5.51052e-61	ENSMUSG00000037072	Selenof
S 2A	9.4081e-65	-0.304111	0.154	0.333	1.90194e-60	ENSMUSG00000041801	Phlda3
S 2A	9.71064e-65	-0.268502	0.085	0.244	1.9631e-60	ENSMUSG00000001555	Fkbp10
S 2A	1.05215e-64	-0.352192	0.542	0.698	2.12703e-60	ENSMUSG00000003420	Fcgrt
S 2A	1.07579e-64	-0.253117	0.079	0.238	2.17481e-60	ENSMUSG00000070003	Ssbp4
S 2A	1.32006e-64	-0.29718	0.059	0.205	2.66863e-60	ENSMUSG00000062563	Cys1
S 2A	1.67233e-64	0.362934	0.377	0.229	3.38078e-60	ENSMUSG00000090394	4930523C07Rik
S 2A	5.70536e-64	0.253142	0.741	0.606	1.15339e-59	ENSMUSG00000027188	Pamr1
S 2A	1.15193e-63	-0.394408	0.212	0.39	2.32875e-59	ENSMUSG00000032575	Manf
S 2A	1.72964e-63	-0.289705	0.336	0.532	3.49665e-59	ENSMUSG00000029048	Rer1
S 2A	1.95189e-63	-0.490861	0.064	0.206	3.94595e-59	ENSMUSG00000016194	Hsd11b1
S 2A	2.70127e-63	-0.268092	0.09	0.249	5.46088e-59	ENSMUSG00000020894	Vamp2
S 2A	3.11749e-63	0.297512	0.487	0.34	6.30232e-59	ENSMUSG00000042323	Pbrm1
S 2A	3.23188e-63	0.2655	0.234	0.11	6.53356e-59	ENSMUSG00000025612	Bach1
S 2A	4.6128e-63	-0.651487	0.114	0.27	9.32523e-59	ENSMUSG00000026249	Serpine2
S 2A	8.91908e-63	-0.284303	0.474	0.661	1.80308e-58	ENSMUSG00000029455	Aldh2
S 2A	1.49605e-62	0.313359	0.475	0.323	3.02441e-58	ENSMUSG00000036192	Rorb
S 2A	3.34213e-62	0.251565	0.911	0.846	6.75646e-58	ENSMUSG00000021250	Fos
S 2A	5.88738e-62	-0.285316	0.202	0.388	1.19019e-57	ENSMUSG00000041740	Rnf10
S 2A	9.10371e-62	0.291795	0.439	0.289	1.84041e-57	ENSMUSG00000028167	Bdh2
S 2A	9.22215e-62	0.250461	0.258	0.128	1.86435e-57	ENSMUSG00000038546	Ranbp9
S 2A	3.87524e-61	-0.258316	0.074	0.223	7.83418e-57	ENSMUSG00000038034	Igsf8
S 2A	6.1497e-61	-0.286898	0.258	0.446	1.24322e-56	ENSMUSG00000046865	Fbl
S 2A	7.59461e-61	-0.305932	0.21	0.392	1.53533e-56	ENSMUSG00000030341	Tnfrsf1a
S 2A	8.53922e-61	-0.317354	0.124	0.288	1.72629e-56	ENSMUSG00000025402	Nab2
S 2A	1.14715e-60	-0.303875	0.358	0.541	2.31908e-56	ENSMUSG00000025132	Arhgdia
S 2A	1.35968e-60	0.305873	0.373	0.229	2.74873e-56	ENSMUSG00000022177	Haus4
S 2A	1.77526e-60	0.333312	0.574	0.418	3.58887e-56	ENSMUSG00000048126	Col6a3
S 2A	3.60599e-60	-0.291398	0.301	0.492	7.28986e-56	ENSMUSG00000023456	Tpi1
S 2A	5.39546e-60	0.257157	0.233	0.112	1.09075e-55	ENSMUSG00000034593	Myo5a
S 2A	6.75836e-60	-0.485609	0.07	0.211	1.36627e-55	ENSMUSG00000023868	Pde10a
S 2A	1.39702e-59	-0.256745	0.121	0.286	2.82423e-55	ENSMUSG00000056076	Eif3b
S 2A	1.50022e-59	-0.278455	0.477	0.653	3.03284e-55	ENSMUSG00000021877	Arf4
S 2A	6.47952e-59	0.337921	0.367	0.219	1.3099e-54	ENSMUSG00000029671	Wnt16
S 2A	7.34864e-59	-0.280839	0.276	0.466	1.4856e-54	ENSMUSG00000030007	Cct7
S 2A	2.4341e-58	-0.272797	0.225	0.409	4.92077e-54	ENSMUSG00000059552	Trp53
S 2A	3.27835e-58	0.287563	0.236	0.116	6.62752e-54	ENSMUSG00000030102	Itpr1
S 2A	3.91206e-58	0.260317	0.713	0.619	7.90862e-54	ENSMUSG00000028464	Tpm2
S 2A	4.22928e-58	-0.270741	0.674	0.805	8.54992e-54	ENSMUSG00000003380	Rabac1
S 2A	4.98992e-58	0.255052	0.704	0.601	1.00876e-53	ENSMUSG00000026034	Clk1
S 2A	5.04814e-58	0.491029	0.27	0.142	1.02053e-53	ENSMUSG00000000628	Hk2
S 2A	6.30071e-58	-0.283264	0.509	0.673	1.27375e-53	ENSMUSG00000058569	Tmed9
S 2A	8.81862e-58	-0.375211	0.268	0.436	1.78277e-53	ENSMUSG00000052040	Klf13
S 2A	1.0946e-57	-0.274913	0.383	0.575	2.21285e-53	ENSMUSG00000006304	Arpc2
S 2A	2.74968e-57	-0.338018	0.272	0.444	5.55875e-53	ENSMUSG00000037601	Nme1
S 2A	5.07566e-57	0.289597	0.397	0.256	1.02609e-52	ENSMUSG00000070858	Gm1673
S 2A	6.55304e-57	-0.255229	0.08	0.224	1.32476e-52	ENSMUSG00000028047	Thbs3
S 2A	1.17531e-56	-0.271361	0.293	0.481	2.37601e-52	ENSMUSG00000020496	Rnf187
S 2A	1.24664e-56	-0.283111	0.108	0.262	2.5202e-52	ENSMUSG00000008035	Mid1ip1
S 2A	1.66371e-56	-0.284576	0.454	0.633	3.36336e-52	ENSMUSG00000031231	Cox7b
S 2A	1.68656e-56	-0.273574	0.177	0.343	3.40955e-52	ENSMUSG00000030357	Fkbp4
S 2A	2.28615e-56	-0.262309	0.59	0.749	4.62168e-52	ENSMUSG00000022174	Dad1
S 2A	4.17188e-56	-0.298561	0.033	0.153	8.43388e-52	ENSMUSG00000020953	Coch
S 2A	6.929e-56	-0.258727	0.08	0.223	1.40077e-51	ENSMUSG00000038776	Ephx1
S 2A	7.59148e-56	-0.282746	0.229	0.406	1.53469e-51	ENSMUSG00000074457	S100a16
S 2A	1.17274e-55	-0.298143	0.202	0.374	2.37081e-51	ENSMUSG00000023092	Fhl1
S 2A	1.62524e-55	0.301444	0.404	0.27	3.28559e-51	ENSMUSG00000019528	Gyg
S 2A	1.96721e-55	0.271038	0.248	0.128	3.97692e-51	ENSMUSG00000038301	Snx10
S 2A	2.19448e-55	-0.354472	0.264	0.437	4.43636e-51	ENSMUSG00000045658	Pid1
S 2A	2.85411e-55	-0.290028	0.216	0.39	5.76987e-51	ENSMUSG00000036103	Colec12
S 2A	2.85977e-55	-0.282461	0.535	0.697	5.78131e-51	ENSMUSG00000004980	Hnrnpa2b1
S 2A	4.63066e-55	-0.359417	0.381	0.545	9.36135e-51	ENSMUSG00000024659	Anxa1
S 2A	5.98198e-55	-0.516005	0.52	0.675	1.20932e-50	ENSMUSG00000026864	Hspa5
S 2A	1.0455e-54	-0.658681	0.796	0.845	2.11359e-50	ENSMUSG00000052837	Junb
S 2A	1.0468e-54	-0.643216	0.053	0.178	2.11622e-50	ENSMUSG00000028031	Dkk2
S 2A	1.19755e-54	0.292362	0.56	0.448	2.42097e-50	ENSMUSG00000024346	Pfdn1
S 2A	1.25585e-54	-0.441957	0.024	0.133	2.53884e-50	ENSMUSG00000031548	Sfrp1
S 2A	1.99835e-54	-0.278322	0.155	0.315	4.03986e-50	ENSMUSG00000026020	Nop58
S 2A	2.12513e-54	-0.274398	0.219	0.394	4.29616e-50	ENSMUSG00000079111	Kdelr2
S 2A	2.61997e-54	-0.252	0.263	0.45	5.29654e-50	ENSMUSG00000037373	Ctbp1
S 2A	3.23781e-54	0.281393	0.332	0.2	6.54556e-50	ENSMUSG00000056515	Rab31
S 2A	4.03747e-54	-0.320237	0.24	0.41	8.16215e-50	ENSMUSG00000031565	Fgfr1
S 2A	4.18376e-54	-0.348289	0.221	0.393	8.45789e-50	ENSMUSG00000027210	Meis2
S 2A	4.52134e-54	0.333609	0.67	0.528	9.14034e-50	ENSMUSG00000028195	Cyr61
S 2A	4.79393e-54	-0.2816	0.04	0.16	9.69141e-50	ENSMUSG00000056427	Slit3
S 2A	5.85748e-54	-0.303467	0.082	0.22	1.18415e-49	ENSMUSG00000023905	Tnfrsf12a
S 2A	7.59689e-54	-0.339088	0.151	0.306	1.53579e-49	ENSMUSG00000025981	Coq10b
S 2A	9.60175e-54	0.265998	0.226	0.112	1.94109e-49	ENSMUSG00000027381	Bcl2l11
S 2A	1.89562e-53	0.270135	0.346	0.214	3.83219e-49	ENSMUSG00000025950	Idh1
S 2A	1.99525e-53	0.292779	0.353	0.225	4.03361e-49	ENSMUSG00000027935	Rab13
S 2A	2.4532e-53	-0.290924	0.16	0.321	4.95938e-49	ENSMUSG00000053007	Creb5
S 2A	3.59934e-53	-0.280671	0.196	0.363	7.27643e-49	ENSMUSG00000014329	Bicc1
S 2A	4.1431e-53	-0.283957	0.521	0.689	8.3757e-49	ENSMUSG00000021134	Srsf5
S 2A	4.74395e-53	-0.543067	0.372	0.522	9.59038e-49	ENSMUSG00000028967	Errfi1
S 2A	6.82968e-53	-0.279024	0.3	0.475	1.38069e-48	ENSMUSG00000018446	C1qbp
S 2A	7.00619e-53	-0.280639	0.399	0.578	1.41637e-48	ENSMUSG00000063480	Snu13
S 2A	7.3964e-53	-0.311528	0.274	0.442	1.49526e-48	ENSMUSG00000023942	Slc29a1
S 2A	1.67849e-52	0.288189	0.402	0.274	3.39325e-48	ENSMUSG00000005103	Wdr1
S 2A	2.6607e-52	-0.256544	0.225	0.4	5.37887e-48	ENSMUSG00000018583	G3bp1
S 2A	3.05706e-52	-0.255993	0.078	0.214	6.18015e-48	ENSMUSG00000028032	Papss1
S 2A	4.32079e-52	0.263547	0.266	0.147	8.7349e-48	ENSMUSG00000075415	Fnbp1
S 2A	4.79499e-52	0.258316	0.206	0.1	9.69356e-48	ENSMUSG00000021260	Hhipl1
S 2A	5.92696e-52	0.276987	0.256	0.138	1.19819e-47	ENSMUSG00000023951	Vegfa
S 2A	6.62461e-52	0.27904	0.259	0.143	1.33923e-47	ENSMUSG00000046618	Olfml2a
S 2A	6.65037e-52	-0.609252	0.896	0.911	1.34444e-47	ENSMUSG00000018593	Sparc
S 2A	9.73453e-52	-0.264208	0.019	0.122	1.96793e-47	ENSMUSG00000016024	Lbp
S 2A	1.33661e-51	-0.295469	0.208	0.373	2.70209e-47	ENSMUSG00000032014	Oaf
S 2A	1.77377e-51	-0.273729	0.237	0.408	3.58585e-47	ENSMUSG00000025980	Hspd1
S 2A	3.56406e-51	0.30257	0.362	0.235	7.2051e-47	ENSMUSG00000040433	Zbtb38
S 2A	3.68846e-51	-0.258853	0.317	0.497	7.45658e-47	ENSMUSG00000068039	Tcp1
S 2A	5.06327e-51	-0.259714	0.088	0.224	1.02359e-46	ENSMUSG00000021186	Fbln5
S 2A	6.87499e-51	0.300047	0.597	0.489	1.38985e-46	ENSMUSG00000032525	Nktr
S 2A	7.41369e-51	-0.272188	0.697	0.807	1.49875e-46	ENSMUSG00000041697	Cox6a1
S 2A	9.88027e-51	-0.268424	0.144	0.296	1.99739e-46	ENSMUSG00000033760	Rbm4b
S 2A	1.54573e-50	0.299607	0.377	0.246	3.12485e-46	ENSMUSG00000005125	Ndrg1
S 2A	2.18427e-50	-0.351251	0.366	0.522	4.41573e-46	ENSMUSG00000055172	C1ra
S 2A	3.83205e-50	0.271041	0.616	0.505	7.74688e-46	ENSMUSG00000032366	Tpm1
S 2A	6.08021e-50	-0.299208	0.048	0.165	1.22918e-45	ENSMUSG00000026399	Cd55
S 2A	9.23583e-50	0.274937	0.291	0.174	1.86711e-45	ENSMUSG00000050188	Lsm10
S 2A	1.76079e-49	-0.276604	0.352	0.515	3.55962e-45	ENSMUSG00000005732	Ranbp1
S 2A	2.93069e-49	0.273881	0.367	0.238	5.92468e-45	ENSMUSG00000032097	Ddx6
S 2A	5.34091e-49	0.293418	0.485	0.361	1.07972e-44	ENSMUSG00000046447	Camk2n1
S 2A	5.96167e-49	0.256544	0.349	0.221	1.20521e-44	ENSMUSG00000020097	Sgpl1
S 2A	7.32092e-49	-0.27183	0.044	0.158	1.48e-44	ENSMUSG00000041324	Inhba
S 2A	8.16726e-49	0.261608	0.614	0.508	1.65109e-44	ENSMUSG00000031875	Cmtm3
S 2A	1.23494e-48	0.318159	0.204	0.101	2.49656e-44	ENSMUSG00000050071	Bex1
S 2A	1.23525e-48	-0.283997	0.433	0.602	2.49718e-44	ENSMUSG00000047907	Tshz2
S 2A	1.40445e-48	0.468337	0.188	0.089	2.83923e-44	ENSMUSG00000030111	A2m
S 2A	3.64782e-48	0.261773	0.313	0.19	7.37444e-44	ENSMUSG00000029126	Nsg1
S 2A	4.70697e-48	0.270966	0.341	0.217	9.51561e-44	ENSMUSG00000055320	Tead1
S 2A	9.34949e-48	-0.250451	0.404	0.571	1.89009e-43	ENSMUSG00000060860	Ube2s
S 2A	1.23049e-47	0.307654	0.264	0.151	2.48756e-43	ENSMUSG00000059974	Ntm
S 2A	1.55612e-47	0.25863	0.553	0.43	3.14586e-43	ENSMUSG00000004665	Cnn2
S 2A	2.92258e-47	-0.367147	0.075	0.194	5.90829e-43	ENSMUSG00000041577	Prelp
S 2A	1.54014e-46	-0.280076	0.077	0.201	3.11355e-42	ENSMUSG00000032265	Fam46a
S 2A	2.22745e-46	-0.333665	0.019	0.113	4.50302e-42	ENSMUSG00000079018	Ly6c1
S 2A	2.30019e-46	0.277158	0.377	0.252	4.65007e-42	ENSMUSG00000037242	Clic4
S 2A	2.62602e-46	-0.264368	0.014	0.105	5.30876e-42	ENSMUSG00000090387	Gm17056
S 2A	3.50675e-46	0.271081	0.509	0.395	7.08924e-42	ENSMUSG00000035851	Ythdc1
S 2A	4.62675e-46	-0.387971	0.11	0.243	9.35345e-42	ENSMUSG00000038037	Socs1
S 2A	1.20054e-45	-0.332433	0.148	0.288	2.42702e-41	ENSMUSG00000031613	Hpgd
S 2A	1.72488e-45	-0.362897	0.34	0.487	3.48702e-41	ENSMUSG00000026473	Glul
S 2A	3.43711e-45	0.259661	0.322	0.203	6.94846e-41	ENSMUSG00000039159	Ube2h
S 2A	6.53703e-45	-0.65637	0.245	0.385	1.32153e-40	ENSMUSG00000003541	Ier3
S 2A	1.17368e-44	0.270769	0.449	0.325	2.37271e-40	ENSMUSG00000025203	Scd2
S 2A	2.2848e-44	-0.308435	0.241	0.391	4.61895e-40	ENSMUSG00000001473	Tubb6
S 2A	2.44609e-44	-0.383143	0.196	0.336	4.94502e-40	ENSMUSG00000042821	Snai1
S 2A	2.55436e-44	-0.250857	0.283	0.448	5.16389e-40	ENSMUSG00000019943	Atp2b1
S 2A	2.55557e-44	-0.399188	0.36	0.506	5.16635e-40	ENSMUSG00000020810	Cygb
S 2A	6.89559e-44	-0.252738	0.517	0.656	1.39401e-39	ENSMUSG00000046434	Hnrnpa1
S 2A	9.18011e-44	-0.272051	0.219	0.373	1.85585e-39	ENSMUSG00000039197	Adk
S 2A	1.68792e-43	0.354439	0.266	0.157	3.41229e-39	ENSMUSG00000039910	Cited2
S 2A	3.01675e-43	0.2638	0.509	0.397	6.09867e-39	ENSMUSG00000033713	Foxn3
S 2A	8.74477e-43	-0.785635	0.445	0.562	1.76784e-38	ENSMUSG00000053113	Socs3
S 2A	2.03182e-42	0.276122	0.476	0.36	4.10752e-38	ENSMUSG00000065947	mt-Nd4l
S 2A	2.53991e-42	-0.28066	0.305	0.46	5.13469e-38	ENSMUSG00000022261	Sdc2
S 2A	3.48736e-42	-0.529539	0.247	0.377	7.05005e-38	ENSMUSG00000024678	Ms4a4d
S 2A	7.26504e-42	-0.261571	0.142	0.279	1.4687e-37	ENSMUSG00000030096	Slc6a6
S 2A	8.73077e-42	0.285582	0.355	0.234	1.76501e-37	ENSMUSG00000046818	Ddit4l
S 2A	1.10202e-41	-0.252839	0.291	0.447	2.22785e-37	ENSMUSG00000005873	Reep5
S 2A	2.56067e-41	-0.296313	0.124	0.252	5.17664e-37	ENSMUSG00000032515	Csrnp1
S 2A	3.13899e-41	0.25058	0.551	0.452	6.34579e-37	ENSMUSG00000020376	Rnf130
S 2A	8.8997e-41	0.251602	0.457	0.341	1.79916e-36	ENSMUSG00000039852	Rere
S 2A	8.94697e-41	-0.275008	0.253	0.403	1.80872e-36	ENSMUSG00000007097	Atp1a2
S 2A	3.17299e-40	0.268435	0.56	0.452	6.41452e-36	ENSMUSG00000064080	Fbln2
S 2A	4.6803e-40	-0.52487	0.305	0.444	9.46169e-36	ENSMUSG00000042745	Id1
S 2A	1.29034e-39	-0.529263	0.104	0.22	2.60856e-35	ENSMUSG00000049892	Rasd1
S 2A	3.08183e-39	0.250649	0.42	0.308	6.23022e-35	ENSMUSG00000037876	Jmjd1c
S 2A	6.32323e-39	0.251283	0.367	0.257	1.2783e-34	ENSMUSG00000020594	Pum2
S 2A	9.28263e-39	0.251906	0.294	0.188	1.87658e-34	ENSMUSG00000024811	Tnks2
S 2A	1.51973e-38	0.258289	0.411	0.305	3.07229e-34	ENSMUSG00000053644	Aldh7a1
S 2A	6.57849e-38	0.25026	0.408	0.301	1.32991e-33	ENSMUSG00000038733	Wdr26
S 2A	1.07e-37	-0.264331	0.41	0.558	2.16312e-33	ENSMUSG00000017707	Serinc3
S 2A	3.53429e-37	-0.788005	0.713	0.773	7.14491e-33	ENSMUSG00000031765	Mt1
S 2A	5.62548e-37	-0.309987	0.256	0.393	1.13725e-32	ENSMUSG00000022425	Enpp2
S 2A	6.64845e-37	0.267212	0.489	0.381	1.34405e-32	ENSMUSG00000024529	Lox
S 2A	1.1046e-36	-0.261014	0.06	0.159	2.23307e-32	ENSMUSG00000055653	Gpc3
S 2A	1.22583e-36	-0.379537	0.258	0.386	2.47813e-32	ENSMUSG00000048376	F2r
S 2A	3.17565e-36	-0.348598	0.13	0.248	6.41989e-32	ENSMUSG00000015568	Lpl
S 2A	5.62116e-36	0.262207	0.53	0.423	1.13637e-31	ENSMUSG00000020889	Nr1d1
S 2A	9.46427e-36	-0.257756	0.395	0.537	1.9133e-31	ENSMUSG00000069833	Ahnak
S 2A	1.45071e-35	-0.512782	0.381	0.505	2.93276e-31	ENSMUSG00000023034	Nr4a1
S 2A	2.97857e-35	-0.287882	0.056	0.151	6.02148e-31	ENSMUSG00000023067	Cdkn1a
S 2A	5.01554e-35	-0.815003	0.3	0.41	1.01394e-30	ENSMUSG00000021701	Plk2
S 2A	4.45777e-34	-0.250702	0.433	0.572	9.01184e-30	ENSMUSG00000027422	Rrbp1
S 2A	7.712e-34	-0.349814	0.223	0.348	1.55906e-29	ENSMUSG00000020467	Efemp1
S 2A	8.22377e-34	-0.628757	0.803	0.821	1.66252e-29	ENSMUSG00000026043	Col3a1
S 2A	2.19181e-33	-0.438636	0.089	0.189	4.43096e-29	ENSMUSG00000019850	Tnfaip3
S 2A	2.72753e-33	-0.257625	0.418	0.552	5.51397e-29	ENSMUSG00000020048	Hsp90b1
S 2A	3.02437e-33	-0.257741	0.669	0.769	6.11407e-29	ENSMUSG00000024646	Cyb5a
S 2A	4.13025e-32	-0.368663	0.73	0.774	8.34971e-28	ENSMUSG00000079017	Ifi27l2a
S 2A	1.03982e-31	-0.264635	0.416	0.538	2.1021e-27	ENSMUSG00000016458	Wt1
S 2A	1.28472e-31	0.283516	0.623	0.574	2.59719e-27	ENSMUSG00000051579	Tceal8
S 2A	1.31799e-31	-0.313485	0.367	0.487	2.66445e-27	ENSMUSG00000038156	Spon1
S 2A	4.92956e-30	-0.724378	0.589	0.649	9.9656e-26	ENSMUSG00000091971	Hspa1a
S 2A	1.59019e-28	-0.635776	0.056	0.136	3.21473e-24	ENSMUSG00000029380	Cxcl1
S 2A	1.3904e-27	-0.303044	0.534	0.632	2.81084e-23	ENSMUSG00000040128	Pnrc1
S 2A	7.08037e-27	-0.289981	0.101	0.191	1.43137e-22	ENSMUSG00000035673	Sbno2
S 2A	7.4883e-27	-0.37607	0.102	0.191	1.51384e-22	ENSMUSG00000073418	C4b
S 2A	2.60525e-25	-0.488306	0.258	0.359	5.26677e-21	ENSMUSG00000018899	Irf1
S 2A	4.72104e-25	-0.38246	0.111	0.196	9.54406e-21	ENSMUSG00000018920	Cxcl16
S 2A	7.17477e-25	-0.283814	0.036	0.101	1.45045e-20	ENSMUSG00000042254	Cilp
S 2A	9.67323e-24	-0.27169	0.288	0.393	1.95554e-19	ENSMUSG00000028108	Ecm1
S 2A	3.83542e-22	-0.28045	0.144	0.232	7.75369e-18	ENSMUSG00000019880	Rspo3
S 2A	7.92001e-22	-0.635771	0.51	0.568	1.60111e-17	ENSMUSG00000061353	Cxcl12
S 2A	9.61804e-22	-0.294515	0.654	0.749	1.94438e-17	ENSMUSG00000053560	Ier2
S 2A	5.87343e-21	0.269068	0.346	0.277	1.18737e-16	ENSMUSG00000042650	Alkbh5
S 2A	1.30613e-19	-0.375304	0.841	0.851	2.64047e-15	ENSMUSG00000021453	Gadd45g
S 2A	2.13474e-19	0.329277	0.544	0.504	4.31558e-15	ENSMUSG00000096210	H1f0
S 2A	2.46725e-19	-0.4756	0.054	0.115	4.98778e-15	ENSMUSG00000032291	Crabp1
S 2A	1.37224e-17	-0.29923	0.59	0.643	2.77412e-13	ENSMUSG00000022665	Ccdc80
S 2A	8.38753e-17	-0.427655	0.134	0.206	1.69562e-12	ENSMUSG00000034855	Cxcl10
S 2A	9.28479e-17	-0.439694	0.683	0.697	1.87701e-12	ENSMUSG00000029096	Htra3
S 2A	9.20755e-16	-0.660314	0.132	0.201	1.8614e-11	ENSMUSG00000035373	Ccl7
S 2A	2.47223e-15	-0.373685	0.718	0.755	4.99787e-11	ENSMUSG00000007872	Id3
S 2A	1.15799e-14	-0.581692	0.309	0.386	2.34099e-10	ENSMUSG00000035783	Acta2
S 2A	3.05396e-14	-0.418102	0.829	0.828	6.17388e-10	ENSMUSG00000056501	Cebpb
S 2A	3.07472e-12	-0.256716	0.194	0.261	6.21586e-08	ENSMUSG00000037679	Inf2
S 2A	9.87656e-09	0.252925	0.976	0.962	0.000199665	ENSMUSG00000016559	H3f3b
S 2A	4.05853e-08	-0.262047	0.415	0.353	0.000820471	ENSMUSG00000032085	Tagln
S 2A	6.32546e-06	-0.331315	0.746	0.771	0.127876	ENSMUSG00000020423	Btg2
S 2A	4.60366e-05	-0.364919	0.921	0.82	0.930677	ENSMUSG00000001506	Col1a1
S 2A	0.000116395	-0.362883	0.94	0.861	1	ENSMUSG00000029661	Col1a2
S 2B	0	1.00748	0.925	0.613	0	ENSMUSG00000022330	Osr2
S 2B	0	0.990316	0.904	0.515	0	ENSMUSG00000059824	Dbp
S 2B	0	0.960743	0.887	0.634	0	ENSMUSG00000042436	Mfap4
S 2B	0	0.84819	0.862	0.51	0	ENSMUSG00000016494	Cd34
S 2B	0	0.841858	0.557	0.194	0	ENSMUSG00000022661	Cd200
S 2B	0	0.388511	0.996	0.978	0	ENSMUSG00000060036	Rpl3
S 2B	0	0.324299	0.998	0.985	0	ENSMUSG00000008682	Rpl10
S 2B	0	-1.4657	0.353	0.739	0	ENSMUSG00000018339	Gpx3
S 2B	1.51108e-303	0.708572	0.544	0.18	3.05481e-299	ENSMUSG00000029671	Wnt16
S 2B	1.66449e-293	-2.16636	0.467	0.745	3.36494e-289	ENSMUSG00000044258	Ctla2a
S 2B	1.25547e-291	0.334365	0.998	0.989	2.53805e-287	ENSMUSG00000067274	Rplp0
S 2B	1.70742e-280	0.36831	0.996	0.968	3.45173e-276	ENSMUSG00000034994	Eef2
S 2B	2.88628e-274	0.347113	0.997	0.972	5.83491e-270	ENSMUSG00000032399	Rpl4
S 2B	1.24831e-272	0.302531	0.999	0.986	2.52358e-268	ENSMUSG00000025794	Rpl14
S 2B	5.3726e-260	0.375026	0.273	0.043	1.08613e-255	ENSMUSG00000026888	Grb14
S 2B	5.48572e-259	0.599609	0.662	0.301	1.10899e-254	ENSMUSG00000007097	Atp1a2
S 2B	4.07204e-258	-0.651501	0.981	0.976	8.23203e-254	ENSMUSG00000079523	Tmsb10
S 2B	5.98892e-257	-0.65159	0.839	0.91	1.21072e-252	ENSMUSG00000033307	Mif
S 2B	2.41662e-253	0.461954	0.378	0.095	4.88545e-249	ENSMUSG00000087201	Gm15261
S 2B	3.72786e-253	0.382719	0.282	0.049	7.53624e-249	ENSMUSG00000041261	Car8
S 2B	7.37724e-252	0.615818	0.738	0.388	1.49138e-247	ENSMUSG00000026473	Glul
S 2B	3.33674e-251	0.581951	0.611	0.264	6.74556e-247	ENSMUSG00000061080	Lsamp
S 2B	5.48811e-247	0.383783	0.996	0.984	1.10948e-242	ENSMUSG00000022108	Itm2b
S 2B	2.01283e-246	0.64403	0.939	0.722	4.06914e-242	ENSMUSG00000079017	Ifi27l2a
S 2B	1.54321e-245	0.530383	0.6	0.237	3.11976e-241	ENSMUSG00000024011	Pi16
S 2B	1.59804e-245	0.572428	0.718	0.337	3.23059e-241	ENSMUSG00000032011	Thy1
S 2B	8.43147e-245	0.724891	0.782	0.454	1.70451e-240	ENSMUSG00000021268	Meg3
S 2B	1.69409e-224	-0.841431	0.551	0.775	3.42478e-220	ENSMUSG00000000957	Mmp14
S 2B	1.47392e-215	0.508065	0.641	0.3	2.97967e-211	ENSMUSG00000004558	Ndrg2
S 2B	3.49763e-211	0.406981	0.26	0.051	7.07081e-207	ENSMUSG00000050069	Grem2
S 2B	1.20758e-209	-0.373008	0.997	0.993	2.44123e-205	ENSMUSG00000064354	mt-Co2
S 2B	3.23046e-209	0.637577	0.966	0.88	6.53069e-205	ENSMUSG00000008348	Ubc
S 2B	1.66039e-205	0.553681	0.628	0.3	3.35665e-201	ENSMUSG00000022425	Enpp2
S 2B	1.81835e-201	0.571674	0.519	0.218	3.67597e-197	ENSMUSG00000036381	P2ry14
S 2B	1.47649e-198	0.283198	0.997	0.983	2.98488e-194	ENSMUSG00000044533	Rps2
S 2B	2.34177e-197	0.424722	0.202	0.031	4.73413e-193	ENSMUSG00000036907	C1ql2
S 2B	1.20303e-196	-1.01233	0.039	0.358	2.43205e-192	ENSMUSG00000019278	Dpep1
S 2B	2.19573e-192	0.511062	0.743	0.434	4.43888e-188	ENSMUSG00000027875	Hmgcs2
S 2B	2.00445e-181	-0.303283	0.998	0.996	4.05219e-177	ENSMUSG00000064357	mt-Atp6
S 2B	7.19517e-181	0.599561	0.903	0.687	1.45458e-176	ENSMUSG00000053560	Ier2
S 2B	6.97415e-180	-0.744065	0.416	0.658	1.40989e-175	ENSMUSG00000031502	Col4a1
S 2B	1.79608e-179	0.434879	0.417	0.148	3.63095e-175	ENSMUSG00000072941	Sod3
S 2B	1.17585e-177	0.391805	0.944	0.768	2.3771e-173	ENSMUSG00000041560	Nop53
S 2B	1.23558e-175	-0.760825	0.468	0.681	2.49785e-171	ENSMUSG00000046402	Rbp1
S 2B	1.479e-172	-0.873495	0.251	0.552	2.98996e-168	ENSMUSG00000040152	Thbs1
S 2B	2.99107e-170	0.473152	0.662	0.358	6.04675e-166	ENSMUSG00000038210	Hoxa11
S 2B	1.51871e-169	0.523734	0.947	0.808	3.07023e-165	ENSMUSG00000052837	Junb
S 2B	6.24261e-167	0.397225	0.971	0.877	1.26201e-162	ENSMUSG00000017493	Igfbp4
S 2B	6.74336e-167	-0.583017	0.723	0.807	1.36324e-162	ENSMUSG00000050608	Minos1
S 2B	2.14071e-164	0.415981	0.509	0.221	4.32766e-160	ENSMUSG00000028957	Per3
S 2B	5.64657e-164	0.346468	0.936	0.786	1.14151e-159	ENSMUSG00000000753	Serpinf1
S 2B	3.29329e-163	0.400355	0.708	0.395	6.65771e-159	ENSMUSG00000031431	Tsc22d3
S 2B	6.11655e-163	0.461518	0.529	0.24	1.23652e-158	ENSMUSG00000060275	Nrg2
S 2B	5.02105e-160	-0.306374	0.999	0.996	1.01506e-155	ENSMUSG00000064358	mt-Co3
S 2B	2.07327e-158	0.387804	0.903	0.698	4.19132e-154	ENSMUSG00000006373	Pgrmc1
S 2B	7.05786e-157	0.41721	0.762	0.483	1.42682e-152	ENSMUSG00000045193	Cirbp
S 2B	1.04659e-155	-0.699689	0.894	0.919	2.11578e-151	ENSMUSG00000020473	Aebp1
S 2B	1.08111e-152	0.412706	0.373	0.136	2.18558e-148	ENSMUSG00000048387	Osr1
S 2B	2.81753e-152	-0.348806	0.997	0.994	5.69591e-148	ENSMUSG00000064370	mt-Cytb
S 2B	4.52009e-151	0.835484	0.603	0.334	9.13782e-147	ENSMUSG00000021701	Plk2
S 2B	5.44994e-148	-0.854419	0.069	0.342	1.10176e-143	ENSMUSG00000021390	Ogn
S 2B	2.17799e-147	-0.460143	0.794	0.845	4.40303e-143	ENSMUSG00000036781	Rps27l
S 2B	2.86231e-147	0.459644	0.681	0.403	5.78644e-143	ENSMUSG00000031770	Herpud1
S 2B	2.58653e-146	0.357406	0.977	0.851	5.22893e-142	ENSMUSG00000029322	Plac8
S 2B	6.45676e-145	0.361826	0.862	0.617	1.3053e-140	ENSMUSG00000003420	Fcgrt
S 2B	2.59904e-143	-0.383566	0.996	0.986	5.25422e-139	ENSMUSG00000064363	mt-Nd4
S 2B	1.23887e-142	-0.281551	0.999	0.994	2.5045e-138	ENSMUSG00000060126	Tpt1
S 2B	5.68012e-134	0.354278	0.413	0.175	1.14829e-129	ENSMUSG00000034472	Rasd2
S 2B	5.93183e-134	0.317984	0.378	0.147	1.19918e-129	ENSMUSG00000038776	Ephx1
S 2B	1.3567e-133	0.428842	0.814	0.587	2.74271e-129	ENSMUSG00000022665	Ccdc80
S 2B	2.27143e-133	-0.753085	0.048	0.292	4.59191e-129	ENSMUSG00000002847	Pla1a
S 2B	1.12925e-130	-1.00603	0.44	0.631	2.2829e-126	ENSMUSG00000049422	Chchd10
S 2B	2.25622e-130	0.280048	0.217	0.057	4.56118e-126	ENSMUSG00000024008	Cpne5
S 2B	1.30796e-128	0.379254	0.474	0.223	2.64417e-124	ENSMUSG00000021567	Nkd2
S 2B	6.83138e-127	0.264509	0.199	0.048	1.38103e-122	ENSMUSG00000026656	Fcgr2b
S 2B	1.15747e-126	0.359571	0.929	0.812	2.33994e-122	ENSMUSG00000001525	Tubb5
S 2B	4.37598e-126	-0.556365	0.851	0.891	8.84649e-122	ENSMUSG00000021876	Rnase4
S 2B	5.29335e-126	0.479545	0.841	0.601	1.0701e-121	ENSMUSG00000021025	Nfkbia
S 2B	5.32405e-126	0.514106	0.57	0.318	1.07631e-121	ENSMUSG00000059810	Rgs3
S 2B	2.37928e-125	0.275825	0.724	0.419	4.80996e-121	ENSMUSG00000013584	Aldh1a2
S 2B	3.22659e-125	0.368479	0.417	0.182	6.52288e-121	ENSMUSG00000002897	Il17ra
S 2B	3.69822e-125	0.740148	0.614	0.367	7.47633e-121	ENSMUSG00000042745	Id1
S 2B	6.58985e-123	0.375391	0.455	0.211	1.3322e-118	ENSMUSG00000031613	Hpgd
S 2B	1.92333e-122	0.443935	0.752	0.493	3.8882e-118	ENSMUSG00000069763	Tmem100
S 2B	1.45983e-121	0.357265	0.668	0.4	2.9512e-117	ENSMUSG00000018217	Pmp22
S 2B	2.22107e-121	0.308404	0.945	0.791	4.49011e-117	ENSMUSG00000031375	Bgn
S 2B	4.76859e-121	0.271632	0.16	0.033	9.64018e-117	ENSMUSG00000038550	Ciart
S 2B	6.98312e-120	0.323736	0.936	0.788	1.41171e-115	ENSMUSG00000058135	Gstm1
S 2B	2.72595e-119	-0.695535	0.263	0.497	5.51078e-115	ENSMUSG00000048126	Col6a3
S 2B	3.36723e-119	-0.371448	0.973	0.964	6.80719e-115	ENSMUSG00000064345	mt-Nd2
S 2B	3.43597e-119	-0.316655	0.948	0.946	6.94616e-115	ENSMUSG00000038717	Atp5l
S 2B	2.83649e-117	0.336074	0.406	0.181	5.73424e-113	ENSMUSG00000021846	Peli2
S 2B	1.22855e-116	0.352172	0.483	0.235	2.48363e-112	ENSMUSG00000064294	Aox3
S 2B	2.60224e-116	0.797111	0.467	0.237	5.26069e-112	ENSMUSG00000024990	Rbp4
S 2B	3.85942e-116	0.384424	0.647	0.397	7.80219e-112	ENSMUSG00000020889	Nr1d1
S 2B	1.5492e-114	0.570194	0.383	0.173	3.13186e-110	ENSMUSG00000038037	Socs1
S 2B	1.67541e-114	-0.345153	0.998	0.992	3.38701e-110	ENSMUSG00000049775	Tmsb4x
S 2B	1.98798e-114	0.420708	0.446	0.218	4.01891e-110	ENSMUSG00000033355	Rtp4
S 2B	2.55516e-114	0.281456	0.282	0.1	5.16551e-110	ENSMUSG00000029576	Radil
S 2B	4.61681e-114	0.482893	0.657	0.417	9.33334e-110	ENSMUSG00000035828	Pim3
S 2B	1.61868e-113	-0.604335	0.297	0.513	3.27232e-109	ENSMUSG00000033420	Antxr1
S 2B	4.76738e-112	0.367833	0.806	0.585	9.63773e-108	ENSMUSG00000000938	Hoxa10
S 2B	2.65987e-111	0.28866	0.282	0.102	5.3772e-107	ENSMUSG00000025498	Irf7
S 2B	8.43521e-111	0.407461	0.6	0.352	1.70526e-106	ENSMUSG00000052040	Klf13
S 2B	1.19181e-110	0.35988	0.523	0.279	2.40937e-106	ENSMUSG00000050397	Foxl2
S 2B	4.96181e-110	0.328194	0.359	0.154	1.00308e-105	ENSMUSG00000028020	Glrb
S 2B	5.31455e-110	0.279761	0.309	0.118	1.07439e-105	ENSMUSG00000003279	Dlgap1
S 2B	1.86294e-109	0.341283	0.522	0.282	3.76612e-105	ENSMUSG00000023094	Msrb2
S 2B	1.01767e-108	0.309531	0.489	0.246	2.05732e-104	ENSMUSG00000022389	Tef
S 2B	2.03811e-108	0.298056	0.378	0.165	4.12025e-104	ENSMUSG00000030401	Rtn2
S 2B	2.35086e-108	0.348053	0.89	0.702	4.75251e-104	ENSMUSG00000072235	Tuba1a
S 2B	5.37438e-108	0.263417	0.975	0.895	1.08648e-103	ENSMUSG00000027523	Gnas
S 2B	5.77715e-108	0.318557	0.566	0.319	1.16791e-103	ENSMUSG00000021814	Anxa7
S 2B	5.57155e-107	-0.873558	0.492	0.641	1.12635e-102	ENSMUSG00000055435	Maf
S 2B	1.38426e-106	-0.952171	0.443	0.594	2.79842e-102	ENSMUSG00000000901	Mmp11
S 2B	2.45044e-106	-0.341047	0.965	0.95	4.95382e-102	ENSMUSG00000063882	Uqcrh
S 2B	2.55452e-106	0.392667	0.897	0.734	5.16422e-102	ENSMUSG00000020423	Btg2
S 2B	1.70832e-105	0.509153	0.944	0.826	3.45354e-101	ENSMUSG00000021453	Gadd45g
S 2B	2.46751e-105	-0.688262	0.519	0.673	4.98832e-101	ENSMUSG00000022324	Matn2
S 2B	2.56189e-105	0.329254	0.49	0.248	5.17912e-101	ENSMUSG00000034614	Pik3ip1
S 2B	1.4748e-104	0.329638	0.381	0.174	2.98146e-100	ENSMUSG00000032010	Usp2
S 2B	2.19774e-104	0.390925	0.517	0.289	4.44296e-100	ENSMUSG00000008384	Sertad1
S 2B	3.86356e-104	-0.524874	0.972	0.973	7.81057e-100	ENSMUSG00000029580	Actb
S 2B	1.12646e-103	0.323308	0.477	0.25	2.27724e-99	ENSMUSG00000000959	Oxa1l
S 2B	3.83398e-103	0.325005	0.592	0.346	7.75078e-99	ENSMUSG00000056737	Capg
S 2B	4.93685e-103	0.325874	0.554	0.312	9.98033e-99	ENSMUSG00000024782	Ak3
S 2B	9.60949e-103	-0.65459	0.543	0.707	1.94265e-98	ENSMUSG00000076431	Sox4
S 2B	2.06669e-102	0.304919	0.901	0.747	4.17803e-98	ENSMUSG00000022884	Eif4a2
S 2B	1.3715e-101	0.306654	0.405	0.192	2.77263e-97	ENSMUSG00000028268	Gbp3
S 2B	3.72088e-100	0.337546	0.479	0.258	7.52214e-96	ENSMUSG00000038193	Hand2
S 2B	5.17293e-100	-0.452784	0.459	0.623	1.04576e-95	ENSMUSG00000044894	Uqcrq
S 2B	1.47494e-99	-0.312145	0.997	0.992	2.98173e-95	ENSMUSG00000064351	mt-Co1
S 2B	1.51634e-99	-0.46196	0.743	0.825	3.06543e-95	ENSMUSG00000031740	Mmp2
S 2B	1.02469e-97	0.303943	0.594	0.353	2.07151e-93	ENSMUSG00000028756	Pink1
S 2B	7.08394e-97	0.269616	0.329	0.141	1.43209e-92	ENSMUSG00000030087	Klf15
S 2B	1.22327e-96	-0.453232	0.858	0.86	2.47296e-92	ENSMUSG00000027239	Mdk
S 2B	1.62364e-96	-0.428802	0.886	0.906	3.28235e-92	ENSMUSG00000017466	Timp2
S 2B	9.148e-96	0.293831	0.324	0.138	1.84936e-91	ENSMUSG00000062563	Cys1
S 2B	1.94475e-95	0.365597	0.927	0.798	3.93151e-91	ENSMUSG00000038418	Egr1
S 2B	4.59001e-94	0.293216	0.489	0.259	9.27917e-90	ENSMUSG00000020034	Tcp11l2
S 2B	8.41164e-94	0.320657	0.545	0.32	1.7005e-89	ENSMUSG00000036880	Acaa2
S 2B	9.23788e-94	-0.560194	0.912	0.913	1.86753e-89	ENSMUSG00000027447	Cst3
S 2B	2.1239e-93	0.377105	0.9	0.795	4.29367e-89	ENSMUSG00000033863	Klf9
S 2B	6.59268e-92	0.314657	0.721	0.503	1.33278e-87	ENSMUSG00000062867	Impdh2
S 2B	1.13287e-89	0.28156	0.443	0.23	2.29021e-85	ENSMUSG00000034341	Wbp2
S 2B	1.79186e-89	0.307689	0.244	0.09	3.62242e-85	ENSMUSG00000004655	Aqp1
S 2B	6.37678e-89	0.291248	0.374	0.179	1.28913e-84	ENSMUSG00000027820	Mme
S 2B	3.63552e-88	-0.567577	0.083	0.274	7.34957e-84	ENSMUSG00000074743	Thbd
S 2B	7.0388e-88	0.251583	0.571	0.326	1.42296e-83	ENSMUSG00000050335	Lgals3
S 2B	3.05977e-87	0.298791	0.4	0.198	6.18562e-83	ENSMUSG00000029561	Oasl2
S 2B	8.21436e-87	-0.615669	0.193	0.397	1.66062e-82	ENSMUSG00000020205	Phlda1
S 2B	1.14101e-86	0.410002	0.944	0.852	2.30667e-82	ENSMUSG00000052684	Jun
S 2B	2.12665e-86	-0.330153	0.993	0.984	4.29923e-82	ENSMUSG00000060802	B2m
S 2B	3.24117e-86	0.304654	0.411	0.212	6.55236e-82	ENSMUSG00000109697	Gm34030
S 2B	2.69513e-85	0.323411	0.25	0.098	5.44848e-81	ENSMUSG00000020953	Coch
S 2B	3.07777e-85	0.31982	0.412	0.211	6.22202e-81	ENSMUSG00000030096	Slc6a6
S 2B	5.62317e-85	0.267283	0.273	0.113	1.13678e-80	ENSMUSG00000028019	Pdgfc
S 2B	9.35915e-85	0.408048	0.611	0.394	1.89205e-80	ENSMUSG00000037465	Klf10
S 2B	1.63908e-84	0.269948	0.366	0.179	3.31356e-80	ENSMUSG00000020894	Vamp2
S 2B	2.22904e-84	-0.641653	0.413	0.566	4.50622e-80	ENSMUSG00000028111	Ctsk
S 2B	3.87093e-84	-1.31841	0.122	0.313	7.82547e-80	ENSMUSG00000020427	Igfbp3
S 2B	8.73718e-84	-0.505312	0.441	0.604	1.76631e-79	ENSMUSG00000098178	Gm42418
S 2B	1.03664e-83	0.290698	0.534	0.312	2.09568e-79	ENSMUSG00000036192	Rorb
S 2B	3.62598e-83	-0.540706	0.052	0.226	7.33027e-79	ENSMUSG00000023885	Thbs2
S 2B	7.76396e-83	0.308649	0.594	0.38	1.56956e-78	ENSMUSG00000026389	Steap3
S 2B	9.70481e-83	0.277417	0.706	0.469	1.96192e-78	ENSMUSG00000032231	Anxa2
S 2B	1.90568e-82	-0.558494	0.206	0.396	3.85252e-78	ENSMUSG00000028832	Stmn1
S 2B	2.18516e-82	-0.429665	0.653	0.749	4.41753e-78	ENSMUSG00000018819	Lsp1
S 2B	8.12885e-82	0.253654	0.958	0.884	1.64333e-77	ENSMUSG00000020719	Ddx5
S 2B	1.89441e-81	0.283343	0.514	0.299	3.82974e-77	ENSMUSG00000030067	Foxp1
S 2B	5.22832e-81	-0.395543	0.519	0.649	1.05696e-76	ENSMUSG00000067847	Romo1
S 2B	6.7558e-81	-0.501222	0.253	0.44	1.36575e-76	ENSMUSG00000028763	Hspg2
S 2B	1.81711e-80	-0.422862	0.316	0.5	3.67346e-76	ENSMUSG00000060032	H2afj
S 2B	1.0799e-79	0.286689	0.607	0.383	2.18312e-75	ENSMUSG00000022261	Sdc2
S 2B	2.90341e-79	0.266625	0.437	0.234	5.86953e-75	ENSMUSG00000037960	Card19
S 2B	9.51425e-79	-0.644515	0.206	0.393	1.9234e-74	ENSMUSG00000037686	Aspg
S 2B	1.83955e-78	-0.434292	0.261	0.442	3.71884e-74	ENSMUSG00000037601	Nme1
S 2B	4.87995e-77	0.273319	0.769	0.585	9.86531e-73	ENSMUSG00000029455	Aldh2
S 2B	1.47788e-76	0.305308	0.329	0.156	2.98768e-72	ENSMUSG00000074896	Ifit3
S 2B	2.26952e-76	0.278333	0.58	0.364	4.58805e-72	ENSMUSG00000023942	Slc29a1
S 2B	2.38994e-76	0.258414	0.617	0.397	4.8315e-72	ENSMUSG00000009291	Pttg1ip
S 2B	5.82169e-76	0.255937	0.346	0.17	1.17691e-71	ENSMUSG00000049119	Fam110b
S 2B	6.98527e-75	0.299114	0.212	0.08	1.41214e-70	ENSMUSG00000034459	Ifit1
S 2B	1.47613e-74	0.265386	0.554	0.345	2.98414e-70	ENSMUSG00000027810	Eif2a
S 2B	1.72869e-73	-0.411914	0.168	0.353	3.49471e-69	ENSMUSG00000026074	Map4k4
S 2B	2.3836e-73	0.252286	0.356	0.181	4.81868e-69	ENSMUSG00000033088	Triobp
S 2B	2.54827e-73	0.297376	0.671	0.471	5.15159e-69	ENSMUSG00000024659	Anxa1
S 2B	2.63691e-73	-0.383282	0.434	0.579	5.33079e-69	ENSMUSG00000000088	Cox5a
S 2B	4.04061e-73	-0.772502	0.438	0.584	8.1685e-69	ENSMUSG00000061353	Cxcl12
S 2B	5.67466e-73	0.319073	0.399	0.218	1.14719e-68	ENSMUSG00000025402	Nab2
S 2B	1.72153e-71	-0.509705	0.77	0.859	3.48024e-67	ENSMUSG00000001506	Col1a1
S 2B	5.46838e-71	0.252815	0.546	0.345	1.10549e-66	ENSMUSG00000039007	Cpq
S 2B	7.34312e-71	0.258744	0.324	0.158	1.48448e-66	ENSMUSG00000020773	Trim47
S 2B	9.19593e-70	0.250471	0.671	0.467	1.85905e-65	ENSMUSG00000040652	Oaz2
S 2B	3.68279e-69	0.255107	0.581	0.376	7.44512e-65	ENSMUSG00000044573	Acp1
S 2B	3.80034e-69	0.252321	0.114	0.028	7.68277e-65	ENSMUSG00000045730	Adrb2
S 2B	5.99421e-69	-0.405803	0.723	0.799	1.21179e-64	ENSMUSG00000063856	Gpx1
S 2B	1.00817e-68	-0.418839	0.209	0.386	2.03812e-64	ENSMUSG00000025203	Scd2
S 2B	4.31982e-68	-0.537733	0.115	0.283	8.73294e-64	ENSMUSG00000007682	Dio2
S 2B	4.87664e-68	0.404314	0.638	0.44	9.85861e-64	ENSMUSG00000023034	Nr4a1
S 2B	5.65857e-68	-0.406083	0.378	0.536	1.14394e-63	ENSMUSG00000031328	Flna
S 2B	6.60224e-68	-0.334802	0.676	0.749	1.33471e-63	ENSMUSG00000071528	Usmg5
S 2B	2.09205e-67	-0.361632	0.095	0.261	4.2293e-63	ENSMUSG00000056515	Rab31
S 2B	2.14002e-67	0.291755	0.45	0.26	4.32626e-63	ENSMUSG00000031636	Pdlim3
S 2B	2.72647e-67	-0.339283	0.734	0.796	5.51182e-63	ENSMUSG00000032216	Nedd4
S 2B	4.41738e-67	-0.683062	0.659	0.703	8.93017e-63	ENSMUSG00000029096	Htra3
S 2B	1.85509e-66	0.521244	0.321	0.165	3.75026e-62	ENSMUSG00000049892	Rasd1
S 2B	2.74008e-66	-0.360923	0.184	0.36	5.53935e-62	ENSMUSG00000024208	Uqcc2
S 2B	4.40662e-66	0.279216	0.701	0.506	8.90843e-62	ENSMUSG00000040435	Ppp1r15a
S 2B	5.70761e-66	0.255318	0.436	0.251	1.15385e-61	ENSMUSG00000043342	Hoxd9
S 2B	1.23486e-65	-0.471224	0.118	0.282	2.49639e-61	ENSMUSG00000038400	Pmepa1
S 2B	1.27556e-65	-0.418023	0.769	0.825	2.57867e-61	ENSMUSG00000061232	H2-K1
S 2B	1.17638e-64	-0.347729	0.604	0.685	2.37817e-60	ENSMUSG00000020163	Uqcr11
S 2B	1.56132e-64	0.528668	0.484	0.302	3.15635e-60	ENSMUSG00000018899	Irf1
S 2B	1.93343e-64	0.38003	0.686	0.501	3.90863e-60	ENSMUSG00000053113	Socs3
S 2B	2.02101e-64	0.2536	0.494	0.301	4.08567e-60	ENSMUSG00000003038	Hmgn2
S 2B	4.3557e-64	0.438296	0.444	0.273	8.80548e-60	ENSMUSG00000042821	Snai1
S 2B	6.37492e-64	-0.385591	0.651	0.729	1.28875e-59	ENSMUSG00000060572	Mfap2
S 2B	6.49446e-64	-0.307709	0.735	0.782	1.31292e-59	ENSMUSG00000021290	2010107E04Rik
S 2B	7.02129e-64	-0.360295	0.607	0.696	1.41942e-59	ENSMUSG00000053317	Sec61b
S 2B	8.8903e-64	-0.484581	0.186	0.352	1.79726e-59	ENSMUSG00000029816	Gpnmb
S 2B	1.58185e-63	-0.507078	0.356	0.503	3.19787e-59	ENSMUSG00000020810	Cygb
S 2B	2.29338e-63	0.292734	0.334	0.178	4.63629e-59	ENSMUSG00000022346	Myc
S 2B	3.67134e-63	-0.47676	0.561	0.659	7.42199e-59	ENSMUSG00000069662	Marcks
S 2B	5.16442e-63	-0.306242	0.91	0.898	1.04404e-58	ENSMUSG00000074884	Serf2
S 2B	1.07806e-62	0.389243	0.854	0.722	2.17942e-58	ENSMUSG00000007872	Id3
S 2B	1.60131e-62	-0.288228	0.846	0.86	3.23721e-58	ENSMUSG00000016252	Atp5e
S 2B	5.88881e-62	-0.321009	0.598	0.682	1.19048e-57	ENSMUSG00000091537	Tma7
S 2B	1.2713e-61	0.253084	0.672	0.473	2.57007e-57	ENSMUSG00000016458	Wt1
S 2B	2.64555e-61	-0.471228	0.013	0.133	5.34824e-57	ENSMUSG00000031548	Sfrp1
S 2B	2.84077e-61	-0.325306	0.805	0.824	5.7429e-57	ENSMUSG00000006699	Cdc42
S 2B	3.4764e-61	-0.411213	0.274	0.435	7.02788e-57	ENSMUSG00000031503	Col4a2
S 2B	6.09046e-61	-0.307073	0.906	0.893	1.23125e-56	ENSMUSG00000021242	Npc2
S 2B	7.50442e-61	-0.469296	0.573	0.68	1.51709e-56	ENSMUSG00000026365	Cfh
S 2B	4.22125e-60	-0.271409	0.767	0.815	8.53368e-56	ENSMUSG00000014294	Ndufa2
S 2B	5.73305e-60	0.263306	0.937	0.853	1.15899e-55	ENSMUSG00000026728	Vim
S 2B	2.77631e-59	-0.577572	0.382	0.533	5.61259e-55	ENSMUSG00000030717	Nupr1
S 2B	3.32321e-59	0.370129	0.901	0.81	6.7182e-55	ENSMUSG00000056501	Cebpb
S 2B	2.47348e-58	-0.363968	0.51	0.634	5.00038e-54	ENSMUSG00000022892	App
S 2B	4.40286e-58	-0.652875	0.845	0.886	8.90082e-54	ENSMUSG00000029661	Col1a2
S 2B	4.34138e-57	-0.557637	0.352	0.498	8.77654e-53	ENSMUSG00000037852	Cpe
S 2B	5.09114e-57	0.502096	0.449	0.289	1.02922e-52	ENSMUSG00000030790	Adm
S 2B	1.27591e-56	0.315403	0.642	0.463	2.57937e-52	ENSMUSG00000030103	Bhlhe40
S 2B	1.76218e-56	-0.689206	0.493	0.576	3.56242e-52	ENSMUSG00000039405	Prss23
S 2B	2.1873e-56	-0.410491	0.06	0.195	4.42185e-52	ENSMUSG00000041577	Prelp
S 2B	2.29211e-55	-0.503359	0.059	0.196	4.63372e-51	ENSMUSG00000000628	Hk2
S 2B	4.0559e-55	-0.35646	0.317	0.473	8.1994e-51	ENSMUSG00000000787	Ddx3x
S 2B	4.76845e-55	0.251776	0.756	0.576	9.63991e-51	ENSMUSG00000040128	Pnrc1
S 2B	1.17027e-54	-0.370403	0.278	0.431	2.36582e-50	ENSMUSG00000002900	Lamb1
S 2B	1.18224e-54	0.427323	0.632	0.456	2.39002e-50	ENSMUSG00000028967	Errfi1
S 2B	1.6524e-54	-0.342555	0.147	0.3	3.34049e-50	ENSMUSG00000024066	Xdh
S 2B	3.72957e-54	-0.340349	0.676	0.727	7.53971e-50	ENSMUSG00000022205	Sub1
S 2B	3.77191e-54	-0.257209	0.859	0.865	7.62529e-50	ENSMUSG00000042541	Sem1
S 2B	9.86091e-54	-0.331598	0.232	0.384	1.99348e-49	ENSMUSG00000063694	Cycs
S 2B	1.42351e-53	-0.474634	0.137	0.291	2.87777e-49	ENSMUSG00000058914	C1qtnf3
S 2B	2.00732e-53	-0.344755	0.414	0.545	4.05801e-49	ENSMUSG00000026385	Dbi
S 2B	2.18864e-53	0.352572	0.386	0.229	4.42455e-49	ENSMUSG00000046818	Ddit4l
S 2B	2.37296e-53	-0.31038	0.691	0.737	4.79718e-49	ENSMUSG00000029632	Ndufa4
S 2B	5.3845e-53	-0.396998	0.069	0.201	1.08853e-48	ENSMUSG00000074622	Mafb
S 2B	6.91645e-53	-0.297708	0.798	0.797	1.39823e-48	ENSMUSG00000018293	Pfn1
S 2B	1.59504e-52	-0.254887	0.019	0.13	3.22454e-48	ENSMUSG00000023915	Tnfrsf21
S 2B	3.20965e-52	-0.361429	0.272	0.421	6.48863e-48	ENSMUSG00000029467	Atp2a2
S 2B	5.42455e-52	0.303695	0.663	0.507	1.09663e-47	ENSMUSG00000001240	Ramp2
S 2B	7.38841e-52	-0.326571	0.576	0.656	1.49364e-47	ENSMUSG00000050856	Atp5k
S 2B	1.05292e-51	-0.521008	0.219	0.361	2.12859e-47	ENSMUSG00000037379	Spon2
S 2B	1.3404e-51	-0.619704	0.24	0.375	2.70976e-47	ENSMUSG00000024678	Ms4a4d
S 2B	2.38642e-51	-1.102	0.269	0.406	4.82438e-47	ENSMUSG00000021508	Cxcl14
S 2B	4.27248e-51	-0.294165	0.129	0.273	8.63725e-47	ENSMUSG00000056612	Ppp1r14b
S 2B	5.28443e-51	-0.310108	0.654	0.72	1.0683e-46	ENSMUSG00000073616	Cops9
S 2B	1.09681e-50	-0.381006	0.279	0.424	2.21731e-46	ENSMUSG00000015085	Entpd2
S 2B	1.98321e-50	-0.349945	0.31	0.451	4.00926e-46	ENSMUSG00000032440	Tgfbr2
S 2B	2.19014e-50	-0.253225	0.83	0.834	4.4276e-46	ENSMUSG00000068523	Gng5
S 2B	2.46824e-50	-0.376808	0.046	0.167	4.98979e-46	ENSMUSG00000031891	Hsd11b2
S 2B	1.0709e-49	-0.305396	0.107	0.243	2.16493e-45	ENSMUSG00000029126	Nsg1
S 2B	2.11235e-49	-0.45365	0.038	0.155	4.27034e-45	ENSMUSG00000024164	C3
S 2B	3.71485e-49	-0.336498	0.182	0.325	7.50994e-45	ENSMUSG00000031827	Cotl1
S 2B	4.86216e-49	-0.315906	0.551	0.654	9.82934e-45	ENSMUSG00000047945	Marcksl1
S 2B	1.69791e-48	-0.415436	0.464	0.564	3.4325e-44	ENSMUSG00000058056	Palld
S 2B	2.14926e-48	-0.2805	0.14	0.284	4.34494e-44	ENSMUSG00000038412	Higd1a
S 2B	2.26041e-48	-0.409379	0.245	0.388	4.56964e-44	ENSMUSG00000025780	Itih5
S 2B	3.53256e-48	-0.786013	0.319	0.441	7.14142e-44	ENSMUSG00000026185	Igfbp5
S 2B	9.40016e-48	-0.346764	0.42	0.543	1.90034e-43	ENSMUSG00000006932	Ctnnb1
S 2B	1.36935e-47	-0.336305	0.37	0.495	2.76828e-43	ENSMUSG00000019818	Cd164
S 2B	1.67966e-47	-0.324506	0.339	0.477	3.39561e-43	ENSMUSG00000032026	Rexo2
S 2B	7.44197e-47	-0.293484	0.923	0.909	1.50447e-42	ENSMUSG00000021477	Ctsl
S 2B	3.92353e-46	-0.318064	0.141	0.276	7.93181e-42	ENSMUSG00000029673	Auts2
S 2B	5.28052e-46	-0.252945	0.813	0.816	1.06751e-41	ENSMUSG00000028691	Prdx1
S 2B	1.54528e-45	-0.318391	0.57	0.656	3.12393e-41	ENSMUSG00000040249	Lrp1
S 2B	2.52375e-45	-0.300223	0.324	0.458	5.10201e-41	ENSMUSG00000020358	Hnrnpab
S 2B	8.79196e-44	-0.293805	0.091	0.212	1.77738e-39	ENSMUSG00000020674	Pxdn
S 2B	3.63911e-43	-0.593883	0.084	0.203	7.35683e-39	ENSMUSG00000021319	Sfrp4
S 2B	5.5835e-43	-0.343695	0.012	0.101	1.12876e-38	ENSMUSG00000022371	Col14a1
S 2B	9.2178e-43	0.375771	0.312	0.183	1.86347e-38	ENSMUSG00000081769	Gm12216
S 2B	1.11648e-42	-0.261217	0.103	0.227	2.25707e-38	ENSMUSG00000040711	Sh3pxd2b
S 2B	1.3567e-42	-0.273079	0.649	0.703	2.7427e-38	ENSMUSG00000059534	Uqcr10
S 2B	1.54878e-42	-0.30421	0.128	0.257	3.13102e-38	ENSMUSG00000020695	Mrc2
S 2B	3.40542e-42	-0.391998	0.099	0.217	6.8844e-38	ENSMUSG00000031380	Vegfd
S 2B	4.61511e-42	0.26384	0.447	0.297	9.3299e-38	ENSMUSG00000115338	Pnp
S 2B	7.96362e-42	-0.412757	0.403	0.504	1.60992e-37	ENSMUSG00000037664	Cdkn1c
S 2B	9.97822e-42	-0.341779	0.307	0.434	2.0172e-37	ENSMUSG00000032412	Atp1b3
S 2B	2.50639e-41	-0.289542	0.659	0.696	5.06692e-37	ENSMUSG00000035674	Ndufa3
S 2B	2.88453e-41	-0.68293	0.062	0.171	5.83137e-37	ENSMUSG00000009185	Ccl8
S 2B	3.13409e-41	-0.297134	0.512	0.593	6.33587e-37	ENSMUSG00000018585	Atox1
S 2B	3.28551e-41	-0.278198	0.645	0.708	6.64199e-37	ENSMUSG00000005610	Eif4g2
S 2B	5.10768e-41	-0.275858	0.72	0.75	1.03257e-36	ENSMUSG00000073676	Hspe1
S 2B	8.88949e-41	-0.351861	0.272	0.4	1.7971e-36	ENSMUSG00000051495	Irf2bp2
S 2B	1.14287e-39	-0.307114	0.471	0.56	2.31043e-35	ENSMUSG00000027422	Rrbp1
S 2B	1.53686e-39	0.315662	0.408	0.265	3.10693e-35	ENSMUSG00000037411	Serpine1
S 2B	2.25804e-39	-0.55858	0.064	0.169	4.56485e-35	ENSMUSG00000037362	Nov
S 2B	3.98962e-39	0.397278	0.48	0.342	8.06542e-35	ENSMUSG00000035783	Acta2
S 2B	4.50409e-39	0.287601	0.795	0.664	9.10546e-35	ENSMUSG00000022528	Hes1
S 2B	7.44196e-39	-0.277157	0.824	0.831	1.50447e-34	ENSMUSG00000064360	mt-Nd3
S 2B	1.10502e-38	-0.256198	0.834	0.811	2.23391e-34	ENSMUSG00000054428	Atpif1
S 2B	1.31097e-38	-0.263827	0.494	0.58	2.65025e-34	ENSMUSG00000007656	Arpp19
S 2B	1.20082e-37	-0.25945	0.646	0.688	2.42757e-33	ENSMUSG00000006589	Aprt
S 2B	1.36929e-37	-0.451721	0.091	0.198	2.76815e-33	ENSMUSG00000018920	Cxcl16
S 2B	2.25796e-37	-0.538961	0.322	0.423	4.56469e-33	ENSMUSG00000024529	Lox
S 2B	3.69721e-37	-0.254681	0.564	0.629	7.47428e-33	ENSMUSG00000027566	Psma7
S 2B	5.76222e-37	-0.371967	0.497	0.558	1.16489e-32	ENSMUSG00000016319	Slc25a5
S 2B	1.51834e-36	-0.305249	0.33	0.447	3.06949e-32	ENSMUSG00000007850	Hnrnph1
S 2B	2.79532e-36	-0.257341	0.653	0.692	5.65103e-32	ENSMUSG00000044627	Swi5
S 2B	2.9571e-36	-0.277566	0.169	0.289	5.97808e-32	ENSMUSG00000105361	AY036118
S 2B	3.15625e-36	-0.296555	0.912	0.901	6.38068e-32	ENSMUSG00000021939	Ctsb
S 2B	4.42194e-36	-0.30669	0.178	0.295	8.9394e-32	ENSMUSG00000006800	Sulf2
S 2B	4.69127e-36	-0.394878	0.317	0.418	9.48387e-32	ENSMUSG00000026042	Col5a2
S 2B	9.86103e-36	-0.296253	0.27	0.391	1.99351e-31	ENSMUSG00000013076	Amotl1
S 2B	4.54683e-35	-0.293189	0.186	0.301	9.19188e-31	ENSMUSG00000022186	Oxct1
S 2B	6.46304e-35	-0.307088	0.297	0.415	1.30657e-30	ENSMUSG00000055065	Ddx17
S 2B	6.62617e-35	-0.33261	0.226	0.339	1.33955e-30	ENSMUSG00000022443	Myh9
S 2B	1.45972e-34	-0.254612	0.53	0.601	2.95096e-30	ENSMUSG00000022452	Smdt1
S 2B	2.05588e-34	-0.279985	0.118	0.232	4.15618e-30	ENSMUSG00000090223	Pcp4
S 2B	2.28777e-34	-0.277133	0.193	0.31	4.62495e-30	ENSMUSG00000058013	Sept11
S 2B	3.85551e-33	-0.28477	0.11	0.216	7.7943e-29	ENSMUSG00000024063	Lbh
S 2B	3.92859e-33	-0.425157	0.313	0.424	7.94204e-29	ENSMUSG00000056708	Ier5
S 2B	5.34089e-33	-0.26901	0.183	0.298	1.07971e-28	ENSMUSG00000047126	Cltc
S 2B	2.56498e-32	-0.329444	0.795	0.802	5.18537e-28	ENSMUSG00000021270	Hsp90aa1
S 2B	2.72428e-32	-0.292995	0.472	0.537	5.5074e-28	ENSMUSG00000029430	Ran
S 2B	2.74783e-32	0.35102	0.335	0.225	5.55502e-28	ENSMUSG00000037679	Inf2
S 2B	3.01123e-32	-0.30815	0.198	0.311	6.08751e-28	ENSMUSG00000050953	Gja1
S 2B	3.61627e-32	-0.26782	0.324	0.431	7.31066e-28	ENSMUSG00000010097	Nxf1
S 2B	3.86502e-32	-0.293808	0.196	0.305	7.81352e-28	ENSMUSG00000061410	Zcchc14
S 2B	4.85735e-32	-0.305199	0.126	0.23	9.81963e-28	ENSMUSG00000031538	Plat
S 2B	5.32528e-32	-0.279524	0.178	0.287	1.07656e-27	ENSMUSG00000032097	Ddx6
S 2B	6.26212e-32	-0.270981	0.259	0.364	1.26595e-27	ENSMUSG00000001056	Nhp2
S 2B	1.33406e-31	-0.26196	0.073	0.168	2.69694e-27	ENSMUSG00000054404	Slfn5
S 2B	1.702e-31	-0.282799	0.405	0.491	3.44076e-27	ENSMUSG00000024038	Ndufv3
S 2B	4.59438e-31	-0.254883	0.472	0.549	9.288e-27	ENSMUSG00000030869	Ndufab1
S 2B	2.22669e-30	-0.288145	0.114	0.214	4.50147e-26	ENSMUSG00000028369	Svep1
S 2B	4.76631e-30	-0.2616	0.429	0.515	9.63557e-26	ENSMUSG00000037152	Ndufc1
S 2B	1.32848e-29	-0.294832	0.653	0.686	2.68565e-25	ENSMUSG00000052534	Pbx1
S 2B	1.50394e-29	-0.251732	0.453	0.529	3.04036e-25	ENSMUSG00000002416	Ndufb2
S 2B	4.43252e-29	-0.371775	0.096	0.191	8.96079e-25	ENSMUSG00000073418	C4b
S 2B	1.18427e-28	-0.473798	0.258	0.359	2.39413e-24	ENSMUSG00000018102	Hist1h2bc
S 2B	1.93839e-28	-0.250426	0.443	0.523	3.91865e-24	ENSMUSG00000029836	Cbx3
S 2B	2.6299e-28	-0.267582	0.167	0.268	5.31661e-24	ENSMUSG00000020097	Sgpl1
S 2B	2.78893e-28	-0.297292	0.229	0.332	5.6381e-24	ENSMUSG00000015243	Abca1
S 2B	3.08455e-28	-0.291975	0.217	0.318	6.23572e-24	ENSMUSG00000022231	Sema5a
S 2B	3.2988e-28	-0.837751	0.135	0.227	6.66885e-24	ENSMUSG00000025784	Clec3b
S 2B	4.68853e-28	-0.36162	0.362	0.449	9.47833e-24	ENSMUSG00000033327	Tnxb
S 2B	5.27492e-28	-0.281634	0.278	0.377	1.06638e-23	ENSMUSG00000030074	Gxylt2
S 2B	2.12955e-27	-0.411672	0.275	0.356	4.30511e-23	ENSMUSG00000037624	Kcnk2
S 2B	2.81337e-27	-0.264734	0.16	0.259	5.68752e-23	ENSMUSG00000069601	Ank3
S 2B	9.44268e-27	-0.274614	0.959	0.947	1.90893e-22	ENSMUSG00000029309	Sparcl1
S 2B	1.5701e-26	-0.405688	0.106	0.192	3.17411e-22	ENSMUSG00000016194	Hsd11b1
S 2B	1.90194e-26	-0.26858	0.39	0.473	3.84495e-22	ENSMUSG00000025232	Hexa
S 2B	4.80933e-26	-0.25917	0.065	0.146	9.72254e-22	ENSMUSG00000022577	Ly6h
S 2B	1.21075e-25	-0.278984	0.237	0.333	2.44766e-21	ENSMUSG00000019978	Epb41l2
S 2B	3.83378e-25	-0.399148	0.16	0.255	7.75038e-21	ENSMUSG00000026249	Serpine2
S 2B	9.74529e-25	-0.337779	0.322	0.399	1.97011e-20	ENSMUSG00000036545	Adamts2
S 2B	1.75496e-23	0.25287	0.918	0.846	3.54784e-19	ENSMUSG00000021250	Fos
S 2B	2.19436e-23	-0.255353	0.954	0.922	4.43611e-19	ENSMUSG00000009281	Rarres2
S 2B	2.5198e-23	-0.573527	0.323	0.399	5.09402e-19	ENSMUSG00000090877	Hspa1b
S 2B	4.34702e-23	-0.269528	0.166	0.252	8.78793e-19	ENSMUSG00000021823	Vcl
S 2B	6.00771e-23	-0.31721	0.382	0.445	1.21452e-18	ENSMUSG00000072812	Ahnak2
S 2B	1.23834e-21	-0.263422	0.471	0.536	2.50343e-17	ENSMUSG00000020048	Hsp90b1
S 2B	2.09138e-21	-0.250439	0.198	0.282	4.22794e-17	ENSMUSG00000021665	Hexb
S 2B	2.99825e-21	-0.260792	0.103	0.181	6.06126e-17	ENSMUSG00000036856	Wnt4
S 2B	7.92726e-21	-0.256175	0.478	0.541	1.60257e-16	ENSMUSG00000032366	Tpm1
S 2B	5.27218e-20	-0.255607	0.425	0.503	1.06582e-15	ENSMUSG00000028128	F3
S 2B	1.18139e-19	-0.268752	0.045	0.105	2.38829e-15	ENSMUSG00000079018	Ly6c1
S 2B	4.49653e-19	0.306794	0.714	0.617	9.09019e-15	ENSMUSG00000091971	Hspa1a
S 2B	5.21802e-19	-0.25364	0.221	0.298	1.05488e-14	ENSMUSG00000026837	Col5a1
S 2B	1.52951e-18	-0.258096	0.695	0.684	3.09206e-14	ENSMUSG00000096956	Snhg18
S 2B	8.12496e-18	-0.291279	0.18	0.25	1.64254e-13	ENSMUSG00000021903	Galnt15
S 2B	1.73861e-16	-0.384506	0.317	0.37	3.51477e-12	ENSMUSG00000029718	Pcolce
S 2B	2.94119e-16	-0.259738	0.888	0.863	5.94591e-12	ENSMUSG00000042712	Tceal9
S 2B	6.45509e-16	-0.253328	0.485	0.534	1.30496e-11	ENSMUSG00000006344	Ggt5
S 2B	3.4859e-15	-0.302338	0.436	0.467	7.0471e-11	ENSMUSG00000001768	Rin2
S 2B	4.50353e-15	-0.328665	0.848	0.845	9.10434e-11	ENSMUSG00000026574	Dpt
S 2B	6.19403e-14	-0.259845	0.332	0.384	1.25219e-09	ENSMUSG00000022912	Pros1
S 2B	3.95329e-13	-0.346317	0.851	0.8	7.99197e-09	ENSMUSG00000023224	Serping1
S 2B	2.55077e-12	0.279383	0.603	0.548	5.15663e-08	ENSMUSG00000028195	Cyr61
S 2B	3.26544e-12	-0.404928	0.827	0.814	6.60142e-08	ENSMUSG00000026043	Col3a1
S 2B	4.88878e-11	-0.272709	0.389	0.419	9.88316e-07	ENSMUSG00000035258	Abi3bp
S 2B	5.40578e-09	-0.314498	0.276	0.31	0.000109283	ENSMUSG00000074207	Adh1
S 2B	1.02169e-07	-0.435795	0.746	0.718	0.00206545	ENSMUSG00000036446	Lum
S 2B	1.29779e-06	-0.272185	0.34	0.363	0.0262361	ENSMUSG00000048376	F2r
S 2B	2.8399e-06	-0.886907	0.795	0.678	0.0574114	ENSMUSG00000030218	Mgp
S 2B	3.17403e-06	-0.250608	0.202	0.235	0.0641661	ENSMUSG00000037211	Spry1
S 2B	3.30794e-06	-0.796329	0.17	0.199	0.0668734	ENSMUSG00000022548	Apod
S 2B	9.71263e-05	-0.295402	0.928	0.903	1	ENSMUSG00000018593	Sparc
S 2B	0.00012533	-0.284706	0.396	0.395	1	ENSMUSG00000021943	Gdf10
S 2B	0.00589976	-0.319349	0.275	0.283	1	ENSMUSG00000034009	Rxfp1
S 2C	0	1.77902	0.805	0.205	0	ENSMUSG00000026249	Serpine2
S 2C	0	1.13542	0.727	0.145	0	ENSMUSG00000016194	Hsd11b1
S 2C	0	0.786713	0.553	0.073	0	ENSMUSG00000025650	Col7a1
S 2C	0	0.701446	0.43	0.039	0	ENSMUSG00000025854	Fam20c
S 2C	1.08474e-276	1.35929	0.966	0.452	2.1929e-272	ENSMUSG00000013584	Aldh1a2
S 2C	1.44511e-263	0.850309	0.478	0.07	2.92144e-259	ENSMUSG00000027199	Gatm
S 2C	1.01006e-253	1.87643	0.917	0.35	2.04194e-249	ENSMUSG00000021508	Cxcl14
S 2C	1.02462e-231	1.17231	0.876	0.33	2.07138e-227	ENSMUSG00000048376	F2r
S 2C	2.26238e-231	0.399885	0.234	0.016	4.57363e-227	ENSMUSG00000028640	Tfap2c
S 2C	2.23121e-212	0.377349	0.218	0.015	4.51062e-208	ENSMUSG00000029335	Bmp3
S 2C	3.28736e-206	1.20044	0.884	0.385	6.64572e-202	ENSMUSG00000032011	Thy1
S 2C	6.29223e-205	0.878133	0.998	0.949	1.27204e-200	ENSMUSG00000041120	Nbl1
S 2C	3.19038e-189	0.973491	0.735	0.246	6.44967e-185	ENSMUSG00000021567	Nkd2
S 2C	2.55312e-162	0.7503	0.64	0.194	5.16138e-158	ENSMUSG00000027820	Mme
S 2C	1.08528e-160	1.04413	0.92	0.571	2.194e-156	ENSMUSG00000022587	Ly6e
S 2C	1.9978e-159	0.935093	0.756	0.283	4.03876e-155	ENSMUSG00000024011	Pi16
S 2C	1.20812e-158	0.79423	0.488	0.114	2.44234e-154	ENSMUSG00000041324	Inhba
S 2C	8.56659e-156	0.841144	0.943	0.645	1.73182e-151	ENSMUSG00000024538	Ppic
S 2C	6.60987e-152	0.498847	0.313	0.048	1.33625e-147	ENSMUSG00000033227	Wnt6
S 2C	1.99721e-149	0.76256	0.995	0.89	4.03756e-145	ENSMUSG00000017493	Igfbp4
S 2C	1.30972e-148	0.656391	0.571	0.163	2.64773e-144	ENSMUSG00000029153	Ociad2
S 2C	6.46672e-146	-0.434272	0.998	0.999	1.30731e-141	ENSMUSG00000046330	Rpl37a
S 2C	9.74959e-144	0.887795	0.99	0.862	1.97098e-139	ENSMUSG00000001119	Col6a1
S 2C	1.00503e-136	0.818153	0.624	0.207	2.03176e-132	ENSMUSG00000037211	Spry1
S 2C	1.74668e-133	0.262391	0.177	0.017	3.53109e-129	ENSMUSG00000086507	Adap2os
S 2C	2.11134e-132	0.455072	0.35	0.069	4.26829e-128	ENSMUSG00000020614	Fam20a
S 2C	1.05815e-129	-0.340356	0.998	0.997	2.13915e-125	ENSMUSG00000024608	Rps14
S 2C	1.45298e-129	-0.381345	0.997	0.998	2.93734e-125	ENSMUSG00000067288	Rps28
S 2C	4.5406e-123	0.505124	0.368	0.08	9.17928e-119	ENSMUSG00000031253	Srpx2
S 2C	2.12271e-122	0.801155	0.851	0.474	4.29126e-118	ENSMUSG00000001435	Col18a1
S 2C	1.51857e-120	0.869604	0.756	0.346	3.06995e-116	ENSMUSG00000059810	Rgs3
S 2C	2.06484e-120	0.831283	0.689	0.279	4.17428e-116	ENSMUSG00000021190	Lgmn
S 2C	1.247e-118	0.665273	0.655	0.253	2.52094e-114	ENSMUSG00000008999	Bmp7
S 2C	2.64982e-110	0.639902	0.671	0.285	5.35687e-106	ENSMUSG00000035268	Pkig
S 2C	1.05153e-108	0.586761	0.468	0.14	2.12578e-104	ENSMUSG00000039481	Nrtn
S 2C	1.16927e-108	0.665452	0.802	0.396	2.3638e-104	ENSMUSG00000038210	Hoxa11
S 2C	6.53005e-106	0.383785	0.273	0.051	1.32011e-101	ENSMUSG00000056091	St3gal5
S 2C	2.51701e-105	0.695358	0.912	0.612	5.08838e-101	ENSMUSG00000000938	Hoxa10
S 2C	9.70716e-104	0.665004	0.717	0.316	1.9624e-99	ENSMUSG00000017009	Sdc4
S 2C	2.5394e-102	0.651673	0.977	0.812	5.13364e-98	ENSMUSG00000031375	Bgn
S 2C	1.26118e-101	0.35126	0.298	0.062	2.5496e-97	ENSMUSG00000034265	Zdhhc14
S 2C	2.43003e-101	-0.422757	0.998	0.995	4.91256e-97	ENSMUSG00000060126	Tpt1
S 2C	6.38715e-99	0.721747	0.861	0.526	1.29123e-94	ENSMUSG00000069763	Tmem100
S 2C	6.51116e-99	0.476356	0.424	0.121	1.3163e-94	ENSMUSG00000025498	Irf7
S 2C	1.01868e-97	0.570674	0.622	0.242	2.05935e-93	ENSMUSG00000033355	Rtp4
S 2C	1.47811e-93	0.366882	0.327	0.078	2.98815e-89	ENSMUSG00000022265	Ank
S 2C	3.72844e-91	0.526558	0.993	0.916	7.53742e-87	ENSMUSG00000025492	Ifitm3
S 2C	2.66151e-88	0.712196	0.694	0.341	5.38052e-84	ENSMUSG00000029718	Pcolce
S 2C	6.2855e-88	0.575398	0.751	0.387	1.27068e-83	ENSMUSG00000023942	Slc29a1
S 2C	1.60683e-87	0.366327	0.214	0.038	3.24837e-83	ENSMUSG00000019960	Dusp6
S 2C	1.60892e-87	0.967365	0.696	0.356	3.25259e-83	ENSMUSG00000031239	Itm2a
S 2C	1.61268e-87	0.533918	0.355	0.099	3.2602e-83	ENSMUSG00000056313	Tcim
S 2C	2.78639e-87	0.313734	0.227	0.044	5.63297e-83	ENSMUSG00000032327	Stra6
S 2C	1.62366e-86	0.591175	0.43	0.136	3.28239e-82	ENSMUSG00000028031	Dkk2
S 2C	2.64335e-86	0.577495	0.831	0.509	5.34379e-82	ENSMUSG00000017707	Serinc3
S 2C	2.98496e-86	0.656153	0.949	0.77	6.03439e-82	ENSMUSG00000020241	Col6a2
S 2C	1.3412e-85	0.460265	0.432	0.138	2.71137e-81	ENSMUSG00000018001	Cyth3
S 2C	3.26707e-85	0.364801	0.313	0.077	6.60471e-81	ENSMUSG00000028525	Pde4b
S 2C	3.75339e-85	0.882839	0.895	0.615	7.58785e-81	ENSMUSG00000020044	Timp3
S 2C	9.59791e-85	0.304113	0.227	0.044	1.94031e-80	ENSMUSG00000021904	Sema3g
S 2C	1.63954e-84	0.75114	0.804	0.481	3.31449e-80	ENSMUSG00000030103	Bhlhe40
S 2C	5.18115e-83	0.5305	0.617	0.257	1.04742e-78	ENSMUSG00000023336	Wfdc1
S 2C	5.92052e-83	0.363135	0.316	0.081	1.19689e-78	ENSMUSG00000006642	Tcf23
S 2C	2.09544e-81	0.627913	0.81	0.436	4.23615e-77	ENSMUSG00000031431	Tsc22d3
S 2C	2.48735e-81	0.266175	0.205	0.037	5.02842e-77	ENSMUSG00000032946	Rasgrp2
S 2C	2.35334e-80	0.300983	0.214	0.041	4.75751e-76	ENSMUSG00000076441	Ass1
S 2C	2.48295e-80	0.575471	0.846	0.512	5.01953e-76	ENSMUSG00000026547	Tagln2
S 2C	5.12518e-80	0.259388	0.18	0.03	1.03611e-75	ENSMUSG00000005124	Wisp1
S 2C	1.61003e-79	0.495626	0.376	0.114	3.25484e-75	ENSMUSG00000020953	Coch
S 2C	7.104e-79	0.287701	0.195	0.035	1.43614e-74	ENSMUSG00000048616	Nog
S 2C	4.4572e-78	0.582715	0.951	0.727	9.01068e-74	ENSMUSG00000072235	Tuba1a
S 2C	6.26624e-78	0.518119	0.925	0.679	1.26678e-73	ENSMUSG00000030695	Aldoa
S 2C	3.09479e-77	-0.86929	0.876	0.916	6.25644e-73	ENSMUSG00000020473	Aebp1
S 2C	6.33066e-75	0.504101	0.843	0.528	1.27981e-70	ENSMUSG00000029622	Arpc1b
S 2C	1.85656e-74	0.332624	0.198	0.038	3.75322e-70	ENSMUSG00000040280	Ndufa4l2
S 2C	4.14345e-74	0.712692	0.809	0.487	8.37639e-70	ENSMUSG00000030717	Nupr1
S 2C	1.55941e-73	0.326821	0.27	0.067	3.15251e-69	ENSMUSG00000006342	Susd2
S 2C	2.79724e-72	0.779682	0.827	0.521	5.6549e-68	ENSMUSG00000053113	Socs3
S 2C	6.49526e-72	-1.24081	0.177	0.534	1.31308e-67	ENSMUSG00000020676	Ccl11
S 2C	1.50029e-71	0.493267	0.905	0.657	3.033e-67	ENSMUSG00000057666	Gapdh
S 2C	1.44952e-70	0.277842	0.172	0.031	2.93035e-66	ENSMUSG00000063727	Tnfrsf11b
S 2C	6.95674e-70	0.623655	0.802	0.483	1.40637e-65	ENSMUSG00000028063	Lmna
S 2C	8.48284e-70	0.542663	0.784	0.466	1.71489e-65	ENSMUSG00000054675	Tmem119
S 2C	2.37172e-69	0.348227	0.362	0.114	4.79468e-65	ENSMUSG00000089809	Rasgef1b
S 2C	2.45116e-69	0.382581	0.439	0.157	4.95527e-65	ENSMUSG00000009687	Fxyd5
S 2C	5.78154e-69	0.336539	0.282	0.075	1.1688e-64	ENSMUSG00000040010	Slc7a5
S 2C	6.89501e-69	-0.266128	0.997	0.994	1.3939e-64	ENSMUSG00000057322	Rpl38
S 2C	7.71066e-69	0.63775	0.912	0.645	1.55879e-64	ENSMUSG00000026365	Cfh
S 2C	8.60109e-69	0.428409	0.571	0.249	1.7388e-64	ENSMUSG00000045302	Preb
S 2C	2.2039e-68	0.377476	0.375	0.124	4.45541e-64	ENSMUSG00000041598	Cdc42ep4
S 2C	2.52678e-68	-0.941334	0.385	0.657	5.10813e-64	ENSMUSG00000022324	Matn2
S 2C	4.30102e-68	0.670218	0.674	0.337	8.69494e-64	ENSMUSG00000003541	Ier3
S 2C	5.37546e-68	0.446473	0.938	0.726	1.0867e-63	ENSMUSG00000028745	Capzb
S 2C	1.22902e-67	0.461077	0.614	0.29	2.48459e-63	ENSMUSG00000030208	Emp1
S 2C	1.36174e-67	0.491719	0.794	0.475	2.7529e-63	ENSMUSG00000031673	Cdh11
S 2C	1.53025e-67	0.369079	0.414	0.143	3.09356e-63	ENSMUSG00000023150	Ivns1abp
S 2C	1.78665e-67	0.421553	0.48	0.191	3.6119e-63	ENSMUSG00000025533	Asl
S 2C	2.65265e-67	0.405032	0.671	0.303	5.3626e-63	ENSMUSG00000023367	Tmem176a
S 2C	5.93657e-67	0.405866	0.401	0.141	1.20014e-62	ENSMUSG00000027215	Cd82
S 2C	1.75481e-66	0.456295	0.921	0.686	3.54753e-62	ENSMUSG00000050212	Eva1b
S 2C	2.3405e-66	0.53387	0.802	0.513	4.73155e-62	ENSMUSG00000024091	Vapa
S 2C	3.77973e-66	0.468637	0.527	0.223	7.64111e-62	ENSMUSG00000052516	Robo2
S 2C	5.75334e-66	0.476926	0.882	0.646	1.16309e-61	ENSMUSG00000024012	Mtch1
S 2C	9.78975e-66	-0.280011	1	0.999	1.9791e-61	ENSMUSG00000093674	Rpl41
S 2C	1.59034e-65	0.648379	0.903	0.695	3.21503e-61	ENSMUSG00000005054	Cstb
S 2C	1.99783e-65	0.300549	0.286	0.08	4.03881e-61	ENSMUSG00000036106	Prr5
S 2C	8.46419e-65	0.706884	0.57	0.266	1.71112e-60	ENSMUSG00000024990	Rbp4
S 2C	1.37051e-64	0.548252	0.638	0.326	2.77063e-60	ENSMUSG00000055254	Ntrk2
S 2C	1.43201e-63	0.430972	0.838	0.529	2.89494e-59	ENSMUSG00000002602	Axl
S 2C	9.25718e-63	0.440037	0.73	0.39	1.87143e-58	ENSMUSG00000048332	Lhfp
S 2C	1.57467e-62	0.653708	0.406	0.153	3.18334e-58	ENSMUSG00000035692	Isg15
S 2C	7.59454e-62	0.629763	0.736	0.426	1.53531e-57	ENSMUSG00000041046	Ramp3
S 2C	2.55703e-61	-1.12822	0.285	0.575	5.16929e-57	ENSMUSG00000039405	Prss23
S 2C	5.74059e-61	-0.678232	0.542	0.751	1.16052e-56	ENSMUSG00000040488	Ltbp4
S 2C	8.24486e-61	0.283859	0.291	0.087	1.66678e-56	ENSMUSG00000028480	Glipr2
S 2C	1.14529e-60	0.357196	0.997	0.987	2.31532e-56	ENSMUSG00000036256	Igfbp7
S 2C	1.80298e-60	0.278707	0.255	0.07	3.6449e-56	ENSMUSG00000027514	Zbp1
S 2C	1.95452e-60	0.47132	0.39	0.145	3.95127e-56	ENSMUSG00000032501	Trib1
S 2C	5.6773e-60	0.32849	0.27	0.078	1.14772e-55	ENSMUSG00000100303	2600014E21Rik
S 2C	1.10795e-59	0.445893	0.792	0.505	2.23983e-55	ENSMUSG00000020612	Prkar1a
S 2C	2.7844e-59	-1.19952	0.285	0.57	5.62894e-55	ENSMUSG00000061353	Cxcl12
S 2C	2.22872e-58	0.403356	0.547	0.256	4.50558e-54	ENSMUSG00000029581	Fscn1
S 2C	5.77402e-58	0.418308	0.977	0.827	1.16728e-53	ENSMUSG00000001525	Tubb5
S 2C	6.48576e-58	0.492249	0.794	0.468	1.31116e-53	ENSMUSG00000063229	Ldha
S 2C	8.59487e-58	-0.804188	0.414	0.652	1.73754e-53	ENSMUSG00000046402	Rbp1
S 2C	1.04229e-57	0.398791	0.953	0.774	2.10709e-53	ENSMUSG00000059796	Eif4a1
S 2C	5.68634e-57	0.433574	0.342	0.122	1.14955e-52	ENSMUSG00000055368	Slc6a2
S 2C	5.70125e-57	0.475611	0.853	0.576	1.15256e-52	ENSMUSG00000059824	Dbp
S 2C	9.4607e-57	0.311171	0.434	0.164	1.91258e-52	ENSMUSG00000031595	Pdgfrl
S 2C	1.5848e-56	0.462928	0.7	0.384	3.20383e-52	ENSMUSG00000052040	Klf13
S 2C	1.68697e-56	0.285982	0.159	0.032	3.41039e-52	ENSMUSG00000028364	Tnc
S 2C	2.75546e-56	0.445487	0.658	0.348	5.57043e-52	ENSMUSG00000020484	Xbp1
S 2C	7.16972e-56	0.488769	0.98	0.892	1.44943e-51	ENSMUSG00000008348	Ubc
S 2C	1.04837e-55	0.41831	0.561	0.269	2.11939e-51	ENSMUSG00000031681	Smad1
S 2C	1.14682e-55	0.487819	0.897	0.634	2.31842e-51	ENSMUSG00000021025	Nfkbia
S 2C	2.52058e-55	-0.98392	0.47	0.695	5.0956e-51	ENSMUSG00000042436	Mfap4
S 2C	8.19111e-55	0.400212	0.66	0.353	1.65591e-50	ENSMUSG00000018042	Cyb5r3
S 2C	8.57394e-55	0.269712	0.214	0.055	1.73331e-50	ENSMUSG00000022952	Runx1
S 2C	1.02529e-54	0.394189	0.751	0.45	2.07273e-50	ENSMUSG00000025651	Uqcrc1
S 2C	1.67653e-54	0.335029	0.296	0.095	3.38927e-50	ENSMUSG00000042485	Mustn1
S 2C	1.82264e-54	0.412856	0.903	0.598	3.68464e-50	ENSMUSG00000029810	Tmem176b
S 2C	2.88881e-54	0.286867	0.344	0.12	5.84001e-50	ENSMUSG00000001436	Slc19a1
S 2C	3.34311e-54	0.483361	0.637	0.352	6.75843e-50	ENSMUSG00000019055	Plod1
S 2C	7.94669e-54	0.396425	0.939	0.761	1.6065e-49	ENSMUSG00000030342	Cd9
S 2C	3.9872e-53	0.433822	0.543	0.26	8.06053e-49	ENSMUSG00000033538	Casp4
S 2C	4.19239e-53	-0.253692	0.995	0.991	8.47533e-49	ENSMUSG00000028234	Rps20
S 2C	5.33944e-53	0.295679	0.234	0.066	1.07942e-48	ENSMUSG00000059970	Hspa2
S 2C	7.35043e-53	0.280073	0.229	0.064	1.48596e-48	ENSMUSG00000028883	Sema3a
S 2C	1.62098e-52	0.53394	0.735	0.449	3.27698e-48	ENSMUSG00000035828	Pim3
S 2C	4.81042e-52	-0.414121	0.959	0.952	9.72475e-48	ENSMUSG00000063882	Uqcrh
S 2C	4.83502e-52	0.382033	0.989	0.926	9.77448e-48	ENSMUSG00000015656	Hspa8
S 2C	6.69778e-52	0.398679	0.889	0.652	1.35402e-47	ENSMUSG00000026223	Itm2c
S 2C	9.02008e-52	-0.640258	0.506	0.689	1.8235e-47	ENSMUSG00000052534	Pbx1
S 2C	9.42706e-52	0.424218	0.738	0.445	1.90577e-47	ENSMUSG00000025511	Tspan4
S 2C	1.11007e-51	0.429052	0.45	0.201	2.24411e-47	ENSMUSG00000032010	Usp2
S 2C	5.45291e-51	0.478429	0.499	0.232	1.10236e-46	ENSMUSG00000037679	Inf2
S 2C	7.7975e-51	0.298333	0.349	0.129	1.57634e-46	ENSMUSG00000032788	Pdxk
S 2C	1.3776e-50	-0.280881	0.995	0.989	2.78495e-46	ENSMUSG00000039001	Rps21
S 2C	1.59418e-50	0.360014	0.879	0.615	3.2228e-46	ENSMUSG00000048076	Arf1
S 2C	1.78622e-50	0.257028	0.214	0.059	3.61102e-46	ENSMUSG00000039126	Prune2
S 2C	2.20038e-50	0.382156	0.967	0.823	4.4483e-46	ENSMUSG00000053477	Tcf4
S 2C	3.80507e-50	0.398277	0.566	0.286	7.69233e-46	ENSMUSG00000032492	Pth1r
S 2C	4.51802e-50	0.269135	0.337	0.12	9.13363e-46	ENSMUSG00000054277	Arfgap3
S 2C	5.38529e-50	0.389608	0.823	0.567	1.08869e-45	ENSMUSG00000038467	Chmp4b
S 2C	6.12544e-50	0.41401	0.759	0.461	1.23832e-45	ENSMUSG00000066705	Fxyd6
S 2C	1.27272e-49	0.476042	0.589	0.309	2.57293e-45	ENSMUSG00000031762	Mt2
S 2C	3.73574e-49	0.526327	0.766	0.474	7.55217e-45	ENSMUSG00000025491	Ifitm1
S 2C	3.8788e-49	0.396576	0.769	0.487	7.84138e-45	ENSMUSG00000025132	Arhgdia
S 2C	5.68708e-49	0.426381	0.838	0.596	1.1497e-44	ENSMUSG00000027848	Olfml3
S 2C	6.33996e-48	0.267617	0.365	0.14	1.28169e-43	ENSMUSG00000066687	Zbtb16
S 2C	7.67776e-48	0.452546	0.84	0.555	1.55214e-43	ENSMUSG00000054364	Rhob
S 2C	1.27931e-47	0.315524	0.435	0.183	2.58625e-43	ENSMUSG00000006356	Crip2
S 2C	2.06982e-47	-1.10963	0.146	0.432	4.18434e-43	ENSMUSG00000026185	Igfbp5
S 2C	3.76265e-47	0.406313	0.578	0.302	7.60658e-43	ENSMUSG00000063524	Eno1
S 2C	4.12722e-47	0.308059	0.984	0.893	8.34359e-43	ENSMUSG00000020719	Ddx5
S 2C	1.37405e-46	0.374655	0.822	0.525	2.77778e-42	ENSMUSG00000040385	Ppp1ca
S 2C	2.42714e-46	0.43808	0.28	0.096	4.9067e-42	ENSMUSG00000034459	Ifit1
S 2C	2.96154e-46	0.660387	0.411	0.183	5.98705e-42	ENSMUSG00000049892	Rasd1
S 2C	1.28463e-45	-0.286908	1	0.997	2.59702e-41	ENSMUSG00000064358	mt-Co3
S 2C	1.76614e-45	0.340445	0.416	0.179	3.57042e-41	ENSMUSG00000016763	Scube1
S 2C	6.36628e-45	0.307672	0.393	0.165	1.28701e-40	ENSMUSG00000045672	Col27a1
S 2C	6.54928e-45	0.579247	0.743	0.476	1.324e-40	ENSMUSG00000028967	Errfi1
S 2C	9.53355e-45	0.314856	0.949	0.782	1.9273e-40	ENSMUSG00000021546	Hnrnpk
S 2C	1.23184e-44	0.383908	0.556	0.287	2.49029e-40	ENSMUSG00000038193	Hand2
S 2C	2.19683e-44	0.425821	0.81	0.542	4.4411e-40	ENSMUSG00000032294	Pkm
S 2C	3.08007e-44	0.342002	0.943	0.792	6.22667e-40	ENSMUSG00000032383	Ppib
S 2C	1.55825e-43	0.263608	0.337	0.133	3.15016e-39	ENSMUSG00000024772	Ehd1
S 2C	1.69805e-43	0.375093	0.481	0.229	3.43277e-39	ENSMUSG00000044337	Ackr3
S 2C	2.24256e-43	-0.301871	1	0.994	4.53355e-39	ENSMUSG00000064354	mt-Co2
S 2C	3.71848e-43	-0.766628	0.083	0.347	7.51728e-39	ENSMUSG00000037379	Spon2
S 2C	5.01991e-43	0.331589	0.944	0.774	1.01482e-38	ENSMUSG00000031167	Rbm3
S 2C	2.90115e-42	0.263857	0.205	0.061	5.86496e-38	ENSMUSG00000042842	Serpinb6b
S 2C	3.06782e-42	0.27604	0.334	0.133	6.20191e-38	ENSMUSG00000047878	A4galt
S 2C	4.65141e-42	0.352719	0.442	0.208	9.40329e-38	ENSMUSG00000036752	Tubb4b
S 2C	4.88466e-42	0.315618	0.971	0.867	9.87482e-38	ENSMUSG00000024048	Myl12a
S 2C	8.95257e-42	0.444247	0.697	0.434	1.80985e-37	ENSMUSG00000034353	Ramp1
S 2C	9.85549e-42	-0.830404	0.047	0.302	1.99239e-37	ENSMUSG00000021390	Ogn
S 2C	2.17316e-41	0.260069	0.99	0.906	4.39326e-37	ENSMUSG00000027523	Gnas
S 2C	4.14382e-41	0.354178	0.784	0.52	8.37715e-37	ENSMUSG00000006304	Arpc2
S 2C	5.36002e-41	0.387444	0.187	0.053	1.08358e-36	ENSMUSG00000022018	Rgcc
S 2C	8.23078e-41	-0.358298	0.998	0.987	1.66393e-36	ENSMUSG00000064363	mt-Nd4
S 2C	2.09123e-40	0.302686	0.149	0.037	4.22763e-36	ENSMUSG00000067786	Nnat
S 2C	6.32656e-40	0.325297	0.712	0.441	1.27898e-35	ENSMUSG00000027642	Rpn2
S 2C	9.60862e-40	0.353235	0.917	0.711	1.94248e-35	ENSMUSG00000006205	Htra1
S 2C	1.39639e-39	0.336127	0.691	0.412	2.82295e-35	ENSMUSG00000022261	Sdc2
S 2C	2.00362e-39	0.26154	0.242	0.084	4.05051e-35	ENSMUSG00000027811	4930579G24Rik
S 2C	2.07059e-39	0.3209	0.866	0.657	4.18591e-35	ENSMUSG00000029390	Tmed2
S 2C	2.92303e-39	0.306604	0.591	0.319	5.90919e-35	ENSMUSG00000029163	Emilin1
S 2C	4.8907e-39	0.311787	0.483	0.241	9.88703e-35	ENSMUSG00000025402	Nab2
S 2C	7.33079e-39	0.326221	0.581	0.316	1.48199e-34	ENSMUSG00000010830	Kdelr3
S 2C	2.26188e-38	-0.867455	0.072	0.308	4.57261e-34	ENSMUSG00000019278	Dpep1
S 2C	2.33599e-38	0.301119	0.8	0.544	4.72245e-34	ENSMUSG00000028945	Rheb
S 2C	2.4669e-38	0.356087	0.61	0.346	4.98709e-34	ENSMUSG00000025780	Itih5
S 2C	4.21623e-38	0.270028	0.265	0.098	8.52352e-34	ENSMUSG00000042190	Cmklr1
S 2C	8.1471e-38	-0.622958	0.807	0.848	1.64702e-33	ENSMUSG00000026574	Dpt
S 2C	9.05898e-38	0.271413	0.422	0.198	1.83136e-33	ENSMUSG00000001555	Fkbp10
S 2C	1.13137e-37	-0.640541	0.463	0.635	2.28718e-33	ENSMUSG00000052957	Gas1
S 2C	2.30264e-37	0.254563	0.326	0.134	4.65501e-33	ENSMUSG00000043252	Tmem64
S 2C	2.60439e-37	0.419548	0.391	0.178	5.26504e-33	ENSMUSG00000074896	Ifit3
S 2C	3.63241e-37	0.317317	0.354	0.158	7.34327e-33	ENSMUSG00000057614	Gnai1
S 2C	4.17573e-37	0.733224	0.507	0.281	8.44165e-33	ENSMUSG00000037411	Serpine1
S 2C	5.50413e-37	0.379969	0.578	0.325	1.11272e-32	ENSMUSG00000032014	Oaf
S 2C	7.43072e-37	0.278723	0.987	0.921	1.50219e-32	ENSMUSG00000060591	Ifitm2
S 2C	8.8908e-37	0.36698	0.381	0.178	1.79736e-32	ENSMUSG00000037035	Inhbb
S 2C	2.13494e-36	0.296121	0.573	0.319	4.316e-32	ENSMUSG00000023348	Trip6
S 2C	2.41408e-36	0.283114	0.435	0.209	4.8803e-32	ENSMUSG00000040483	Xaf1
S 2C	3.8976e-36	-0.254171	0.995	0.979	7.87939e-32	ENSMUSG00000031818	Cox4i1
S 2C	4.80511e-36	-0.363894	0.985	0.965	9.71401e-32	ENSMUSG00000064345	mt-Nd2
S 2C	9.22467e-36	0.449247	0.864	0.663	1.86486e-31	ENSMUSG00000022330	Osr2
S 2C	1.10585e-35	0.475284	0.953	0.843	2.23559e-31	ENSMUSG00000021453	Gadd45g
S 2C	1.18134e-35	0.309448	0.897	0.678	2.3882e-31	ENSMUSG00000078812	Eif5a
S 2C	1.3406e-35	0.289053	0.632	0.356	2.71016e-31	ENSMUSG00000028108	Ecm1
S 2C	5.01261e-35	-0.75504	0.051	0.273	1.01335e-30	ENSMUSG00000058914	C1qtnf3
S 2C	7.12188e-35	0.319052	0.329	0.143	1.43976e-30	ENSMUSG00000030107	Usp18
S 2C	1.01552e-34	0.298435	0.723	0.461	2.05298e-30	ENSMUSG00000020810	Cygb
S 2C	1.18211e-34	0.284691	0.931	0.79	2.38976e-30	ENSMUSG00000018293	Pfn1
S 2C	2.09814e-34	0.460784	0.831	0.631	4.2416e-30	ENSMUSG00000026864	Hspa5
S 2C	3.3815e-34	0.394037	0.766	0.534	6.83604e-30	ENSMUSG00000016319	Slc25a5
S 2C	3.52741e-34	0.307132	0.941	0.755	7.13101e-30	ENSMUSG00000079017	Ifi27l2a
S 2C	4.10012e-34	0.312833	0.682	0.421	8.28881e-30	ENSMUSG00000047714	Ppp1r2
S 2C	4.43172e-34	0.287534	0.89	0.667	8.95917e-30	ENSMUSG00000029713	Gnb2
S 2C	4.74564e-34	0.337484	0.7	0.443	9.59378e-30	ENSMUSG00000031770	Herpud1
S 2C	7.4451e-34	0.258644	0.638	0.359	1.5051e-29	ENSMUSG00000031565	Fgfr1
S 2C	1.22213e-33	0.34476	0.624	0.374	2.47066e-29	ENSMUSG00000021701	Plk2
S 2C	1.46259e-33	0.457726	0.408	0.204	2.95677e-29	ENSMUSG00000038037	Socs1
S 2C	1.64842e-33	0.281973	0.936	0.775	3.33244e-29	ENSMUSG00000030057	Cnbp
S 2C	3.28154e-33	0.28295	0.656	0.397	6.63396e-29	ENSMUSG00000022841	Ap2m1
S 2C	4.43404e-33	0.306767	0.748	0.505	8.96386e-29	ENSMUSG00000031532	Saraf
S 2C	7.87782e-33	0.33131	0.789	0.574	1.59258e-28	ENSMUSG00000031799	Tpm4
S 2C	1.16455e-32	0.310088	0.427	0.211	2.35426e-28	ENSMUSG00000073489	Ifi204
S 2C	1.26211e-32	0.290593	0.628	0.37	2.55149e-28	ENSMUSG00000039007	Cpq
S 2C	1.96187e-32	0.312221	0.905	0.725	3.96612e-28	ENSMUSG00000027712	Anxa5
S 2C	3.03467e-32	0.404441	0.723	0.498	6.1349e-28	ENSMUSG00000024659	Anxa1
S 2C	6.25064e-32	0.261338	0.959	0.818	1.26363e-27	ENSMUSG00000070436	Serpinh1
S 2C	9.12806e-32	0.304933	0.743	0.494	1.84533e-27	ENSMUSG00000040652	Oaz2
S 2C	1.0219e-31	0.293978	0.895	0.736	2.06587e-27	ENSMUSG00000025393	Atp5b
S 2C	1.1604e-31	0.284111	0.517	0.289	2.34586e-27	ENSMUSG00000062070	Pgk1
S 2C	1.24882e-31	0.287367	0.723	0.46	2.52461e-27	ENSMUSG00000039168	Dap
S 2C	1.8557e-31	0.252601	0.432	0.216	3.75149e-27	ENSMUSG00000022090	Pdlim2
S 2C	2.34015e-31	-0.397678	0.992	0.993	4.73086e-27	ENSMUSG00000019929	Dcn
S 2C	2.85051e-31	0.371585	0.586	0.363	5.7626e-27	ENSMUSG00000026278	Bok
S 2C	2.90651e-31	0.28118	0.709	0.458	5.87581e-27	ENSMUSG00000040731	Eif4h
S 2C	3.4934e-31	0.379929	0.748	0.522	7.06225e-27	ENSMUSG00000067212	H2-T23
S 2C	6.5319e-31	-0.557078	0.517	0.646	1.32049e-26	ENSMUSG00000069662	Marcks
S 2C	8.29689e-31	0.276952	0.691	0.435	1.6773e-26	ENSMUSG00000041355	Ssr2
S 2C	1.57386e-30	-0.465961	0.643	0.735	3.18172e-26	ENSMUSG00000018819	Lsp1
S 2C	1.64051e-30	-0.891816	0.493	0.619	3.31645e-26	ENSMUSG00000055435	Maf
S 2C	1.79582e-30	0.284458	0.645	0.406	3.63043e-26	ENSMUSG00000030824	Nucb1
S 2C	2.71025e-30	0.295828	0.809	0.581	5.47904e-26	ENSMUSG00000004455	Ppp1cc
S 2C	3.24913e-30	0.309086	0.295	0.13	6.56844e-26	ENSMUSG00000003617	Cp
S 2C	3.39434e-30	-0.543814	0.023	0.215	6.86199e-26	ENSMUSG00000040569	Slc26a7
S 2C	3.5138e-30	0.306991	0.609	0.375	7.1035e-26	ENSMUSG00000011752	Pgam1
S 2C	3.53208e-30	-0.453435	0.9	0.903	7.14045e-26	ENSMUSG00000017466	Timp2
S 2C	4.6395e-30	0.265325	0.434	0.226	9.37921e-26	ENSMUSG00000029561	Oasl2
S 2C	6.87725e-30	0.254938	0.8	0.557	1.39031e-25	ENSMUSG00000071637	Cebpd
S 2C	8.03322e-30	-0.564289	0.417	0.588	1.624e-25	ENSMUSG00000016494	Cd34
S 2C	8.41627e-30	-0.50253	0.378	0.554	1.70143e-25	ENSMUSG00000057098	Ebf1
S 2C	1.2329e-29	0.261898	0.928	0.783	2.49243e-25	ENSMUSG00000050608	Minos1
S 2C	1.85137e-29	-0.28745	0.987	0.959	3.74274e-25	ENSMUSG00000017778	Cox7c
S 2C	3.27429e-29	0.259932	0.571	0.334	6.6193e-25	ENSMUSG00000022098	Bmp1
S 2C	3.95497e-29	0.29038	0.66	0.428	7.99536e-25	ENSMUSG00000009291	Pttg1ip
S 2C	5.53773e-29	-0.549816	0.227	0.423	1.11951e-24	ENSMUSG00000035258	Abi3bp
S 2C	6.20518e-29	-1.46553	0.074	0.268	1.25444e-24	ENSMUSG00000003477	Inmt
S 2C	6.99795e-29	0.274815	0.687	0.447	1.41471e-24	ENSMUSG00000055681	Cope
S 2C	9.35121e-29	0.269553	0.622	0.372	1.89044e-24	ENSMUSG00000001123	Lgals9
S 2C	9.8443e-29	0.271918	0.625	0.382	1.99012e-24	ENSMUSG00000006024	Napa
S 2C	1.37873e-28	0.337128	0.943	0.822	2.78724e-24	ENSMUSG00000056501	Cebpb
S 2C	1.54328e-28	0.37833	0.864	0.719	3.1199e-24	ENSMUSG00000017754	Pltp
S 2C	1.82389e-28	0.266923	0.295	0.132	3.68718e-24	ENSMUSG00000062991	Nrg1
S 2C	1.96803e-28	0.365823	0.326	0.154	3.97857e-24	ENSMUSG00000012428	Steap4
S 2C	2.6777e-28	-0.646199	0.324	0.529	5.41324e-24	ENSMUSG00000021268	Meg3
S 2C	2.9804e-28	0.302183	0.815	0.625	6.02519e-24	ENSMUSG00000027188	Pamr1
S 2C	3.20873e-28	0.260929	0.646	0.397	6.48676e-24	ENSMUSG00000018604	Tbx3
S 2C	3.30554e-28	0.332304	0.573	0.346	6.68248e-24	ENSMUSG00000040181	Fmo1
S 2C	4.11758e-28	-0.259043	1	0.995	8.3241e-24	ENSMUSG00000064370	mt-Cytb
S 2C	7.14656e-28	-0.55686	0.147	0.351	1.44475e-23	ENSMUSG00000037624	Kcnk2
S 2C	8.35862e-28	0.272958	0.833	0.627	1.68978e-23	ENSMUSG00000058569	Tmed9
S 2C	1.01495e-27	0.270417	0.578	0.347	2.05181e-23	ENSMUSG00000001473	Tubb6
S 2C	3.06724e-27	0.591118	0.393	0.213	6.20073e-23	ENSMUSG00000015568	Lpl
S 2C	4.31904e-27	-0.461566	0.37	0.552	8.73138e-23	ENSMUSG00000002107	Celf2
S 2C	4.3605e-27	0.290361	0.46	0.249	8.81518e-23	ENSMUSG00000090394	4930523C07Rik
S 2C	4.41193e-27	0.251098	0.476	0.269	8.91916e-23	ENSMUSG00000028191	Bcl10
S 2C	6.15308e-27	0.273066	0.784	0.581	1.24391e-22	ENSMUSG00000042079	Hnrnpf
S 2C	6.60831e-27	0.290564	0.498	0.289	1.33594e-22	ENSMUSG00000002504	Slc9a3r2
S 2C	6.85074e-27	0.303273	0.658	0.44	1.38495e-22	ENSMUSG00000023456	Tpi1
S 2C	1.94354e-26	0.276072	0.717	0.483	3.92907e-22	ENSMUSG00000032199	Polr2m
S 2C	2.63378e-26	0.284381	0.537	0.315	5.32445e-22	ENSMUSG00000050397	Foxl2
S 2C	4.89227e-26	-1.15701	0.046	0.219	9.89021e-22	ENSMUSG00000025784	Clec3b
S 2C	6.40211e-26	0.297147	0.367	0.191	1.29425e-21	ENSMUSG00000007476	Lrrc8a
S 2C	8.25929e-26	0.276023	0.556	0.341	1.6697e-21	ENSMUSG00000032575	Manf
S 2C	1.22545e-25	-0.387133	0.746	0.786	2.47737e-21	ENSMUSG00000032216	Nedd4
S 2C	1.25752e-25	-0.443849	0.376	0.524	2.54219e-21	ENSMUSG00000001911	Nfix
S 2C	1.93726e-25	-0.73073	0.054	0.227	3.91637e-21	ENSMUSG00000027750	Postn
S 2C	1.95947e-25	-0.264652	1	0.993	3.96127e-21	ENSMUSG00000064351	mt-Co1
S 2C	2.04505e-25	0.358363	0.352	0.181	4.13427e-21	ENSMUSG00000006403	Adamts4
S 2C	2.09766e-25	0.262685	0.412	0.223	4.24064e-21	ENSMUSG00000028268	Gbp3
S 2C	2.1206e-25	0.259761	0.776	0.559	4.287e-21	ENSMUSG00000019539	Rcn3
S 2C	2.74887e-25	0.253167	0.755	0.534	5.55712e-21	ENSMUSG00000027248	Pdia3
S 2C	4.26816e-25	0.283113	0.815	0.636	8.6285e-21	ENSMUSG00000037206	Islr
S 2C	4.52773e-25	-0.48794	0.034	0.203	9.15327e-21	ENSMUSG00000031380	Vegfd
S 2C	4.86816e-25	-0.449473	0.358	0.516	9.84146e-21	ENSMUSG00000001663	Gstt1
S 2C	5.59454e-25	0.259634	0.293	0.138	1.13099e-20	ENSMUSG00000046879	Irgm1
S 2C	7.9262e-25	0.254534	0.61	0.389	1.60236e-20	ENSMUSG00000020402	Vdac1
S 2C	1.30568e-24	0.307006	0.592	0.381	2.63957e-20	ENSMUSG00000001270	Ckb
S 2C	1.6642e-24	0.277251	0.813	0.587	3.36434e-20	ENSMUSG00000023004	Tuba1b
S 2C	3.40701e-24	-0.466329	0.594	0.687	6.88762e-20	ENSMUSG00000031586	Rbpms
S 2C	4.77075e-24	0.252661	0.599	0.383	9.64454e-20	ENSMUSG00000056737	Capg
S 2C	7.91097e-24	-0.397381	0.692	0.73	1.59928e-19	ENSMUSG00000029632	Ndufa4
S 2C	8.86847e-24	-0.385543	0.062	0.233	1.79285e-19	ENSMUSG00000038587	Akap12
S 2C	9.99388e-24	-0.456182	0.026	0.183	2.02036e-19	ENSMUSG00000017969	Ptgis
S 2C	1.56728e-23	0.25877	0.673	0.464	3.1684e-19	ENSMUSG00000033880	Lgals3bp
S 2C	2.7338e-23	0.27139	0.296	0.144	5.52665e-19	ENSMUSG00000037868	Egr2
S 2C	5.35919e-23	0.255402	0.537	0.338	1.08341e-18	ENSMUSG00000028494	Plin2
S 2C	5.42421e-23	0.463649	0.229	0.104	1.09656e-18	ENSMUSG00000054072	Iigp1
S 2C	2.02515e-22	0.250623	0.516	0.315	4.09404e-18	ENSMUSG00000031342	Gpm6b
S 2C	3.20101e-22	0.275704	0.962	0.878	6.47115e-18	ENSMUSG00000023046	Igfbp6
S 2C	3.64271e-22	-0.534573	0.034	0.185	7.36411e-18	ENSMUSG00000018920	Cxcl16
S 2C	4.26124e-22	0.252045	0.561	0.356	8.61452e-18	ENSMUSG00000021814	Anxa7
S 2C	4.96561e-22	0.291766	0.881	0.75	1.00385e-17	ENSMUSG00000030116	Mfap5
S 2C	5.22288e-22	-0.454162	0.398	0.521	1.05586e-17	ENSMUSG00000054619	Mettl7a1
S 2C	1.18513e-21	-0.413288	0.036	0.186	2.39586e-17	ENSMUSG00000008575	Nfib
S 2C	3.81055e-21	-0.428734	0.272	0.424	7.7034e-17	ENSMUSG00000019843	Fyn
S 2C	5.57951e-21	0.302659	0.632	0.432	1.12795e-16	ENSMUSG00000024620	Pdgfrb
S 2C	5.71189e-21	-0.529125	0.172	0.328	1.15471e-16	ENSMUSG00000029816	Gpnmb
S 2C	7.91271e-21	-0.804581	0.486	0.569	1.59963e-16	ENSMUSG00000000901	Mmp11
S 2C	1.21786e-20	0.305825	0.419	0.242	2.46202e-16	ENSMUSG00000006442	Srm
S 2C	1.27689e-20	-0.376721	0.082	0.238	2.58137e-16	ENSMUSG00000066113	Adamtsl1
S 2C	1.32371e-20	-0.613966	0.02	0.156	2.67601e-16	ENSMUSG00000037362	Nov
S 2C	7.79781e-20	0.308353	0.614	0.433	1.5764e-15	ENSMUSG00000037712	Fermt2
S 2C	1.67463e-19	0.373022	0.673	0.478	3.38543e-15	ENSMUSG00000028128	F3
S 2C	2.38121e-19	-0.426835	0.07	0.221	4.81385e-15	ENSMUSG00000019880	Rspo3
S 2C	3.93184e-19	-0.557983	0.581	0.731	7.94861e-15	ENSMUSG00000036446	Lum
S 2C	5.98692e-19	-0.304046	0.049	0.19	1.21032e-14	ENSMUSG00000050315	Synpo2
S 2C	1.74134e-18	-0.396975	0.252	0.396	3.52029e-14	ENSMUSG00000033207	Mamdc2
S 2C	1.81231e-18	-0.433321	0.119	0.267	3.66377e-14	ENSMUSG00000022894	Adamts5
S 2C	3.5995e-18	-0.556618	0.049	0.187	7.27674e-14	ENSMUSG00000021319	Sfrp4
S 2C	8.34634e-18	-0.465224	0.462	0.575	1.6873e-13	ENSMUSG00000067818	Myl9
S 2C	8.93016e-18	-0.374463	0.142	0.286	1.80532e-13	ENSMUSG00000022186	Oxct1
S 2C	1.09622e-17	-0.973993	0.967	0.915	2.21612e-13	ENSMUSG00000026879	Gsn
S 2C	2.67787e-17	-0.253262	0.013	0.127	5.41359e-13	ENSMUSG00000054555	Adam12
S 2C	4.32801e-17	-0.411842	0.227	0.37	8.7495e-13	ENSMUSG00000028565	Nfia
S 2C	6.40171e-17	-0.420299	0.568	0.643	1.29417e-12	ENSMUSG00000028464	Tpm2
S 2C	7.45755e-17	-0.727549	0.226	0.374	1.50762e-12	ENSMUSG00000032085	Tagln
S 2C	1.36476e-16	-0.405941	0.131	0.263	2.759e-12	ENSMUSG00000028780	Sema3c
S 2C	1.57712e-16	-0.476436	0.388	0.493	3.18831e-12	ENSMUSG00000033318	Gstt2
S 2C	1.63405e-16	-0.925455	0.025	0.138	3.3034e-12	ENSMUSG00000024164	C3
S 2C	2.26475e-16	-0.424196	0.445	0.549	4.57843e-12	ENSMUSG00000022836	Mylk
S 2C	2.31535e-16	-0.37551	0.98	0.972	4.68072e-12	ENSMUSG00000029580	Actb
S 2C	2.91142e-16	-0.340631	0.126	0.263	5.88572e-12	ENSMUSG00000051586	Mical3
S 2C	4.32906e-16	-0.275907	0.928	0.894	8.75162e-12	ENSMUSG00000021242	Npc2
S 2C	4.74685e-16	0.278399	0.599	0.435	9.59623e-12	ENSMUSG00000092274	Neat1
S 2C	5.55287e-16	-0.278281	0.915	0.895	1.12257e-11	ENSMUSG00000033307	Mif
S 2C	8.87599e-16	-0.311376	0.704	0.725	1.79437e-11	ENSMUSG00000060143	Gm10076
S 2C	9.30276e-16	-0.350877	0.167	0.302	1.88065e-11	ENSMUSG00000026586	Prrx1
S 2C	3.86161e-15	0.392823	0.576	0.446	7.80662e-11	ENSMUSG00000020053	Igf1
S 2C	5.87289e-15	-0.342453	0.388	0.5	1.18726e-10	ENSMUSG00000027875	Hmgcs2
S 2C	1.18021e-14	-0.341135	0.224	0.346	2.38591e-10	ENSMUSG00000039197	Adk
S 2C	1.3377e-14	0.326436	0.216	0.113	2.7043e-10	ENSMUSG00000022860	Chodl
S 2C	1.47379e-14	-0.308758	0.029	0.136	2.97942e-10	ENSMUSG00000022577	Ly6h
S 2C	1.486e-14	-0.312999	0.589	0.642	3.0041e-10	ENSMUSG00000040249	Lrp1
S 2C	1.71457e-14	-0.413246	0.016	0.115	3.46618e-10	ENSMUSG00000031548	Sfrp1
S 2C	2.58098e-14	-0.288026	0.936	0.928	5.2177e-10	ENSMUSG00000009281	Rarres2
S 2C	2.58199e-14	-0.378927	0.175	0.304	5.21975e-10	ENSMUSG00000031636	Pdlim3
S 2C	3.07445e-14	-0.278937	0.817	0.817	6.21532e-10	ENSMUSG00000058135	Gstm1
S 2C	3.17948e-14	-0.286888	0.836	0.829	6.42764e-10	ENSMUSG00000064360	mt-Nd3
S 2C	4.17005e-14	-0.355907	0.108	0.232	8.43017e-10	ENSMUSG00000022032	Scara5
S 2C	5.02807e-14	-0.263511	0.025	0.125	1.01647e-09	ENSMUSG00000021728	Emb
S 2C	7.4257e-14	-0.333392	0.404	0.495	1.50118e-09	ENSMUSG00000066406	Akap13
S 2C	1.08688e-13	-0.390282	0.465	0.549	2.19724e-09	ENSMUSG00000058056	Palld
S 2C	1.19039e-13	-0.351261	0.283	0.402	2.40648e-09	ENSMUSG00000015085	Entpd2
S 2C	1.30305e-13	-0.285692	0.09	0.208	2.63425e-09	ENSMUSG00000024924	Vldlr
S 2C	2.77407e-13	-0.261428	0.864	0.834	5.60805e-09	ENSMUSG00000036781	Rps27l
S 2C	4.93249e-13	-0.318938	0.164	0.28	9.97152e-09	ENSMUSG00000019841	Rev3l
S 2C	7.56107e-13	-0.312278	0.129	0.246	1.52855e-08	ENSMUSG00000069601	Ank3
S 2C	1.42438e-12	-0.281127	0.1	0.214	2.87952e-08	ENSMUSG00000027339	Rassf2
S 2C	1.45003e-12	-0.690706	0.054	0.155	2.93138e-08	ENSMUSG00000009185	Ccl8
S 2C	1.55631e-12	-0.341884	0.313	0.415	3.14623e-08	ENSMUSG00000032412	Atp1b3
S 2C	1.95435e-12	0.364774	0.543	0.402	3.95091e-08	ENSMUSG00000075602	Ly6a
S 2C	1.98424e-12	-0.363292	0.736	0.758	4.01135e-08	ENSMUSG00000038393	Txnip
S 2C	2.68518e-12	0.359278	0.664	0.516	5.42837e-08	ENSMUSG00000015312	Gadd45b
S 2C	4.19187e-12	-0.284068	0.139	0.256	8.47429e-08	ENSMUSG00000029673	Auts2
S 2C	4.70632e-12	-0.47149	0.525	0.575	9.51431e-08	ENSMUSG00000098178	Gm42418
S 2C	1.22955e-11	-0.465752	0.91	0.894	2.48566e-07	ENSMUSG00000002985	Apoe
S 2C	1.28282e-11	0.277063	0.329	0.214	2.59335e-07	ENSMUSG00000019970	Sgk1
S 2C	1.72207e-11	-0.291177	0.445	0.516	3.48133e-07	ENSMUSG00000035048	Anapc13
S 2C	3.19616e-11	-0.418418	0.067	0.164	6.46136e-07	ENSMUSG00000074971	Fibin
S 2C	3.71982e-11	-0.336439	0.108	0.209	7.52e-07	ENSMUSG00000030157	Clec2d
S 2C	4.02314e-11	-0.581274	0.408	0.473	8.13317e-07	ENSMUSG00000037852	Cpe
S 2C	4.38922e-11	-0.440106	0.113	0.215	8.87325e-07	ENSMUSG00000090223	Pcp4
S 2C	4.42919e-11	-0.308287	0.162	0.272	8.95406e-07	ENSMUSG00000075010	AW112010
S 2C	5.5253e-11	-0.309156	0.128	0.232	1.117e-06	ENSMUSG00000033715	Akr1c14
S 2C	6.77913e-11	-0.386486	0.409	0.475	1.37047e-06	ENSMUSG00000033420	Antxr1
S 2C	1.70903e-10	-0.25243	0.99	0.976	3.45497e-06	ENSMUSG00000079523	Tmsb10
S 2C	2.05735e-10	-0.307683	0.481	0.563	4.15915e-06	ENSMUSG00000008540	Mgst1
S 2C	5.67039e-10	-0.501627	0.566	0.582	1.14633e-05	ENSMUSG00000028517	Plpp3
S 2C	6.69161e-10	-0.479545	0.326	0.408	1.35277e-05	ENSMUSG00000024529	Lox
S 2C	6.91804e-10	-0.342028	0.085	0.173	1.39855e-05	ENSMUSG00000041577	Prelp
S 2C	7.69299e-10	-0.347819	0.412	0.488	1.55522e-05	ENSMUSG00000037664	Cdkn1c
S 2C	1.34777e-09	-0.336498	0.128	0.226	2.72465e-05	ENSMUSG00000036181	Hist1h1c
S 2C	1.77519e-09	-0.2743	0.242	0.337	3.58873e-05	ENSMUSG00000061080	Lsamp
S 2C	1.82842e-09	-0.261511	0.275	0.366	3.69634e-05	ENSMUSG00000059060	Rad51b
S 2C	2.1212e-09	-0.272177	0.921	0.881	4.28821e-05	ENSMUSG00000021876	Rnase4
S 2C	2.36154e-09	-0.349604	0.619	0.632	4.77408e-05	ENSMUSG00000022665	Ccdc80
S 2C	3.24509e-09	-0.303185	0.259	0.346	6.56028e-05	ENSMUSG00000022358	Fbxo32
S 2C	4.2043e-09	-0.294124	0.152	0.24	8.49942e-05	ENSMUSG00000021823	Vcl
S 2C	6.85531e-09	-0.441435	0.759	0.73	0.000138587	ENSMUSG00000000957	Mmp14
S 2C	1.07576e-08	-0.341427	0.373	0.436	0.000217476	ENSMUSG00000072812	Ahnak2
S 2C	1.15973e-08	-0.381986	0.093	0.177	0.00023445	ENSMUSG00000073418	C4b
S 2C	1.17361e-08	-0.320367	0.306	0.379	0.000237258	ENSMUSG00000051495	Irf2bp2
S 2C	3.74332e-08	-0.337809	0.29	0.188	0.00075675	ENSMUSG00000022548	Apod
S 2C	4.89858e-08	-0.286379	0.259	0.344	0.000990297	ENSMUSG00000018102	Hist1h2bc
S 2C	5.73837e-08	-0.281814	0.237	0.316	0.00116007	ENSMUSG00000015243	Abca1
S 2C	6.10009e-08	-0.270244	0.679	0.687	0.0012332	ENSMUSG00000096956	Snhg18
S 2C	9.72991e-08	-0.415198	0.666	0.675	0.001967	ENSMUSG00000076431	Sox4
S 2C	1.19083e-07	-0.289183	0.18	0.264	0.00240738	ENSMUSG00000046818	Ddit4l
S 2C	1.57406e-07	-0.528234	0.313	0.388	0.00318212	ENSMUSG00000090877	Hspa1b
S 2C	1.62925e-07	-0.704089	0.119	0.193	0.0032937	ENSMUSG00000003665	Has1
S 2C	2.02299e-07	-0.254248	0.213	0.29	0.00408967	ENSMUSG00000021756	Il6st
S 2C	2.03032e-07	-0.352698	0.232	0.307	0.00410449	ENSMUSG00000074207	Adh1
S 2C	2.05054e-07	-0.346309	0.123	0.196	0.00414537	ENSMUSG00000023885	Thbs2
S 2C	2.43813e-07	-0.327781	0.372	0.436	0.00492892	ENSMUSG00000033327	Tnxb
S 2C	2.46264e-07	0.728972	0.123	0.07	0.00497847	ENSMUSG00000028989	Angptl7
S 2C	2.53035e-07	-0.282083	0.252	0.321	0.00511536	ENSMUSG00000026074	Map4k4
S 2C	2.70041e-07	-0.640639	0.609	0.593	0.00545916	ENSMUSG00000049422	Chchd10
S 2C	4.88178e-07	-0.258816	0.064	0.129	0.00986902	ENSMUSG00000021379	Id4
S 2C	6.97455e-07	-0.252261	0.452	0.475	0.0140998	ENSMUSG00000024038	Ndufv3
S 2C	7.53599e-07	-0.394862	0.313	0.207	0.0152348	ENSMUSG00000035385	Ccl2
S 2C	1.16025e-06	-0.262135	0.409	0.455	0.0234556	ENSMUSG00000018217	Pmp22
S 2C	2.31091e-06	-0.344051	0.173	0.241	0.0467174	ENSMUSG00000074743	Thbd
S 2C	2.61108e-06	-0.257261	0.481	0.506	0.0527857	ENSMUSG00000031328	Flna
S 2C	2.65276e-06	-0.261786	0.237	0.301	0.0536283	ENSMUSG00000022231	Sema5a
S 2C	3.64957e-06	-0.252822	0.064	0.123	0.0737797	ENSMUSG00000004655	Aqp1
S 2C	1.17584e-05	-0.29592	0.306	0.36	0.237709	ENSMUSG00000020205	Phlda1
S 2C	7.17346e-05	-0.316364	0.355	0.398	1	ENSMUSG00000021943	Gdf10
S 2C	0.000223773	-0.571479	0.327	0.371	1	ENSMUSG00000035783	Acta2
S 2C	0.000320484	-0.369211	0.061	0.104	1	ENSMUSG00000032291	Crabp1
S 2C	0.000470909	0.703121	0.741	0.688	1	ENSMUSG00000044258	Ctla2a
S 2C	0.000709833	-0.324193	0.56	0.562	1	ENSMUSG00000024190	Dusp1
S 2C	0.00279219	0.271975	0.286	0.236	1	ENSMUSG00000020644	Id2
S 2C	0.00351398	-0.368241	0.755	0.691	1	ENSMUSG00000029096	Htra3
S 2C	0.00395029	-0.375244	0.347	0.357	1	ENSMUSG00000037686	Aspg
S 2C	0.0045837	-0.266472	0.295	0.323	1	ENSMUSG00000020467	Efemp1
S 2D	0	1.2103	0.93	0.434	0	ENSMUSG00000025491	Ifitm1
S 2D	0	0.929695	0.583	0.11	0	ENSMUSG00000012428	Steap4
S 2D	0	0.847284	0.986	0.912	0	ENSMUSG00000025492	Ifitm3
S 2D	1.53656e-300	-1.20131	0.757	0.934	3.10632e-296	ENSMUSG00000020473	Aebp1
S 2D	2.28302e-294	-1.43186	0.646	0.907	4.61535e-290	ENSMUSG00000029661	Col1a2
S 2D	2.08778e-288	0.641878	0.997	0.993	4.22066e-284	ENSMUSG00000024661	Fth1
S 2D	1.4852e-279	-1.01174	0.612	0.891	3.00248e-275	ENSMUSG00000027239	Mdk
S 2D	8.38653e-262	0.808326	0.856	0.489	1.69542e-257	ENSMUSG00000026547	Tagln2
S 2D	1.42853e-252	0.711929	0.927	0.766	2.88791e-248	ENSMUSG00000059796	Eif4a1
S 2D	2.57453e-246	-0.815125	0.954	0.98	5.20467e-242	ENSMUSG00000079523	Tmsb10
S 2D	1.25972e-243	0.789275	0.397	0.084	2.54665e-239	ENSMUSG00000022860	Chodl
S 2D	1.35065e-235	-1.35132	0.623	0.869	2.73048e-231	ENSMUSG00000001506	Col1a1
S 2D	1.2958e-226	0.709939	0.88	0.564	2.61958e-222	ENSMUSG00000023004	Tuba1b
S 2D	1.94464e-221	0.69692	0.902	0.663	3.93128e-217	ENSMUSG00000078812	Eif5a
S 2D	9.12909e-220	2.18197	0.523	0.174	1.84554e-215	ENSMUSG00000035385	Ccl2
S 2D	5.33003e-218	0.749703	0.796	0.446	1.07752e-213	ENSMUSG00000063229	Ldha
S 2D	1.00547e-211	-1.40517	0.158	0.61	2.03266e-207	ENSMUSG00000039405	Prss23
S 2D	2.50175e-201	-1.35338	0.433	0.759	5.05754e-197	ENSMUSG00000036446	Lum
S 2D	4.83338e-199	0.742845	0.806	0.513	9.77116e-195	ENSMUSG00000016319	Slc25a5
S 2D	1.42508e-197	0.582101	0.48	0.143	2.88094e-193	ENSMUSG00000023868	Pde10a
S 2D	6.94531e-194	0.686715	0.687	0.318	1.40406e-189	ENSMUSG00000048376	F2r
S 2D	1.28342e-190	0.558079	0.945	0.763	2.59456e-186	ENSMUSG00000031167	Rbm3
S 2D	7.22781e-187	0.652699	0.681	0.318	1.46117e-182	ENSMUSG00000040181	Fmo1
S 2D	5.84984e-183	0.711765	0.806	0.461	1.1826e-178	ENSMUSG00000028063	Lmna
S 2D	2.5992e-181	0.754063	0.67	0.295	5.25453e-177	ENSMUSG00000045573	Penk
S 2D	1.36385e-178	0.593446	0.55	0.214	2.75716e-174	ENSMUSG00000006442	Srm
S 2D	1.93507e-178	0.587903	0.512	0.184	3.91195e-174	ENSMUSG00000036752	Tubb4b
S 2D	2.01773e-177	0.307562	0.989	0.988	4.07905e-173	ENSMUSG00000025794	Rpl14
S 2D	2.20811e-177	1.01302	0.868	0.621	4.46392e-173	ENSMUSG00000021025	Nfkbia
S 2D	3.89207e-176	0.529365	0.375	0.097	7.86821e-172	ENSMUSG00000020953	Coch
S 2D	1.20079e-175	0.802849	0.795	0.452	2.42751e-171	ENSMUSG00000028967	Errfi1
S 2D	3.0765e-171	0.773872	0.735	0.392	6.21945e-167	ENSMUSG00000014846	Tppp3
S 2D	4.89553e-169	0.689731	0.533	0.206	9.8968e-165	ENSMUSG00000044337	Ackr3
S 2D	4.7915e-168	-1.27144	0.22	0.607	9.6865e-164	ENSMUSG00000000901	Mmp11
S 2D	1.26974e-167	0.783071	0.462	0.156	2.56691e-163	ENSMUSG00000006403	Adamts4
S 2D	2.33524e-164	0.809187	0.813	0.54	4.72093e-160	ENSMUSG00000054364	Rhob
S 2D	4.14614e-163	0.336289	0.985	0.976	8.38184e-159	ENSMUSG00000032399	Rpl4
S 2D	1.38094e-161	0.99114	0.415	0.137	2.7917e-157	ENSMUSG00000019850	Tnfaip3
S 2D	1.22805e-157	-0.615019	0.902	0.955	2.48262e-153	ENSMUSG00000029309	Sparcl1
S 2D	2.89118e-154	-0.462405	0.989	0.986	5.8448e-150	ENSMUSG00000022108	Itm2b
S 2D	1.08462e-149	0.549147	0.567	0.239	2.19266e-145	ENSMUSG00000023336	Wfdc1
S 2D	2.43515e-147	0.520721	0.462	0.163	4.9229e-143	ENSMUSG00000006356	Crip2
S 2D	3.20508e-147	0.698387	0.704	0.373	6.47939e-143	ENSMUSG00000075602	Ly6a
S 2D	1.80005e-145	-1.06771	0.637	0.839	3.63898e-141	ENSMUSG00000026043	Col3a1
S 2D	4.32154e-141	-0.804817	0.54	0.761	8.73642e-137	ENSMUSG00000032572	Col6a4
S 2D	1.07576e-138	-0.335661	1	0.996	2.17476e-134	ENSMUSG00000064358	mt-Co3
S 2D	3.40123e-136	-0.876941	0.829	0.918	6.87592e-132	ENSMUSG00000018593	Sparc
S 2D	4.33898e-135	0.369274	0.271	0.065	8.77167e-131	ENSMUSG00000100303	2600014E21Rik
S 2D	6.50508e-135	-0.470254	0.933	0.955	1.31507e-130	ENSMUSG00000063882	Uqcrh
S 2D	1.15195e-134	0.351188	0.318	0.087	2.32879e-130	ENSMUSG00000000732	Icosl
S 2D	6.08995e-133	-0.674835	0.774	0.88	1.23115e-128	ENSMUSG00000042712	Tceal9
S 2D	1.85816e-132	0.587506	0.741	0.42	3.75645e-128	ENSMUSG00000031431	Tsc22d3
S 2D	2.35184e-131	0.526695	0.775	0.442	4.75448e-127	ENSMUSG00000013584	Aldh1a2
S 2D	6.88741e-129	-0.37076	0.999	0.994	1.39236e-124	ENSMUSG00000064370	mt-Cytb
S 2D	3.60062e-126	-0.270143	0.999	0.999	7.27901e-122	ENSMUSG00000093674	Rpl41
S 2D	9.70289e-126	0.380309	0.972	0.919	1.96154e-121	ENSMUSG00000060591	Ifitm2
S 2D	9.98447e-126	0.425833	0.375	0.123	2.01846e-121	ENSMUSG00000066687	Zbtb16
S 2D	6.84881e-123	-0.794954	0.41	0.669	1.38455e-118	ENSMUSG00000046402	Rbp1
S 2D	2.43191e-122	-0.33589	1	0.993	4.91635e-118	ENSMUSG00000064354	mt-Co2
S 2D	2.82364e-121	-0.405577	0.989	0.987	5.70827e-117	ENSMUSG00000064363	mt-Nd4
S 2D	1.28785e-119	0.736295	0.73	0.447	2.60352e-115	ENSMUSG00000023034	Nr4a1
S 2D	1.76197e-116	0.416186	0.912	0.767	3.56201e-112	ENSMUSG00000030057	Cnbp
S 2D	4.19317e-116	0.468994	0.703	0.375	8.47692e-112	ENSMUSG00000032011	Thy1
S 2D	4.33277e-116	0.258265	0.991	0.991	8.75913e-112	ENSMUSG00000067274	Rplp0
S 2D	5.21203e-116	-1.08499	0.322	0.628	1.05366e-111	ENSMUSG00000049422	Chchd10
S 2D	2.13743e-115	0.486521	0.679	0.407	4.32103e-111	ENSMUSG00000018446	C1qbp
S 2D	2.54003e-115	-0.697804	0.861	0.919	5.13491e-111	ENSMUSG00000027447	Cst3
S 2D	1.57991e-114	0.868528	0.418	0.161	3.19395e-110	ENSMUSG00000003665	Has1
S 2D	8.23255e-114	-0.283513	1	0.996	1.66429e-109	ENSMUSG00000064357	mt-Atp6
S 2D	4.37634e-113	0.484587	0.594	0.288	8.84721e-109	ENSMUSG00000023367	Tmem176a
S 2D	4.64918e-113	0.437902	0.453	0.189	9.39877e-109	ENSMUSG00000027405	Nop56
S 2D	2.16747e-111	0.458215	0.413	0.164	4.38175e-107	ENSMUSG00000016763	Scube1
S 2D	3.67358e-111	-0.802419	0.344	0.618	7.42651e-107	ENSMUSG00000027996	Sfrp2
S 2D	2.95874e-110	-0.819912	0.463	0.701	5.9814e-106	ENSMUSG00000076431	Sox4
S 2D	3.84513e-109	0.443624	0.966	0.886	7.77331e-105	ENSMUSG00000002985	Apoe
S 2D	7.27019e-109	0.441149	0.787	0.515	1.46974e-104	ENSMUSG00000029622	Arpc1b
S 2D	1.36669e-108	0.92095	0.626	0.357	2.7629e-104	ENSMUSG00000021701	Plk2
S 2D	4.14803e-107	0.57503	0.943	0.821	8.38565e-103	ENSMUSG00000052837	Junb
S 2D	4.70508e-107	-0.691898	0.155	0.468	9.5118e-103	ENSMUSG00000072812	Ahnak2
S 2D	1.7899e-106	0.434388	0.654	0.375	3.61847e-102	ENSMUSG00000046865	Fbl
S 2D	3.0048e-106	0.467269	0.865	0.583	6.0745e-102	ENSMUSG00000029810	Tmem176b
S 2D	5.43678e-106	0.704173	0.927	0.816	1.0991e-101	ENSMUSG00000056501	Cebpb
S 2D	1.99253e-105	0.93879	0.591	0.325	4.02809e-101	ENSMUSG00000003541	Ier3
S 2D	2.57451e-105	0.492368	0.651	0.369	5.20462e-101	ENSMUSG00000052040	Klf13
S 2D	2.90064e-105	0.443181	0.643	0.368	5.86392e-101	ENSMUSG00000109324	Prmt1
[truncated: 3,164 more rows]
