# Supplementary material for: Opposing Wnt signals regulate cervical squamocolumnar homeostasis and emergence of metaplasia
Source: Nat Cell Biol. 2021 Jan 18;23(2):184–97. doi: 10.1038/s41556-020-00619-0 (PMC7878191; doi:10.1038/s41556-020-00619-0)
Supplement: Supplementary file 16 — Classification of cancer samples based on the expression signature of squamous ectocervical and columnar endocervical organoids. [file 41556_2020_619_MOESM16_ESM.xlsx]

## Sheet: Supplementary Table 14
Classification of cancer samples based on the expression signature of squamous ectocervical and columnar endocervical organoids.
sample_barcode	iCluster_k3_named	CLIN.Dx_merged	histology_class	CLIN.HPV_status	CLIN.HPV_int1	SAMP.Purity_Absolute	KRT5_class	KRT7_class	TP63_class	ecto_endo_score	EctoEndoClass
TCGA-BI-A0VR-01A	Keratin-high	Squamous	Cervical Squamous Cell Carcinoma	positive	No	0.53	high	high	high	0.204917	Ecto
TCGA-BI-A0VS-01A	Keratin-low	Squamous	Cervical Squamous Cell Carcinoma	positive	Yes	0.49	high	low	high	0.175317	undetermined
TCGA-BI-A20A-01A	Keratin-high	Squamous	Cervical Squamous Cell Carcinoma	positive	Yes	0.44	high	high	high	-0.101479	undetermined
TCGA-C5-A0TN-01A	Keratin-low	Squamous	Cervical Squamous Cell Carcinoma	positive	Yes	0.89	high	high	high	0.0303714	undetermined
TCGA-C5-A1BE-01B	Keratin-high	Squamous	Cervical Squamous Cell Carcinoma	positive	Yes	0.61	high	low	high	0.376285	Ecto
TCGA-C5-A1BF-01B	Keratin-low	Squamous	Cervical Squamous Cell Carcinoma	positive	Yes	0.74	low	high	high	-0.145872	undetermined
TCGA-C5-A1BI-01B	Keratin-high	Squamous	Cervical Squamous Cell Carcinoma	positive	Yes	0.25	high	low	high	0.365344	Ecto
TCGA-C5-A1BJ-01A	Keratin-high	Squamous	Cervical Squamous Cell Carcinoma	positive	Yes	0.41	high	high	high	0.214525	Ecto
TCGA-C5-A1BK-01B	Keratin-high	Squamous	Cervical Squamous Cell Carcinoma	positive	Yes	0.45	high	high	high	0.214898	Ecto
TCGA-C5-A1BL-01A	Keratin-high	Squamous	Cervical Squamous Cell Carcinoma	positive	Yes	0.62	high	low	high	0.389323	Ecto
TCGA-C5-A1BM-01A	Keratin-high	Squamous	Cervical Squamous Cell Carcinoma	positive	Yes	0.65	high	high	high	0.237654	Ecto
TCGA-C5-A1BN-01B	Keratin-low	Squamous	Cervical Squamous Cell Carcinoma	positive	Yes	0.79	high	high	high	0.240413	Ecto
TCGA-C5-A1BQ-01C	Keratin-high	Squamous	Cervical Squamous Cell Carcinoma	positive	No	0.71	high	low	high	0.303879	Ecto
TCGA-C5-A1M5-01A	Keratin-high	Squamous	Cervical Squamous Cell Carcinoma	positive	Yes	0.79	high	high	high	0.21115	Ecto
TCGA-C5-A1M6-01A	Adenocarcinoma	Squamous	Cervical Squamous Cell Carcinoma	positive	Yes	0.73	low	high	low	-0.329281	Endo
TCGA-C5-A1M7-01A	Keratin-high	Squamous	Cervical Squamous Cell Carcinoma	positive	Yes	0.39	high	high	high	0.241288	Ecto
TCGA-C5-A1M8-01A	Keratin-high	Squamous	Cervical Squamous Cell Carcinoma	positive	Yes	0.96	high	high	high	0.338057	Ecto
TCGA-C5-A1M9-01A	Adenocarcinoma	Adenocarcinoma	Cervical Adenocarcinoma	positive	Yes	0.81	low	high	low	-0.271933	Endo
TCGA-C5-A1ME-01A	Adenocarcinoma	Adenocarcinoma	Cervical Adenocarcinoma	positive	Yes	0.71	low	high	low	-0.440865	Endo
TCGA-C5-A1MF-01A	Keratin-low	Squamous	Cervical Squamous Cell Carcinoma	positive	Yes	0.78	high	high	high	-0.205833	Endo
TCGA-C5-A1MH-01A	Keratin-high	Squamous	Cervical Squamous Cell Carcinoma	positive	Yes	0.29	high	high	high	0.30119	Ecto
TCGA-C5-A1MI-01A	Adenocarcinoma	Squamous	Cervical Squamous Cell Carcinoma	positive	Yes	0.66	low	high	low	-0.2358	Endo
TCGA-C5-A1MJ-01A	Adenocarcinoma	Adenocarcinoma	Cervical Adenocarcinoma	positive	Yes	0.57	low	high	low	-0.464406	Endo
TCGA-C5-A1MK-01A	Keratin-high	Squamous	Cervical Squamous Cell Carcinoma	positive	Yes	0.53	high	high	high	0.29981	Ecto
TCGA-C5-A1ML-01A	Keratin-high	Squamous	Cervical Squamous Cell Carcinoma	positive	No	0.79	high	low	high	-0.0965799	undetermined
TCGA-C5-A1MN-01A	Keratin-high	Squamous	Cervical Squamous Cell Carcinoma	positive	Yes	0.78	high	low	high	0.305672	Ecto
TCGA-C5-A1MP-01A	Keratin-high	Squamous	Cervical Squamous Cell Carcinoma	positive	Yes	0.56	high	high	high	0.0616572	undetermined
TCGA-C5-A2LS-01A	Adenocarcinoma	Adenocarcinoma	Cervical Adenocarcinoma	positive	Yes	0.72	low	high	low	-0.50685	Endo
TCGA-C5-A2LT-01A	Keratin-low	Squamous	Cervical Squamous Cell Carcinoma	positive	Yes	0.44	high	high	high	0.0116238	undetermined
TCGA-C5-A2LV-01A	Keratin-low	Squamous	Cervical Squamous Cell Carcinoma	positive	Yes	0.77	high	low	high	0.125428	undetermined
TCGA-C5-A2LX-01A	Keratin-low	Squamous	Cervical Squamous Cell Carcinoma	positive	Yes	0.62	high	high	high	-0.0759573	undetermined
TCGA-C5-A2LY-01A	Keratin-low	Squamous	Cervical Squamous Cell Carcinoma	positive	Yes	0.63	high	high	high	0.182385	undetermined
TCGA-C5-A2LZ-01A	Keratin-high	Squamous	Cervical Squamous Cell Carcinoma	positive	No	0.68	high	high	high	0.389345	Ecto
TCGA-C5-A2M1-01A	Adenocarcinoma	Adenocarcinoma	Cervical Adenocarcinoma	positive	Yes	0.71	low	high	low	-0.514117	Endo
TCGA-C5-A2M2-01A	Adenocarcinoma	Adenocarcinoma	Cervical Adenocarcinoma	positive	No	0.92	low	high	low	-0.352765	Endo
TCGA-C5-A3HD-01B	Keratin-low	Squamous	Cervical Squamous Cell Carcinoma	positive	Yes	0.91	high	high	high	0.154012	undetermined
TCGA-C5-A3HE-01A	Adenocarcinoma	Squamous	Cervical Squamous Cell Carcinoma	positive	Yes	0.38	low	high	high	-0.375861	Endo
TCGA-C5-A3HF-01A	Adenocarcinoma	Adenocarcinoma	Cervical Adenocarcinoma	positive	Yes	0.41	low	high	high	-0.420927	Endo
TCGA-C5-A3HL-01A	Keratin-high	Squamous	Cervical Squamous Cell Carcinoma	positive	No	0.5	high	low	high	0.388674	Ecto
TCGA-C5-A7CG-01A	Keratin-high	Squamous	Cervical Squamous Cell Carcinoma	positive	Yes	0.36	high	low	high	0.0328709	undetermined
TCGA-C5-A7CH-01A	Keratin-high	Squamous	Cervical Squamous Cell Carcinoma	positive	No	0.67	high	high	high	0.388766	Ecto
TCGA-C5-A7CJ-01A	Keratin-high	Squamous	Cervical Squamous Cell Carcinoma	positive	No	0.43	high	high	high	0.161217	undetermined
TCGA-C5-A7CK-01A	Keratin-high	Squamous	Cervical Squamous Cell Carcinoma	positive	Yes	0.63	high	low	high	0.226763	Ecto
TCGA-C5-A7CL-01A	Keratin-high	Squamous	Cervical Squamous Cell Carcinoma	positive	Yes	0.63	high	low	high	0.242735	Ecto
TCGA-C5-A7CM-01A	Adenocarcinoma	Adenocarcinoma	Cervical Adenocarcinoma	positive	Yes	0.76	low	high	low	-0.360163	Endo
TCGA-C5-A7UE-01A	Keratin-high	Squamous	Cervical Squamous Cell Carcinoma	positive	Yes	0.64	high	low	high	0.41996	Ecto
TCGA-DG-A2KH-01A	Adenocarcinoma	Adenocarcinoma	Cervical Adenocarcinoma	positive	Yes	0.77	low	high	low	-0.410823	Endo
TCGA-DG-A2KJ-01A	Adenocarcinoma	Squamous	Cervical Squamous Cell Carcinoma	positive	Yes	0.44	low	high	low	-0.301186	Endo
TCGA-DG-A2KK-01A	Adenocarcinoma	Squamous	Cervical Squamous Cell Carcinoma	positive	Yes	0.84	high	high	high	-0.362428	Endo
TCGA-DG-A2KL-01A	Keratin-high	Squamous	Cervical Squamous Cell Carcinoma	positive	No	0.54	high	low	high	0.168335	undetermined
TCGA-DG-A2KM-01A	Keratin-high	Squamous	Cervical Squamous Cell Carcinoma	positive	Yes	0.28	high	low	high	0.0366898	undetermined
TCGA-DR-A0ZL-01A	Keratin-high	Squamous	Cervical Squamous Cell Carcinoma	positive	No	0.49	high	high	high	0.310322	Ecto
TCGA-DR-A0ZM-01A	Keratin-high	Squamous	Cervical Squamous Cell Carcinoma	negative	No	0.48	high	high	high	0.276961	Ecto
TCGA-DS-A0VK-01A	Keratin-high	Squamous	Cervical Squamous Cell Carcinoma	positive	Yes	0.67	high	high	high	0.176281	undetermined
TCGA-DS-A0VL-01A	Keratin-high	Squamous	Cervical Squamous Cell Carcinoma	positive	Yes	0.79	high	high	high	0.278894	Ecto
TCGA-DS-A0VM-01A	Keratin-high	Squamous	Cervical Squamous Cell Carcinoma	positive	Yes	0.7	high	high	high	0.109865	undetermined
TCGA-DS-A0VN-01A	Keratin-high	Squamous	Cervical Squamous Cell Carcinoma	positive	Yes	0.5	high	low	high	0.277909	Ecto
TCGA-DS-A3LQ-01A	Keratin-high	Squamous	Cervical Squamous Cell Carcinoma	positive	Yes	0.72	high	low	high	0.0986495	undetermined
TCGA-DS-A5RQ-01A	Keratin-high	Squamous	Cervical Squamous Cell Carcinoma	positive	No	0.7	high	low	high	0.276664	Ecto
TCGA-EA-A1QS-01A	Keratin-low	Squamous	Cervical Squamous Cell Carcinoma	positive	Yes	0.32	high	high	high	0.00134825	undetermined
TCGA-EA-A1QT-01A	Keratin-high	Squamous	Cervical Squamous Cell Carcinoma	positive	Yes	0.86	high	high	high	0.273213	Ecto
TCGA-EA-A3HQ-01A	Keratin-high	Squamous	Cervical Squamous Cell Carcinoma	positive	Yes	0.79	high	high	high	0.235198	Ecto
TCGA-EA-A3HR-01A	Keratin-high	Squamous	Cervical Squamous Cell Carcinoma	positive	Yes	0.75	high	low	high	0.318836	Ecto
TCGA-EA-A3HT-01A	Keratin-high	Squamous	Cervical Squamous Cell Carcinoma	positive	No	0.56	high	high	high	0.178587	undetermined
TCGA-EA-A3HU-01A	Keratin-high	Squamous	Cervical Squamous Cell Carcinoma	positive	Yes	0.41	high	high	high	0.102063	undetermined
TCGA-EA-A3QD-01A	Keratin-low	Squamous	Cervical Squamous Cell Carcinoma	positive	Yes	0.54	low	high	high	-0.0319541	undetermined
TCGA-EA-A3QE-01A	Keratin-high	Squamous	Cervical Squamous Cell Carcinoma	positive	Yes	0.43	high	low	high	0.367942	Ecto
TCGA-EA-A3Y4-01A	Keratin-low	Squamous	Cervical Squamous Cell Carcinoma	positive	Yes	0.57	high	high	high	-0.0867599	undetermined
TCGA-EA-A410-01A	Keratin-low	Squamous	Cervical Squamous Cell Carcinoma	negative	No	0.78	low	low	low	-0.319519	Endo
TCGA-EA-A411-01A	Keratin-high	Squamous	Cervical Squamous Cell Carcinoma	positive	No	0.42	high	high	high	-0.117338	undetermined
TCGA-EA-A439-01A	Adenocarcinoma	Squamous	Cervical Squamous Cell Carcinoma	positive	Yes	0.63	low	high	low	-0.431504	Endo
TCGA-EA-A43B-01A	Keratin-low	Squamous	Cervical Squamous Cell Carcinoma	positive	No	0.38	high	high	high	-0.0679723	undetermined
TCGA-EA-A44S-01A	Keratin-high	Squamous	Cervical Squamous Cell Carcinoma	positive	Yes	0.73	high	low	high	0.397124	Ecto
TCGA-EA-A4BA-01A	Adenocarcinoma	Adenocarcinoma	Cervical Adenocarcinoma	negative	No	0.73	low	high	low	-0.411066	Endo
TCGA-EA-A50E-01A	Keratin-high	Squamous	Cervical Squamous Cell Carcinoma	positive	Yes	0.49	high	high	high	0.179972	undetermined
TCGA-EA-A556-01A	Adenocarcinoma	Adenocarcinoma	Cervical Adenocarcinoma	negative	No	0.7	low	high	low	-0.515158	Endo
TCGA-EA-A5FO-01A	Adenocarcinoma	Squamous	Cervical Squamous Cell Carcinoma	positive	Yes	0.93	high	high	high	0.0197896	undetermined
TCGA-EA-A5O9-01A	Keratin-high	Squamous	Cervical Squamous Cell Carcinoma	positive	No	0.85	high	high	high	0.326847	Ecto
TCGA-EA-A5ZD-01A	Keratin-high	Squamous	Cervical Squamous Cell Carcinoma	positive	Yes	0.4	high	high	high	0.3657	Ecto
TCGA-EA-A5ZE-01A	Keratin-low	Squamous	Cervical Squamous Cell Carcinoma	positive	Yes	0.7	low	high	high	-0.0856899	undetermined
TCGA-EA-A5ZF-01A	Adenocarcinoma	Adenosquamous	Cervical Adenocarcinoma	positive	Yes	0.73	low	high	low	-0.424382	Endo
TCGA-EA-A6QX-01A	Keratin-high	Squamous	Cervical Squamous Cell Carcinoma	positive	Yes	0.79	high	high	high	0.189051	undetermined
TCGA-EA-A78R-01A	Keratin-high	Squamous	Cervical Squamous Cell Carcinoma	positive	Yes	0.43	high	low	high	0.161023	undetermined
TCGA-EK-A2GZ-01A	Keratin-high	Squamous	Cervical Squamous Cell Carcinoma	positive	Yes	0.55	high	low	high	0.271569	Ecto
TCGA-EK-A2H0-01A	Keratin-low	Squamous	Cervical Squamous Cell Carcinoma	positive	Yes	0.74	high	low	high	0.440562	Ecto
TCGA-EK-A2H1-01A	Keratin-low	Squamous	Cervical Squamous Cell Carcinoma	positive	Yes	0.42	high	high	high	-0.113961	undetermined
TCGA-EK-A2IP-01A	Keratin-high	Squamous	Cervical Squamous Cell Carcinoma	positive	Yes	0.84	high	high	high	0.318168	Ecto
TCGA-EK-A2PG-01A	Keratin-high	Squamous	Cervical Squamous Cell Carcinoma	positive	Yes	0.79	high	low	high	0.472619	Ecto
TCGA-EK-A2PI-01A	Keratin-high	Squamous	Cervical Squamous Cell Carcinoma	positive	Yes	0.81	high	low	high	0.289019	Ecto
TCGA-EK-A2PK-01A	Keratin-low	Squamous	Cervical Squamous Cell Carcinoma	positive	Yes	0.5	low	high	low	-0.328125	Endo
TCGA-EK-A2PL-01A	Keratin-high	Squamous	Cervical Squamous Cell Carcinoma	positive	Yes	0.76	high	high	high	0.426318	Ecto
TCGA-EK-A2PM-01A	Keratin-high	Squamous	Cervical Squamous Cell Carcinoma	negative	No	0.7	high	low	high	0.204435	Ecto
TCGA-EK-A2R7-01A	Adenocarcinoma	Squamous	Cervical Squamous Cell Carcinoma	positive	Yes	0.68	low	high	high	-0.456803	Endo
TCGA-EK-A2R8-01A	Keratin-low	Squamous	Cervical Squamous Cell Carcinoma	positive	Yes	0.61	low	high	high	-0.147546	undetermined
TCGA-EK-A2R9-01A	Keratin-low	Squamous	Cervical Squamous Cell Carcinoma	positive	No	0.78	high	high	high	-0.211624	Endo
TCGA-EK-A2RA-01A	Keratin-low	Squamous	Cervical Squamous Cell Carcinoma	positive	Yes	0.63	high	high	high	0.269246	Ecto
TCGA-EK-A2RB-01A	Keratin-high	Squamous	Cervical Squamous Cell Carcinoma	positive	Yes	0.8	high	low	high	0.409755	Ecto
TCGA-EK-A2RC-01A	Keratin-high	Squamous	Cervical Squamous Cell Carcinoma	positive	Yes	0.61	high	high	high	0.0442514	undetermined
TCGA-EK-A2RE-01A	Keratin-high	Squamous	Cervical Squamous Cell Carcinoma	positive	Yes	0.86	high	low	high	0.498453	Ecto
TCGA-EK-A2RJ-01A	Keratin-low	Squamous	Cervical Squamous Cell Carcinoma	positive	Yes	0.5	low	high	low	-0.0184278	undetermined
TCGA-EK-A2RK-01A	Keratin-low	Squamous	Cervical Squamous Cell Carcinoma	positive	Yes	0.77	high	low	high	0.205614	Ecto
TCGA-EK-A2RL-01A	Adenocarcinoma	Adenocarcinoma	Cervical Adenocarcinoma	positive	Yes	0.92	low	high	low	-0.416714	Endo
TCGA-EK-A2RM-01A	Adenocarcinoma	Squamous	Cervical Squamous Cell Carcinoma	positive	Yes	0.65	low	high	high	-0.358548	Endo
TCGA-EK-A2RN-01A	Keratin-high	Squamous	Cervical Squamous Cell Carcinoma	positive	No	0.65	high	high	high	0.413934	Ecto
TCGA-EK-A2RO-01A	Keratin-high	Squamous	Cervical Squamous Cell Carcinoma	positive	Yes	0.7	high	high	high	0.205492	Ecto
TCGA-EK-A3GJ-01A	Keratin-low	Squamous	Cervical Squamous Cell Carcinoma	positive	Yes	0.81	high	low	high	0.318255	Ecto
TCGA-EK-A3GK-01A	Adenocarcinoma	Adenocarcinoma	Cervical Adenocarcinoma	positive	Yes	0.84	low	high	low	-0.258814	Endo
TCGA-EK-A3GM-01A	Adenocarcinoma	Adenocarcinoma	Cervical Adenocarcinoma	positive	Yes	0.78	low	high	low	-0.292603	Endo
TCGA-EK-A3GN-01A	Keratin-low	Squamous	Cervical Squamous Cell Carcinoma	positive	Yes	0.7	high	high	high	0.104895	undetermined
TCGA-EX-A1H5-01A	Keratin-high	Squamous	Cervical Squamous Cell Carcinoma	positive	Yes	0.78	high	high	high	0.144695	undetermined
TCGA-EX-A1H6-01B	Adenocarcinoma	Adenocarcinoma	Cervical Adenocarcinoma	positive	Yes	0.62	low	high	low	-0.392823	Endo
TCGA-EX-A3L1-01A	Keratin-low	Squamous	Cervical Squamous Cell Carcinoma	positive	Yes	0.26	high	high	high	-0.0900262	undetermined
TCGA-EX-A69L-01A	Keratin-low	Squamous	Cervical Squamous Cell Carcinoma	positive	Yes	0.58	high	high	high	0.07283	undetermined
TCGA-EX-A69M-01A	Keratin-low	Squamous	Cervical Squamous Cell Carcinoma	positive	Yes	0.69	low	high	high	0.015417	undetermined
TCGA-FU-A23K-01A	Adenocarcinoma	Squamous	Cervical Squamous Cell Carcinoma	positive	Yes	0.65	low	high	low	-0.359344	Endo
TCGA-FU-A23L-01A	Keratin-high	Squamous	Cervical Squamous Cell Carcinoma	positive	Yes	0.5	high	low	high	0.121884	undetermined
TCGA-FU-A2QG-01A	Keratin-high	Squamous	Cervical Squamous Cell Carcinoma	positive	No	0.81	high	high	high	0.329071	Ecto
TCGA-FU-A3EO-01A	Adenocarcinoma	Adenocarcinoma	Cervical Adenocarcinoma	positive	No	0.81	low	high	low	-0.419433	Endo
TCGA-FU-A3HY-01A	Keratin-high	Squamous	Cervical Squamous Cell Carcinoma	positive	Yes	0.77	high	high	high	0.438689	Ecto
TCGA-FU-A3NI-01A	Keratin-low	Squamous	Cervical Squamous Cell Carcinoma	positive	No	0.65	high	low	high	0.265111	Ecto
TCGA-FU-A3TQ-01A	Keratin-high	Squamous	Cervical Squamous Cell Carcinoma	positive	No	0.66	high	high	high	0.380047	Ecto
TCGA-FU-A3TX-01A	Keratin-low	Squamous	Cervical Squamous Cell Carcinoma	positive	Yes	0.77	high	low	high	-0.0539182	undetermined
TCGA-FU-A3WB-01A	Keratin-low	Squamous	Cervical Squamous Cell Carcinoma	positive	Yes	0.88	high	low	high	0.168735	undetermined
TCGA-FU-A3YQ-01A	Keratin-high	Squamous	Cervical Squamous Cell Carcinoma	positive	Yes	0.33	high	low	high	0.216509	Ecto
TCGA-FU-A40J-01A	Adenocarcinoma	Adenocarcinoma	Cervical Adenocarcinoma	positive	Yes	0.64	low	high	low	-0.49716	Endo
TCGA-FU-A57G-01A	Adenocarcinoma	Adenocarcinoma	Cervical Adenocarcinoma	negative	No	0.59	low	high	low	-0.48234	Endo
TCGA-FU-A5XV-01A	Keratin-high	Squamous	Cervical Squamous Cell Carcinoma	positive	Yes	0.72	high	low	high	0.406865	Ecto
TCGA-FU-A770-01A	Adenocarcinoma	Adenocarcinoma	Cervical Adenocarcinoma	positive	Yes	0.61	low	high	low	-0.378625	Endo
TCGA-HG-A2PA-01A	Keratin-high	Squamous	Cervical Squamous Cell Carcinoma	positive	Yes	0.49	high	high	high	-0.19616	undetermined
TCGA-HM-A3JJ-01A	Keratin-high	Squamous	Cervical Squamous Cell Carcinoma	positive	Yes	0.42	high	high	high	0.0550249	undetermined
TCGA-HM-A3JK-01A	Keratin-high	Squamous	Cervical Squamous Cell Carcinoma	positive	Yes	0.43	high	high	high	0.0708077	undetermined
TCGA-HM-A4S6-01A	Keratin-low	Squamous	Cervical Squamous Cell Carcinoma	positive	No	0.53	high	high	high	0.347	Ecto
TCGA-HM-A6W2-01A	Adenocarcinoma	Adenosquamous	Cervical Adenocarcinoma	negative	No	0.85	low	high	low	-0.445717	Endo
TCGA-IR-A3L7-01A	Keratin-high	Squamous	Cervical Squamous Cell Carcinoma	positive	Yes	0.83	high	high	high	0.0905629	undetermined
TCGA-IR-A3LA-01A	Adenocarcinoma	Adenocarcinoma	Cervical Adenocarcinoma	negative	No	0.88	low	high	low	-0.408527	Endo
TCGA-IR-A3LB-01A	Adenocarcinoma	Adenocarcinoma	Cervical Adenocarcinoma	positive	Yes	0.72	low	high	low	-0.412575	Endo
TCGA-IR-A3LC-01A	Keratin-low	Squamous	Cervical Squamous Cell Carcinoma	positive	Yes	0.77	high	high	high	0.174608	undetermined
TCGA-IR-A3LF-01A	Adenocarcinoma	Adenocarcinoma	Cervical Adenocarcinoma	positive	No	0.46	low	high	low	-0.520329	Endo
TCGA-IR-A3LH-01A	Keratin-low	Squamous	Cervical Squamous Cell Carcinoma	positive	Yes	0.49	low	high	high	-0.230179	Endo
TCGA-IR-A3LI-01A	Adenocarcinoma	Adenocarcinoma	Cervical Adenocarcinoma	positive	Yes	0.94	low	high	low	-0.348838	Endo
TCGA-IR-A3LK-01A	Keratin-low	Squamous	Cervical Squamous Cell Carcinoma	positive	Yes	0.82	high	high	high	0.226658	Ecto
TCGA-IR-A3LL-01A	Keratin-high	Squamous	Cervical Squamous Cell Carcinoma	positive	No	0.5	high	high	high	0.23054	Ecto
TCGA-JW-A5VG-01A	Keratin-low	Squamous	Cervical Squamous Cell Carcinoma	positive	Yes	0.78	high	high	high	0.071114	undetermined
TCGA-JW-A5VH-01A	Keratin-low	Squamous	Cervical Squamous Cell Carcinoma	negative	No	0.83	low	low	low	-0.222667	Endo
TCGA-JW-A5VI-01A	Keratin-low	Squamous	Cervical Squamous Cell Carcinoma	positive	Yes	0.67	high	high	high	0.299257	Ecto
TCGA-JW-A5VJ-01A	Keratin-high	Squamous	Cervical Squamous Cell Carcinoma	positive	Yes	0.65	high	low	high	0.361594	Ecto
TCGA-JW-A5VK-01A	Keratin-high	Squamous	Cervical Squamous Cell Carcinoma	positive	Yes	0.94	high	low	high	0.28255	Ecto
TCGA-JW-A5VL-01A	Keratin-low	Squamous	Cervical Squamous Cell Carcinoma	positive	Yes	0.85	high	high	high	0.414136	Ecto
TCGA-JW-A69B-01A	Adenocarcinoma	Adenocarcinoma	Cervical Adenocarcinoma	positive	Yes	0.78	low	high	low	-0.400331	Endo
TCGA-JX-A3PZ-01A	Keratin-low	Squamous	Cervical Squamous Cell Carcinoma	positive	Yes	0.82	high	high	high	0.0150478	undetermined
TCGA-JX-A3Q0-01A	Keratin-high	Squamous	Cervical Squamous Cell Carcinoma	positive	Yes	0.76	high	high	high	0.355433	Ecto
TCGA-JX-A3Q8-01A	Adenocarcinoma	Adenocarcinoma	Cervical Adenocarcinoma	positive	No	0.85	low	high	low	-0.476758	Endo
TCGA-JX-A5QV-01A	Keratin-high	Squamous	Cervical Squamous Cell Carcinoma	positive	Yes	0.63	high	low	high	0.294028	Ecto
TCGA-LP-A4AU-01A	Keratin-high	Squamous	Cervical Squamous Cell Carcinoma	positive	Yes	0.24	high	high	high	0.10462	undetermined
TCGA-LP-A4AV-01A	Keratin-low	Squamous	Cervical Squamous Cell Carcinoma	positive	No	0.67	high	low	high	0.147287	undetermined
TCGA-LP-A4AW-01A	Keratin-high	Squamous	Cervical Squamous Cell Carcinoma	positive	Yes	0.39	high	low	high	0.00481389	undetermined
TCGA-LP-A4AX-01A	Keratin-low	Squamous	Cervical Squamous Cell Carcinoma	positive	Yes	0.45	low	high	high	-0.152533	undetermined
TCGA-LP-A5U2-01A	Keratin-low	Adenocarcinoma	Cervical Adenocarcinoma	positive	Yes	0.86	high	high	high	0.0771226	undetermined
TCGA-LP-A5U3-01A	Keratin-high	Squamous	Cervical Squamous Cell Carcinoma	positive	Yes	0.85	high	high	high	0.373682	Ecto
TCGA-LP-A7HU-01A	Keratin-low	Adenocarcinoma	Cervical Adenocarcinoma	positive	Yes	0.44	low	high	low	-0.301081	Endo
TCGA-MU-A51Y-01A	Keratin-high	Squamous	Cervical Squamous Cell Carcinoma	positive	Yes	0.51	high	high	high	0.13445	undetermined
TCGA-MU-A5YI-01A	Keratin-high	Squamous	Cervical Squamous Cell Carcinoma	positive	Yes	0.7	high	low	high	0.114449	undetermined
TCGA-MY-A5BD-01A	Adenocarcinoma	Squamous	Cervical Squamous Cell Carcinoma	positive	Yes	0.93	high	high	high	-0.272054	Endo
TCGA-MY-A5BE-01A	Keratin-low	Squamous	Cervical Squamous Cell Carcinoma	positive	Yes	0.22	high	low	high	-0.11622	undetermined
TCGA-MY-A5BF-01A	Keratin-high	Squamous	Cervical Squamous Cell Carcinoma	positive	No	0.82	high	high	high	0.376507	Ecto
TCGA-Q1-A5R1-01A	Adenocarcinoma	Adenocarcinoma	Cervical Adenocarcinoma	positive	No	0.73	low	high	low	-0.54569	Endo
TCGA-Q1-A5R2-01A	Keratin-high	Squamous	Cervical Squamous Cell Carcinoma	positive	Yes	0.59	high	high	high	0.236367	Ecto
TCGA-Q1-A5R3-01A	Keratin-high	Squamous	Cervical Squamous Cell Carcinoma	positive	Yes	0.73	high	high	high	0.0410961	undetermined
TCGA-Q1-A6DT-01A	Keratin-low	Squamous	Cervical Squamous Cell Carcinoma	positive	Yes	0.57	high	high	high	0.330952	Ecto
TCGA-Q1-A6DV-01A	Adenocarcinoma	Adenocarcinoma	Cervical Adenocarcinoma	positive	Yes	0.75	low	high	low	-0.518208	Endo
TCGA-Q1-A6DW-01A	Keratin-high	Squamous	Cervical Squamous Cell Carcinoma	positive	Yes	0.74	high	high	high	0.262676	Ecto
TCGA-Q1-A73O-01A	Keratin-low	Squamous	Cervical Squamous Cell Carcinoma	positive	Yes	0.54	high	low	high	0.164563	undetermined
TCGA-Q1-A73P-01A	Adenocarcinoma	Adenocarcinoma	Cervical Adenocarcinoma	positive	Yes	0.73	low	high	low	-0.475974	Endo
TCGA-Q1-A73Q-01A	Keratin-high	Squamous	Cervical Squamous Cell Carcinoma	positive	Yes	0.83	high	low	high	0.222562	Ecto
TCGA-Q1-A73R-01A	Adenocarcinoma	Adenocarcinoma	Cervical Adenocarcinoma	positive	Yes	0.9	low	high	low	-0.381321	Endo
TCGA-Q1-A73S-01A	Keratin-low	Adenosquamous	Cervical Adenocarcinoma	positive	Yes	0.95	low	high	low	0.00672447	undetermined
TCGA-R2-A69V-01A	Keratin-low	Squamous	Cervical Squamous Cell Carcinoma	positive	Yes	0.23	high	high	high	-0.0547306	undetermined
TCGA-RA-A741-01A	Keratin-high	Squamous	Cervical Squamous Cell Carcinoma	positive	Yes	0.65	high	low	high	0.00538928	undetermined
