# Supplementary material for: Opposing Wnt signals regulate cervical squamocolumnar homeostasis and emergence of metaplasia
Source: Nat Cell Biol. 2021 Jan 18;23(2):184–97. doi: 10.1038/s41556-020-00619-0 (PMC7878191; doi:10.1038/s41556-020-00619-0)
Supplement: Supplementary file 17 — Table of antibody dilutions and validation links. [file 41556_2020_619_MOESM17_ESM.xlsx]

## Sheet: Supplementary Table 15
Table of antibody dilutions and validation links.
Antibody Target	Manufacturer	Catalogue Number	Concentration	Link for Validation details
Mouse-anti-p63	Abcam	ab735	1:200	https://www.abcam.com/p63-antibody-4a4-ab735.html
Rabbit-anti-p63	Abcam	ab53039	1:200	https://www.abcam.com/p63-antibody-ab53039.html
Mouse-anti-E-Cadherin	BD Biosciences	610181	1:300	https://www.bdbiosciences.com/us/applications/research/stem-cell-research/cancer-research/human/purified-mouse-anti-e-cadherin-36e-cadherin/p/610181
Rabbit-anti-Ki67	Abcam	ab16667	1:200	https://www.abcam.com/ki67-antibody-sp6-ab16667.html
Rat-anti-Ki67-FITC	eBioscience	11-5698	1:200	https://www.thermofisher.com/antibody/product/Ki-67-Antibody-clone-SolA15-Monoclonal/11-5698-80
Rabbit-anti-KRT5	Abcam	ab52635	1:250	https://www.abcam.com/cytokeratin-5-antibody-ep1601y-cytoskeleton-marker-ab52635.html
Rabbit-anti-cytokeratin 5-Alexa488	Abcam	ab193894	1:200	https://www.abcam.com/cytokeratin-5-antibody-ep1601y-alexa-fluor-488-ab193894.html
Mouse-anti-KRT7	Santa Cruz	sc-23876	1:100	https://www.scbt.com/p/cytokeratin-7-antibody-rck105
Rabbit-anti-cytokeratin 7	Abcam	ab181598	1:8000	https://www.abcam.com/cytokeratin-7-antibody-epr17078-cytoskeleton-marker-ab181598.html
Rabbit-anti-cytokeratin 7-Alexa555	Abcam	ab209601	1:300	https://www.abcam.com/cytokeratin-7-antibody-epr17078-alexa-fluor-555-ab209601.html
Rabbit-anti-CSTA (Cystatin A)	Sigma	HPA001031	1:200	https://www.sigmaaldrich.com/catalog/product/sigma/hpa001031?lang=de&region=DE
Rabbit-anti-AGR2	Proteintech	12275-1-AP	1:200	https://www.ptglab.com/products/AGR2-Antibody-12275-1-AP.htm#tested-applications
Mouse-anti-MUC5B	Abcam	ab77995	1:250	https://www.abcam.com/muc5b-antibody-194e-ab77995.html
Rabbit-anti-GDA	Sigma	HPA019352	1:250	https://www.sigmaaldrich.com/catalog/product/sigma/hpa019352?lang=de&region=DE
Rabbit-anti-Cytokeratin 17	Abcam	ab109725	1:200	https://www.abcam.com/cytokeratin-17-antibody-ep1623-cytoskeleton-marker-ab109725.html
Mouse-anti-Cytokeratin 19	Abcam	ab7754	1:250	https://www.abcam.com/cytokeratin-19-antibody-a53-ba2-cytoskeleton-marker-ab7754.html
Mouse-anti-Cytokeratine 18	Abcam	ab668	1:200	https://www.abcam.com/cytokeratin-18-antibody-c-04-ab668.html
Rabbit-anti-Loricrin	Abcam	ab85679	1:50	https://www.abcam.com/loricrin-antibody-ab85679.html
Alexa Fluor® 488 AffiniPure F(ab')₂ Fragment Donkey Anti-Rabbit IgG (H+L)	Jackson Immuno Research	711-546-152	1:150	https://www.jacksonimmuno.com/catalog/products/711-546-152
Cy™3 AffiniPure F(ab')₂ Fragment Donkey Anti-Rabbit IgG (H+L)	Jackson Immuno Research	711-166-152	1:100	https://www.jacksonimmuno.com/catalog/products/711-166-152
Alexa Fluor® 647 AffiniPure Donkey Anti-Rabbit IgG (H+L)	Jackson Immuno Research	711-605-152	1:150	https://www.jacksonimmuno.com/catalog/products/711-605-152
Cy™5 AffiniPure Donkey Anti-Mouse IgG (H+L)	Jackson Immuno Research	715-175-151	1:150	https://www.jacksonimmuno.com/catalog/products/715-175-151
