# Supplementary material for: Opposing Wnt signals regulate cervical squamocolumnar homeostasis and emergence of metaplasia
Source: Nat Cell Biol. 2021 Jan 18;23(2):184–97. doi: 10.1038/s41556-020-00619-0 (PMC7878191; doi:10.1038/s41556-020-00619-0)
Supplement: Supplementary file 18 — Patient information. [file 41556_2020_619_MOESM18_ESM.xlsx]

## Sheet: Supplementary Table 16
Patient information
Internal Patient ID.	Gender	Age	Diagnosis
hc004	Female	51	Normal
hc029	Female	45	Normal
hc034	Female	82	Normal
hc036	Female	47	Normal
hc037	Female	75	Normal
hc038	Female	54	Normal
hc040	Female	58	Normal
hc042	Female	49	Normal
hc045	Female	43	Normal
hc047	Female	47	Normal
hc048	Female	51	Normal
hc055	Female	68	Normal
hc056	Female	33	Normal
hc063	Female	48	Normal
hc093	Female	47	Normal
hc094	Female	61	Normal
hc095	Female	43	Normal
hc096	Female	53	Normal
hc098	Female	98	Adenocarcinoma
hc099	Female	62	Adenocarcinoma
hc100	Female	49	Adenocarcinoma
hc101	Female	49	Adenocarcinoma
hc103	Female	89	Adenocarcinoma
hc106	Female	67	Squamous cell carcinoma
hc110	Female	44	Squamous cell carcinoma
hc111	Female	50	Squamous cell carcinoma
hc113	Female	44	Squamous cell carcinoma
hc118	Female	48	Squamous cell carcinoma
