# Supplementary material for: Opposing Wnt signals regulate cervical squamocolumnar homeostasis and emergence of metaplasia
Source: Nat Cell Biol. 2021 Jan 18;23(2):184–97. doi: 10.1038/s41556-020-00619-0 (PMC7878191; doi:10.1038/s41556-020-00619-0)
Supplement: Source Data Fig. 2 — Statistical source data [file 41556_2020_619_MOESM19_ESM.xlsx]

## Sheet: Figure 2b
Complete	WNT3a (-)	p38-i (-)	RSOP1 (-)	FGF10 (-)	NAC (-)	N2 (-)	ROCK (-)	Noggin (-)	B27 (-)	mEGF (-)	NIC (-)	TGFb-i (-)
188.03	254.318	231.553	222.197	192.954	190.72	202.349	226.364	70.7576	81.8939	28.3712	66.8939	42.9924
185.758	238.561	212.311	180.151	190.72	174.394	152.273	193.674	68.0303	71.4015	27.5	34.697	28.4849
179.811	212.5	202.576	176.856	190.72	160.909	141.553	170.606	62.9924	60.303	27.5	32.4621	16.3636
178.561	202.349	197.197	152.273	178.939	153.75	137.689	168.409	60.4924	59.697	27.1212	31.2121	15.947
160.454	187.424	191.742	152.273	169.47	131.515	133.977	160.53	56.4394	59.697	26.0606	28.4849	15.9091
154.204	183.485	170.417	152.273	160.909	127.424	131.894	156.364	55.1515	58.9394	25.7576	26.1364	15.6439
152.197	183.106	169.47	149.886	157.576	122.954	128.636	155.53	55.1515	58.7121	25.5303	21.1364	15.4924
151.667	178.939	165.454	146.023	143.788	121.932	127.651	141.553	52.3864	57.7273	25.303	20.9091	15.1515
147.879	176.856	165.454	145.303	143.561	119.849	125.303	127.576	52.2727	53.9394	25.303	20.9091	14.5076
143.561	174.394	160.454	144.091	141.099	118.371	121.97	127.197	51.2879	53.9394	25.1894	20.1515	14.5076
142.879	173.636	158.788	141.212	139.546	118.371	119.924	125.606	51.2879	53.4849	24.1667	20.1515	14.3939
141.856	167.462	157.576	140.606	139.47	116.212	118.068	125.492	51.0606	53.4091	23.3333	19.1667	14.2045
141.553	167.424	153.788	140.492	137.538	113.144	117.424	115.682	49.7349	49.697	23.1439	18.8636	13.7879
139.962	167.311	153.485	139.167	135.833	110.341	114.242	112.5	49.7349	49.0151	22.197	18.5227	13.7879
139.546	165.227	152.992	137.121	135.454	107.386	113.788	112.424	49.697	47.8409	21.8561	17.8788	13.7879
137.576	165.227	152.273	135.682	133.371	103.788	109.242	78.6364	49.0151	47.7273	21.8561	17.803	13.4848
135.833	164.924	151.667	135.606	133.371	100.151	109.242	74.8485	48.9394	45.4924	21.8182	16.5151	13.2197
135.606	160.53	150.606	135.606	133.371	95	108.712	53.9394	48.9394	45.4924	21.8182	16.4394	13.2197
135.606	158.636	148.03	133.788	131.894	94.697	107.386	53.4849	47.8409	44.2424	21.8182	16.3636	13.1061
135.454	158.371	147.803	133.788	131.667	94.2424	107.235	45.4545	47.7273	42.5758	21.8182	16.0606	12.9167
135.454	158.371	145.871	133.788	131.667	89.8485	106.515	45.1515	46.6667	39.8485	21.8182	15.6818	12.8788
130.151	154.204	141.667	131.439	131.515	89.7348	103.523	37.6515	46.4394	39.7727	21.5151	15.1515	12.5
129.811	152.273	141.553	128.901	130.151	89.3182	103.523	37.6515	45.4924	37.8409	21.1364	15.0758	11.9697
129.242	151.288	141.553	128.674	129.811	88.4848	103.523	37.2727	45.4924	37.5	21.1364	15	11.9318
127.576	150.303	139.47	127.727	129.356	88.4848	103.068	36.25	45.4545	36.8561	21.1364	14.7727	11.4394
127.424	150.303	139.167	127.424	129.356	87.0833	101.818	33.2576	45.1894	36.25	21.0606	14.7727	11.4394
127.424	149.129	135.682	127.197	125.492	87.0833	101.288	32.9545	45.1894	36.25	21.0606	14.5455	11.3636
127.424	146.591	133.788	126.894	124.015	86.8182	101.288	32.5758	44.2424	36.2121	20.4546	14.5076	11.2879
124.735	146.591	131.894	126.515	124.015	85.303	98.1818	31.7424	44.0909	35.5303	20.4546	14.4697	11.0606
123.788	146.061	130.985	125.606	123.636	85.1515	98.1818	30.5682	42.9924	35.5303	20.1515	14.3939	10.9091
122.235	146.023	129.242	125.492	122.273	84.6212	97.9545	30.5682	42.5758	31.5151	20.1515	14.3939	10.9091
120.303	145.871	127.992	124.015	122.235	83.9394	96.9697	28.4849	42.5379	31.4394	20.1136	13.4848	10.9091
118.333	143.561	127.576	123.788	121.932	83.6364	96.6667	26.5151	42.5379	30.5682	19.3939	13.4848	10.4545
118.333	141.667	127.576	123.485	121.932	83.0682	95.2273	25.5303	41.8939	30.5682	19.2424	13.4091	10.3788
118.068	141.667	127.576	122.424	119.924	82.0455	95.2273	25.5303	41.6667	30.5682	19.1667	13.0303	10.3788
118.068	141.212	127.197	121.97	119.924	80.4167	93.4848	25.303	41.5909	30.1136	19.1667	12.9167	10.3788
117.727	141.212	125.606	121.97	118.068	78.8636	93.447	25.303	40.9091	29.3182	18.8636	12.8788	10
115.985	141.099	125.492	121.97	118.068	78.8636	92.8788	24.5833	40.7955	28.5227	18.8636	12.5	10
114.849	139.47	125.492	121.97	118.03	78.7121	91.7424	23.9394	40.1515	28.5227	18.6364	12.5	9.69697
114.242	138.939	125.492	121.97	117.727	78.6364	90.0379	22.4242	39.8485	27.6515	18.6364	12.4242	9.69697
114.053	137.879	125.303	121.667	116.212	78.6364	89.697	22.4242	39.8485	26.1364	18.5227	12.3485	9.65909
113.788	137.689	124.015	119.849	114.546	77.4621	88.4091	21.8561	39.8485	26.0606	18.5227	12.3485	9.65909
112.5	137.576	123.788	118.371	112.349	77.4242	87.0833	18.6364	39.7727	25.7576	18.5227	12.3485	9.62121
112.349	137.121	123.636	118.333	112.349	77.4242	86.8182	18.5227	38.5985	25.5303	18.3333	11.9318	9.09091
111.099	137.121	123.636	118.333	112.349	76.2879	86.8182	18.3333	38.1818	25.1894	17.8788	11.4394	9.01515
109.242	137.083	118.068	117.727	112.121	75.9091	85.3788	17.1212	37.5	25.1894	17.8788	11.4394	8.67424
109.242	135.833	118.068	117.727	110.303	75.9091	85.303	16.9697	37.5	24.2424	17.8788	11.3636	8.67424
109.242	135.606	117.424	116.364	109.167	75.5303	84.2424	16.2879	35.5303	24.1667	17.8788	10.9091	8.63636
109.167	133.977	116.364	116.288	109.129	75.5303	83.9773	15.4924	35.1515	23.4849	17.8788	10.9091	8.52273
109.167	133.977	116.364	115.985	108.636	74.6591	83.9394	15.0758	35.0758	23.1439	17.8788	10.9091	8.18182
107.386	133.371	116.288	115.985	108.636	74.5455	83.9394	15	34.5076	22.197	17.803	10.9091	8.10606
107.386	131.894	116.212	114.242	107.386	73.7879	83.6364	14.2424	34.3939	20.2651	17.803	10.3788	8.10606
107.121	131.515	116.212	114.242	107.273	73.4848	83.5227	13.8636	34.0909	20	17.6515	10.1515	7.84091
107.121	131.515	115.985	114.204	107.235	73.1061	83.5227	13.0303	33.4849	18.6364	17.6515	9.92424	7.84091
105.303	131.439	114.204	114.053	107.235	73.1061	82.8788	12.4242	32.6136	18.5227	17.2727	9.69697	7.84091
103.788	127.576	112.5	113.788	105.303	73.0303	81.6667	12.1212	32.4621	18.0682	17.1212	9.65909	7.84091
102.727	127.197	112.424	113.447	105.303	72.8788	80.4167	11.9318	32.4621	17.8788	17.1212	9.65909	7.57576
101.818	126.894	112.349	112.046	105.227	72.8788	78.7121	11.9318	31.4394	16.9318	17.1212	9.24242	7.53788
101.818	125.492	112.083	111.099	103.788	72.8788	78.7121	11.5152	31.2121	16.4394	17.1212	9.01515	7.53788
101.742	124.015	111.061	111.061	103.523	72.7273	77.2727	11.3636	30.7576	16.3636	17.0833	8.93939	7.53788
101.742	123.788	110.606	110.606	102.311	72.5	76.8939	10.9091	30.5682	16.3636	16.9697	8.67424	7.34849
100.151	123.788	110.341	110.492	102.311	71.5152	76.2879	10.9091	30.5682	15.9091	16.9697	8.63636	7.27273
100.114	122.803	109.886	110.341	101.742	71.5152	75.9091	9.69697	30.5682	15.7576	16.9697	8.63636	7.27273
99.6591	122.424	109.242	109.242	101.742	71.5152	75.303	9.09091	30.5682	15.0758	16.9318	8.63636	7.04545
99.6591	121.97	109.242	109.167	101.742	71.4015	74.6591	8.63636	29.6212	15.0758	16.8182	8.52273	6.70455
99.5076	121.97	109.167	107.386	101.515	71.4015	74.5455	8.63636	29.6212	14.5455	16.5151	8.52273	6.70455
99.3939	121.97	108.712	106.326	101.364	70.7576	74.5455	8.2197	29.5454	14.5076	16.5151	8.48485	6.70455
98.5606	121.326	108.258	105.53	98.9015	68.3333	74.2045	6.28788	29.5454	14.5076	16.5151	8.18182	6.70455
98.4848	120.303	106.515	105.227	98.5606	68.3333	73.1061		28.4849	13.8636	16.5151	8.10606	6.70455
98.1818	118.371	105.53	104.849	98.5606	68.0303	73.1061		28.3712	13.1061	16.5151	8.10606	6.66667
96.6667	117.765	105.53	104.849	98.5606	68.0303	73.1061		27.5	12.8788	16.4773	8.10606	6.66667
96.0606	116.288	105.303	104.091	98.5606	67.9924	73.0303		26.1364	12.5	16.4394	7.87879	6.66667
95.2273	116.288	103.864	103.523	98.2576	66.9697	73.0303		26.0606	12.5	16.4394	7.87879	6.28788
95.0758	114.242	103.788	103.523	98.1818	66.8939	71.5152		25.5303	12.4242	16.3636	7.84091	6.28788
95.0758	114.242	103.788	103.485	97.7273	66.6667	71.5152		25.303	12.4242	15.947	7.57576	6.28788
95	114.204	103.788	101.288	97.0076	66.0606	71.5152		25.303	11.9697	15.9091	7.57576	6.21212
95	114.204	103.068	100.151	96.8561	66.0606	71.4015		24.2424	11.4394	15.9091	7.57576	6.21212
94.1667	114.204	102.727	100.151	95.2273	66.0606	69.4697		24.1667	11.4394	15.9091	7.57576	6.21212
93.6364	113.447	101.818	100.114	95.0758	66.0606	68.0303		24.1667	11.3636	15.6439	7.53788	5.90909
93.4848	112.803	101.742	98.6364	95.0758	65.9848	66.8939		23.1439	11.3636	15.4924	7.53788	5.90909
92.8788	112.349	101.742	98.5606	95	65.947	64.0152		21.8561	11.2879	15.0758	7.27273	5.90909
91.7424	112.121	101.515	98.5606	94.8485	65.9091	60.303		21.5151	11.2879	15.0758	7.27273	5.56818
91.4394	110.492	101.515	98.2576	94.8485	65.7955	60.303		21.0606	11.0606	15.0758	7.27273	5.30303
91.0606	109.242	101.288	98.2576	93.4848	65.4924	60.0379		20.4546	11.0606	15.0758	7.27273	5.30303
88.1818	109.242	101.212	98.1818	93.4848	64.4697	59.8864		20.2651	10.9091	15	7.27273	5.15151
87.0833	108.636	100.151	97.2727	92.8788	64.3939	58.9394		20.2651	10.9091	15	7.27273	5.15151
86.8182	107.273	100.151	97.0076	92.6894	64.1667	56.4394		20.1136	10.9091	15	7.19697	5.15151
85.3788	105.53	100.151	97.0076	91.7424	62.9924	56.2121		19.3939	10.6439	15	7.19697	5.03788
85.303	105.53	99.6591	96.9697	91.0606	62.9924	55.1515		18.6364	10.3409	14.7727	6.70455	5.03788
83.9394	105.303	98.5606	96.6667	90.0379	62.9924	55.0379		18.5227	10.1515	14.5455	6.51515	4.92424
83.9394	105.227	98.2576	95.2273	89.697	62.9924	53.4849		18.5227	10.0758	14.5076	6.51515	4.77273
83.5227	103.788	98.2576	95.0758	89.697	62.9924	51.9697		17.8788	9.39394	14.3939	6.28788	4.69697
82.7652	103.523	98.1818	95	89.2803	62.4242	51.0606		17.6515	9.09091	14.3939	6.28788	4.69697
82.1212	103.485	97.9545	93.447	88.1061	61.5909	49.2803		17.1212	9.01515	14.3939	6.28788	4.62121
82.1212	101.818	97.9545	93.1818	87.0833	61.5909	48.3333		17.1212	9.01515	14.2045	6.21212	4.35606
82.1212	101.742	97.7273	92.8788	85.1515	60.303	47.8409		16.9697	9.01515	14.2045	5.98485	3.93939
80.4167	100.114	97.0076	91.7424	84.9242	60.303	47.7273		16.9318	9.01515	13.7879	5.90909	3.93939
80.4167	100.114	96.8561	91.7424	84.7727	60.303	45.1894		16.4394	8.52273	13.0303	5.7197
80.303	98.5606	96.553	91.6667	83.9394	60.303	45.1894		16.2879	8.52273	12.8788	5.56818
80.303	98.5606	96.0606	91.4394	82.1212	60.303	44.8864		16.2879	8.10606	12.8788	5.5303
78.7121	96.553	95.2273	90.9091	82.1212	60.0379	44.2424		15.9091	8.10606	12.8788	5.22727
77.7652	95	94.8485	90.0379	82.1212	59.8864	43.8636		15.1515	7.84091	12.5	5.15151
77.4242	95	94.1667	89.8485	82.0455	58.9394	39.8485		15.0758	7.84091	12.5	5.15151
77.0076	93.447	93.447	89.8485	82.0455	58.9394	39.8485		14.3939	7.84091	12.4242	4.77273
74.2045	91.7424	92.9924	88.5606	80.4167	58.7121	38.6364		14.3939	7.27273	12.3485	4.77273
72.8788	90.0379	89.8485	88.5606	80.4167	58.7121	38.5985		13.8636	7.19697	11.9697	4.69697
71.4015	89.8485	89.8485	88.5606	80.303	57.7273	37.4242		13.7879	6.06061	11.9697	4.69697
70.4545	88.5606	88.5606	88.4848	78.7121	57.6894	35.1515		13.2197	5.7197	11.9318	4.69697
67.3485	88.4091	88.4848	88.1818	78.7121	57.3864	24.2424		13.2197	4.39394	11.9318	4.62121
62.4242	88.4091	87.0833	88.1818	77.7652	56.4394	23.1439		12.9167		11.4394	4.35606
62.4242	88.1818	86.8182	86.9318	77.4621	56.4394	22.2727		12.1212		11.4394	4.35606
60.4924	88.1818	86.8182	86.8182	75.9091	56.4394	22.2727		11.9318		11.3636	4.24242
58.7121	87.4242	86.8182	85.3788	73.75	56.4394	21.8939		10.9091		11.3636	4.24242
57.8409	85.3788	85.3788	84.7727	73.75	55.7576	20.3788		9.65909		11.0985	3.86364
53.4849	84.2424	85.3788	83.9773	73.0303	55.1515	18.6364		8.93939		10.4545	3.86364
50.9849	83.5227	85.3788	83.0682	73.0303	53.9394	18.0303		8.86364		10.3788
37.4242	81.6667	85.303	82.1212	73.0303	53.4849	16.4773		7.87879		10.3788
	80.303	85.303	82.0455	73.0303	52.8788	15.6439		6.66667		9.09091
	78.8636	85.1515	82.0455	71.4015	52.8788	15.0758		5.90909		9.09091
	74.8485	83.9773	82.0455	71.2121	52.6894	15.0758				7.84091
	74.8485	83.9394	81.6667	69.9242	52.3864	14.7348				7.57576
	74.6591	83.0682	80.303	69.3182	52.3864	12.4242				7.53788
	72.803	81.8939	78.6364	68.447	52.2727	11.7803				4.62121
	72.5	79.0909	77.7652	68.447	51.9697	10.6439
	71.4015	78.8636	77.7652	68.3333	51.2879	10.3788
	68.447	78.6364	77.7652	68.3333	51.2879	10
	64.3939	78.1061	77.4621	68.3333	51.2121	9.39394
	64.3939	77.4242	77.2727	67.3485	50.303	8.63636
	48.7121	76.9697	77.0076	66.6667	50.0379	8.18182
	46.2121	76.8182	76.2879	65.7955	50
	42.5758	76.2879	76.2879	63.0303	49.7349
		76.2879	75.9091	63.0303	49.697
		75.5303	75.9091	61.2879	49.697
		74.6591	75.9091	57.7273	49.2803
		74.2424	74.6591	56.3636	48.9394
		74.2045	74.5455	56.2121	48.9394
		72.8788	74.3182	55.1894	48.9394
		72.5	74.2424	55.1894	47.8409
		68.3333	71.4015	52.6894	47.8409
		68.3333	70.7576	51.2879	47.3864
		66.6667	70.7576	48.6364	46.6667
		64.3939	70.7576	35	46.4394
		64.0152	69.9242		46.4394
		56.3636	69.9242		45.6818
		53.4091	69.8485		45.4924
		52.2727	68.3333		45.4924
		51.2121	68.2955		44.0909
		49.7349	67.3485		43.9773
		44.0909	67.2727		42.9924
		43.9773	66.6667		41.8182
		41.6667	66.6667		41.6667
			65.4924		41.5909
			64.3939		39.7727
			64.3939		39.4697
			64.0152		37.4242
			62.9924		36.5909
			58.9394		36.3636
			57.8788		35.1515
			56.4394		33.4849
			55.1515		33.4091
			51.2121		32.6136
			44.0909		32.1591
					31.2121
					30.5682
					29.5454
					29.3182
					27.7273
					26.8182
					25.5303
					23.1818
					23.1439
					22.8788
					21.9697
					21.8561
					21.0606
					20.9091

## Sheet: Figure 2c
WNT3a (+) Rspondin (+) FSK (-) p1	WNT3a (+) Rspondin (+) FSK (+) p1	WNT3a (-) Rspondin (-) FSK (-) p1	WNT3a (-) Rspondin (-) FSK (+) p1	WNT3a (+) Rspondin (+) FSK (-) p2	WNT3a (+) Rspondin (+) FSK (+) p2	WNT3a (-) Rspondin (-) FSK (-) p2	WNT3a (-) Rspondin (-) FSK (+) p2
38.75	69.2424	77.4242	139.242	15.1515	22.197	26.7803	55.1515
19.2424	73.1061	112.348	176.705	30.5682	38.6364	32.4621	75.5303
22.3485	110.341	44.8864	76.2879	3.63636	26.7803	29.6212	211.894
18.5227	41.8939	61.6667	76.2879	5.30303	13.0303	22.4242	201.364
34.5455	83.0682	141.856	58.7121	5.15152	11.9697	20.2652	99.5076
63.0303	62.8409	44.0152	125.606	11.3636	26.7803	25.303	92.8788
34.5455	205.189	113.182	75.9091	8.63636	30.7576	31.5152	187.5
36.3636	91.0606	82.0455	46.6667	8.67424	18.6364	43.8636	119.697
36.3636	31.4394	40.4924	137.576	33.4848	21.1364	61.6667	153.788
50.0379	55.1515	64.1667	69.5455	6.66667	15.0758	260.152	77.4621
95	102.727	52.2727	103.788	11.4394	20.2652	56.2121	29.6212
82.8788	68.2955	73.0303	238.561	19.1667	21.8182	78.6364	49.697
46.6667	47.8409	55.1515	152.197	3.67424	15.947	127.652	140.606
18.5227	60.0379	148.258	259.621	6.70455	34.3561	101.515	71.4015
26.9318	62.4242	114.205	185.152	8.48485	10.1515	46.4394	257.121
41.8182	125.492	91.7424	169.47	3.63636	29.5455	38.75	153.333
35.1515	251.515	35.6061	88.4848	10.6439	49.0152	77.4621	175.947
13.8636	88.5606	50.0379	174.015	5.15152	30.303	53.4091	181.174
38.6364	85.303	165.455	45.1894	1.93182	10.3788	212.121	87.0833
37.6515	46.6667	57.6894	53.4848	2.84091	28.7879	163.636	211.742
38.6364	67.2727	83.5227	91.7424	3.63636	12.5	235.227	84.9242
70.0758	63.0303	77.2727	220.152	3.25758	13.0303	102.273	157.576
28.4848	169.318	44.2424	81.8939	7.87879	24.2424	136.364	232.727
29.6212	135.606	64.3939	88.5606	8.63636			267.917
32.4621	160.985	64.4697	148.258	7.19697			81.4015
17.1212	148.258	124.015	202.424				257.121
20.4545	63.0303	153.485	225.189				115.985
14.5076		104.848	215				242.348
19.4697		91.4394	125.606				350
35.1515		100.152	39.7727				337.273
		67.9924	143.561				66.2879
		56.4394	116.364				224.886
		47.7273	80.1136				150.038
		68.3333	139.545				170.606
		41.5909	77.2727
		31.4394	125.606
		38.6364	99.3939
			131.515
			69.8485
			210.303
			235.644
			42.9924
			51.0606

## Sheet: Figure 2g
	Replicate 1			Replicate 2			Replicate 3
	Columnar Organoid % of Total	Stratified Organoid % of Total		Columnar Organoid % of Total	Stratified Organoid % of Total		Columnar Organoid % of Total	Stratified Organoid % of Total
WNT3a (+) Rspondin (+) FSK (-)	100	0		100	0		100	0
WNT3a (+) Rspondin (+) FSK (+)	100	0		94	6		96	4
WNT3a (-) Rspondin (-) FSK (-)	40.2	59.8		42.3423	57.6577		26.087	73.913
WNT3a (-) Rspondin (-) FSK (+)	0	100		0	100		0	100
