# Supplementary material for: Opposing Wnt signals regulate cervical squamocolumnar homeostasis and emergence of metaplasia
Source: Nat Cell Biol. 2021 Jan 18;23(2):184–97. doi: 10.1038/s41556-020-00619-0 (PMC7878191; doi:10.1038/s41556-020-00619-0)
Supplement: Source Data Fig. 3 — Statistical source data [file 41556_2020_619_MOESM20_ESM.xlsx]

## Sheet: Figure 3e
	Replicate 1						Replicate 2						Replicate 3
	WNT3a (+) Rspondin (+) DKK2 (-) DKK3 (-)	WNT3a (-) Rspondin (-) DKK2 (-) DKK3 (-)	WNT3a (+-) Rspondin (+) DKK2 (+) DKK3 (+)	WNT3a (+-) Rspondin (+) DKK2 (+) DKK3 (-)	WNT3a (+-) Rspondin (+) DKK2 (-) DKK3 (+)		WNT3a (+) Rspondin (+) DKK2 (-) DKK3 (-)	WNT3a (-) Rspondin (-) DKK2 (-) DKK3 (-)	WNT3a (+) Rspondin (+) DKK2 (+) DKK3 (+)	WNT3a (+) Rspondin (+) DKK2 (+) DKK3 (-)	WNT3a (+) Rspondin (+) DKK2 (-) DKK3 (+)		WNT3a (+) Rspondin (+) DKK2 (-) DKK3 (-)	WNT3a (-) Rspondin (-) DKK2 (-) DKK3 (-)	WNT3a (+) Rspondin (+) DKK2 (+) DKK3 (+)	WNT3a (+) Rspondin (+) DKK2 (+) DKK3 (-)	WNT3a (+) Rspondin (+) DKK2 (-) DKK3 (+)
	251	21	34	146	23		154	178	251	318	288		939	174	212	201	194
	104	11	44	50	135		153	95	240	213	266		428	122	208	112	172
	63	57	20	21	89		150	88	129	200	257		382	86	126	86	117
	79	233	44	19	106		137	75	103	112	231		357	75	125	84	109
	238	41	274	55	108		136	55	86	67	195		328	74	120	84	109
	54	113	628	25	103		128	55	65	64	178		325	53	119	78	107
	128	116	285	74	216		123	54	65	53	159		287	46	100	75	107
	121	49	101	53	221		122	53	54	53	154		196	45	78	73	101
	27	20	274	68	183		108	49	53	50	143		190	42	58	71	92
	66	23	118	94	204		92	47	53	49	134		140	42	57	71	79
	64	50	90	64	188		91	45	53	47	110		126	42	48	70	77
	21	133	23	60	95		91	44	51	46	101		116	31	46	62	74
	79	112	42	73	444		89	42	49	43	62		104	30	45	61	72
	35	46	45	82	77		86	42	48	43	59		104	27	36	59	71
	290	119	77	31	213		85	41	47	43	55		99	26	35	57	70
	357	37	45	28	50		84	40	47	41	52		97	25	33	56	67
	21	13	31	32	97		77	37	45	40	51		91	24	32	54	66
	53	128	23	25	28		76	36	44	38	51		89	24	30	52	66
	217	57	21	29	83		69	35	43	38	50		86	23	27	52	65
	167	38	60	109	169		55	34	42	37	45		83	22	27	50	65
	21	39	162	60	154		55	34	42	37	44		71	21	26	50	62
	165	36	53	88	89		49	33	41	36	42		69	19	24	49	60
	227	21	93	23	53		45	29	41	35	42		68	18	24	48	60
	126	62	80	45	39		45	28	40	34	41		67	18	22	48	57
	20	33	36	22	84		44	28	40	34	40		60	17	21	48	56
	82		185	25	29		43	27	40	33	38		59	13	21	46	56
	19		47	59	213		40	25	39	33	36		55	13	20	45	54
	55		158	54	82		37	24	39	33	35		55	12	20	44	52
	61		206	49	220		36	24	37	32	35		53	11	16	44	52
	22		41	81	78		36	23	37	29	32		53	11	13	44	49
	31		160	19	364		36	23	35	29	32		52	11	13	41	48
	141		199	42	78		36	23	29	26	31		52	9	12	40	47
	78		50	32	37		35	23	27	25	30		50	9	7	39	46
	244		143	70	83		35	23	27	25	29		43	8		36	46
	131		54	143	77		32	22	26	25	26		40	8		35	42
	90		27	37	41		32	21	26	25	26		38	8		33	41
	125		166	129	62		28	21	26	24	25		38	8		33	41
	34		58	57	84		27	20	25	24			38	8		29	40
	31		29	167	22		23	18		24			37	8		29	39
	377		116	65	89			18		23			36	8		29	39
	142		167	94	67			18		23			35	8		29	38
	29		71	312	373			17		23			33	8		28	37
	72		47	170	105			16		22			31	7		28	36
	22		50	55	44			16		22			31	7		28	36
	57		24	89	64			15		21			30	7		27	36
	24		188	29	53			15		20			30	7		27	35
	311		53	49	244			15		19			30	6		27	35
	77		151	54	124			15		18			29	6		26	34
	31			23	298			15		17			27	6		26	34
	22		51	170	95			14		16			26	6		26	33
	338		52	83	533			14		16			26	6		26	33
	430		241	34	73			13		15			25	5		26	32
	44		82	36	567			11		15			25	4		26	32
	23		134	73	37			11		15			24	4		25	30
	23		69	44	228			11		14			24			25	30
	25		178	70	22			10		14			23			24	30
	29		97	62	53			10		14			22			24	28
	104		22	25	30			10		14			22			24
	178		67	49	92			10		13			21			24
	85			65	115			9		13			20			24
	301			63	76			9		11			20			24
	207			34	107			8		11			20			24
	137			23	87					10			19			23
	58			83						10			19			23
	100			64						9			18			23
	82									9			17			23
	342									9			17			22
	39												17			22
	44												17			22
	191												16			22
	86												15			22
	20												14			22
	128												14			21
	255												13			20
	26												13			20
	242												13			20
	83												13			20
	59												11			20
	55												11			20
	53												11			19
	78												10			19
	40												10			19
	65												9			18
	33												8			17
	310												8			17
	281												8			17
	29												8			17
	46												7			17
	41												6			17
	58												6			16
	74												6			16
	167												6			16
													5			16
																15
																15
																15
																15
																15
																15
																15
																15
																14
																14
																13
																13
																13
																13
																12
																12
																12
																12
																12
																12
																11
																11
																10
																8
																8
																8
																8
																6
																5

## Sheet: Figure 3f
Replicate 1					Replicate 2					Replicate 3
WNT3a (+) Rspondin (+) DKK2 (-) IWP2 (-)	WNT3a (-) Rspondin (-) DKK2 (+) IWP2 (-)	WNT3a (-) Rspondin (-) DKK2 (-) IWP2 (+)	WNT3a (-) Rspondin (-) DKK2 (-) IWP2 (-)		WNT3a (+) Rspondin (+) DKK2 (-) IWP2 (-)	WNT3a (-) Rspondin (-) DKK2 (+) IWP2 (-)	WNT3a (-) Rspondin (-) DKK2 (-) IWP2 (+)	WNT3a (-) Rspondin (-) DKK2 (-) IWP2 (-)		WNT3a (+) Rspondin (+) DKK2 (-) IWP2 (-)	WNT3a (-) Rspondin (-) DKK2 (+) IWP2 (-)	WNT3a (-) Rspondin (-) DKK2 (-) IWP2 (+)	WNT3a (-) Rspondin (-) DKK2 (-) IWP2 (-)
99.2245	139.724	53.9997	147.149		60.07	76.9496	117.449	64.7997		30.37	188.324	85.7246	43.1998
78.2996	74.2496	39.8248	87.0746		62.1	25.6499	107.999	78.9746		30.37	72.2246	134.324	51.2997
259.199	85.0496	45.2248	64.1247		78.97	214.649	91.1245	184.274		31.72	42.5248	80.9996	64.7997
115.424	54.6747	57.3747	68.8497		72.9	134.999	41.8498	101.249		39.82	128.924	45.2248	74.9246
104.624	49.9498	37.1248	56.0247		266.62	147.824	45.2248	64.7997		40.5	51.2997	62.0997	41.8498
73.5746	69.5246	74.2496	47.2498		116.1	89.0995	88.4246	43.1998		40.5	72.2246	50.6247	60.7497
53.9997	36.4498	78.2996	95.8495		76.27	212.624	49.9498	74.2496		41.85	84.3746	83.0246	87.7496
146.474	74.2496	57.3747	72.2246		62.1	57.3747	141.074	52.6497		45.22	104.624	101.924	45.2248
73.5746	41.1748	86.3996	43.1998		65.47	105.975	52.6497	107.325		45.22	105.299	57.3747	43.1998
88.4246	70.1997	32.3998	65.4747		74.92	197.774	45.2248	121.499		45.22	33.7498	118.124	53.3247
103.275	26.9999	37.7998	48.5998		76.27	101.249	68.1747	122.849		47.25	77.6246	49.9498	56.6997
68.1747	42.5248	85.0496	64.1247		116.77	186.299	58.7247	115.424		47.92	52.6497	54.6747	45.2248
91.1245	45.2248	43.8748	81.6746		60.07	83.6996	70.8747	77.6246		47.92	105.975	83.0246	66.1497
50.6247	45.2248	51.9747	64.7997		64.8	43.1998	126.224	192.374		48.6	222.749	69.5246	43.8748
60.0747	98.5495	64.1247	63.4497		113.4	71.5496	60.0747	155.924		48.6	62.0997	90.4496	102.6
101.924	114.749	58.0497	68.1747		62.1	201.824	53.3247	41.1748		49.95	41.8498	85.7246	107.999
128.249	64.7997	67.4997	65.4747		206.55	246.374	43.8748	41.1748		50.62	37.1248	31.7248	37.7998
121.499	70.8747	36.4498	48.5998		81.67	142.424	176.849	105.299		50.62	70.8747	41.1748	40.4998
69.5246	91.1245	138.374	105.975		78.97	94.4995	41.8498	52.6497		51.3	46.5748	66.1497	53.3247
155.249	64.7997	33.7498	95.1745		202.5	55.3497	78.9746	88.4246		51.3	113.399	52.6497	49.9498
59.3997	72.8996	55.3497	34.4248		193.05	54.6747	59.3997	66.8247		51.3	159.974	48.5998	52.6497
114.749	67.4997	51.2997	33.7498		49.95	77.6246	33.7498	78.9746		52.65	165.374	87.7496	108.674
141.074	86.3996	43.1998	90.4496		169.42	101.924	43.8748	85.0496		52.65	161.324	54.6747	30.3748
79.6496	67.4997	29.0249	79.6496		209.92	120.149	203.849	74.9246		52.65	51.2997	48.5998	76.9496
49.9498	74.2496	27.6749	76.9496		95.85	188.999	57.3747	93.1495		52.65	68.1747	35.0998	76.9496
52.6497	135.674	41.8498	149.849		60.07	190.349	81.6746	51.2997		53.32	57.3747	87.7496	55.3497
124.874	93.8245	39.1498	60.0747		124.2	100.575	53.3247	66.8247		54	55.3497	72.8996	54.6747
75.5996	50.6247	32.3998	67.4997		80.32	247.049	119.474	57.3747		54.67	76.9496	119.474	55.3497
114.749	38.4748	37.1248	38.4748		208.57	161.999	36.4498	51.2997		54.67	61.4247	67.4997	148.499
78.2996	38.4748	48.5998	96.5245		62.1	203.174	59.3997	91.7995		56.02	224.774	98.5495	45.8998
60.0747	43.1998	36.4498	39.8248		194.4	51.2997	85.7246	89.0995		56.02	76.9496	60.7497	37.1248
36.4498	56.0247	62.0997	170.774		68.17	91.7995	85.0496	258.524		56.02	51.2997	37.1248	74.2496
60.0747	49.9498	76.2746	51.2997		203.17	74.2496	37.7998	53.9997		56.7	58.7247	42.5248	41.1748
45.2248	34.4248	73.5746	64.1247		178.2	72.8996	171.449	289.574		56.7	98.5495	91.1245	45.2248
85.0496	48.5998	62.7747	43.1998		108	121.499	57.3747	69.5246		57.37	93.1495	50.6247	58.0497
36.4498	36.4498	55.3497	155.249		176.85	188.999	47.9248	51.2997		60.07	37.7998	60.7497	69.5246
120.149	62.0997	31.7248	54.6747		238.27	291.599	81.6746	87.7496		60.07	64.7997	64.1247	74.2496
73.5746	121.499	38.4748	118.799		79.65	103.95	89.0995	67.4997		60.07	55.3497	54.6747	58.7247
68.1747	53.3247	55.3497	83.6996		212.62	188.324	153.899	72.2246		60.07	107.325	105.975	58.0497
195.074	63.4497	50.6247	116.099		79.65	64.1247	49.9498	84.3746		60.07	43.8748	72.8996	37.7998
152.549	48.5998	44.5498	67.4997		125.55	83.6996	42.5248	39.1498		60.75	114.749	56.0247	42.5248
85.0496	45.8998	58.0497	45.8998		142.42	53.9997	78.9746	112.049		60.75	71.5496	83.0246	57.3747
101.249	66.8247	32.3998	105.299		112.05	215.999	53.3247	93.8245		60.75	60.0747	54.6747	76.9496
128.924	35.7748	60.0747	102.6		110.02	168.074	129.599	61.4247		61.42	49.9498	30.3748	77.6246
147.824	33.0748	45.8998	26.9999		257.17	152.549	49.9498	118.799		62.1	41.1748	59.3997	89.7746
72.2246	33.0748	87.7496	43.1998		335.47	81.6746	54.6747	64.7997		62.1	78.9746	74.2496	70.8747
122.849	92.4745	84.3746	68.1747		195.07	67.4997	41.1748	128.249		62.1	48.5998	52.6497	43.8748
63.4497	60.0747	43.8748	32.3998		151.2	94.4995	52.6497	54.6747		62.1	60.7497	54.6747	31.7248
94.4995	66.8247	36.4498	45.8998		42.52	222.749	91.7995	62.0997		62.77	63.4497	54.6747	51.2997
69.5246	143.099	61.4247	70.8747		100.57	58.0497	139.049	74.9246		62.77	68.1747	103.275	43.8748
51.2997	89.0995	32.3998	41.1748		72.22	47.9248	34.4248	139.724		63.45	43.8748	38.4748	48.5998
58.7247	99.2245	58.7247	81.6746		154.57	292.949	63.4497	55.3497		63.45	112.724	113.399	34.4248
117.449	41.1748	47.9248	116.099		176.85	152.549	155.249	65.4747		63.45	65.4747	49.2747	145.124
99.8995	130.274	65.4747	44.5498		183.6	154.574	64.7997	324.673		63.45	50.6247	99.2245	35.7748
64.1247	151.199	34.4248	44.5498		54.67	52.6497	45.8998	199.799		63.45	80.9996	88.4246	37.7998
93.8245	130.949	38.4748	49.9498		101.25	54.6747	74.2496	27.6749		64.12	30.3748	48.5998	191.024
74.2496	62.0997	66.1497	51.2997		104.62	43.8748	38.4748	51.2997		64.8	36.4498	54.6747	29.0249
73.5746	30.3748	36.4498	41.1748		164.02	45.8998	49.9498	138.374		64.8	47.9248	69.5246	206.549
47.9248	57.3747	54.6747	129.599		62.77	105.299	35.7748	55.3497		66.15	51.2997	74.9246	147.824
143.774	149.849	146.474	68.1747		114.75	210.599	31.0498	78.9746		67.5	31.0498	133.649	37.1248
108.674	54.6747	53.9997	32.3998		337.5	33.0748	64.7997	60.0747		67.5	49.9498	54.6747	102.6
103.95	80.3246	47.9248	64.7997		47.92	40.4998	37.1248	44.5498		67.5	30.3748	99.8995	54.6747
127.574	60.7497	175.499	84.3746		89.1	41.1748	50.6247	39.1498		67.5	55.3497	119.474	46.5748
74.9246	37.7998	209.924	139.724		150.52	54.6747	80.3246	31.0498		67.5	22.9499	31.0498	62.7747
93.8245	57.3747	74.9246	89.7746		65.47	118.124	67.4997	114.749		67.5	37.1248	95.1745	106.65
73.5746	57.3747	66.1497	66.8247		152.55	69.5246	48.5998	47.2498		68.17	18.2249	151.874	99.8995
124.874	92.4745	72.8996	49.2747		221.4	90.4496	82.3496	46.5748		68.17	48.5998	37.7998	48.5998
120.149	69.5246	39.1498	38.4748		151.87	188.999	49.9498	168.074		68.85	43.8748	103.95	55.3497
124.874	57.3747	31.7248	191.024		64.8	151.199	178.199	48.5998		69.52	64.7997	57.3747	51.2997
80.3246	58.0497	47.9248	60.7497		137.02	130.274	69.5246	68.8497		69.52	124.874	43.1998	45.2248
89.7746	60.0747	49.9498	92.4745		157.27	258.524	160.649	47.2498		69.52	60.7497	33.0748	100.575
134.999	122.174	35.7748	33.7498		182.25	134.324	161.999	33.7498		69.52	73.5746	54.6747	74.9246
101.924	31.0498	34.4248	53.9997		51.3	134.324	152.549	200.474		70.2	47.9248	31.7248	83.6996
89.7746	67.4997	47.9248	86.3996		64.12	167.399	91.1245	124.199		70.87	42.5248	69.5246	61.4247
99.2245	40.4998	41.8498	51.9747		101.25	115.424	43.8748	149.849		70.87	25.6499	83.6996	126.899
110.024	35.7748	68.8497	47.9248		288.9	120.824	222.074	65.4747		70.87	62.0997	54.6747	51.2997
107.325	68.1747	48.5998	116.099		137.7	53.9997	107.999	58.0497		70.87	36.4498	47.2498	48.5998
58.7247	76.2746	39.8248	90.4496		43.87	149.174	57.3747	78.9746		71.55	152.549	51.2997	47.9248
220.049	56.6997	54.6747	43.1998		182.92	149.174	42.5248	40.4998		72.22	131.624	75.5996	40.4998
159.974	47.2498	55.3497	92.4745		128.92	114.749	41.1748	70.1997		72.9	121.499	71.5496	60.0747
70.1997	43.8748	38.4748	45.2248		199.8	176.174	75.5996	47.9248		72.9	98.5495	35.7748	72.8996
127.574	45.2248	72.8996	72.8996		154.57	76.9496	57.3747	49.9498		74.25	130.274	29.0249	60.7497
124.874	36.4498	71.5496	58.0497		74.25	93.8245	42.5248	45.2248		74.25	47.2498	63.4497	60.0747
70.1997	91.1245	31.7248	81.6746		159.97	191.024	236.924	71.5496		74.92	89.0995	63.4497	84.3746
91.1245	88.4246	43.8748	56.0247		67.5	62.7747	58.7247	27.6749		75.6	41.1748	55.3497	58.0497
114.749	90.4496	43.1998	103.275		233.55	80.9996	74.2496	52.6497		75.6	81.6746	60.7497	87.7496
99.2245	39.8248	80.9996	163.349		227.47	59.3997	49.2747	120.824		75.6	47.9248	37.1248	55.3497
77.6246	89.7746	58.0497	77.6246		271.35	70.8747	54.6747	168.749		76.27	64.1247	97.1995	43.8748
251.774	132.974	27.6749	58.0497		105.3	70.8747	58.0497	30.3748		76.27	78.9746	87.7496	43.1998
80.3246	95.8495	41.8498	66.8247		75.6	64.7997	44.5498	72.8996		76.95	38.4748	40.4998	76.2746
112.724	80.3246	48.5998	51.9747		140.4	85.0496	93.8245	43.8748		77.62	26.9999	49.2747	138.374
92.4745	98.5495	70.1997	72.2246		151.87	64.7997	77.6246	203.174		77.62	188.999	34.4248	72.8996
105.299	88.4246	37.7998	49.2747		108.67	43.8748	20.2499	112.049		78.97	63.4497	54.6747	78.2996
121.499	102.6	96.5245	74.2496		99.9	76.9496	34.4248	130.274		78.97	48.5998	115.424	145.124
72.8996	93.1495	87.0746	64.1247		37.8	48.5998	149.849	99.8995		78.97	68.1747	45.2248	118.124
232.874	83.6996	84.3746	161.324		95.17	63.4497	47.2498	69.5246		79.65	93.8245	30.3748	161.324
174.824	76.2746	67.4997	81.6746		118.12	49.9498	26.3249	42.5248		80.32	104.624	118.799	249.074
122.174	58.0497	75.5996	53.9997		70.87	178.199	129.599	139.049		80.32	110.024	45.8998	67.4997
97.1995	45.8998	51.9747	94.4995		107.32	74.9246	213.299	93.8245		80.32	122.174	45.2248	56.0247
68.8497	43.1998	47.9248	72.8996		195.75	42.5248	170.099	76.2746		80.32	97.8745	78.2996	37.7998
64.1247	52.6497	68.8497	120.149		108.67	66.8247	31.7248	48.5998		80.32	67.4997	23.6249	43.8748
104.624	91.1245	74.9246	105.299		144.45	218.699	134.324	33.7498		81	181.574	47.9248	50.6247
112.724	114.074	54.6747	81.6746		127.57	101.249	122.174	30.3748		81	83.6996	33.7498	56.0247
80.9996	100.575	72.8996	53.3247		58.72	31.7248	149.174	93.8245		81	49.9498	53.3247	69.5246
95.1745	39.8248	36.4498	81.6746		87.75	140.399	97.1995	45.2248		81	53.9997	31.7248	67.4997
105.299	40.4998	64.1247	68.8497		78.97	155.924	138.374	172.124		81.67	25.6499	56.0247	72.2246
98.5495	33.7498	72.2246	54.6747		152.55	47.2498	66.8247	184.274		81.67	25.6499	66.8247	61.4247
95.1745	31.0498	69.5246	69.5246		103.27	39.8248	53.9997	102.6		81.67	45.8998	78.9746	51.2997
98.5495	35.7748	31.7248	40.4998		83.7	45.2248	56.6997	100.575		81.67	95.1745	45.2248	69.5246
123.524	85.7246	58.7247	58.0497		83.02	186.974	53.9997	33.7498		81.67	61.4247	102.6	170.774
117.449	37.1248	37.7998	56.0247		188.32	176.174	43.8748	64.7997		82.35	103.95	110.024	44.5498
183.599	57.3747	85.7246	67.4997		138.37	159.974	72.8996	93.1495		82.35	93.8245	24.2999	74.9246
123.524	33.7498	51.9747	121.499		151.87	160.649	57.3747	63.4497		83.02	86.3996	57.3747	79.6496
47.9248	40.4998	49.9498	87.0746		88.42	58.7247	57.3747	65.4747		83.7	85.0496	74.9246	70.8747
88.4246	56.6997	47.9248	109.35		77.62	50.6247	45.2248	62.7747		84.37	41.1748	31.7248	66.8247
61.4247	52.6497	29.6999	56.0247		75.6	51.2997	113.399	107.999		84.37	57.3747	49.9498	47.2498
142.424	36.4498	39.1498	86.3996		95.85	88.4246	232.874	137.699		84.37	38.4748	91.1245	75.5996
64.1247	40.4998	43.8748	88.4246		101.25	72.8996	57.3747	52.6497		84.37	74.2496	105.299	30.3748
80.9996	43.8748	72.8996	48.5998		176.85	133.649	203.849	71.5496		84.37	70.1997	64.1247	84.3746
104.624	66.8247	77.6246	78.9746		157.95	43.8748	147.824	49.9498		84.37	57.3747	54.6747	62.7747
94.4995	76.9496	66.8247	79.6496		217.35	72.2246	41.1748	75.5996		84.37	63.4497	195.074	69.5246
84.3746	45.8998	56.0247	103.275		211.27	81.6746	62.7747	86.3996		84.37	74.2496	44.5498	236.924
89.7746	58.0497	71.5496	79.6496		98.55	77.6246	47.9248	49.9498		85.05	56.0247	118.124	58.7247
82.3496	65.4747	66.1497	174.149		74.25	172.799	75.5996	83.0246		85.72	99.8995	118.124	53.9997
135.674	72.2246	55.3497	101.249		226.8	80.9996	49.9498	45.2248		85.72	70.8747	161.999	84.3746
112.724	80.3246	55.3497	68.8497		110.7	88.4246	68.1747	76.9496		85.72	94.4995	43.1998	74.9246
185.624	116.774	90.4496	54.6747		70.87	76.9496	88.4246	105.299		86.4	60.0747	47.2498	62.0997
126.899	36.4498	32.3998	51.9747		110.02	53.9997	74.9246	80.9996		86.4	110.024	62.7747	64.7997
85.7246	52.6497	68.1747	51.9747		99.9	149.849	49.9498	87.7496		87.07	55.3497	64.7997	89.0995
79.6496	48.5998	44.5498	34.4248		36.45	67.4997	62.0997	53.9997		87.75	95.1745	60.7497	110.024
81.6746	40.4998	43.1998	116.099		108	91.1245	45.8998	104.624		88.42	55.3497	51.2997	58.7247
199.799	60.0747	54.6747	99.2245		202.5	49.9498	70.8747	293.623		89.1	83.6996	91.1245	54.6747
97.1995	39.1498	41.8498	38.4748		55.35	219.374	101.924	72.2246		89.1	63.4497	53.9997	50.6247
78.9746	50.6247	49.9498	24.2999		127.57	74.9246	108.674	102.6		89.77	112.049	72.8996	72.2246
96.5245	46.5748	33.7498	63.4497		158.62	157.274	88.4246	36.4498		90.45	54.6747	80.9996	186.974
112.724	45.8998	51.2997	99.2245		262.57	77.6246	64.7997	27.6749		91.12	57.3747	67.4997	56.0247
89.7746	60.7497	39.8248	122.849		108.67	133.649	73.5746	74.2496		91.12	95.8495	28.3499	65.4747
89.7746	64.7997	66.1497	45.2248		88.42	135.674	60.7497	73.5746		91.12	49.9498	34.4248	98.5495
214.649	45.8998	120.824	49.2747		174.15	40.4998	58.0497	58.0497		91.12	58.0497	59.3997	118.124
112.724	69.5246	25.6499	62.7747		309.82	58.0497	43.8748	128.924		92.47	53.3247	80.9996	83.6996
76.2746	62.0997	69.5246	156.599		222.07	47.2498	78.9746	115.424		92.47	62.0997	24.2999	30.3748
88.4246	86.3996	61.4247	101.924		120.82	95.8495	263.924	67.4997		93.82	37.1248	80.9996	57.3747
147.824	58.7247	58.0497	120.824		71.55	112.049	178.199	132.299		94.5	57.3747	62.0997	72.2246
119.474	61.4247	38.4748	63.4497		72.9	149.174	166.049	84.3746		95.17	48.5998	115.424	122.849
183.599	101.249	66.1497	105.299		108	65.4747	168.749	68.8497		95.17	62.0997	66.8247	55.3497
108.674	33.0748	56.0247	181.574		60.07	130.949	62.7747	161.999		95.17	76.2746	35.7748	68.1747
95.1745	87.7496	44.5498	125.549		136.35	58.0497	54.6747	81.6746		95.17	57.3747	184.949	71.5496
122.174	29.0249	16.1999	33.7498		146.47	76.9496	254.474	52.6497		96.52	69.5246	74.9246	104.624
104.624	34.4248	72.8996	53.9997		66.82	47.9248	118.124	47.9248		96.52	103.275	40.4998	78.2996
153.899	58.7247	103.275	43.1998		83.7	64.7997	122.849	159.974		96.52	95.1745	52.6497	77.6246
108.674	31.7248	47.9248	76.9496		140.4	57.3747	62.7747	100.575		97.2	72.2246	105.299	62.0997
101.249	61.4247	47.9248	54.6747		172.8	29.0249	64.7997	152.549		98.55	67.4997	60.0747	131.624
115.424	36.4498	45.2248	86.3996		151.87	213.974	79.6496	60.0747		98.55	45.2248	73.5746	85.7246
77.6246	22.9499	41.8498	32.3998		64.8	64.7997	126.899	150.524		99.22	56.0247	62.0997	114.074
130.949	48.5998	93.8245	64.7997		108	58.0497	58.0497	164.699		99.9	92.4745	50.6247	87.0746
119.474	54.6747	33.7498	124.199		93.15	42.5248	122.174	92.4745		101.25	81.6746	80.3246	43.8748
124.874	47.9248	160.649	63.4497		147.82	134.324	174.149	47.9248		101.92	110.699	53.9997	39.1498
139.724	85.7246	41.1748	54.6747		143.77	44.5498	124.874	138.374		102.6	95.8495	66.8247	35.7748
92.4745	124.874	55.3497	68.1747		180.22	120.824	80.3246	75.5996		102.6	41.1748	54.6747	30.3748
101.249	130.274	32.3998	132.974		310.5	57.3747	49.9498	80.9996		102.6	131.624	64.7997	58.7247
95.8495	28.3499	51.2997	124.199		77.62	97.1995	51.2997	99.8995		103.27	48.5998	51.2997	78.9746
157.949	27.6749	63.4497	92.4745		299.7	155.249	136.349	82.3496		72.5055	110.699	118.124	66.8247
91.1245	51.2997	43.1998	101.249		203.17	91.7995	124.199	53.3247		103.95	169.424	127.574	114.749
124.874	45.2248	31.7248	57.3747		162.67	43.1998	93.8245	138.374		103.95	70.8747	57.3747	51.2997
111.374	76.9496	49.9498	97.1995		265.95	71.5496	60.7497	142.424		103.95	49.9498	103.95	110.699
99.2245	70.1997	43.1998	101.924		75.6	62.0997	211.274	98.5495		103.95	70.1997	94.4995	80.9996
73.5746	40.4998	53.9997	61.4247		274.72	83.6996	231.524	64.1247		104.62	26.3249	58.7247	63.4497
108.674	164.699	82.3496	102.6		132.97	75.5996	229.499	116.099		105.97	182.249	49.9498	58.0497
122.849	57.3747	36.4498	47.9248		152.55	67.4997	74.9246	150.524		105.97	80.3246	49.2747	124.874
103.95	127.574	35.0998	139.049		274.72	52.6497	172.124	53.9997		105.97	44.5498	47.2498	89.0995
138.374	33.7498	93.1495	150.524		114.75	68.1747	78.9746	37.1248		105.97	45.8998	98.5495	37.7998
107.999	30.3748	54.6747	99.2245		79.65	182.924	48.5998	87.0746		105.97	39.8248	62.0997	107.325
231.524	64.1247	78.9746	170.099		91.8	170.099	70.8747	64.7997		106.65	78.9746	43.1998	47.9248
108.674	54.6747	57.3747	56.0247		209.25	65.4747	51.2997	64.7997		106.65	93.1495	71.5496	83.0246
114.749	39.8248	41.8498	103.95		235.57	122.849	40.4998	224.099		107.32	74.9246	37.1248	115.424
155.924	36.4498	51.9747	60.0747		178.87	100.575	48.5998	68.8497		107.32	49.2747	30.3748	60.0747
147.824	43.8748	104.624	162.674		224.77	74.2496	66.1497	170.099		107.32	77.6246	43.8748	52.6497
111.374	43.8748	115.424	76.2746		183.6	66.1497	37.7998	154.574		108	39.8248	134.324	70.1997
101.249	42.5248	74.9246	45.8998		155.25	92.4745	60.7497	126.224		108	85.7246	76.2746	95.8495
91.1245	62.7747	32.3998	70.8747		326.7	95.1745	33.7498	162.674		109.35	37.1248	128.924	85.0496
55.3497	150.524	44.5498	72.8996		75.6	240.974	242.324	97.8745		109.35	42.5248	76.2746	54.6747
124.874	35.0998	44.5498	71.5496		71.55	80.9996	207.899	31.7248		109.35	101.249	62.7747	101.249
121.499	33.7498	56.0247	67.4997		48.6	221.399	107.999	40.4998		110.02	48.5998	43.1998	69.5246
76.2746	40.4998	76.9496	43.1998		159.3	82.3496	205.874	135.674		110.02	52.6497	43.1998	86.3996
67.4997	60.0747	48.5998	54.6747		157.27	176.849	70.8747	120.149		111.37	125.549	49.9498	54.6747
108.674	116.774	27.6749	51.9747		139.05	101.924	113.399	47.9248		112.05	91.1245	31.0498	74.2496
236.249	87.7496	64.1247	118.799		153.9	74.9246	114.749	45.8998		112.05	70.1997	203.849	54.6747
85.0496	58.7247	56.6997	125.549		152.55	132.974	69.5246	80.9996		112.05	25.6499	90.4496	125.549
89.7746	24.2999	101.249	107.999		279.45	94.4995	80.9996	95.1745		112.05	60.0747	12.1499	30.3748
64.7997	84.3746	64.7997	54.6747		57.37	104.624	78.2996	55.3497		112.05	89.0995	70.8747	59.3997
93.8245	47.9248	14.1749	47.2498		53.32	37.7998	91.7995	150.524		112.05	71.5496	38.4748	76.9496
99.2245	34.4248	33.0748	86.3996		238.27	142.424	99.8995	131.624		112.05	47.9248	28.3499	57.3747
139.724	122.174	103.95	57.3747		209.92	153.899	126.224	37.7998		113.4	50.6247	40.4998	50.6247
170.774	33.7498	38.4748	81.6746		188.32	57.3747	38.4748	68.8497		113.4	38.4748	31.0498	80.9996
89.7746	49.9498	80.3246	49.9498		123.52	40.4998	74.9246	89.0995		114.07	62.0997	37.1248	233.549
139.049	42.5248	64.1247	105.299		135.67	139.049	91.7995	85.7246		114.07	92.4745	128.249	88.4246
78.9746	49.2747	45.2248	71.5496		382.72	223.424	68.1747	53.3247		114.75	52.6497	70.8747	72.2246
111.374	57.3747	55.3497	59.3997		251.77	81.6746	3.37498	24.2999		114.75	97.1995	54.6747	89.0995
130.949	47.9248	51.9747	66.8247		172.12	80.3246	62.7747	83.0246		114.75	117.449	80.9996	51.2997
144.449	50.6247	49.9498	64.7997		118.8	108.674	96.5245	60.7497		115.42	126.899	43.1998	60.0747
183.599	45.2248	108.674	64.7997		76.95	137.699	60.7497	102.6		116.1	74.2496	81.6746	58.0497
73.5746	76.9496	47.9248	168.749		45.22	279.449	47.9248	93.1495		117.45	72.8996	44.5498	91.1245
85.0496	136.349	83.6996	90.4496		122.85	115.424	80.3246	35.7748		117.45	94.4995	79.6496	28.3499
92.4745	41.1748	52.6497	39.8248		105.97	51.2997	78.9746	85.7246		118.12	70.8747	60.7497	45.8998
133.649	35.0998	37.1248	118.799		78.97	58.0497	62.7747	89.7746		118.12	58.0497	45.2248	62.7747
68.1747	78.9746	56.0247	51.2997		130.95	166.724	116.774	75.5996		118.12	28.3499	72.8996	36.4498
80.9996	70.1997	58.0497	103.95		43.87	175.499	76.9496	186.974		118.8	50.6247	49.9498	71.5496
68.1747	69.5246	50.6247	58.7247		148.5	47.2498	49.9498	158.624		119.47	66.1497	95.1745	58.7247
95.8495	67.4997	56.0247	49.2747		51.3	199.799	197.774	223.424		119.47	40.4998	69.5246	54.6747
36.4498	54.6747	45.2248	89.0995		39.15	74.9246	188.999	54.6747		121.5	70.8747	58.7247	40.4998
191.024	95.8495	41.1748	47.9248		178.87	16.8749	206.549	110.024		121.5	40.4998	58.7247	54.6747
155.924	123.524	41.8498	87.0746		265.95	69.5246	109.35	166.049		121.5	57.3747	46.5748	80.9996
113.399	66.8247	37.1248	141.074		38.47	80.9996	37.7998	56.0247		121.5	49.9498	74.2496	66.8247
112.049	91.1245	43.1998	34.4248		149.17	146.474	47.9248	33.7498		121.5	50.6247	38.4748	108.674
	74.9246	125.549	63.4497		222.07	51.2997	69.5246	85.0496		121.5	102.6	93.8245	58.0497
	93.8245	41.8498	120.149		105.97	94.4995	83.6996	76.9496		122.17	62.0997	126.899	61.4247
	48.5998	56.0247	222.074		245.7	43.8748	174.149	142.424		123.52	45.8998	51.2997	89.7746
	58.0497	91.1245	88.4246		250.42	51.2997	41.8498	172.124		123.52	24.2999	58.7247	57.3747
	57.3747	80.3246	85.7246		205.2	87.7496	75.5996	64.1247		124.2	139.049	96.5245	71.5496
	126.899	43.1998	112.049		129.6	46.5748	91.1245	71.5496		124.2	60.7497	301.724	74.9246
	43.1998	109.35	112.049		148.5	66.8247	91.1245	67.4997		124.87	52.6497	162.674	68.8497
	26.9999	93.1495	135.674		62.1	63.4497	47.2498	58.7247		125.55	57.3747	80.9996	74.9246
	51.2997	118.799	97.1995		173.47	68.1747	58.0497	159.974		126.22	38.4748	80.3246	58.7247
	26.9999	87.7496	108.674		99.22	71.5496	158.624	78.2996		126.22	91.1245	45.8998	72.2246
	69.5246	45.2248	86.3996		41.85	62.0997	117.449	101.924		126.22	143.099	49.9498	54.6747
	104.624	65.4747	112.049		64.12	151.874	128.924	76.9496		126.9	33.0748	23.6249	31.7248
	51.2997	60.7497	64.1247		59.4	41.1748	197.099	74.9246		126.9	39.8248	140.399	95.8495
	93.8245	56.0247	59.3997		60.75	262.574	172.799	70.8747		126.9	56.0247	91.7995	100.575
	37.1248	41.8498	62.7747		110.7	195.749	100.575	93.1495		130.27	80.3246	57.3747	61.4247
	45.2248	69.5246	68.8497		148.5	141.749	107.999	51.2997		130.27	67.4997	93.8245	28.3499
	51.2997	47.9248	62.7747		180.22	29.0249	57.3747	81.6746		130.95	51.2997	67.4997	67.4997
	48.5998	56.0247	87.7496		206.55	55.3497	13.4999	87.0746		132.3	69.5246	80.3246	67.4997
	62.0997	56.0247	64.7997		103.27	33.7498	57.3747	139.724		132.3	61.4247	64.7997	52.6497
	63.4497	80.3246	74.9246		98.55	60.7497	88.4246	121.499		132.97	43.1998	87.7496	149.174
	110.024	56.6997	77.6246		85.72		78.9746	87.0746		133.65	49.9498	74.2496	78.9746
	45.8998	82.3496	222.074		153.9		69.5246	39.1498		134.32	72.8996	57.3747	81.6746
	82.3496	88.4246	44.5498		74.25		102.6	48.5998		135	67.4997	57.3747	157.949
	69.5246	70.1997	88.4246		246.37		33.0748	33.7498		137.7	54.6747	36.4498	39.8248
	89.0995	41.8498	128.249		307.12		170.099	118.799		138.37	83.6996	40.4998	53.9997
	61.4247	94.4995	74.9246		216.67		166.049	31.7248		139.05	48.5998	37.7998	61.4247
	64.7997	80.3246	112.049				66.8247	91.1245		139.72	47.9248	64.7997	91.7995
	65.4747	45.2248	147.149				152.549	119.474		141.07	71.5496	66.1497	47.9248
	43.8748	45.2248	92.4745				168.749	107.999		141.07	71.5496	42.5248	72.8996
	54.6747	66.1497	62.7747				145.799	299.699		141.75	47.2498	50.6247	35.7748
	61.4247	63.4497	93.1495				52.6497	99.2245		143.77	75.5996	60.7497	28.3499
	43.1998	39.1498	60.0747				50.6247	110.024		143.77	71.5496	247.724	249.074
	82.3496	53.9997	59.3997				101.249	66.8247		145.8	119.474	134.324
	190.349	53.3247	78.9746				62.0997	51.2997		147.82	65.4747	76.9496
	76.9496	35.7748	77.6246				70.1997	190.349		149.17	93.1495	69.5246
	76.2746	58.7247	68.1747				52.6497	142.424		151.87	72.2246	69.5246
	76.9496	38.4748	185.624				33.7498	143.774		151.87	64.7997	41.1748
	74.2496	61.4247	64.1247				209.924	127.574		155.25	42.5248	38.4748
	169.424	65.4747	70.8747				45.8998	60.7497		155.25	56.0247	66.8247
	93.1495	31.7248	112.049				87.7496	55.3497		155.92	62.0997	49.9498
	75.5996	76.2746	48.5998				213.299	53.9997		155.92	47.9248	112.049
	62.0997	58.7247	69.5246				85.0496	45.8998		157.95	45.8998	49.2747
	110.024	51.2997	88.4246				137.699	202.499		157.95	49.2747	33.0748
	78.9746	48.5998	96.5245				220.724	195.749		160.65	31.0498	26.9999
	87.0746	74.9246	56.0247				87.7496	62.0997		161.32	89.7746	47.9248
	75.5996	72.8996	49.9498				131.624	104.624		162	67.4997	47.9248
	42.5248	47.9248	72.2246				99.2245	114.074		162	55.3497	131.624
	63.4497	32.3998	51.9747				69.5246	105.975		162	42.5248	47.9248
	114.749	66.1497	71.5496				152.549	67.4997		165.37	53.3247	102.6
	83.6996	68.8497	62.7747				138.374	139.049		174.15	83.6996	50.6247
	55.3497	45.2248	43.1998				62.7747	167.399		178.2	141.074	69.5246
	93.8245	100.575	80.3246				131.624	78.2996		184.95	75.5996	62.0997
	101.924	70.8747	93.1495				31.7248	45.8998		186.3	19.5749	145.124
	41.8498	31.7248	135.674				54.6747	79.6496		195.75	43.1998	62.7747
	57.3747	56.0247	141.074				57.3747	115.424		196.42	59.3997	54.6747
	82.3496	43.1998	66.8247				4.72498	54.6747		196.42	57.3747	97.8745
	60.0747	88.4246	186.974				125.549	107.999		202.5	58.0497	121.499
	39.8248	58.7247	44.5498				265.949	38.4748		205.2	109.35	42.5248
	72.8996	41.8498	143.099				57.3747	137.699		205.2	31.7248	34.4248
	83.6996	54.6747	58.0497				91.7995	81.6746		205.87	94.4995	91.7995
	60.7497	69.5246	97.1995				61.4247	90.4496		217.35	58.0497	42.5248
	51.2997	55.3497	56.0247				126.899	58.7247		218.02	117.449	43.1998
	33.7498	52.6497	53.9997				368.548	54.6747		220.72	66.1497	84.3746
	43.1998	41.8498	79.6496				195.074	47.9248		222.07	80.9996	83.6996
	49.2747	16.1999	70.8747				50.6247	51.2997		222.75	110.699	141.074
	103.275	49.2747	69.5246				97.8745	81.6746		226.12	55.3497	46.5748
	105.299	45.8998	126.899				97.8745	46.5748		242.32	178.199	35.7748
	110.699	93.1495	85.0496				130.274	75.5996		247.72	93.1495	74.2496
	65.4747	83.6996	97.1995				64.7997	99.8995		273.37	105.975	74.2496
	54.6747	64.1247					58.0497	95.8495		446.85	69.5246	66.8247
	94.4995	83.6996					74.9246	167.399		446.85	49.2747	51.2997
	51.2997	48.5998					81.6746	99.2245			51.2997	45.2248
	55.3497	80.3246					280.124	46.5748			67.4997	64.1247
	63.4497	64.7997					157.949	78.9746			120.824	37.7998
	60.0747	70.8747					97.1995	112.049			75.5996	105.975
	51.2997	98.5495					220.049	145.799			52.6497	80.9996
	99.8995	44.5498					89.7746	120.149			64.7997	66.1497
	61.4247	75.5996					110.024	129.599			125.549	148.499
	67.4997	70.1997					52.6497	85.0496			45.8998	78.9746
	42.5248	80.9996					103.95	47.9248			75.5996	69.5246
	62.0997	47.9248					145.799	132.299			74.9246	66.8247
	53.9997	95.1745					110.699	30.3748			54.6747	62.7747
	157.949	43.8748					56.0247	70.1997			41.1748	92.4745
	99.2245	38.4748					67.4997	67.4997			38.4748	101.249
	67.4997	82.3496					85.7246	51.2997			60.7497	39.1498
	69.5246	74.2496					80.9996	118.799			66.8247	45.8998
	37.1248	113.399					62.7747	212.624			80.9996	70.8747
	64.1247	64.1247					93.8245	78.9746			55.3497	52.6497
	48.5998	56.0247					64.7997	152.549			72.2246	76.9496
	142.424	80.3246					76.2746	161.324			34.4248	93.1495
	82.3496	28.3499					89.7746	45.2248			18.2249	111.374
	56.0247	115.424					52.6497				224.774	63.4497
	66.1497	89.7746					47.2498					62.0997
	57.3747	91.1245					155.924					65.4747
	49.9498	43.1998					52.6497					66.8247
	91.1245	100.575					70.8747					97.8745
	30.3748	54.6747					78.9746					62.0997
	45.2248	58.0497					54.6747					106.65
	67.4997	51.9747					116.099					74.9246
	38.4748	74.2496					149.174					104.624
	54.6747	68.1747					182.924					48.5998
	64.1247	145.799					113.399					102.6
	91.1245	113.399					259.199					138.374
	72.8996	84.3746					121.499					68.1747
	37.7998	87.0746					58.0497					135.674
	122.174	68.8497					98.5495					62.0997
	49.9498	82.3496					63.4497					172.799
	51.2997	45.8998					47.2498					37.7998
	82.3496	51.9747					55.3497					68.8497
	101.249	41.1748					81.6746					83.0246
	102.6	82.3496					146.474					136.349
	52.6497	72.2246					176.849					53.3247
	82.3496	74.9246					78.9746					60.0747
	50.6247	58.0497					99.2245					75.5996
	101.249	38.4748					195.749					50.6247
	80.9996	83.0246					146.474					49.2747
	43.1998	66.1497					84.3746					36.4498
	64.7997	68.1747					64.1247					54.6747
	131.624	53.9997					62.0997					58.0497
	112.724	63.4497										50.6247
	47.2498	72.8996										88.4246
	43.1998	45.8998										58.0497
	87.7496	38.4748										44.5498
	88.4246	54.6747										57.3747
	85.7246	144.449										70.8747
	113.399	51.9747										110.699
	93.8245	72.8996										35.7748
	40.4998	74.9246										122.849
	93.8245	67.4997										124.199
	97.8745	63.4497										62.0997
	125.549	43.1998										152.549
	68.8497	122.849										97.1995
	120.824	118.799										76.9496
	33.7498	60.7497										71.5496
	58.7247	62.0997										35.0998
	85.7246	58.0497										12.1499
	67.4997	95.1745										301.724
	64.7997	60.7497
	50.6247	58.0497
	54.6747	58.7247
	30.3748
	63.4497
	54.6747
	61.4247
	81.6746
	34.4248
	35.7748
	76.9496
	77.6246
	66.1497
	58.7247
	60.7497
	53.3247
	72.2246
	52.6497
	60.7497
	33.0748
	54.6747
	108.674
	69.5246
	41.8498

## Sheet: Figure 3g
Replicate 1					Replicate 2					Replicate 3
WNT3a (+) Rspondin (+) DKK2 (-) IWP2 (-)	WNT3a (-) Rspondin (-) DKK2 (+) IWP2 (-)	WNT3a (-) Rspondin (-) DKK2 (-) IWP2 (+)	WNT3a (-) Rspondin (-) DKK2 (-) IWP2 (-)		WNT3a (+) Rspondin (+) DKK2 (-) IWP2 (-)	WNT3a (-) Rspondin (-) DKK2 (+) IWP2 (-)	WNT3a (-) Rspondin (-) DKK2 (-) IWP2 (+)	WNT3a (-) Rspondin (-) DKK2 (-) IWP2 (-)		WNT3a (+) Rspondin (+) DKK2 (-) IWP2 (-)	WNT3a (-) Rspondin (-) DKK2 (+) IWP2 (-)	WNT3a (-) Rspondin (-) DKK2 (-) IWP2 (+)	WNT3a (-) Rspondin (-) DKK2 (-) IWP2 (-)
61	110	112	75		38	85	103	124		31	81	101	68
52	102	93	73		46	100	90	130		37	100	86	95
48	78	79	75		50	81	109	98		52	88	92	95
52	74	90	96		48	105	70	76		63	105	74	54
41	101	88	103		36	93	82	74		57	95	78	67
68	93	78	60		47	74	59	87		46	73	72	60
35	95	68	104		43	91	72	75		42	93	105	90
36	99	75	75		30	89	84	103		40	101	87	102
48	85	60	93		38	90	113	85		37	101	82	111
36	90	82	84		42	84	92	89		34	105	76	102
58	84	108	100		41	88	92	76		43	89	115	78
40	91	90	88		40	106	88	106		57	98	75	77
40	98	89	85		37	114	115	88		53	52	93	101
49	100	111	82		40	129	94	77		50	94	69	122
54	96	101	79		55	76	94	77		40	78	99	111
50	102	85	84		37	85	81	85		44	80	91	76
51	110	103	91		32	103	80	109			78	93	86
42	84	108	78		35	98	98	90			94	77	88
47	106	70	78		40	93	108	99			80
46	100	88	90			83					94
37	67	88	104			86					110
34	75	82	72			80					75
26	101	94	91			110					111
41	59	75	89			115					129
52	111	94	106								92
38	76	82	78
36	74	72	100
52	77	79	90
43	82	75	96
30	100	95	72
43	64	101	81
34	96	70	103
46	70	96	89
54	78	85	95
40	100	77	68
37	103	72	109
47	83	99	93
38	67	95	73
46	81	92	87
37	75	78	81
46	101	103	98
55	111	76	93
39	74	77	99
38	80	83	100
44	89	75	104
78	96	86	100
29	90	69	102
35	95	76	94
33	76	88	80
37	96	95	80
34	94	62	106
43	90	84	94
38	83	66	84
34	66	69	67
39	59	70	84
35	92	73	100
40	90		106
62	83		98
42	84		78
35	104		79
41	88		101
35	84		77
40	65		84
46	67		107
36	71
37	69
33	92
36	44
37	66
45	67
