# Supplementary material for: Opposing Wnt signals regulate cervical squamocolumnar homeostasis and emergence of metaplasia
Source: Nat Cell Biol. 2021 Jan 18;23(2):184–97. doi: 10.1038/s41556-020-00619-0 (PMC7878191; doi:10.1038/s41556-020-00619-0)
Supplement: Source Data Fig. 4 — Statistical source data [file 41556_2020_619_MOESM21_ESM.xlsx]

## Sheet: Figure 4h
Replicate 1			Replicate 2			Replicate 3
WNT3a (-) Rspondin (-) DBZ (-)	WNT3a (-) Rspondin (-) DBZ (+)		WNT3a (-) Rspondin (-) DBZ (-)	WNT3a (-) Rspondin (-) DBZ (+)		WNT3a (-) Rspondin (-) DBZ (-)	WNT3a (-) Rspondin (-) DBZ (+)
39.7727	18.6364		110.361	38.5043		106.154	26.2183
66.0606	36.2121		62.3142	21.0661		93.5932	51.8878
26.9318	20.5303		68.6553	15.4871		73.7771	58.6558
35.0758	25.0379		86.4289	22.8343		244.531	25.6086
42.8788	36.3636		76.4599	31.1876		122.555	43.4126
168.371	65.9091		109.324	43.0468		104.477	43.4126
127.576	51.2121		53.839	39.3884		135.847	42.9858
91.7424	30.5682		101.001	29.5718		81.7035	71.2162
40.7955	44.3939		170.541	25.3647		72.4662	32.8339
31.4394	46.6667		229.959	17.865		73.7771	44.1748
19.3939	4.35606		84.7522	33.718		89.0203	46.0649
28.5227	3.25758		61.3996	41.0956		115.726	53.0768
51.9697	34.3939		160.602	41.0956		80.606	83.5327
50.303	45.1894		129.506	22.1331		84.7522	55.6681
66.8939	39.7727		273.676	18.6577		44.4187	56.2169
47.8409	77.4242		141.945	38.5043		254.988	71.2772
97.0076	29.5455		204.32	21.5844		167.767	64.7226
44.0909	34.0909		145.725	28.5963		102.739	44.2967
57.4242	14.5455		145.725	27.6512		102.739	42.4066
48.9394	4.35606		162.492	31.2181		520.464	57.3144
99.5076	66.0606		153.042	22.2551		117.434	67.5883
90.9848	27.5758		145.725	17.5906		105.849	69.8748
61.0606	18.3333		113.653	17.5906		91.9165	53.6561
66.6667	8.93939		110.361	19.7857		130.848	63.1678
112.348	8.52273		79.3866	61.0947		368.001	78.0452
57.6894	5.90909		191.82	57.5583		136.274	76.5208
261.326	27.7273		256.452	21.6758		152.554	28.5963
71.2121	10.9091		61.3996	46.4612		115.543	96.8248
33.4091	8.67424		149.505	30.7303		209.381	89.0203
39.7727	10.7576		149.505	31.1876		96.5199	51.8269
72.8788	61.5152		122.494	27.7731		87.8618	75.2404
54.8864	10.3788		122.494	35.4862		79.3866	81.8864
45.4545	15.6818		109.324	35.4862		77.7098	69.9663
30.303	8.63636		431.504	28.5963		164.261	72.2223
19.1667	25.7576		110.97	22.316		119.141	80.606
34.5833	25.303		76.3379	39.3884		75.2099	72.2223
29.3182	20.2652		122.372	39.3884		110.97	77.8013
35.7955	11.9697		84.7522	60.7899		99.5076	62.5886
33.4848	6.21212		84.7522	29.6633		151.395	63.2897
31.4394	33.4091		224.99	29.6633		151.395	81.9474
34.5076	13.0303		93.5932	20.3649		81.5206	71.2772
16.4394	11.4394			24.755		199.686	52.9548
29.5455	37.6515			31.0656		199.686	47.193
199.697	21.1364			45.2418		146.701	39.3884
34.3939	53.4848			31.2181			31.7058
59.697	11.9318			26.95			66.0945
55.1515	6.21212			22.8343
119.697	17.6515			14.8773
33.4091	33.4091			46.0649
38.75	12.4242			38.1385
35.1515	39.7727			30.7303
17.0833	30.5682			29.1755
13.0303	5.90909			29.1755
112.273	11.9318			56.2169
93.4848	49.0152			33.718
30.303	26.8182			26.5231
42.197	41.8182			16.8285
27.5758	13.4091			41.2786
93.447	6.28788			41.2786
40.9091	12.8788			61.0947
98.5606	30.7576			35.0594
44.0152	11.9697			41.2786
38.5985	34.5455			17.3163
58.9394	16.3636			60.0887
62.9924	13.8636			24.694
55.3788	21.8561
96.6667	17.0833
56.1742	87.0833
103.523	27.5
93.4848	12.4242
61.5909	15.0758
20.9091	22.197
33.4091	13.4848
64.4697	9.65909
47.8409	8.10606
47.4242	8.63636
57.7273	63.0303
73.0303	15.0758
62.9924	6.51515
108.636	13.4091
89.8485	16.2879
110.492	17.803
217.197	7.27273
98.5606	32.4621
105.303	35.1515
97.2727	8.63636
183.106	18.5227
45.1894	13.7879
98.1818	5.5303
128.636	46.2121
126.894	11.4394
75.9091	15.6439
101.288	15.1515
69.3182	4.77273
53.9394	2.61364
71.4015	9.01515
32.9545	21.8182
122.652	18.5227
141.098	24.2424
147.5	26.1364
74.6591	29.5455
112.121	37.6515
61.5152	46.4394
58.0303	32.6136
52.6894	20.1515
133.371	19.4697
53.9394	12.1212
89.8485	8.48485
60.4924	39.8485
68.3333	6.21212
74.6591	17.8788
69.8485	19.5455
83.5227	11.4394
133.788	57.6894
46.6667	82.0455
78.6364	26.8182
89.7348	31.4394
48.7121	10.6439
71.2121	47.8409
36.3636	35.1515
29.6212	39.7727
33.4091	25.303
26.0606	48.9394
42.9924	41.8939
39.7727	15.1515
33.4848	12.5758
235.341	30.7576
101.742	22.5758
39.7727	13.4848
96.6667	8.10606
59.697	5.18939
169.318	9.65909
74.2424	11.9697
77.0076	6.66667
40.9091	13.8636
48.9394	12.1212
44.0152	11.0985
40.9091	22.4242
75.5303	11.4394
44.8864	15.6439
78.6364	24.1667
64.3939	77.4621
83.9394	39.8485
82.1212	28.3712
107.273	13.0303
135.833	6.66667
103.333	21.0606
116.098	16.3636
45.4924	47.8409
44.0909	14.7727
74.2424	11.4394
42.9924	30.303
82.0455	9.09091
51.2879	20.4545
46.6667	8.18182
82.8788	6.28788
125.492	17.803
39.8485	31.4394
69.5455	21.8182
98.1818	11.3636
65.4545	23.3333
127.197	27.5
37.6515	61.5909
62.4242	33.4848
45.3788	11.9697
85.1136	13.0303
125.492	16.5152
152.045	37.5
60.0379	35
58.9394	10.9091
119.697	36.25
22.2727	39.8485
29.3182	6.81818
23.1439	5.90909
87.2727	12.5
39.8485	10.9091
17.1212	39.7727
26.9318	46.6667
36.25	11.3636
61.5152	11.3636
30.303	21.8182
54.8864	26.9318
133.788	12.3485
84.8485	10.6439
49.7348	6.28788
39.3939	6.66667
201.667	16.4394
19.4697	21.0606
30	3.37121
57.6894	17.6515
80.1515	26.9318
88.5606	17.8788
72.803	15.1515
62.8409	12.9167
40.6061	49.0152
75.303	17.6515
141.553	3.0303
175.909	11.8939
42.5379	27.1212
28.4848	13.8636
10.4545	7.84091
15.0758	30.7576
12.8788	5.15152
35.6439	37.6515
24.2424	32.1591
17.1212	13.0303
19.2424	12.1212
19.3939	11.3636
30.1136	15.0758
16.2879	12.9167
21.8182	10.6439
17.8788	10
19.2424	11.4394
25.303	7.84091
17.1212	13.7879
13.2197	11.3636
23.1818	12.4242
10.4545	8.67424
22.3485	16.5152
9.01515	7.87879
15.9091	13.8636
15.947	16.3636
20.5303	25.303
26.9318	5.30303
18.5227	11.9697
27.5758	43.0303
16.4394	22.197
19.2424	21.8182
24.1667	5.30303
23.9394	5.30303
24.5455	11.9318
	8.63636
	23.3333
	17.803
	32.4621
	16.9697
	15.947
	58.7121
	32.5758
	40.6061
	11.4394
	7.84091
	21.8561
	14.5455
	12.4242
	13.8636
	65.9091
	15.0758
	53.9394
	48.6364
	29.6212
	17.0833
	17.8788
	21.8561
	8.18182
	3.93939
	15.947
	19.4697
	9.65909
	15.0758
	35.1515
	19.1667
	41.8939
	15.7576
	35.5303
	17.8788
	12.3485
	56.3636
	32.6136
	69.5455
	29.3182
	41.0985
	18.5227
	43.5606
	13.8636
	10.1515
	8.67424
	6.70455
	66.0606
	26.1364
	39.8485
	34.3939
	71.5152
	15.1515
	63.0303
	55
	52.8788
	50.0379
	35.5303
	61.2879
	16.3636
	20.2652
	9.65909
	8.10606
	20.2652
	14.5076
	28.1818
	40.6061
	9.01515
	10.1515
	16.5152
	72.803
	23.1439
	11.5152
	10.1515
	37.6515
	23.3333
	16.5152
	20.1515
	22.197
	31.5152
	10.9091
	98.0303
	35.5303
	11.4394
	21.8182
	48.9394
	19.2424
	18.5227
	9.92424
