# Supplementary material for: Opposing Wnt signals regulate cervical squamocolumnar homeostasis and emergence of metaplasia
Source: Nat Cell Biol. 2021 Jan 18;23(2):184–97. doi: 10.1038/s41556-020-00619-0 (PMC7878191; doi:10.1038/s41556-020-00619-0)
Supplement: Source Data Extended Data Fig. 4 — Statistical source data [file 41556_2020_619_MOESM22_ESM.xlsx]

## Sheet: EXT. Figure 4g
Replicate 1					Replicate 2					Replicate 3
WNT3a (+) Rspondin (+) FSK (-)	WNT3a (+) Rspondin (+) FSK (+)	WNT3a (-) Rspondin (-) FSK (-)	WNT3a (-) Rspondin (-) FSK (+)		WNT3a (+) Rspondin (+) FSK (-)	WNT3a (+) Rspondin (+) FSK (+)	WNT3a (-) Rspondin (-) FSK (-)	WNT3a (-) Rspondin (-) FSK (+)		WNT3a (+) Rspondin (+) FSK (-)	WNT3a (+) Rspondin (+) FSK (+)	WNT3a (-) Rspondin (-) FSK (-)	WNT3a (-) Rspondin (-) FSK (+)
144	225	171	132		977	541	490	715		1697	691	703	977
136	310	56	188		918	475	490	715		1400	587	647	957
124	163	50	439		776	464	464	669		1313	433	646	905
225	163	90	140		723	365	437	664		1244	372	614	819
276	95	156	252		722	356	433	664		1040	367	596	742
158	75	60	134		714	296	386	579		1040	297	596	715
479	61	97	152		671	287	377	511		965	288	573	662
131	144	122	92		569	276	377	488		843	283	569	653
1050	111	310	92		525	258	365	481		843	282	561	653
781	165	64	107		515	256	334	481		782	276	559	646
510	115	62	124		507	224	315	481		680	273	559	644
527	92	81	150		437	222	306	481		633	243	559	644
403	149	63	223		380	207	306	381		589	227	559	641
176	136	286	476		363	200	295	377		569	200	501	587
107	71	212	178		358	199	293	349		559	200	498	570
269	217	163	76		357	190	276	334		535	195	496	559
505	71	189	137		342	190	269	282		464	190	490	559
432	86	67	1177		334	164	264	269		446	174	490	513
198	96	173	533		329	154	261	269		445	169	482	507
224	198	152	367		305	154	251	222		425	164	481	487
844	153	68	120		301	150	245	208		357	164	453	482
235	57	172	76		283	145	113	175		323	164	449	458
341	112	67	76		283	144				323	164	439	441
538	423	63	100		283	139				323	159	439	439
538	66	120	167		282	133				315	154	437	426
198	136	130	114			128				288	154	411	423
198	136	128	641			128				283	151	409	401
600	181	161	183			123				282	145	409	401
551	195	124	587			119				277	145	402	302
275	231	308	407			103				234	139	402	290
215		163	273			99				228	135	395	283
133		138	179			95				220	132	385	275
200		124	70			90				189	132	382	275
313		279	367			80				153	123	377	208
103		181	188			74					118	365	189
154		156	117			71					118	343	164
234		95	179			64					109	342
434		90	301			44					109	335
214		60	257			29					107	334
214		76	121			25					107	300
328		100	77								107	300
328		87	167								107	294
312		64	401								107	283
248		202	185								100	250
638		77	240								88	226
413		105	154								78
362		188	154
617		118	154
617		97	154
129		70	241
499		441	82
146		244	82
385		116	172
665		100	225
436		90	225
583		265	225
657		114	87
124		148	218
124		169	236
363		274	193
363		191	280
399		91	104
319		117	212
319		122	91
154		158	395
274		200	171
225		128	102
383		113	102
213		146	102
173		161	102
173		102	165
219		90	133
567		78	133
105		169	133
254		85	109
217		161	148
260		141	215
111		144	105
737		235	164
373		179	336
307		137	257
345		270	120
422		168	249
379		82	348
273		125	71
363		66	220
322		73	179
720		88	207
571		134	207
101		59	207
527		271	188
414		150	325
220		154	142
583		122	190
1055		96	101
407		120	318
407		224	225
407		122	307
932		225	141
360		373	141
181		305	99
523		153	146
523		236	172
153		198	172
		102	243
		195	332
		82	448
		542	90
		173	90
		118	152
		177	152
		156	233
		95	141
		166	170
		118	170
		85	147
		332	102
		635	68
		153	222
		274	222
		138	222
		197	183
		251	360
		126	142
		177	274
		179	414
		141	254
		152	254
		126	390
		148	390
		116	390
		135	138
		240	181
		154	132
		229	394
		102	239
		104	239
		370	278
		110	120
		181	280
		127	241
		197	215
		146	347
		318	154
		150	128
		201	295
		291	318
		158	194
		200	290
		286	353
		200	155
		208	103
		116	173
		254	200
		243	289
		556	289
		185	303
		365	215
		243	265
		345	453
		181	142
		92	106
			159
			159
			360
			200
			244
			435
			626
			263
			182
			328
			359
			297
			123
			123
			214
			341
			149
			291
			351
			236
			465
			294
			244
			523
			237
			159
			194
			296
			225
			225
			225
			136
			174
			414
			303
			415
			415
			176
			193
			137
			212
			269
			365
			608
			171
			171
			228
			228
			175
			144
			144
			123
			188
			252
			173
			173
			122
			140
			257
			167
			333
			157
			236
			143
			260
			111
			186
			109
			418
			343
			230
			185
			304
			304
			220
			525
			232
			290
			133
			133
			197
			197
