# Supplementary material for: Opposing Wnt signals regulate cervical squamocolumnar homeostasis and emergence of metaplasia
Source: Nat Cell Biol. 2021 Jan 18;23(2):184–97. doi: 10.1038/s41556-020-00619-0 (PMC7878191; doi:10.1038/s41556-020-00619-0)
Supplement: Source Data Extended Data Fig. 7 — Statistical source data [file 41556_2020_619_MOESM23_ESM.xlsx]

## Sheet: EXT. Figure 7b
	p63+			Krt5+			Krt7+
Replicate	1	2	3	1	2	3	1	2	3
WNT3a (+) Rspondin (+)	8	7	5	5	7	9	56	72	64
WNT3a (-) Rspondin (-)	34	40	37	76	66	80	13	5	7
